# Supplementary material for: Transcriptomics and metabolomics provide insight into the anti-browning mechanism of selenium in freshly cut apples
Source: Front Plant Sci. 2023 May 8;14:1176936. doi: 10.3389/fpls.2023.1176936 (PMC10200898; doi:10.3389/fpls.2023.1176936)
Supplement: Supplementary file 1 [file DataSheet_1.zip]

Archive with 15 entries (14 files):
- Supplementary_Material/
- Supplementary_Material/Date sheet _1-Transcriptomics and metabolomics provide insights into the mechanisms of anti-browning agent selenium for fresh-cut apples.xlsx
- Supplementary_Material/Date sheet _2-Transcriptomics and metabolomics provide insights into the mechanisms of anti-browning agent selenium for fresh-cut apples.xlsx
- Supplementary_Material/Supplementary Table 1. Comparison rate of sequencing results with apple genome.xlsx
- Supplementary_Material/Supplementary Table 10. DAMs in CK_1h vs T_1h..xlsx
- Supplementary_Material/Supplementary Table 11. The top 60 DAMs were selected for cluster analysis..xlsx
- Supplementary_Material/Supplementary Table 2. Numbers of up- and down-regulated DEGs in CK_0h vs T_0h, CK_1h vs T_1h, CK_0h vs CK_1h, and T_0h vs T_1h.xlsx
- Supplementary_Material/Supplementary Table 3. The main GO functional categories in CK_0h and T_0h..xlsx
- Supplementary_Material/Supplementary Table 4. The main GO functional categories in CK_1h and T_1h..xlsx
- Supplementary_Material/Supplementary Table 5. The KEGG enrichment pathway in CK_0h and T_0h..xlsx
- Supplementary_Material/Supplementary Table 6. The KEGG enrichment pathway in CK_1h and T_1h..xlsx
- Supplementary_Material/Supplementary Table 7. Differential expression of 59 browning-related genes under control and exogenous Se treatment..xlsx
- Supplementary_Material/Supplementary Table 8. Number of differentially expressed transcription factors..xlsx
- Supplementary_Material/Supplementary Table 9. DAMs in CK_0h vs T_0h..xlsx
- Supplementary_Material/Supplementary_Material.docx
