# Supplementary material for: Transcriptomics and metabolomics provide insight into the anti-browning mechanism of selenium in freshly cut apples
Source: Front Plant Sci. 2023 May 8;14:1176936. doi: 10.3389/fpls.2023.1176936 (PMC10200898; doi:10.3389/fpls.2023.1176936)
Supplement: Supplementary file 1 [file DataSheet_1.zip › Supplementary_Material/Date sheet _1-Transcriptomics and metabolomics provide insights into the mechanisms of anti-browning agent selenium for fresh-cut apples.xlsx]

## Sheet: Date in Fig.1B
ΔE	CK	SD	CK	M5	SD	M5	M6	SD	M6	M7	SD	M7
0.5h	8.71055	1.00986	Ab	3.60762	0.02954	Bb	3.32423	0.53624	Bb	2.55113	0.67206	Bb
1h	10.511	1.078	Aa	5.27266	0.43707	Ba	5.4774	0.69413	Ba	3.5229	0.36612	Cab
2h	10.9572	0.73505	Aa	5.38951	0.30484	Ba	5.6877	0.6124	Ba	3.82629	1.0061	Ca
4h	11.0944	1.18279	Aa	5.4828	0.39622	Ba	5.9032	0.29757	Ba	3.89066	0.34087	Ca
24h	11.124	1.02003	Aa	5.58395	0.15551	Ba	6.0617	0.69976	Ba	4.01678	0.76076	Ca

## Sheet: Date in Fig.1C
Browning index	CK	SD	CK	M5	SD	M5	M6	SD	M6	M7	SD	M7
0h	32.438	1.95255	Ac	30.6436	3.28094	Ac	28.6978	1.19519	Ab	24.7096	1.32658	Bc
0.5h	45.7987	7.18762	Ab	32.4155	1.43278	Bbc	29.3328	0.359398	Bb	26.0018	1.22699	Bbc
1h	53.4875	1.69898	Aa	38.4279	2.32615	Bab	34.5401	1.80715	Ca	27.2217	1.23029	Dab
2h	52.0635	5.27648	Aab	39.6685	3.73166	Ba	35.4606	1.43347	Ba	26.7971	0.474926	Cab
4h	52.0852	5.04145	Aab	38.2825	4.13339	Bab	35.7916	0.597347	Ba	27.1898	1.03958	Cab
24h	51.9088	2.69943	Aab	39.0997	4.86912	Ba	36.2296	1.18357	Ba	28.5913	0.691365	Cab

## Sheet: Date in Fig.2A
gene_id	gene_name	description	length	CK_0h_1	CK_0h_2	CK_0h_3	CK_1h_1	CK_1h_2	CK_1h_3	T_0h_1	T_0h_2	T_0h_3	T_1h_1	T_1h_2	T_1h_3	CK_0h	CK_1h	T_0h	T_1h	nr	go	KO_id	KO_name	paths	cog	cog_description	pfam	swissprot	entrez
MD00G1000100	MD00G1000100	RNA-binding (RRM/RBD/RNP motifs) family protein	255	0	0	0	0	0	0	0	0	0	0	0	0	0	0	0	0	RXH71082.1(hypothetical protein DVH24_015704 [Malus domestica])	GO:0003723(molecular_function:RNA binding)	K14411	MSI	map03015(mRNA surveillance pathway)	ENOG410YA8Z(S:Function unknown)	ENOG410YA8Z(Rna-binding protein)	PF00076.22(RRM_1:RNA recognition motif. (a.k.a. RRM, RBD, or RNP domain)); PF16367.5(RRM_7:RNA recognition motif)	sp|Q8W034|RNP1_ARATH(Heterogeneous nuclear ribonucleoprotein 1 OS=Arabidopsis thaliana OX=3702 GN=RNP1 PE=1 SV=1)
MD00G1000200	MD00G1000200	Ribosomal protein L35	896	23	20	33	26	23	20	19	20	18	19	24	14	25.3333	23	19	19	XP_028953838.1(uncharacterized protein LOC114822872 isoform X1 [Malus domestica])	GO:0003735(molecular_function:structural constituent of ribosome); GO:0006412(biological_process:translation); GO:0005840(cellular_component:ribosome)				ENOG410Y6A2(S:Function unknown)	ENOG410Y6A2(ribosomal protein L35)	PF01632.19(Ribosomal_L35p:Ribosomal protein L35)
MD00G1000300	MD00G1000300		1638	0	0	0	0	1	2	3	0	0	0	0	0	0	1	1	0	XP_028953837.1(uncharacterized protein LOC114822871 [Malus domestica])	GO:0016021(cellular_component:integral component of membrane)				ENOG410YAG0(S:Function unknown)	ENOG410YAG0(-)
MD00G1000400	MD00G1000400	alpha/beta-Hydrolases superfamily protein	492	0	0	0	0	0	0	0	0	0	0	0	0	0	0	0	0	XP_008367674.2(probable carboxylesterase 2 [Malus domestica])	GO:0016787(molecular_function:hydrolase activity); GO:0016021(cellular_component:integral component of membrane); GO:0080030(molecular_function:methyl indole-3-acetate esterase activity)				COG0657(I:Lipid transport and metabolism)	COG0657(alpha beta hydrolase fold-3 domain protein)	PF07859.13(Abhydrolase_3:alpha/beta hydrolase fold); PF00135.28(COesterase:Carboxylesterase family)	sp|Q9SX78|CXE2_ARATH(Probable carboxylesterase 2 OS=Arabidopsis thaliana OX=3702 GN=CXE2 PE=2 SV=1)
MD00G1000500	MD00G1000500	Homeodomain-like superfamily protein	1581	6	11	12	4	9	7	7	1	5	2	4	5	9.6667	6.6667	4.3333	3.6667	XP_028953847.1(myb family transcription factor PHL11-like [Malus domestica])	GO:0005634(cellular_component:nucleus); GO:0003677(molecular_function:DNA binding)				ENOG410YGU0(I:Lipid transport and metabolism)	ENOG410YGU0(alpha beta hydrolase fold-3 domain protein)	PF14379.6(Myb_CC_LHEQLE:MYB-CC type transfactor, LHEQLE motif); PF00249.31(Myb_DNA-binding:Myb-like DNA-binding domain)	sp|C0SVS4|PHLB_ARATH(Myb family transcription factor PHL11 OS=Arabidopsis thaliana OX=3702 GN=PHL11 PE=1 SV=1)
MD00G1000600	MD00G1000600	Domain of unknown function (DUF1995)	1193	9	4	1	0	8	10	1	5	5	8	0	1	4.6667	6	3.6667	3	XP_028953825.1(protein LOW PSII ACCUMULATION 3, chloroplastic isoform X3 [Malus domestica])					ENOG410ZP9P(S:Function unknown)	ENOG410ZP9P(Domain of unknown function (DUF1995))	PF09353.10(DUF1995:Domain of unknown function (DUF1995))
MD00G1000700	MD00G1000700	Protein of unknown function	1496	3	11	5	2	6	9	7	14	14	5	12	9	6.3333	5.6667	11.6667	8.6667	XP_028953830.1(transmembrane protein 45A-like [Malus domestica])	GO:0016021(cellular_component:integral component of membrane)				ENOG4111H32(S:Function unknown)	ENOG4111H32(Family of unknown function (DUF716))	PF04819.12(DUF716:Family of unknown function (DUF716))	sp|Q9NWC5|TM45A_HUMAN(Transmembrane protein 45A OS=Homo sapiens OX=9606 GN=TMEM45A PE=2 SV=1)
MD00G1000800	MD00G1000800	Mob1/phocein family protein	1251	2209.94	2022.78	2895.95	2750.64	2173.62	1253.21	1924.09	1235.52	2109.75	2622.1	2328.11	2396.89	2376.22	2059.16	1756.45	2449.03	XP_009365734.1(PREDICTED: MOB kinase activator-like 1B [Pyrus x bretschneideri])	GO:0016301(molecular_function:kinase activity)	K06685	MOB1, Mats				PF03637.17(Mob1_phocein:Mob1/phocein family)	sp|Q8GYX0|MOB1B_ARATH(MOB kinase activator-like 1B OS=Arabidopsis thaliana OX=3702 GN=MOB1B PE=2 SV=1)
MD00G1000900	MD00G1000900		476	0	5	6	0	0	0	1	0	1	0	2	3	3.6667	0	0.6667	1.6667	RXH83284.1(hypothetical protein DVH24_005537 [Malus domestica])		K07466	RFA1, RPA1, rpa	map03430(Mismatch repair); map03440(Homologous recombination); map03420(Nucleotide excision repair); map03030(DNA replication)
MD00G1001000	MD00G1001000	growth-regulating factor 2	1368	79	63	94	112	44	307	26	55	46	42	54	54	78.6667	154.333	42.3333	50	XP_028953835.1(growth-regulating factor 5-like isoform X1 [Malus domestica])	GO:0032502(biological_process:developmental process); GO:0006355(biological_process:regulation of transcription, DNA-templated); GO:0005634(cellular_component:nucleus); GO:0006351(biological_process:transcription, DNA-templated); GO:0005524(molecular_function:ATP binding)				ENOG410YFT7(K:Transcription)	ENOG410YFT7(growth-regulating factor)	PF08879.10(WRC:WRC); PF08880.11(QLQ:QLQ)	sp|Q6AWY6|GRF3_ORYSJ(Growth-regulating factor 3 OS=Oryza sativa subsp. japonica OX=39947 GN=GRF3 PE=3 SV=2)
MD00G1001100	MD00G1001100		678	11	11.68	10.05	2	3	3	5	6	1.18	5.95	4.28	4.26	10.91	2.6667	4.06	4.83	XP_028945434.1(uncharacterized protein LOC103427610 [Malus domestica])
MD00G1001200	MD00G1001200	Protein of unknown function	1184	49	40.32	66.95	46	43	23	36	28	37.87	47.07	74.72	67.74	52.09	37.3333	33.9567	63.1767	RXH82070.1(hypothetical protein DVH24_036411 [Malus domestica])					ENOG410XSVE(K:Transcription)	ENOG410XSVE(growth-regulating factor)
MD00G1001300	MD00G1001300		213	0	0	0	0	0	0	0	0	0	0	0	0	0	0	0	0	RXH71095.1(hypothetical protein DVH24_015717 [Malus domestica])
MD00G1001400	MD00G1001400	Protein kinase superfamily protein	2933	2785.39	2894	3884.92	2951.37	3308.17	2616.56	3016.6	2086.41	2859	4304.48	4100.4	4421.73	3188.1	2958.7	2654	4275.54	XP_028953817.1(cyclin-dependent kinase F-4-like [Malus domestica])	GO:0004674(molecular_function:protein serine/threonine kinase activity); GO:0005524(molecular_function:ATP binding)	K08829	MAK		ENOG410XPBB(T:Signal transduction mechanisms)	ENOG410XPBB(Male germ cell-associated kinase)	PF00069.25(Pkinase:Protein kinase domain); PF07714.17(Pkinase_Tyr:Protein tyrosine kinase)	sp|Q6Z8C8|CDKF4_ORYSJ(Cyclin-dependent kinase F-4 OS=Oryza sativa subsp. japonica OX=39947 GN=CDKF-4 PE=2 SV=1)
MD00G1001500	MD00G1001500	S-adenosyl-L-methionine-dependent methyltransferases superfamily protein	2904	213	322	403.16	261	308.15	244.06	292	161	242	271	247.08	292	312.72	271.07	231.667	270.027	XP_028953819.1(probable methyltransferase PMT21 isoform X1 [Malus domestica])	GO:0008168(molecular_function:methyltransferase activity); GO:0016021(cellular_component:integral component of membrane)				ENOG4111CGI(S:Function unknown)	ENOG4111CGI(Methyltransferase)	PF03141.16(Methyltransf_29:Putative S-adenosyl-L-methionine-dependent methyltransferase); PF08241.12(Methyltransf_11:Methyltransferase domain); PF13649.6(Methyltransf_25:Methyltransferase domain)	sp|Q94II3|PMTL_ARATH(Probable methyltransferase PMT21 OS=Arabidopsis thaliana OX=3702 GN=ERD3 PE=2 SV=1)
MD00G1001600	MD00G1001600		117	0	0	0	0	0	0	0	0	0	0	0	0	0	0	0	0	RXH78961.1(hypothetical protein DVH24_034168, partial [Malus domestica])
MD00G1001700	MD00G1001700	Replication factor-A protein 1-related	546	0	0	0	0	0	0	0	0	0	0	0	0	0	0	0	0	XP_009365747.1(PREDICTED: replication protein A 70 kDa DNA-binding subunit E [Pyrus x bretschneideri])	GO:0006310(biological_process:DNA recombination); GO:0043565(molecular_function:sequence-specific DNA binding); GO:0051321(biological_process:meiotic cell cycle); GO:0000723(biological_process:telomere maintenance); GO:0006281(biological_process:DNA repair); GO:0043047(molecular_function:single-stranded telomeric DNA binding); GO:0000784(cellular_component:nuclear chromosome, telomeric region); G…	K07466	RFA1, RPA1, rpa	map03430(Mismatch repair); map03440(Homologous recombination); map03420(Nucleotide excision repair); map03030(DNA replication)	COG1599(L:Replication, recombination and repair)	COG1599(DNA replication)	PF08646.10(Rep_fac-A_C:Replication factor-A C terminal domain); PF16900.5(REPA_OB_2:Replication protein A OB domain)	sp|F4JSG3|RFA1E_ARATH(Replication protein A 70 kDa DNA-binding subunit E OS=Arabidopsis thaliana OX=3702 GN=RPA1E PE=2 SV=1)
MD00G1001800	MD00G1001800	Protein of unknown function	1486	470	435	520	412	443	546	413	375	440	541	378	491	475	467	409.333	470	RXH71099.1(hypothetical protein DVH24_015721 [Malus domestica])	GO:0016021(cellular_component:integral component of membrane)				ENOG41124MX(S:Function unknown)	ENOG41124MX(-)
MD00G1001900	MD00G1001900	G10 family protein	849	138.3	144.98	122.24	118	117.28	136.32	118.32	129	129.99	100.72	102.48	108.36	135.173	123.867	125.77	103.853	RXH71100.1(hypothetical protein DVH24_015722 [Malus domestica])	GO:0005634(cellular_component:nucleus)	K12873	BUD31, G10	map03040(Spliceosome)			PF01125.17(G10:G10 protein)	sp|Q94DE2|BD31A_ORYSJ(Protein BUD31 homolog 1 OS=Oryza sativa subsp. japonica OX=39947 GN=Os01g0857700 PE=2 SV=1)
MD00G1002000	MD00G1002000		4067	107	134	93	31	132.08	106.15	109.66	62	109.99	143	50.15	139	111.333	89.7433	93.8833	110.717	XP_028953843.1(protein CYCLOPS-like [Malus domestica])					ENOG41128RB(S:Function unknown)	ENOG41128RB(-)		sp|A9XMT3|CCLOP_LOTJA(Protein CYCLOPS OS=Lotus japonicus OX=34305 GN=IPD3 PE=1 SV=1)
MD00G1002100	MD00G1002100	acyl-CoA-binding protein 6	951	9289	8176	11191.5	9333	7891	4888	7354	11358	10023	8317	11187	9058.45	9552.15	7370.67	9578.33	9520.82	PQQ13331.1(acyl-CoA-binding protein [Prunus yedoensis var. nudiflora])	GO:0000062(molecular_function:fatty-acyl-CoA binding)	K08762	DBI, ACBP		COG4281(I:Lipid transport and metabolism)	COG4281(Acyl-CoA binding domain containing)	PF00887.19(ACBP:Acyl CoA binding protein)	sp|O04066|ACBP_RICCO(Acyl-CoA-binding protein OS=Ricinus communis OX=3988 PE=3 SV=1)
MD00G1002200	MD00G1002200	Ribonuclease P protein subunit P38-related	497	0	0	0	0	0	0	0	0	0	0	0	0	0	0	0	0	XP_018499993.1(PREDICTED: uncharacterized protein LOC103935176 [Pyrus x bretschneideri])					ENOG410YC5E(I:Lipid transport and metabolism)	ENOG410YC5E(Acyl-CoA binding domain containing)
MD00G1002300	MD00G1002300		108	0	0	0	0	0	0	0	0	0	0	0	0	0	0	0	0	RXI05939.1(hypothetical protein DVH24_017981 [Malus domestica])
MD00G1002400	MD00G1002400		113	0	0	0	0	0	0	0	0	0	0	0	0	0	0	0	0	RXI09433.1(hypothetical protein DVH24_034050 [Malus domestica])
MD00G1002500	MD00G1002500	chromatin remodeling factor18	459	46.54	53.95	50.65	30.16	29.84	154.2	32.67	61.46	43.55	26.34	32.68	37.36	50.38	71.4	45.8933	32.1267	XP_016647255.1(PREDICTED: SWI/SNF-related matrix-associated actin-dependent regulator of chromatin subfamily A-like protein 1 isoform X2 [Prunus mume])		K14440	SMARCAL1, HARP		COG0553(L:Replication, recombination and repair)	COG0553(helicase)	PF00271.31(Helicase_C:Helicase conserved C-terminal domain)	sp|Q8MNV7|SMAL1_CAEEL(SWI/SNF-related matrix-associated actin-dependent regulator of chromatin subfamily A-like protein 1 homolog OS=Caenorhabditis elegans OX=6239 GN=smrc-1 PE=3 SV=1)
MD00G1002600	MD00G1002600	basic helix-loop-helix (bHLH) DNA-binding superfamily protein	883	1	2	8	4	6	0	0	0	1	2	0	2	3.6667	3.3333	0.3333	1.3333	RXH94967.1(hypothetical protein DVH24_024651 [Malus domestica])	GO:0008134(molecular_function:transcription factor binding); GO:0090575(cellular_component:RNA polymerase II transcription factor complex); GO:0006357(biological_process:regulation of transcription from RNA polymerase II promoter); GO:0000977(molecular_function:RNA polymerase II regulatory region sequence-specific DNA binding); GO:0003677(molecular_function:DNA binding); GO:0046983(molecular_func…				ENOG41108WX(K:Transcription); ENOG41114KF(K:Transcription)	ENOG41108WX(Transcription factor); ENOG41114KF(Transcription factor)	PF00010.26(HLH:Helix-loop-helix DNA-binding domain)	sp|Q9FLI0|BH120_ARATH(Transcription factor bHLH120 OS=Arabidopsis thaliana OX=3702 GN=BHLH120 PE=2 SV=2)
MD00G1002700	MD00G1002700	Protein kinase superfamily protein	1319	0	0	0	0	0	0	0	0	0	0	0	0	0	0	0	0	RXH94968.1(hypothetical protein DVH24_024652 [Malus domestica])	GO:0004674(molecular_function:protein serine/threonine kinase activity); GO:0005524(molecular_function:ATP binding)				COG0515(T:Signal transduction mechanisms)	COG0515(Serine Threonine protein kinase)	PF00069.25(Pkinase:Protein kinase domain); PF07714.17(Pkinase_Tyr:Protein tyrosine kinase)	sp|Q9LSC2|Y3589_ARATH(PTI1-like tyrosine-protein kinase At3g15890 OS=Arabidopsis thaliana OX=3702 GN=At3g15890 PE=2 SV=1)
MD00G1002800	MD00G1002800		177	0	0	0	0	0	0	0	0	0	0	0	0	0	0	0	0	RXI03839.1(hypothetical protein DVH24_038113 [Malus domestica])
MD00G1002900	MD00G1002900		115	0	0	0	0	0	0	0	0	0	0	0	0	0	0	0	0	RXI04128.1(hypothetical protein DVH24_038402 [Malus domestica])
MD00G1003000	MD00G1003000		114	0	0	0	0	0	0	0	0	0	0	0	0	0	0	0	0	RXH77701.1(hypothetical protein DVH24_039672 [Malus domestica])
MD00G1003100	MD00G1003100		108	0	0	0	0	0	0	0	0	0	0	0	0	0	0	0	0	RXH77701.1(hypothetical protein DVH24_039672 [Malus domestica])
MD00G1003200	MD00G1003200		107	0	0	0	0	0	0	0	0	0	0	0	0	0	0	0	0	RXI07381.1(hypothetical protein DVH24_026517, partial [Malus domestica])
MD00G1003300	MD00G1003300		119	0	0	0	0	0	0	0	0	0	0	0	0	0	0	0	0	RXI06317.1(hypothetical protein DVH24_018359 [Malus domestica])
MD00G1003400	MD00G1003400	Protein kinase superfamily protein	2976	0	0	0	0	0	0	0	0	0	0	0	0	0	0	0	0	XP_008376999.1(uncharacterized protein LOC103440096 [Malus domestica])	GO:0016301(molecular_function:kinase activity)				ENOG4111PWS(S:Function unknown)	ENOG4111PWS(crinkler (CRN) family protein)	PF00069.25(Pkinase:Protein kinase domain)	sp|Q2M405|CRN8_PHYIN(Crinkler effector protein 8 OS=Phytophthora infestans OX=4787 GN=CRN8 PE=1 SV=1)
MD00G1003500	MD00G1003500	carboxyesterase 20	783	3	4	11	42	29	31	0	1	2	5	9	9	6	34	1	7.6667	RXH94971.1(hypothetical protein DVH24_024655 [Malus domestica])	GO:0016787(molecular_function:hydrolase activity)				COG0657(S:Function unknown)	COG0657(crinkler (CRN) family protein)	PF07859.13(Abhydrolase_3:alpha/beta hydrolase fold); PF00135.28(COesterase:Carboxylesterase family)	sp|Q0ZPV7|CXE1_ACTER(Carboxylesterase 1 OS=Actinidia eriantha OX=165200 GN=CXE1 PE=1 SV=1)
MD00G1003600	MD00G1003600	gibberellin 20 oxidase 2	1493	0	0	0	0	0	221	0	0	0	0	0	0	0	73.6667	0	0	XP_008376499.1(gibberellin 20 oxidase 2 [Malus domestica])	GO:0004399(molecular_function:histidinol dehydrogenase activity); GO:0046872(molecular_function:metal ion binding); GO:0016491(molecular_function:oxidoreductase activity)	K05282	E1.14.11.12	map00904(Diterpenoid biosynthesis)	COG3491(S:Function unknown)	COG3491(2OGFe(II) oxygenase)	PF03171.20(2OG-FeII_Oxy:2OG-Fe(II) oxygenase superfamily); PF14226.6(DIOX_N:non-haem dioxygenase in morphine synthesis N-terminal)	sp|Q39111|GAOX2_ARATH(Gibberellin 20 oxidase 2 OS=Arabidopsis thaliana OX=3702 GN=GA20OX2 PE=2 SV=1)
MD00G1003700	MD00G1003700		117	0	0	0	0	0	0	0	0	0	0	0	0	0	0	0	0	RXH78761.1(hypothetical protein DVH24_002279, partial [Malus domestica])
MD00G1003800	MD00G1003800	phosphoglucomutase	2231	280.9	239.52	343.22	283	274.32	252.87	381.96	172.89	345.38	352.42	290.72	295.48	287.88	270.063	300.077	312.873	XP_008376500.1(phosphoglucomutase, chloroplastic-like [Malus domestica])	GO:0016740(molecular_function:transferase activity); GO:0000287(molecular_function:magnesium ion binding); GO:0005975(biological_process:carbohydrate metabolic process); GO:0016868(molecular_function:intramolecular transferase activity, phosphotransferases)	K01835	pgm	map00230(Purine metabolism); map00520(Amino sugar and nucleotide sugar metabolism); map00052(Galactose metabolism); map00010(Glycolysis / Gluconeogenesis); map00500(Starch and sucrose metabolism); map00030(Pentose phosphate pathway)	COG0033(G:Carbohydrate transport and metabolism)	COG0033(phosphoglucomutase)	PF02880.16(PGM_PMM_III:Phosphoglucomutase/phosphomannomutase, alpha/beta/alpha domain III); PF02878.16(PGM_PMM_I:Phosphoglucomutase/phosphomannomutase, alpha/beta/alpha domain I); PF02879.16(PGM_PMM_II:Phosphoglucomutase/phosphomannomutase, alpha/beta/alpha domain II); PF00408.20(PGM_PMM_IV:Phosphoglucomutase/phosphomannomutase, C-terminal domain)	sp|Q9SM59|PGMP_PEA(Phosphoglucomutase, chloroplastic OS=Pisum sativum OX=3888 GN=PGMP PE=2 SV=1)
MD00G1003900	MD00G1003900	hAT dimerisation domain-containing protein	1322	0	0	2.41	0	1	2	0	0	0	1.59	0	2.75	0.8033	1	0	1.4467	XP_024193535.1(uncharacterized protein LOC112197184 [Rosa chinensis])	GO:0046983(molecular_function:protein dimerization activity); GO:0003677(molecular_function:DNA binding)				ENOG4111SPB(S:Function unknown)	ENOG4111SPB(transposon protein)	PF04937.15(DUF659:Protein of unknown function (DUF 659))
MD00G1004000	MD00G1004000	hAT dimerisation domain-containing protein / transposase-related	1382	1	0	10.02	6	4.27	6.87	6.85	0	0	1	4.17	2	3.6733	5.7133	2.2833	2.39	XP_018507520.1(PREDICTED: uncharacterized protein LOC103965734 [Pyrus x bretschneideri])	GO:0046983(molecular_function:protein dimerization activity); GO:0003677(molecular_function:DNA binding)						PF05699.14(Dimer_Tnp_hAT:hAT family C-terminal dimerisation region)
MD00G1004100	MD00G1004100	pfkB-like carbohydrate kinase family protein	1721	728	526.97	721	395	612	578	820	724	632	675	589	549	658.657	528.333	725.333	604.333	RXH94975.1(hypothetical protein DVH24_024659 [Malus domestica])	GO:0016773(molecular_function:phosphotransferase activity, alcohol group as acceptor); GO:0016301(molecular_function:kinase activity)	K00847	E2.7.1.4, scrK	map00520(Amino sugar and nucleotide sugar metabolism); map00500(Starch and sucrose metabolism); map00051(Fructose and mannose metabolism)			PF00294.24(PfkB:pfkB family carbohydrate kinase)	sp|Q9FLH8|SCRK7_ARATH(Probable fructokinase-7 OS=Arabidopsis thaliana OX=3702 GN=At5g51830 PE=1 SV=1)
MD00G1004200	MD00G1004200	Protein of unknown function	1244	352.85	230.14	344	281	348.38	208	202	265.26	250	227.23	291.77	281.01	308.997	279.127	239.087	266.67	XP_008376502.1(uncharacterized protein LOC103439693 [Malus domestica])					ENOG41126IZ(S:Function unknown)	ENOG41126IZ(-)	PF04949.13(Transcrip_act:Transcriptional activator); PF08317.11(Spc7:Spc7 kinetochore protein)
MD00G1004300	MD00G1004300	Protein of unknown function	2892	0	0	0	4	0	0	0	0	0	0	0	0	0	1.3333	0	0	XP_008376505.2(uncharacterized protein LOC103439694 isoform X2 [Malus domestica])					ENOG410YW1D(S:Function unknown)	ENOG410YW1D(-)	PF14309.6(DUF4378:Domain of unknown function (DUF4378)); PF14383.6(VARLMGL:DUF761-associated sequence motif)
MD00G1004400	MD00G1004400	AGAMOUS-like 42	542	0	0	0	0	0	0	0	0	0	0	0	0	0	0	0	0	RXH94977.1(hypothetical protein DVH24_024661 [Malus domestica])	GO:0003700(molecular_function:transcription factor activity, sequence-specific DNA binding); GO:0046983(molecular_function:protein dimerization activity); GO:0005634(cellular_component:nucleus); GO:0045944(biological_process:positive regulation of transcription from RNA polymerase II promoter); GO:0000977(molecular_function:RNA polymerase II regulatory region sequence-specific DNA binding)				COG5068(K:Transcription)	COG5068(Transcription factor)	PF01486.17(K-box:K-box region)	sp|Q9FIS1|AGL42_ARATH(MADS-box protein AGL42 OS=Arabidopsis thaliana OX=3702 GN=AGL42 PE=1 SV=1)
MD00G1004500	MD00G1004500	AGAMOUS-like 42	426	0	0	0	0	0	0	0	0	0	0	0	0	0	0	0	0	RXH94978.1(hypothetical protein DVH24_024662 [Malus domestica])	GO:0003700(molecular_function:transcription factor activity, sequence-specific DNA binding); GO:0046983(molecular_function:protein dimerization activity); GO:0005634(cellular_component:nucleus); GO:0045944(biological_process:positive regulation of transcription from RNA polymerase II promoter); GO:0000977(molecular_function:RNA polymerase II regulatory region sequence-specific DNA binding)	K09260	MEF2A		COG5068(K:Transcription)	COG5068(Transcription factor)	PF00319.18(SRF-TF:SRF-type transcription factor (DNA-binding and dimerisation domain))	sp|Q9FIS1|AGL42_ARATH(MADS-box protein AGL42 OS=Arabidopsis thaliana OX=3702 GN=AGL42 PE=1 SV=1)
MD00G1004600	MD00G1004600		683	0	0	0	0	0	0	0	0	0	0	0	0	0	0	0	0	RXH94977.1(hypothetical protein DVH24_024661 [Malus domestica])	GO:0003700(molecular_function:transcription factor activity, sequence-specific DNA binding); GO:0046983(molecular_function:protein dimerization activity); GO:0005634(cellular_component:nucleus); GO:0045944(biological_process:positive regulation of transcription from RNA polymerase II promoter); GO:0000977(molecular_function:RNA polymerase II regulatory region sequence-specific DNA binding)				COG5068(K:Transcription)	COG5068(Transcription factor)		sp|Q9FIS1|AGL42_ARATH(MADS-box protein AGL42 OS=Arabidopsis thaliana OX=3702 GN=AGL42 PE=1 SV=1)
MD00G1004700	MD00G1004700		114	0	0	0	0	0	0	0	0	0	0	0	0	0	0	0	0	RXH73602.1(hypothetical protein DVH24_016424 [Malus domestica])
MD00G1004800	MD00G1004800	Peroxidase superfamily protein	864	0	0	0	0	0	0	0	0	0	0	0	0	0	0	0	0	XP_009371261.1(PREDICTED: LOW QUALITY PROTEIN: peroxidase 66 [Pyrus x bretschneideri])	GO:0004252(molecular_function:serine-type endopeptidase activity); GO:0020037(molecular_function:heme binding); GO:0006979(biological_process:response to oxidative stress); GO:0005576(cellular_component:extracellular region); GO:0042744(biological_process:hydrogen peroxide catabolic process); GO:0046872(molecular_function:metal ion binding); GO:0004601(molecular_function:peroxidase activity)	K00430	E1.11.1.7	map00940(Phenylpropanoid biosynthesis)	ENOG410YFBY(K:Transcription)	ENOG410YFBY(Transcription factor)	PF00141.23(peroxidase:Peroxidase)	sp|Q9LT91|PER66_ARATH(Peroxidase 66 OS=Arabidopsis thaliana OX=3702 GN=PER66 PE=2 SV=1)
MD00G1004900	MD00G1004900	TCP family transcription factor	1363	874	740	512	835	799	1721	204	256	303	156	216	232	708.667	1118.33	254.333	201.333	XP_008376508.1(transcription factor TCP19-like [Malus domestica])	GO:0003700(molecular_function:transcription factor activity, sequence-specific DNA binding)				ENOG4111DRY(K:Transcription)	ENOG4111DRY(Transcription factor)	PF03634.13(TCP:TCP family transcription factor)	sp|Q9LT89|TCP19_ARATH(Transcription factor TCP19 OS=Arabidopsis thaliana OX=3702 GN=TCP19 PE=1 SV=1)
MD00G1005000	MD00G1005000	Pentatricopeptide repeat (PPR-like) superfamily protein	1165	11	11	2	31	57	35	13	10	16	27	22	16	8	41	13	21.6667	XP_018499529.1(PREDICTED: pentatricopeptide repeat-containing protein At4g38010-like [Pyrus x bretschneideri])					ENOG410Z7Z7(S:Function unknown)	ENOG410Z7Z7(Pentatricopeptide repeat-containing protein)	PF01535.20(PPR:PPR repeat); PF13041.6(PPR_2:PPR repeat family); PF12854.7(PPR_1:PPR repeat); PF13812.6(PPR_3:Pentatricopeptide repeat domain)	sp|Q9SZK1|PP355_ARATH(Pentatricopeptide repeat-containing protein At4g38010 OS=Arabidopsis thaliana OX=3702 GN=PCMP-E45 PE=3 SV=1)
MD00G1005100	MD00G1005100	Pyridoxal phosphate (PLP)-dependent transferases superfamily protein	800	16	38	12	63	101	37	15	5	10	30	36	34	22	67	10	33.3333	XP_008376507.1(uncharacterized protein LOC103439696 [Malus domestica])	GO:0003824(molecular_function:catalytic activity)				COG0520(E:Amino acid transport and metabolism)	COG0520(cysteine desulfurase)		sp|Q8LGM7|MOCOS_SOLLC(Molybdenum cofactor sulfurase OS=Solanum lycopersicum OX=4081 GN=FLACCA PE=2 SV=1)
MD00G1005200	MD00G1005200	Glucose-methanol-choline (GMC) oxidoreductase family protein	702	0	0	0	0	0	0	0	0	0	0	0	0	0	0	0	0	RXH94984.1(hypothetical protein DVH24_024668 [Malus domestica])	GO:0050660(molecular_function:flavin adenine dinucleotide binding); GO:0016614(molecular_function:oxidoreductase activity, acting on CH-OH group of donors); GO:0046593(molecular_function:mandelonitrile lyase activity)				COG2303(E:Amino acid transport and metabolism)	COG2303(oxidoreductase)	PF05199.13(GMC_oxred_C:GMC oxidoreductase)	sp|Q9S746|HTH_ARATH(Protein HOTHEAD OS=Arabidopsis thaliana OX=3702 GN=HTH PE=1 SV=1)
MD00G1005300	MD00G1005300	peptidoglycan-binding LysM domain-containing protein	312	912	719	1169	979	723	807	1168	1784	1332	1155	1511	1006	933.333	836.333	1428	1224	RXH94985.1(hypothetical protein DVH24_024669 [Malus domestica])	GO:0016021(cellular_component:integral component of membrane)				ENOG41103Z8(S:Function unknown); ENOG410Z8I0(S:Function unknown)	ENOG41103Z8(LysM domain); ENOG410Z8I0(LysM domain)	PF01476.20(LysM:LysM domain)
MD00G1005400	MD00G1005400	Protein of unknown function	489	0	0	0	0	0	0	0	0	0	0	0	0	0	0	0	0	RXH94986.1(hypothetical protein DVH24_024670 [Malus domestica])	GO:0008356(biological_process:asymmetric cell division)				ENOG41124V7(S:Function unknown)	ENOG41124V7(Peptidoglycan-binding LysM domain-containing protein)
MD00G1005500	MD00G1005500	Tetratricopeptide repeat (TPR)-like superfamily protein	1827	5	13	0	5	6	20	0	1	2	4	4	6	6	10.3333	1	4.6667	RXH94987.1(hypothetical protein DVH24_024671 [Malus domestica])					ENOG410Z7Z7(S:Function unknown)	ENOG410Z7Z7(Pentatricopeptide repeat-containing protein)	PF01535.20(PPR:PPR repeat); PF13041.6(PPR_2:PPR repeat family); PF12854.7(PPR_1:PPR repeat); PF13812.6(PPR_3:Pentatricopeptide repeat domain); PF17177.4(PPR_long:Pentacotripeptide-repeat region of PRORP)	sp|Q9SJZ3|PP169_ARATH(Pentatricopeptide repeat-containing protein At2g22410, mitochondrial OS=Arabidopsis thaliana OX=3702 GN=PCMP-E28 PE=2 SV=1)
MD00G1005600	MD00G1005600	GroES-like zinc-binding alcohol dehydrogenase family protein	1133	0	0	0	0	0	1	1	0	1	0	0	0	0	0.3333	0.6667	0	XP_008376511.2(sorbitol dehydrogenase-like [Malus domestica])	GO:0008270(molecular_function:zinc ion binding); GO:0003939(molecular_function:L-iditol 2-dehydrogenase activity); GO:0016491(molecular_function:oxidoreductase activity)	K00008	SORD, gutB	map00040(Pentose and glucuronate interconversions); map00051(Fructose and mannose metabolism)			PF08240.12(ADH_N:Alcohol dehydrogenase GroES-like domain); PF00107.26(ADH_zinc_N:Zinc-binding dehydrogenase); PF16912.5(Glu_dehyd_C:Glucose dehydrogenase C-terminus); PF13738.6(Pyr_redox_3:Pyridine nucleotide-disulphide oxidoreductase); PF01262.21(AlaDh_PNT_C:Alanine dehydrogenase/PNT, C-terminal domain)	sp|Q9FJ95|DHSO_ARATH(Sorbitol dehydrogenase OS=Arabidopsis thaliana OX=3702 GN=SDH PE=1 SV=1)
MD00G1005700	MD00G1005700	GroES-like zinc-binding alcohol dehydrogenase family protein	1658	519.16	565	568.06	582.81	1244.49	1060.93	225.01	27	144	263.68	72.01	216.01	550.74	962.743	132.003	183.9	XP_009371268.1(PREDICTED: sorbitol dehydrogenase-like [Pyrus x bretschneideri])	GO:0008270(molecular_function:zinc ion binding); GO:0003939(molecular_function:L-iditol 2-dehydrogenase activity); GO:0016491(molecular_function:oxidoreductase activity)	K00008	SORD, gutB	map00040(Pentose and glucuronate interconversions); map00051(Fructose and mannose metabolism)			PF08240.12(ADH_N:Alcohol dehydrogenase GroES-like domain); PF00107.26(ADH_zinc_N:Zinc-binding dehydrogenase); PF16912.5(Glu_dehyd_C:Glucose dehydrogenase C-terminus); PF13602.6(ADH_zinc_N_2:Zinc-binding dehydrogenase); PF01262.21(AlaDh_PNT_C:Alanine dehydrogenase/PNT, C-terminal domain)	sp|Q9FJ95|DHSO_ARATH(Sorbitol dehydrogenase OS=Arabidopsis thaliana OX=3702 GN=SDH PE=1 SV=1)
MD00G1005800	MD00G1005800	TPX2 (targeting protein for Xklp2) protein family	679	21.38	14.28	1.5	14.44	9.5	55.37	6.37	0	14.07	0	11.45	12.47	12.3867	26.4367	6.8133	7.9733	XP_017188595.1(uncharacterized protein LOC103440100 [Malus domestica])	GO:0005819(cellular_component:spindle); GO:0005874(cellular_component:microtubule); GO:0032147(biological_process:activation of protein kinase activity); GO:0060236(biological_process:regulation of mitotic spindle organization)				ENOG410YD2P(S:Function unknown)	ENOG410YD2P(Targeting protein for Xklp2 (TPX2))	PF06886.11(TPX2:Targeting protein for Xklp2 (TPX2))
MD00G1005900	MD00G1005900		116	0	0	0	0	0	0	0	0	0	0	0	0	0	0	0	0	RXH80974.1(hypothetical protein DVH24_004888 [Malus domestica])
MD00G1006000	MD00G1006000	TPX2 (targeting protein for Xklp2) protein family	960	47.62	43.72	37.5	56.56	79.5	203.88	23.63	12	23.93	28	28.55	26.53	42.9467	113.313	19.8533	27.6933	RXH69224.1(hypothetical protein DVH24_037008 [Malus domestica])	GO:0005819(cellular_component:spindle); GO:0005874(cellular_component:microtubule); GO:0032147(biological_process:activation of protein kinase activity); GO:0060236(biological_process:regulation of mitotic spindle organization)				ENOG410YD2P(S:Function unknown)	ENOG410YD2P(Targeting protein for Xklp2 (TPX2))
MD00G1006100	MD00G1006100	GroES-like zinc-binding alcohol dehydrogenase family protein	321	0	0	0	0	1	0	0	0	0	0	0	0	0	0.3333	0	0	XP_009371272.1(PREDICTED: sorbitol dehydrogenase-like [Pyrus x bretschneideri])	GO:0008270(molecular_function:zinc ion binding); GO:0003939(molecular_function:L-iditol 2-dehydrogenase activity); GO:0016491(molecular_function:oxidoreductase activity)	K00008	SORD, gutB	map00040(Pentose and glucuronate interconversions); map00051(Fructose and mannose metabolism)			PF08240.12(ADH_N:Alcohol dehydrogenase GroES-like domain)	sp|Q9FJ95|DHSO_ARATH(Sorbitol dehydrogenase OS=Arabidopsis thaliana OX=3702 GN=SDH PE=1 SV=1)
MD00G1006200	MD00G1006200	GroES-like zinc-binding alcohol dehydrogenase family protein	720	0	0	0	13.19	8.1	21.25	0	0	1.01	2	0	1	0	14.18	0.3367	1	XP_009371268.1(PREDICTED: sorbitol dehydrogenase-like [Pyrus x bretschneideri])	GO:0008270(molecular_function:zinc ion binding); GO:0003939(molecular_function:L-iditol 2-dehydrogenase activity); GO:0016491(molecular_function:oxidoreductase activity)	K00008	SORD, gutB	map00040(Pentose and glucuronate interconversions); map00051(Fructose and mannose metabolism)			PF00107.26(ADH_zinc_N:Zinc-binding dehydrogenase); PF16912.5(Glu_dehyd_C:Glucose dehydrogenase C-terminus); PF13602.6(ADH_zinc_N_2:Zinc-binding dehydrogenase); PF00291.25(PALP:Pyridoxal-phosphate dependent enzyme)	sp|Q9FJ95|DHSO_ARATH(Sorbitol dehydrogenase OS=Arabidopsis thaliana OX=3702 GN=SDH PE=1 SV=1)
MD00G1006300	MD00G1006300		724	3	0	0	0	0	1	0	0	0	0	0	0	1	0.3333	0	0	XP_028954891.1(WAS/WASL-interacting protein family member 1-like, partial [Malus domestica])
MD00G1006400	MD00G1006400	BED zinc finger	1391	11	16.77	5	2.07	11	6	3	8	4	4	10	5.01	10.9233	6.3567	5	6.3367	XP_028954158.1(zinc finger BED domain-containing protein RICESLEEPER 1-like [Malus domestica])	GO:0046983(molecular_function:protein dimerization activity); GO:0003677(molecular_function:DNA binding)						PF05699.14(Dimer_Tnp_hAT:hAT family C-terminal dimerisation region)	sp|P08770|TRA1_MAIZE(Putative AC transposase OS=Zea mays OX=4577 PE=2 SV=2)
MD00G1006500	MD00G1006500	Leucine-rich repeat transmembrane protein kinase	3015	0	0	0	0	0	1	0	0	0	0	0	0	0	0.3333	0	0	XP_028954375.1(probable leucine-rich repeat receptor-like serine/threonine-protein kinase At3g14840 isoform X1 [Malus domestica])	GO:0016021(cellular_component:integral component of membrane); GO:0005524(molecular_function:ATP binding); GO:0004672(molecular_function:protein kinase activity)						PF00069.25(Pkinase:Protein kinase domain); PF07714.17(Pkinase_Tyr:Protein tyrosine kinase); PF11721.8(Malectin:Malectin domain); PF13855.6(LRR_8:Leucine rich repeat); PF12799.7(LRR_4:Leucine Rich repeats (2 copies))	sp|C0LGE0|Y1765_ARATH(Probable LRR receptor-like serine/threonine-protein kinase At1g07650 OS=Arabidopsis thaliana OX=3702 GN=At1g07650 PE=1 SV=1)
MD00G1006600	MD00G1006600	Leucine-rich repeat transmembrane protein kinase	3160	0	0	0	0	0	0	0	0	0	0	0	0	0	0	0	0	XP_008371519.2(probable LRR receptor-like serine/threonine-protein kinase At1g07650 isoform X1 [Malus domestica])	GO:0016021(cellular_component:integral component of membrane); GO:0005524(molecular_function:ATP binding); GO:0004672(molecular_function:protein kinase activity)						PF07714.17(Pkinase_Tyr:Protein tyrosine kinase); PF00069.25(Pkinase:Protein kinase domain); PF11721.8(Malectin:Malectin domain); PF13855.6(LRR_8:Leucine rich repeat)	sp|C0LGG9|Y5344_ARATH(Probable LRR receptor-like serine/threonine-protein kinase At1g53440 OS=Arabidopsis thaliana OX=3702 GN=At1g53440 PE=2 SV=2)
MD00G1006700	MD00G1006700	receptor-like kinase in flowers 1	3339	333.91	412.66	333.44	189	388.96	175.17	138	89.38	180.06	142	169.92	183.92	360.003	251.043	135.813	165.28	XP_028954372.1(probable LRR receptor-like serine/threonine-protein kinase RFK1 isoform X1 [Malus domestica])	GO:0016021(cellular_component:integral component of membrane); GO:0005524(molecular_function:ATP binding); GO:0004672(molecular_function:protein kinase activity)	K23880	RETREG				PF07714.17(Pkinase_Tyr:Protein tyrosine kinase); PF00069.25(Pkinase:Protein kinase domain); PF11721.8(Malectin:Malectin domain); PF13855.6(LRR_8:Leucine rich repeat); PF12799.7(LRR_4:Leucine Rich repeats (2 copies))	sp|Q9FXF2|RKF1_ARATH(Probable LRR receptor-like serine/threonine-protein kinase RFK1 OS=Arabidopsis thaliana OX=3702 GN=RKF1 PE=1 SV=1)
MD00G1006800	MD00G1006800	receptor-like kinase in flowers 1	3343	6	2	14	4	9	1	0	0	1	0	3	0	7.3333	4.6667	0.3333	1	XP_028954389.1(probable LRR receptor-like serine/threonine-protein kinase RFK1 isoform X3 [Malus domestica])	GO:0016021(cellular_component:integral component of membrane); GO:0005524(molecular_function:ATP binding); GO:0004672(molecular_function:protein kinase activity)	K23880	RETREG				PF07714.17(Pkinase_Tyr:Protein tyrosine kinase); PF00069.25(Pkinase:Protein kinase domain); PF11721.8(Malectin:Malectin domain); PF13855.6(LRR_8:Leucine rich repeat); PF12799.7(LRR_4:Leucine Rich repeats (2 copies)); PF17667.1(Pkinase_fungal:Fungal protein kinase)	sp|Q9FXF2|RKF1_ARATH(Probable LRR receptor-like serine/threonine-protein kinase RFK1 OS=Arabidopsis thaliana OX=3702 GN=RKF1 PE=1 SV=1)
MD00G1006900	MD00G1006900	receptor-like kinase in flowers 1	3324	76	146	78	49	137	80	17	22	29	20	20	21	100	88.6667	22.6667	20.3333	XP_009351815.1(PREDICTED: probable LRR receptor-like serine/threonine-protein kinase RFK1 isoform X2 [Pyrus x bretschneideri])	GO:0016021(cellular_component:integral component of membrane); GO:0005524(molecular_function:ATP binding); GO:0004672(molecular_function:protein kinase activity)						PF07714.17(Pkinase_Tyr:Protein tyrosine kinase); PF00069.25(Pkinase:Protein kinase domain); PF11721.8(Malectin:Malectin domain); PF13855.6(LRR_8:Leucine rich repeat); PF12799.7(LRR_4:Leucine Rich repeats (2 copies)); PF17667.1(Pkinase_fungal:Fungal protein kinase)	sp|Q9FXF2|RKF1_ARATH(Probable LRR receptor-like serine/threonine-protein kinase RFK1 OS=Arabidopsis thaliana OX=3702 GN=RKF1 PE=1 SV=1)
MD00G1007000	MD00G1007000	receptor-like kinase in flowers 1	3151	151	268	10	22	153	113	4	18	14	8	7	3	143	96	12	6	XP_028954380.1(probable LRR receptor-like serine/threonine-protein kinase RFK1 isoform X1 [Malus domestica])		K23880	RETREG				PF07714.17(Pkinase_Tyr:Protein tyrosine kinase); PF00069.25(Pkinase:Protein kinase domain); PF11721.8(Malectin:Malectin domain); PF13855.6(LRR_8:Leucine rich repeat); PF12799.7(LRR_4:Leucine Rich repeats (2 copies)); PF17667.1(Pkinase_fungal:Fungal protein kinase)	sp|Q9FXF2|RKF1_ARATH(Probable LRR receptor-like serine/threonine-protein kinase RFK1 OS=Arabidopsis thaliana OX=3702 GN=RKF1 PE=1 SV=1)
MD00G1007100	MD00G1007100	Putative adipose-regulatory protein (Seipin)	1810	240	325	277	244	312	275	279	280	337	326	256	268	280.667	277	298.667	283.333	RXH99050.1(hypothetical protein DVH24_011375 [Malus domestica])	GO:0016021(cellular_component:integral component of membrane); GO:0019915(biological_process:lipid storage)	K19365	BSCL2		ENOG4111GRP(S:Function unknown)	ENOG4111GRP(Targeting protein for Xklp2 (TPX2))	PF06775.14(Seipin:Putative adipose-regulatory protein (Seipin))	sp|F4I340|SEI2_ARATH(Seipin-2 OS=Arabidopsis thaliana OX=3702 GN=SEI2 PE=2 SV=1)
MD00G1007200	MD00G1007200	NOD26-like intrinsic protein 1	1241	0	1	0	0	1	5	0	0	0	0	0	0	0.3333	2	0	0	XP_028954386.1(aquaporin NIP1-1-like [Malus domestica])	GO:0016021(cellular_component:integral component of membrane); GO:0015267(molecular_function:channel activity)	K09874	NIP		COG0580(G:Carbohydrate transport and metabolism)	COG0580(Channel that permits osmotically driven movement of water in both directions. It is involved in the osmoregulation and in the maintenance of cell turgor during volume expansion in rapidly growing cells. It mediates rapid entry or exit of water in response to abrupt changes in osmolarity (By similarity))	PF00230.20(MIP:Major intrinsic protein)	sp|Q9ATN4|NIP11_MAIZE(Aquaporin NIP1-1 OS=Zea mays OX=4577 GN=NIP1-1 PE=2 SV=1)
MD00G1007300	MD00G1007300	Haloacid dehalogenase-like hydrolase (HAD) superfamily protein	1041	0	0	0	0	0	0	0	0	0	0	0	0	0	0	0	0	XP_008371727.3(CTD nuclear envelope phosphatase 1-like [Malus domestica])	GO:0016021(cellular_component:integral component of membrane); GO:0016791(molecular_function:phosphatase activity)	K15731	CTDSP				PF03031.18(NIF:NLI interacting factor-like phosphatase); PF12710.7(HAD:haloacid dehalogenase-like hydrolase)	sp|Q9XYL0|CTDS_DICDI(Probable C-terminal domain small phosphatase OS=Dictyostelium discoideum OX=44689 GN=fcpA PE=3 SV=1)
MD00G1007400	MD00G1007400		530	0	0	0	0	0	0	0	0	0	0	0	0	0	0	0	0	XP_008371514.1(carboxy-terminal domain RNA polymerase II polypeptide A small phosphatase 1-like [Malus domestica])	GO:0016791(molecular_function:phosphatase activity)	K15731	CTDSP		COG5190(K:Transcription)	COG5190(CTD (Carboxy-terminal domain, RNA polymerase II, polypeptide A))
MD00G1007500	MD00G1007500	Haloacid dehalogenase-like hydrolase (HAD) superfamily protein	393	0	0	0	0	0	0	0	0	0	0	0	0	0	0	0	0	XP_008371514.1(carboxy-terminal domain RNA polymerase II polypeptide A small phosphatase 1-like [Malus domestica])	GO:0016791(molecular_function:phosphatase activity)	K15731	CTDSP		COG5190(K:Transcription)	COG5190(CTD (Carboxy-terminal domain, RNA polymerase II, polypeptide A))	PF03031.18(NIF:NLI interacting factor-like phosphatase)	sp|O15194|CTDSL_HUMAN(CTD small phosphatase-like protein OS=Homo sapiens OX=9606 GN=CTDSPL PE=1 SV=2)
MD00G1007600	MD00G1007600	RING/FYVE/PHD-type zinc finger family protein	2577	417	434	486	417	529	499	561	516	589	709	538	686	445.667	481.667	555.333	644.333	XP_008371511.1(uncharacterized protein LOC103434917 [Malus domestica])	GO:0046872(molecular_function:metal ion binding)	K20523	SH3YL1		COG2930(S:Function unknown)	COG2930(SH3 domain containing, Ysc84-like 1 (S. cerevisiae))	PF04366.12(Ysc84:Las17-binding protein actin regulator); PF01363.21(FYVE:FYVE zinc finger)	sp|A7A261|LSB3_YEAS7(LAS seventeen-binding protein 3 OS=Saccharomyces cerevisiae (strain YJM789) OX=307796 GN=LSB3 PE=3 SV=2)
MD00G1007700	MD00G1007700	BES1/BZR1 homolog 4	1405	96	63	23	42	60	248	51	53	60	37	19	44	60.6667	116.667	54.6667	33.3333	XP_008371512.1(BES1/BZR1 homolog protein 4-like [Malus domestica])	GO:0003700(molecular_function:transcription factor activity, sequence-specific DNA binding); GO:0009742(biological_process:brassinosteroid mediated signaling pathway); GO:0006351(biological_process:transcription, DNA-templated)				ENOG410YESP(S:Function unknown)	ENOG410YESP(BES1 BZR1 homolog protein)	PF05687.13(BES1_N:BES1/BZR1 plant transcription factor, N-terminal)	sp|Q9ZV88|BEH4_ARATH(BES1/BZR1 homolog protein 4 OS=Arabidopsis thaliana OX=3702 GN=BEH4 PE=1 SV=1)
MD00G1007800	MD00G1007800	heat shock transcription factor A4A	2419	281.03	159.19	258.21	483.52	413.5	443.66	182.81	202.57	271.58	281.59	249.64	220.99	232.81	446.893	218.987	250.74	NP_001315815.1(heat stress transcription factor A-4c-like [Malus domestica])	GO:0043565(molecular_function:sequence-specific DNA binding); GO:0061408(biological_process:positive regulation of transcription from RNA polymerase II promoter in response to heat stress); GO:0003700(molecular_function:transcription factor activity, sequence-specific DNA binding); GO:0005634(cellular_component:nucleus); GO:0000978(molecular_function:RNA polymerase II core promoter proximal regio…	K09419	HSFF		COG5169(K:Transcription)	COG5169(Transcription factor)	PF00447.17(HSF_DNA-bind:HSF-type DNA-binding); PF17675.1(APG6_N:Apg6 coiled-coil region)	sp|O49403|HFA4A_ARATH(Heat stress transcription factor A-4a OS=Arabidopsis thaliana OX=3702 GN=HSFA4A PE=2 SV=1)
MD00G1007900	MD00G1007900	ovate family protein 5	1206	0	0	0	0	0	0	0	0	0	0	0	0	0	0	0	0	XP_008364214.2(transcription repressor OFP5-like [Malus domestica])	GO:0045892(biological_process:negative regulation of transcription, DNA-templated)						PF04844.13(Ovate:Transcriptional repressor, ovate)	sp|Q8VZN1|OFP5_ARATH(Transcription repressor OFP5 OS=Arabidopsis thaliana OX=3702 GN=OFP5 PE=1 SV=1)
MD00G1008000	MD00G1008000	Protein of unknown function	2109	0	0	0	0	0	0	0	0	0	0	0	0	0	0	0	0	XP_008371509.2(uncharacterized protein LOC103434914 isoform X1 [Malus domestica])					ENOG410YD8R(K:Transcription)	ENOG410YD8R(Transcription factor)
MD00G1008100	MD00G1008100	plant U-box 17	2259	279	321	179	1138	1219.14	841	266	125	209	417.99	426.37	400	259.667	1066.05	200	414.787	XP_008371510.2(U-box domain-containing protein 17-like [Malus domestica])	GO:0004842(molecular_function:ubiquitin-protein transferase activity)				ENOG410YC2C(O:Posttranslational modification, protein turnover, chaperones)	ENOG410YC2C(Ubox domain-containing protein)	PF00514.23(Arm:Armadillo/beta-catenin-like repeat); PF04564.15(U-box:U-box domain); PF04826.13(Arm_2:Armadillo-like)	sp|Q9C7R6|PUB17_ARATH(U-box domain-containing protein 17 OS=Arabidopsis thaliana OX=3702 GN=PUB17 PE=2 SV=1)
MD00G1008200	MD00G1008200	AAA-type ATPase family protein	4488	8	9	5	7	10	74	0	2	5	0	2	2	7.3333	30.3333	2.3333	1.3333	XP_008356017.2(protein STICHEL-like 3 [Malus domestica])	GO:0003887(molecular_function:DNA-directed DNA polymerase activity); GO:0009360(cellular_component:DNA polymerase III complex); GO:0006260(biological_process:DNA replication); GO:0005524(molecular_function:ATP binding); GO:0003677(molecular_function:DNA binding)				COG2812(L:Replication, recombination and repair)	COG2812(dna polymerase iii subunits gamma and tau)	PF13177.6(DNA_pol3_delta2:DNA polymerase III, delta subunit); PF12169.8(DNA_pol3_gamma3:DNA polymerase III subunits gamma and tau domain III)	sp|F4JRP0|STIL3_ARATH(Protein STICHEL-like 3 OS=Arabidopsis thaliana OX=3702 GN=At4g18820 PE=3 SV=1)
MD00G1008300	MD00G1008300	Protein of unknown function	798	0	0	0	0	0	0	0	0	0	0	0	0	0	0	0	0	RXH99060.1(hypothetical protein DVH24_011385 [Malus domestica])	GO:0016853(molecular_function:isomerase activity)				ENOG4111KUP(S:Function unknown)	ENOG4111KUP(-)
MD00G1008400	MD00G1008400	ER lumen protein retaining receptor family protein	1243	78	57	46	50	59	100	43	56	60	53	72	38	60.3333	69.6667	53	54.3333	RXH99061.1(hypothetical protein DVH24_011386 [Malus domestica])	GO:0005794(cellular_component:Golgi apparatus); GO:0006888(biological_process:ER to Golgi vesicle-mediated transport); GO:0005783(cellular_component:endoplasmic reticulum); GO:0005801(cellular_component:cis-Golgi network); GO:0016021(cellular_component:integral component of membrane); GO:0006621(biological_process:protein retention in ER lumen); GO:0005789(cellular_component:endoplasmic reticulum…	K10949	KDELR		COG5196(U:Intracellular trafficking, secretion, and vesicular transport)	COG5196(Required for the retention of luminal endoplasmic reticulum proteins. Determines the specificity of the luminal ER protein retention system. Also required for normal vesicular traffic through the Golgi (By similarity))	PF00810.18(ER_lumen_recept:ER lumen protein retaining receptor); PF04193.14(PQ-loop:PQ loop repeat); PF03677.13(UPF0137:Uncharacterised protein family (UPF0137))	sp|P35402|ERD2A_ARATH(ER lumen protein-retaining receptor A OS=Arabidopsis thaliana OX=3702 GN=ERD2A PE=2 SV=1)
MD00G1008500	MD00G1008500	SecY protein transport family protein	891	0	0	0	0	0	0	0	0	0	0	0	0	0	0	0	0	RXH99061.1(hypothetical protein DVH24_011386 [Malus domestica])	GO:0015031(biological_process:protein transport); GO:0016021(cellular_component:integral component of membrane)	K10956	SEC61A	map04145(Phagosome); map03060(Protein export); map04141(Protein processing in endoplasmic reticulum)	COG0201(U:Intracellular trafficking, secretion, and vesicular transport)	COG0201(Required for the retention of luminal endoplasmic reticulum proteins. Determines the specificity of the luminal ER protein retention system. Also required for normal vesicular traffic through the Golgi (By similarity))	PF00344.20(SecY:SecY translocase)	sp|Q54XK2|SC61A_DICDI(Protein transport protein Sec61 subunit alpha OS=Dictyostelium discoideum OX=44689 GN=sec61a PE=3 SV=1)
MD00G1008600	MD00G1008600	Plant protein of unknown function (DUF641)	1347	0	0	0	0	0	0	0	0	0	0	0	0	0	0	0	0	XP_008367170.2(IRK-interacting protein-like [Malus domestica])	GO:0009639(biological_process:response to red or far red light); GO:0009959(biological_process:negative gravitropism)						PF04859.12(DUF641:Plant protein of unknown function (DUF641))	sp|F4KGE8|GIL1_ARATH(Protein GRAVITROPIC IN THE LIGHT 1 OS=Arabidopsis thaliana OX=3702 GN=GIL1 PE=2 SV=1)
MD00G1008700	MD00G1008700	trehalose-phosphatase/synthase 7	3541	392	425	326	369	415	477	353	238	285	316	182	355	381	420.333	292	284.333	RXH99062.1(hypothetical protein DVH24_011387 [Malus domestica])	GO:0003825(molecular_function:alpha,alpha-trehalose-phosphate synthase (UDP-forming) activity); GO:0003824(molecular_function:catalytic activity); GO:0005992(biological_process:trehalose biosynthetic process); GO:0004805(molecular_function:trehalose-phosphatase activity)	K16055	TPS	map00500(Starch and sucrose metabolism)	COG1877(G:Carbohydrate transport and metabolism)	COG1877(trehalose biosynthetic process)	PF00982.21(Glyco_transf_20:Glycosyltransferase family 20); PF02358.16(Trehalose_PPase:Trehalose-phosphatase); PF08282.12(Hydrolase_3:haloacid dehalogenase-like hydrolase)	sp|Q9LMI0|TPS7_ARATH(Probable alpha,alpha-trehalose-phosphate synthase [UDP-forming] 7 OS=Arabidopsis thaliana OX=3702 GN=TPS7 PE=1 SV=1)
MD00G1008800	MD00G1008800	Sodium-dependent phosphate transporter 1	705	0	0	0	0	0	0	0	0	0	0	0	0	0	0	0	0	XP_028954393.1(sodium-dependent phosphate transporter 1-like [Malus domestica])	GO:0006817(biological_process:phosphate ion transport); GO:0016021(cellular_component:integral component of membrane); GO:0005315(molecular_function:inorganic phosphate transmembrane transporter activity)	K14640	SLC20A, PIT		COG0306(P:Inorganic ion transport and metabolism)	COG0306(inorganic phosphate transmembrane transporter activity)	PF01384.20(PHO4:Phosphate transporter family)
MD00G1008900	MD00G1008900		165	0	0	0	0	0	0	0	0	0	0	0	0	0	0	0	0	RXH86322.1(hypothetical protein DVH24_017375 [Malus domestica])	GO:0006817(biological_process:phosphate ion transport); GO:0016021(cellular_component:integral component of membrane); GO:0005315(molecular_function:inorganic phosphate transmembrane transporter activity)	K14640	SLC20A, PIT		COG0306(P:Inorganic ion transport and metabolism)	COG0306(inorganic phosphate transmembrane transporter activity)
MD00G1009000	MD00G1009000	VALINE-TOLERANT 1	2091	1044	1197	479	391.97	850	2094	490	358	460	514	404	508	906.667	1111.99	436	475.333	XP_028954371.1(acetolactate synthase small subunit 1, chloroplastic-like [Malus domestica])	GO:1990610(molecular_function:acetolactate synthase regulator activity); GO:0009082(biological_process:branched-chain amino acid biosynthetic process)	K01653	E2.2.1.6S, ilvH, ilvN	map00660(C5-Branched dibasic acid metabolism); map00290(Valine, leucine and isoleucine biosynthesis); map00770(Pantothenate and CoA biosynthesis); map00650(Butanoate metabolism)	COG0440(E:Amino acid transport and metabolism)	COG0440(Acetolactate synthase small subunit)	PF10369.9(ALS_ss_C:Small subunit of acetolactate synthase); PF13710.6(ACT_5:ACT domain); PF01842.25(ACT:ACT domain); PF13291.6(ACT_4:ACT domain)	sp|Q9FFF4|ILVH1_ARATH(Acetolactate synthase small subunit 1, chloroplastic OS=Arabidopsis thaliana OX=3702 GN=VAT1 PE=1 SV=1)
MD00G1009100	MD00G1009100		77	0	0	0	0	0	0	0	0	0	0	0	0	0	0	0	0
MD00G1009200	MD00G1009200	Protein of unknown function	288	37.5	30	13	13.5	81.5	118	19	14	6.5	17.5	34	19	26.8333	71	13.1667	23.5	XP_008371504.3(precursor of CEP14 [Malus domestica])	GO:0016021(cellular_component:integral component of membrane); GO:0006995(biological_process:cellular response to nitrogen starvation); GO:0006970(biological_process:response to osmotic stress)				ENOG41118JJ(S:Function unknown)	ENOG41118JJ(-)		sp|Q52K95|PCP14_ARATH(Precursor of CEP14 OS=Arabidopsis thaliana OX=3702 GN=CEP14 PE=2 SV=1)
MD00G1009300	MD00G1009300	NAD(P)-binding Rossmann-fold superfamily protein	2869	193.88	91.65	211.8	62.6	91.51	47.67	95.57	292	129.41	83.24	193.74	55.58	165.777	67.26	172.327	110.853	XP_008371503.2(uncharacterized protein LOC103434908 [Malus domestica])	GO:0032981(biological_process:mitochondrial respiratory chain complex I assembly)				COG0702(G:Carbohydrate transport and metabolism); COG0702(M:Cell wall/membrane/envelope biogenesis)	COG0702(epimerase dehydratase); COG0702(epimerase dehydratase)	PF08547.12(CIA30:Complex I intermediate-associated protein 30 (CIA30)); PF13460.6(NAD_binding_10:NAD(P)H-binding); PF05368.13(NmrA:NmrA-like family); PF01370.21(Epimerase:NAD dependent epimerase/dehydratase family)	sp|Q9LQI7|CIA30_ARATH(Probable complex I intermediate-associated protein 30 OS=Arabidopsis thaliana OX=3702 GN=At1g17350 PE=1 SV=2)
MD00G1009400	MD00G1009400		692	0	0	0	0	0	0	0	0	0	0	0	0	0	0	0	0	XP_028954379.1(uncharacterized protein LOC114823161 [Malus domestica])					ENOG410Z5T5(S:Function unknown)	ENOG410Z5T5(-)
MD00G1009500	MD00G1009500	RAB GTPase homolog A1D	1224	225.79	163.66	109.86	102.06	199.5	159.65	188.39	254.98	202.46	192.53	196.03	181.46	166.437	153.737	215.277	190.007	XP_008371501.1(ras-related protein RIC2 [Malus domestica])	GO:0003924(molecular_function:GTPase activity); GO:0005525(molecular_function:GTP binding)	K07904	RAB11A	map04144(Endocytosis)			PF00071.22(Ras:Ras family); PF08477.13(Roc:Ras of Complex, Roc, domain of DAPkinase); PF00025.21(Arf:ADP-ribosylation factor family); PF01926.23(MMR_HSR1:50S ribosome-binding GTPase)	sp|P40393|RIC2_ORYSJ(Ras-related protein RIC2 OS=Oryza sativa subsp. japonica OX=39947 GN=RIC2 PE=2 SV=2)
MD00G1009600	MD00G1009600	Protein kinase family protein with leucine-rich repeat domain	2538	0	0	4.54	0	0	0	0	0	0	0	0	0	1.5133	0	0	0	XP_028956588.1(LOW QUALITY PROTEIN: MDIS1-interacting receptor like kinase 2-like [Malus domestica])	GO:0016021(cellular_component:integral component of membrane); GO:0005524(molecular_function:ATP binding); GO:0004672(molecular_function:protein kinase activity)						PF13855.6(LRR_8:Leucine rich repeat); PF12799.7(LRR_4:Leucine Rich repeats (2 copies)); PF00069.25(Pkinase:Protein kinase domain); PF07714.17(Pkinase_Tyr:Protein tyrosine kinase)	sp|Q8VZG8|MIK2_ARATH(MDIS1-interacting receptor like kinase 2 OS=Arabidopsis thaliana OX=3702 GN=MIK2 PE=1 SV=3)
MD00G1009700	MD00G1009700	methyl-CPG-binding domain 8	2229	12	46	46	8	38	35	18	12	18	23	21	42	34.6667	27	16	28.6667	RXH73980.1(hypothetical protein DVH24_016802 [Malus domestica])	GO:0005634(cellular_component:nucleus); GO:0003677(molecular_function:DNA binding)				ENOG410XW64(S:Function unknown)	ENOG410XW64(binding domain) protein)	PF01429.19(MBD:Methyl-CpG binding domain); PF02178.19(AT_hook:AT hook motif)	sp|Q9LME6|MBD8_ARATH(Methyl-CpG-binding domain-containing protein 8 OS=Arabidopsis thaliana OX=3702 GN=MBD8 PE=2 SV=1)
MD00G1009800	MD00G1009800	Outer arm dynein light chain 1 protein	3324	208	174	176	436	409	403.65	183.99	201	347.09	319.11	156	249.19	186	416.217	244.027	241.433	XP_028954671.1(uncharacterized protein LOC103417530 [Malus domestica])					COG4886(S:Function unknown)	COG4886(leucine Rich Repeat)	PF12799.7(LRR_4:Leucine Rich repeats (2 copies)); PF13855.6(LRR_8:Leucine rich repeat); PF14580.6(LRR_9:Leucine-rich repeat)
MD00G1009900	MD00G1009900	Ubiquitin carboxyl-terminal hydrolase family protein	1212	102	86	88	105	81	184	112	96	81	80	103	85	92	123.333	96.3333	89.3333	XP_008353932.2(protein WHAT'S THIS FACTOR 1 homolog, chloroplastic-like [Malus domestica])					ENOG410YE1H(S:Function unknown)	ENOG410YE1H(Plant organelle RNA recognition domain)	PF11955.8(PORR:Plant organelle RNA recognition domain)	sp|Q65XL5|WTF1_ORYSJ(Protein WHAT'S THIS FACTOR 1 homolog, chloroplastic OS=Oryza sativa subsp. japonica OX=39947 GN=Os05g0571100 PE=2 SV=1)
MD00G1010000	MD00G1010000	S-adenosyl-L-methionine-dependent methyltransferases superfamily protein	3034	372	448.08	507.96	419.82	479.55	301.05	401.15	207	323.45	395.53	296.66	420.4	442.68	400.14	310.533	370.863	XP_008372670.2(probable pectin methyltransferase QUA2 [Malus domestica])	GO:0008168(molecular_function:methyltransferase activity); GO:0016021(cellular_component:integral component of membrane)	K23870	QUA2, TSD2		ENOG410Y9W6(S:Function unknown)	ENOG410Y9W6(Plant organelle RNA recognition domain)	PF03141.16(Methyltransf_29:Putative S-adenosyl-L-methionine-dependent methyltransferase); PF08241.12(Methyltransf_11:Methyltransferase domain); PF13649.6(Methyltransf_25:Methyltransferase domain); PF13847.6(Methyltransf_31:Methyltransferase domain)	sp|Q9C9Q8|PMTT_ARATH(Probable pectin methyltransferase QUA2 OS=Arabidopsis thaliana OX=3702 GN=QUA2 PE=1 SV=2)
MD00G1010100	MD00G1010100	Pentatricopeptide repeat (PPR-like) superfamily protein	258	0	0	0	0	0	0	0	0	0	0	0	0	0	0	0	0	RXH78619.1(hypothetical protein DVH24_002137 [Malus domestica])					ENOG410Z7Z7(S:Function unknown)	ENOG410Z7Z7(Pentatricopeptide repeat-containing protein)	PF01535.20(PPR:PPR repeat); PF13041.6(PPR_2:PPR repeat family); PF12854.7(PPR_1:PPR repeat)	sp|O64705|PP184_ARATH(Pentatricopeptide repeat-containing protein At2g34400 OS=Arabidopsis thaliana OX=3702 GN=PCMP-E23 PE=3 SV=2)
MD00G1010200	MD00G1010200	RNA-binding (RRM/RBD/RNP motifs) family protein	1435	0	0	0	0	0	0	0	0	0	0	0	0	0	0	0	0	XP_017187331.2(RNA-binding protein 38-like isoform X2 [Malus domestica])	GO:0007281(biological_process:germ cell development); GO:0003729(molecular_function:mRNA binding)				ENOG4111PGT(S:Function unknown)	ENOG4111PGT(RNA binding motif protein)	PF00076.22(RRM_1:RNA recognition motif. (a.k.a. RRM, RBD, or RNP domain)); PF14605.6(Nup35_RRM_2:Nup53/35/40-type RNA recognition motif); PF16367.5(RRM_7:RNA recognition motif)	sp|Q9M1S3|ARP1_ARATH(Probable RNA-binding protein ARP1 OS=Arabidopsis thaliana OX=3702 GN=ARP1 PE=2 SV=1)
MD00G1010300	MD00G1010300	Ankyrin repeat family protein	522	0	0	0	0	1	0	0	0	0	0	0	0	0	0.3333	0	0	RXH69502.1(hypothetical protein DVH24_037286 [Malus domestica])	GO:0016021(cellular_component:integral component of membrane)						PF12796.7(Ank_2:Ankyrin repeats (3 copies)); PF13637.6(Ank_4:Ankyrin repeats (many copies))
MD00G1010400	MD00G1010400	Ankyrin repeat family protein	903	0	0	0	1	0	0	0	0	0	0	0	1.01	0	0.3333	0	0.3367	XP_028952739.1(uncharacterized protein LOC103404562 [Malus domestica])							PF13962.6(PGG:Domain of unknown function)
MD00G1010500	MD00G1010500		177	0	0	0	0	0	0	0	0	0	0	0	0	0	0	0	0	XP_018507530.1(PREDICTED: uncharacterized protein LOC103965855 [Pyrus x bretschneideri])
MD00G1010600	MD00G1010600	mitogen-activated protein kinase kinase 3	464	0	1	4	2	3	5	7	0	0	2	5	1	1.6667	3.3333	2.3333	2.6667	XP_007215030.1(mitogen-activated protein kinase kinase 3 isoform X1 [Prunus persica])	GO:0005737(cellular_component:cytoplasm); GO:0000187(biological_process:activation of MAPK activity); GO:0031098(biological_process:stress-activated protein kinase signaling cascade); GO:0009814(biological_process:defense response, incompatible interaction); GO:0009738(biological_process:abscisic acid-activated signaling pathway); GO:0009866(biological_process:induced systemic resistance, ethylen…	K20607	MKK3	map04016(MAPK signaling pathway - plant)	ENOG410XQ5A(S:Function unknown)	ENOG410XQ5A(RNA binding motif protein)	PF00069.25(Pkinase:Protein kinase domain)	sp|O80396|M2K3_ARATH(Mitogen-activated protein kinase kinase 3 OS=Arabidopsis thaliana OX=3702 GN=MKK3 PE=1 SV=1)
MD00G1010700	MD00G1010700	mitogen-activated protein kinase kinase 3	587	3	1	13	11	3	0	0	0	2	1	0	1	5.6667	4.6667	0.6667	0.6667	ONI19673.1(hypothetical protein PRUPE_3G290900 [Prunus persica])	GO:0005737(cellular_component:cytoplasm); GO:0009814(biological_process:defense response, incompatible interaction); GO:0009738(biological_process:abscisic acid-activated signaling pathway); GO:0009866(biological_process:induced systemic resistance, ethylene mediated signaling pathway); GO:0009864(biological_process:induced systemic resistance, jasmonic acid mediated signaling pathway); GO:000467…	K20607	MKK3	map04016(MAPK signaling pathway - plant)	ENOG410XQ5A(T:Signal transduction mechanisms)	ENOG410XQ5A(mitogen-activated protein kinase kinase)		sp|O80396|M2K3_ARATH(Mitogen-activated protein kinase kinase 3 OS=Arabidopsis thaliana OX=3702 GN=MKK3 PE=1 SV=1)
MD00G1010800	MD00G1010800		473	0	0	0	0	0	0	0	0	0	0	0	0	0	0	0	0
MD00G1010900	MD00G1010900		410	0	0	0	0	0	0	0	0	0	0	0	0	0	0	0	0
MD00G1011000	MD00G1011000	Ankyrin repeat family protein	915	0	0	0	0	0	0	0	0	0	0	0	0	0	0	0	0	XP_008341407.1(uncharacterized protein LOC103404290 isoform X2 [Malus domestica])							PF12796.7(Ank_2:Ankyrin repeats (3 copies))
MD00G1011100	MD00G1011100	Pentatricopeptide repeat (PPR) superfamily protein	1494	0	1	0	0	3	0	2.51	0	0	0	1.12	0	0.3333	1	0.8367	0.3733	XP_028954663.1(pentatricopeptide repeat-containing protein DOT4, chloroplastic-like [Malus domestica])	GO:0008270(molecular_function:zinc ion binding)	K17710	PTCD1		ENOG410Z7Z7(S:Function unknown)	ENOG410Z7Z7(Pentatricopeptide repeat-containing protein)	PF13041.6(PPR_2:PPR repeat family); PF01535.20(PPR:PPR repeat)	sp|Q9M9E2|PPR45_ARATH(Pentatricopeptide repeat-containing protein At1g15510, chloroplastic OS=Arabidopsis thaliana OX=3702 GN=PCMP-H73 PE=1 SV=1)
MD00G1011200	MD00G1011200	Ankyrin repeat family protein	642	0	0	0	0	0	0	0	0	0	0	0	0	0	0	0	0	XP_028954664.1(ankyrin repeat-containing protein ITN1-like [Malus domestica])							PF13962.6(PGG:Domain of unknown function)
MD00G1011300	MD00G1011300	methyltransferases	600	5	0	0	2	2	0	0	0	0	0	1	2	1.6667	1.3333	0	1	RXH84952.1(hypothetical protein DVH24_041720 [Malus domestica])	GO:0008168(molecular_function:methyltransferase activity); GO:0016021(cellular_component:integral component of membrane)				ENOG410Y23W(S:Function unknown)	ENOG410Y23W(-)
MD00G1011400	MD00G1011400		523	0	0	0	0	1	0	1	1	0	2	0	0	0	0.3333	0.6667	0.6667	RXH68092.1(hypothetical protein DVH24_028239 [Malus domestica])
MD00G1011500	MD00G1011500	Ankyrin repeat family protein	2121	863	840	753	1113	835	673	996	964	1059	1000	892	928	818.667	873.667	1006.33	940	XP_008341406.1(uncharacterized protein LOC103404290 isoform X1 [Malus domestica])							PF13962.6(PGG:Domain of unknown function); PF12796.7(Ank_2:Ankyrin repeats (3 copies)); PF13857.6(Ank_5:Ankyrin repeats (many copies)); PF13637.6(Ank_4:Ankyrin repeats (many copies))
MD00G1011600	MD00G1011600		802	37	24.01	28	48	41	20.97	7	25	24	16	32	27.01	29.67	36.6567	18.6667	25.0033	XP_028954674.1(protein CONTINUOUS VASCULAR RING 1-like [Malus domestica])	GO:0016021(cellular_component:integral component of membrane)				COG2928(S:Function unknown)	COG2928(-)		sp|F4IQJ6|LCV3_ARATH(Protein LIKE COV 3 OS=Arabidopsis thaliana OX=3702 GN=LCV3 PE=2 SV=1)
MD00G1011700	MD00G1011700	Disease resistance protein (TIR-NBS-LRR class) family	3188	83.87	74.81	60.05	81.65	81.53	269.03	33	42	58	33.48	28.01	58.07	72.91	144.07	44.3333	39.8533	XP_028954665.1(LOW QUALITY PROTEIN: TMV resistance protein N [Malus domestica])	GO:0007165(biological_process:signal transduction); GO:0043531(molecular_function:ADP binding)						PF01582.20(TIR:TIR domain); PF00931.22(NB-ARC:NB-ARC domain); PF13676.6(TIR_2:TIR domain); PF13855.6(LRR_8:Leucine rich repeat)	sp|Q40392|TMVRN_NICGU(TMV resistance protein N OS=Nicotiana glutinosa OX=35889 GN=N PE=1 SV=1)
MD00G1011800	MD00G1011800		319	0	0	0	0	0	0	0	0	0	0	0	0	0	0	0	0	XP_028954669.1(protein CONTINUOUS VASCULAR RING 1-like [Malus domestica])	GO:0005794(cellular_component:Golgi apparatus); GO:0016021(cellular_component:integral component of membrane); GO:0010222(biological_process:stem vascular tissue pattern formation)				COG2928(S:Function unknown)	COG2928(conserved protein)		sp|F4IUE7|COV1_ARATH(Protein CONTINUOUS VASCULAR RING 1 OS=Arabidopsis thaliana OX=3702 GN=COV1 PE=1 SV=2)
MD00G1011900	MD00G1011900	Ankyrin repeat family protein	2233	19	11	31	12	15	16	34	49	26	21	37	29	20.3333	14.3333	36.3333	29	RXH69497.1(hypothetical protein DVH24_037281 [Malus domestica])							PF13962.6(PGG:Domain of unknown function); PF12796.7(Ank_2:Ankyrin repeats (3 copies)); PF13857.6(Ank_5:Ankyrin repeats (many copies))
MD00G1012000	MD00G1012000		231	0	0	0	0	0	1	0	0	0	0	0	0	0	0.3333	0	0	RXH69487.1(hypothetical protein DVH24_037271 [Malus domestica])
MD00G1012100	MD00G1012100	Leucine-rich repeat protein kinase family protein	3088	11.94	13.15	0	1.38	7.97	1.04	2.03	0	3	10.62	11.28	16.89	8.3633	3.4633	1.6767	12.93	XP_017181635.2(probable LRR receptor-like serine/threonine-protein kinase At3g47570 [Malus domestica])							PF00069.25(Pkinase:Protein kinase domain); PF07714.17(Pkinase_Tyr:Protein tyrosine kinase); PF13855.6(LRR_8:Leucine rich repeat); PF12799.7(LRR_4:Leucine Rich repeats (2 copies)); PF08263.12(LRRNT_2:Leucine rich repeat N-terminal domain)	sp|Q9SD62|Y3471_ARATH(Putative receptor-like protein kinase At3g47110 OS=Arabidopsis thaliana OX=3702 GN=At3g47110 PE=3 SV=1)
MD00G1012200	MD00G1012200	triosephosphate isomerase	1386	1065	981	1051	858	939	749	903	999	1062	1439	1701	1268	1032.33	848.667	988	1469.33	XP_028954559.1(triosephosphate isomerase, cytosolic-like [Malus domestica])	GO:0004807(molecular_function:triose-phosphate isomerase activity); GO:0006096(biological_process:glycolytic process)	K01803	TPI, tpiA	map00010(Glycolysis / Gluconeogenesis); map00051(Fructose and mannose metabolism); map00710(Carbon fixation in photosynthetic organisms); map00562(Inositol phosphate metabolism)	COG0149(S:Function unknown)	COG0149(conserved protein)	PF00121.18(TIM:Triosephosphate isomerase)	sp|P21820|TPIS_COPJA(Triosephosphate isomerase, cytosolic OS=Coptis japonica OX=3442 PE=2 SV=1)
MD00G1012300	MD00G1012300	Protein kinase superfamily protein	1940	276	278	115	181	128	836	69	60	112	68	50	76	223	381.667	80.3333	64.6667	XP_028954548.1(probable serine/threonine-protein kinase PBL9 [Malus domestica])	GO:0004674(molecular_function:protein serine/threonine kinase activity); GO:0005524(molecular_function:ATP binding)				COG0515(T:Signal transduction mechanisms)	COG0515(Serine Threonine protein kinase)	PF00069.25(Pkinase:Protein kinase domain); PF07714.17(Pkinase_Tyr:Protein tyrosine kinase)	sp|Q06548|PBL9_ARATH(Probable serine/threonine-protein kinase PBL9 OS=Arabidopsis thaliana OX=3702 GN=PBL9 PE=1 SV=1)
MD00G1012400	MD00G1012400	Protein kinase superfamily protein	1674	21	25	22	14	22	34	23	46	23	24	40	25	22.6667	23.3333	30.6667	29.6667	XP_028954547.1(serine/threonine-protein kinase PCRK1-like [Malus domestica])	GO:0005524(molecular_function:ATP binding); GO:0004672(molecular_function:protein kinase activity)				COG0515(T:Signal transduction mechanisms)	COG0515(Serine Threonine protein kinase)	PF00069.25(Pkinase:Protein kinase domain); PF07714.17(Pkinase_Tyr:Protein tyrosine kinase); PF14531.6(Kinase-like:Kinase-like)	sp|Q9SF86|PCRK1_ARATH(Serine/threonine-protein kinase PCRK1 OS=Arabidopsis thaliana OX=3702 GN=PCRK1 PE=1 SV=1)
MD00G1012500	MD00G1012500	flowering promoting factor 1	378	0	0	0	0	0	0	0	0	0	0	0	0	0	0	0	0	XP_008366315.1(flowering-promoting factor 1-like [Malus domestica])	GO:0009909(biological_process:regulation of flower development)				ENOG4111CGB(S:Function unknown)	ENOG4111CGB(-)		sp|O24340|FPF1_SINAL(Flowering-promoting factor 1 OS=Sinapis alba OX=3728 GN=FPF1 PE=2 SV=1)
MD00G1012600	MD00G1012600	XH/XS domain-containing protein	2909	37	58	58	59	61	24	51	46	64	42	61	55	51	48	53.6667	52.6667	XP_008384852.1(factor of DNA methylation 4 [Malus domestica])	GO:0031047(biological_process:gene silencing by RNA)				ENOG410YGHF(S:Function unknown); ENOG4111EBT(S:Function unknown)	ENOG410YGHF(-); ENOG4111EBT(XH XS domain-containing protein)	PF03469.14(XH:XH domain); PF03468.14(XS:XS domain); PF03470.14(zf-XS:XS zinc finger domain)	sp|Q9LMH6|FDM4_ARATH(Factor of DNA methylation 4 OS=Arabidopsis thaliana OX=3702 GN=FDM4 PE=4 SV=1)
MD00G1012700	MD00G1012700		581	0	0	0	0	1	0	0	0	0	0	0	0	0	0.3333	0	0	RXH88973.1(hypothetical protein DVH24_000572 [Malus domestica])
MD00G1012800	MD00G1012800	Glucose-methanol-choline (GMC) oxidoreductase family protein	2270	0	0	0	0	4	0	0	0	0	0	0	0	0	1.3333	0	0	XP_008384853.1((R)-mandelonitrile lyase 3-like [Malus domestica])		K08248	MDL3	map00460(Cyanoamino acid metabolism)			PF00732.19(GMC_oxred_N:GMC oxidoreductase); PF05199.13(GMC_oxred_C:GMC oxidoreductase)	sp|P52707|MDL3_PRUSE((R)-mandelonitrile lyase 3 OS=Prunus serotina OX=23207 GN=MDL3 PE=2 SV=1)
MD00G1012900	MD00G1012900	Glucose-methanol-choline (GMC) oxidoreductase family protein	2037	0	0	0	0	0	13	0	0	0	0	0	0	0	4.3333	0	0	XP_008384855.2((R)-mandelonitrile lyase 2-like [Malus domestica])		K08248	MDL3	map00460(Cyanoamino acid metabolism)			PF00732.19(GMC_oxred_N:GMC oxidoreductase); PF05199.13(GMC_oxred_C:GMC oxidoreductase)	sp|Q945K2|MDL2_PRUDU((R)-mandelonitrile lyase 2 OS=Prunus dulcis OX=3755 GN=MDL2 PE=1 SV=1)
MD00G1013000	MD00G1013000	Glucose-methanol-choline (GMC) oxidoreductase family protein	2082	310	444	63	152	432	218	6	0	14	21	1	18	272.333	267.333	6.6667	13.3333	XP_017186296.1((R)-mandelonitrile lyase 2-like [Malus domestica])		K08248	MDL3	map00460(Cyanoamino acid metabolism)			PF00732.19(GMC_oxred_N:GMC oxidoreductase); PF05199.13(GMC_oxred_C:GMC oxidoreductase)	sp|Q945K2|MDL2_PRUDU((R)-mandelonitrile lyase 2 OS=Prunus dulcis OX=3755 GN=MDL2 PE=1 SV=1)
MD00G1013100	MD00G1013100		120	0	0	0	0	0	0	0	0	0	0	0	0	0	0	0	0	RXH78961.1(hypothetical protein DVH24_034168, partial [Malus domestica])
MD00G1013200	MD00G1013200		119	0	0	0	0	0	0	0	0	0	0	0	0	0	0	0	0	RXI06774.1(hypothetical protein DVH24_025910 [Malus domestica])
MD00G1013300	MD00G1013300	Glucose-methanol-choline (GMC) oxidoreductase family protein	2165	178	162	7	23	157	101	0	7	9	0	0	0	115.667	93.6667	5.3333	0	XP_028954555.1((R)-mandelonitrile lyase 2-like isoform X1 [Malus domestica])		K08248	MDL3	map00460(Cyanoamino acid metabolism)			PF00732.19(GMC_oxred_N:GMC oxidoreductase); PF05199.13(GMC_oxred_C:GMC oxidoreductase)	sp|Q945K2|MDL2_PRUDU((R)-mandelonitrile lyase 2 OS=Prunus dulcis OX=3755 GN=MDL2 PE=1 SV=1)
MD00G1013400	MD00G1013400		129	0	0	0	0	0	0	0	0	0	0	0	0	0	0	0	0
MD00G1013500	MD00G1013500	putative endonuclease or glycosyl hydrolase with C2H2-type zinc finger domain	1302	174	168	183	136	151	177	109	155	126	117	163	151	175	154.667	130	143.667	XP_009353649.1(PREDICTED: uncharacterized protein LOC103944904 isoform X2 [Pyrus x bretschneideri])	GO:0008270(molecular_function:zinc ion binding); GO:0003676(molecular_function:nucleic acid binding)				ENOG410YNN2(S:Function unknown)	ENOG410YNN2(ZnF_U1)	PF12874.7(zf-met:Zinc-finger of C2H2 type); PF12171.8(zf-C2H2_jaz:Zinc-finger double-stranded RNA-binding); PF06220.12(zf-U1:U1 zinc finger)
MD00G1013600	MD00G1013600	expansin A4	1460	0	0	0	0	0	0	0	0	0	0	0	0	0	0	0	0	XP_008384848.1(expansin-A4 [Malus domestica])	GO:0005618(cellular_component:cell wall); GO:0009664(biological_process:plant-type cell wall organization); GO:0016020(cellular_component:membrane); GO:0005576(cellular_component:extracellular region)						PF01357.21(Pollen_allerg_1:Pollen allergen); PF03330.18(DPBB_1:Lytic transglycolase)	sp|Q38865|EXPA6_ARATH(Expansin-A6 OS=Arabidopsis thaliana OX=3702 GN=EXPA6 PE=2 SV=2)
MD00G1013700	MD00G1013700		1576	0	0	0	0	0	7	0	1	0	0	0	0	0	2.3333	0.3333	0	RXH84604.1(hypothetical protein DVH24_032888 [Malus domestica])
MD00G1013800	MD00G1013800	Leucine-rich repeat protein kinase family protein	3156	16.98	6.18	4.85	3.93	16.8	1.26	8.61	0	2.18	9.29	6.57	12.86	9.3367	7.33	3.5967	9.5733	XP_008366238.2(probable LRR receptor-like serine/threonine-protein kinase At3g47570 [Malus domestica])							PF00069.25(Pkinase:Protein kinase domain); PF07714.17(Pkinase_Tyr:Protein tyrosine kinase); PF12799.7(LRR_4:Leucine Rich repeats (2 copies)); PF13855.6(LRR_8:Leucine rich repeat); PF08263.12(LRRNT_2:Leucine rich repeat N-terminal domain)	sp|Q9SD62|Y3471_ARATH(Putative receptor-like protein kinase At3g47110 OS=Arabidopsis thaliana OX=3702 GN=At3g47110 PE=3 SV=1)
MD00G1013900	MD00G1013900	RHOMBOID-like 1	1041	0	0	0	0	0	0	0	6	0	0	0	0	0	0	2	0	XP_018500929.1(PREDICTED: RHOMBOID-like protein 1 isoform X2 [Pyrus x bretschneideri])	GO:0004252(molecular_function:serine-type endopeptidase activity); GO:0016021(cellular_component:integral component of membrane)				COG0705(S:Function unknown)	COG0705(rhomboid family)	PF01694.22(Rhomboid:Rhomboid family)	sp|Q0WQX7|RBL1_ARATH(RHOMBOID-like protein 1 OS=Arabidopsis thaliana OX=3702 GN=RBL1 PE=2 SV=1)
MD00G1014000	MD00G1014000		1424	19.37	38.34	38.94	42.58	25.73	19	11.06	22.74	11.49	10.64	10.52	18.35	32.2167	29.1033	15.0967	13.17	RXH93133.1(hypothetical protein DVH24_013709 [Malus domestica])		K07466	RFA1, RPA1, rpa	map03430(Mismatch repair); map03440(Homologous recombination); map03420(Nucleotide excision repair); map03030(DNA replication)	ENOG4111MC0(S:Function unknown)	ENOG4111MC0(-)		sp|A4QKJ1|PSAB_CAPBU(Photosystem I P700 chlorophyll a apoprotein A2 OS=Capsella bursa-pastoris OX=3719 GN=psaB PE=3 SV=1)
MD00G1014100	MD00G1014100		473	1	2	2	1	1	0	0	0	0	7	1	0	1.6667	0.6667	0	2.6667	XP_028960070.1(LOW QUALITY PROTEIN: putative nuclease HARBI1 [Malus domestica])	GO:0016788(molecular_function:hydrolase activity, acting on ester bonds)						PF04827.14(Plant_tran:Plant transposon protein)
MD00G1014200	MD00G1014200		1069	0	2	13	5	7	0	3	0	0	3	6	1	5	4	1	3.3333	XP_009334491.1(PREDICTED: putative nuclease HARBI1, partial [Pyrus x bretschneideri])	GO:0016788(molecular_function:hydrolase activity, acting on ester bonds)
MD00G1014300	MD00G1014300	Leucine-rich repeat (LRR) family protein	1164	0	0	0	0	1	1	0	0	0	0	0	0	0	0.6667	0	0	XP_028954771.1(uncharacterized protein At4g06744-like isoform X2 [Malus domestica])					COG4886(S:Function unknown)	COG4886(-)	PF13855.6(LRR_8:Leucine rich repeat); PF12799.7(LRR_4:Leucine Rich repeats (2 copies))	sp|Q8W3M4|Y4744_ARATH(Uncharacterized protein At4g06744 OS=Arabidopsis thaliana OX=3702 GN=At4g06744 PE=2 SV=1)
MD00G1014400	MD00G1014400		295	0	0	0	0	0	0	0	0	0	0	0	0	0	0	0	0	RXH87374.1(hypothetical protein DVH24_034274, partial [Malus domestica])
MD00G1014500	MD00G1014500		105	0	0	0	0	0	0	0	0	0	0	0	0	0	0	0	0	XP_028961481.1(LOW QUALITY PROTEIN: uncharacterized protein LOC103409283 [Malus domestica])
MD00G1014600	MD00G1014600		114	0	0	0	0	0	0	0	0	0	0	0	0	0	0	0	0	RXI09469.1(hypothetical protein DVH24_034086, partial [Malus domestica])
MD00G1014700	MD00G1014700		105	0	0	0	0	0	0	0	0	0	0	0	0	0	0	0	0	XP_028961481.1(LOW QUALITY PROTEIN: uncharacterized protein LOC103409283 [Malus domestica])
MD00G1014800	MD00G1014800	laccase 14	1909	0	0	0	0	0	0	0	0	0	0	0	0	0	0	0	0	XP_028954846.1(putative laccase-9 [Malus domestica])	GO:0048046(cellular_component:apoplast); GO:0052716(molecular_function:hydroquinone:oxygen oxidoreductase activity); GO:0046274(biological_process:lignin catabolic process); GO:0005507(molecular_function:copper ion binding)	K05909	E1.10.3.2				PF07732.15(Cu-oxidase_3:Multicopper oxidase); PF07731.14(Cu-oxidase_2:Multicopper oxidase); PF00394.22(Cu-oxidase:Multicopper oxidase)	sp|Q6Z8L2|LAC9_ORYSJ(Putative laccase-9 OS=Oryza sativa subsp. japonica OX=39947 GN=LAC9 PE=3 SV=1)
MD00G1014900	MD00G1014900	laccase 14	1806	0	0	0	0	0	0	0	0	0	0	0	0	0	0	0	0	XP_008381034.3(laccase-14-like [Malus domestica])	GO:0048046(cellular_component:apoplast); GO:0052716(molecular_function:hydroquinone:oxygen oxidoreductase activity); GO:0046274(biological_process:lignin catabolic process); GO:0005507(molecular_function:copper ion binding)	K05909	E1.10.3.2		COG2132(S:Function unknown)	COG2132(leucine Rich Repeat)	PF07731.14(Cu-oxidase_2:Multicopper oxidase); PF07732.15(Cu-oxidase_3:Multicopper oxidase); PF00394.22(Cu-oxidase:Multicopper oxidase)	sp|Q9FY79|LAC14_ARATH(Laccase-14 OS=Arabidopsis thaliana OX=3702 GN=LAC14 PE=2 SV=1)
MD00G1015000	MD00G1015000	laccase 14	393	0	0	0	0	0	0	0	0	0	0	0	0	0	0	0	0	RXI00269.1(hypothetical protein DVH24_037817 [Malus domestica])	GO:0048046(cellular_component:apoplast); GO:0052716(molecular_function:hydroquinone:oxygen oxidoreductase activity); GO:0046274(biological_process:lignin catabolic process); GO:0005507(molecular_function:copper ion binding); GO:0016021(cellular_component:integral component of membrane)	K05909	E1.10.3.2		COG2132(S:Function unknown)	COG2132(leucine Rich Repeat)	PF07731.14(Cu-oxidase_2:Multicopper oxidase)	sp|Q9FY79|LAC14_ARATH(Laccase-14 OS=Arabidopsis thaliana OX=3702 GN=LAC14 PE=2 SV=1)
MD00G1015100	MD00G1015100	cytochrome P450	1635	0	0	0	0	0	0	0	0	0	0	0	0	0	0	0	0	XP_008381035.1(cytochrome P450 78A7 [Malus domestica])	GO:0004497(molecular_function:monooxygenase activity); GO:0016020(cellular_component:membrane); GO:0020037(molecular_function:heme binding); GO:0016709(molecular_function:oxidoreductase activity, acting on paired donors, with incorporation or reduction of molecular oxygen, NAD(P)H as one donor, and incorporation of one atom of oxygen); GO:0016021(cellular_component:integral component of membrane)…	K20619	CYP78A		COG2124(S:Function unknown)	COG2124(leucine Rich Repeat)	PF00067.22(p450:Cytochrome P450)	sp|Q9FIB0|C78A7_ARATH(Cytochrome P450 78A7 OS=Arabidopsis thaliana OX=3702 GN=CYP78A7 PE=2 SV=1)
MD00G1015200	MD00G1015200		123	0	0	0	0	0	0	0	0	0	0	0	0	0	0	0	0	RXH87961.1(hypothetical protein DVH24_037606 [Malus domestica])
MD00G1015300	MD00G1015300		119	0	0	0	0	0	0	0	0	0	0	0	0	0	0	0	0	RXI05792.1(hypothetical protein DVH24_017834 [Malus domestica])
MD00G1015400	MD00G1015400		105	0	0	0	0	0	0	0	0	0	0	0	0	0	0	0	0	XP_028961481.1(LOW QUALITY PROTEIN: uncharacterized protein LOC103409283 [Malus domestica])
MD00G1015500	MD00G1015500	UPF0553 protein	1401	2	7	0	2	3	1	2	0	3	0	0	1	3	2	1.6667	0.3333	XP_008340973.1(queuosine salvage protein-like [Malus domestica])	GO:0006400(biological_process:tRNA modification)				ENOG410XRIA(S:Function unknown)	ENOG410XRIA(Chromosome 9 open reading frame 64)	PF10343.9(Q_salvage:Potential Queuosine, Q, salvage protein family)	sp|Q54II8|QSPP_DICDI(Queuosine salvage protein OS=Dictyostelium discoideum OX=44689 GN=DDB_G0288723 PE=3 SV=1)
MD00G1015600	MD00G1015600	Acetamidase/Formamidase family protein	1530	20	22	22	12.2	18	4	0	2	18	5	2	1	21.3333	11.4	6.6667	2.6667	RXI07071.1(hypothetical protein DVH24_026207 [Malus domestica])	GO:0004328(molecular_function:formamidase activity); GO:0016811(molecular_function:hydrolase activity, acting on carbon-nitrogen (but not peptide) bonds, in linear amides)	K01455	E3.5.1.49	map00460(Cyanoamino acid metabolism); map00630(Glyoxylate and dicarboxylate metabolism); map00910(Nitrogen metabolism)	COG2421(S:Function unknown)	COG2421(Chromosome 9 open reading frame 64)	PF03069.15(FmdA_AmdA:Acetamidase/Formamidase family)	sp|Q50228|FMDA_METME(Formamidase OS=Methylophilus methylotrophus OX=17 GN=fmdA PE=1 SV=1)
MD00G1015700	MD00G1015700	Acetamidase/Formamidase family protein	1237	14	15	20	8	9	3	4	5	11	3	0	8	16.3333	6.6667	6.6667	3.6667	XP_028951125.1(uncharacterized protein LOC103431619 isoform X1 [Malus domestica])	GO:0016811(molecular_function:hydrolase activity, acting on carbon-nitrogen (but not peptide) bonds, in linear amides)	K01455	E3.5.1.49	map00460(Cyanoamino acid metabolism); map00630(Glyoxylate and dicarboxylate metabolism); map00910(Nitrogen metabolism)	COG2421(C:Energy production and conversion)	COG2421(formamidase)	PF03069.15(FmdA_AmdA:Acetamidase/Formamidase family)	sp|Q50228|FMDA_METME(Formamidase OS=Methylophilus methylotrophus OX=17 GN=fmdA PE=1 SV=1)
MD00G1015800	MD00G1015800	LOB domain-containing protein 38	1608	49.26	33.12	73.28	58	88	57.09	12.05	6.05	52	10	6	13.04	51.8867	67.6967	23.3667	9.68	XP_008340959.2(LOB domain-containing protein 37-like [Malus domestica])					ENOG4111JGS(C:Energy production and conversion)	ENOG4111JGS(formamidase)	PF03195.14(LOB:Lateral organ boundaries (LOB) domain)	sp|Q9SZE8|LBD39_ARATH(LOB domain-containing protein 39 OS=Arabidopsis thaliana OX=3702 GN=LBD39 PE=2 SV=1)
MD00G1015900	MD00G1015900	8s_rRNA	120	0	0	0	0	0	0	0	0	0	0	0	0	0	0	0	0	RXH78961.1(hypothetical protein DVH24_034168, partial [Malus domestica])
MD00G1016000	MD00G1016000		120	0	0	0	0	0	0	0	0	0	0	0	0	0	0	0	0	RXI02886.1(hypothetical protein DVH24_002964 [Malus domestica])
MD00G1016100	MD00G1016100		114	0	0	0	0	0	0	0	0	0	0	0	0	0	0	0	0	RXI09193.1(hypothetical protein DVH24_023354 [Malus domestica])
MD00G1016200	MD00G1016200	Chitinase family protein	922	0	0	0	0	0	0	0	0	0	0	0	0	0	0	0	0	XP_008353629.1(chitinase 10-like [Malus domestica])	GO:0004568(molecular_function:chitinase activity); GO:0006032(biological_process:chitin catabolic process); GO:0005975(biological_process:carbohydrate metabolic process); GO:0016998(biological_process:cell wall macromolecule catabolic process)				COG3979(G:Carbohydrate transport and metabolism)	COG3979(chitinase)	PF00182.19(Glyco_hydro_19:Chitinase class I)	sp|Q5NB11|CHI10_ORYSJ(Chitinase 10 OS=Oryza sativa subsp. japonica OX=39947 GN=Cht10 PE=2 SV=1)
MD00G1016300	MD00G1016300		253	0	0	0	0	0	0	0	0	0	0	1	0	0	0	0	0.3333	XP_028965081.1(zinc finger MYM-type protein 1-like [Malus domestica])
MD00G1016400	MD00G1016400	Ubiquitin carboxyl-terminal hydrolase family protein	1560	122	98	49	70.42	81	59	83.62	58	86	59	86.31	88	89.6667	70.14	75.8733	77.77	RXI02332.1(hypothetical protein DVH24_030261 [Malus domestica])	GO:0008270(molecular_function:zinc ion binding)				ENOG4111S5T(S:Function unknown)	ENOG4111S5T(Plant organelle RNA recognition domain)	PF11955.8(PORR:Plant organelle RNA recognition domain)	sp|A0MFS5|WTF1_ARATH(Protein WHAT'S THIS FACTOR 1 homolog, chloroplastic OS=Arabidopsis thaliana OX=3702 GN=At4g01037 PE=3 SV=1)
MD00G1016500	MD00G1016500	indole-3-acetic acid inducible 30	354	0	0	0	0	0	0	0	0	0	0	0	0	0	0	0	0	XP_008370942.1(auxin-responsive protein IAA30-like [Malus domestica])	GO:0006355(biological_process:regulation of transcription, DNA-templated); GO:0005634(cellular_component:nucleus); GO:0009734(biological_process:auxin-activated signaling pathway)	K14484	IAA	map04075(Plant hormone signal transduction)	ENOG410YIRA(S:Function unknown)	ENOG410YIRA(Plant organelle RNA recognition domain)	PF02309.16(AUX_IAA:AUX/IAA family)	sp|Q9M1R4|IAA30_ARATH(Auxin-responsive protein IAA30 OS=Arabidopsis thaliana OX=3702 GN=IAA30 PE=2 SV=1)
MD00G1016600	MD00G1016600		223	0	0	0	0	0	0	0	0	0	0	0	0	0	0	0	0	RXH68922.1(hypothetical protein DVH24_031255 [Malus domestica])
MD00G1016700	MD00G1016700	sister chromatid cohesion 1 protein 4	4523	387	525	593	433	522	495	313	155	291	388	343	439	501.667	483.333	253	390	XP_028954922.1(sister chromatid cohesion 1 protein 4 [Malus domestica])	GO:0008278(cellular_component:cohesin complex); GO:0007062(biological_process:sister chromatid cohesion)	K06670	SCC1, MCD1, RAD21		ENOG410XRB4(K:Transcription)	ENOG410XRB4(Aux IAA proteins are short-lived transcriptional factors that function as repressors of early auxin response genes at low auxin concentrations)	PF04825.13(Rad21_Rec8_N:N terminus of Rad21 / Rec8 like protein); PF04824.16(Rad21_Rec8:Conserved region of Rad21 / Rec8 like protein)	sp|Q8W1Y0|SSC14_ARATH(Sister chromatid cohesion 1 protein 4 OS=Arabidopsis thaliana OX=3702 GN=SYN4 PE=2 SV=1)
MD00G1016800	MD00G1016800	beta glucosidase 42	1992	369	432	450.23	243	417	644	338	294	427	373	285	341	417.077	434.667	353	333	XP_028954917.1(beta-glucosidase 42 [Malus domestica])		K01188	E3.2.1.21	map00460(Cyanoamino acid metabolism); map00940(Phenylpropanoid biosynthesis); map00500(Starch and sucrose metabolism)	COG2723(K:Transcription)	COG2723(Aux IAA proteins are short-lived transcriptional factors that function as repressors of early auxin response genes at low auxin concentrations)	PF00232.18(Glyco_hydro_1:Glycosyl hydrolase family 1); PF00150.18(Cellulase:Cellulase (glycosyl hydrolase family 5))	sp|Q9FIW4|BGL42_ARATH(Beta-glucosidase 42 OS=Arabidopsis thaliana OX=3702 GN=BGLU42 PE=2 SV=1)
MD00G1016900	MD00G1016900	Lateral organ boundaries (LOB) domain family protein	747	0	0	0	0	0	0	0	0	0	0	0	0	0	0	0	0	XP_008370861.2(protein ASYMMETRIC LEAVES 2 [Malus domestica])					ENOG4111S1U(S:Function unknown)	ENOG4111S1U(lob domain-containing protein)	PF03195.14(LOB:Lateral organ boundaries (LOB) domain)	sp|O04479|AS2_ARATH(Protein ASYMMETRIC LEAVES 2 OS=Arabidopsis thaliana OX=3702 GN=AS2 PE=1 SV=1)
MD00G1017000	MD00G1017000	Tetratricopeptide repeat (TPR)-like superfamily protein	2323	469	446	649	552	629	358	455	151	410	721	426	582	521.333	513	338.667	576.333	RXI02340.1(hypothetical protein DVH24_030269 [Malus domestica])					ENOG410Z7Z7(S:Function unknown)	ENOG410Z7Z7(lob domain-containing protein)	PF13041.6(PPR_2:PPR repeat family); PF01535.20(PPR:PPR repeat); PF12854.7(PPR_1:PPR repeat); PF13812.6(PPR_3:Pentatricopeptide repeat domain); PF17177.4(PPR_long:Pentacotripeptide-repeat region of PRORP)	sp|P0C896|PP209_ARATH(Pentatricopeptide repeat-containing protein At3g02650, mitochondrial OS=Arabidopsis thaliana OX=3702 GN=At3g02650 PE=2 SV=1)
MD00G1017100	MD00G1017100	RNA binding (RRM/RBD/RNP motifs) family protein	1858	254	273	277	195	322	745	170.88	114	192	245	209	206	268	420.667	158.96	220	XP_008370858.2(splicing factor U2AF-associated protein 2 isoform X1 [Malus domestica])	GO:0003723(molecular_function:RNA binding); GO:0000398(biological_process:mRNA splicing, via spliceosome)	K13093	HTATSF1		ENOG410YD7P(S:Function unknown)	ENOG410YD7P(Tat specific factor 1)	PF00076.22(RRM_1:RNA recognition motif. (a.k.a. RRM, RBD, or RNP domain)); PF14237.6(GYF_2:GYF domain 2)	sp|O43719|HTSF1_HUMAN(HIV Tat-specific factor 1 OS=Homo sapiens OX=9606 GN=HTATSF1 PE=1 SV=1)
MD00G1017200	MD00G1017200	Protein of unknown function	579	0	0	0	0	0	0	0	0	0	0	0	0	0	0	0	0	XP_008370857.2(uncharacterized protein LOC103434299 [Malus domestica])	GO:0016021(cellular_component:integral component of membrane)				ENOG410YH10(S:Function unknown)	ENOG410YH10(-)
MD00G1017300	MD00G1017300	Plant stearoyl-acyl-carrier-protein desaturase family protein	1868	3197.74	3427.9	2687.52	1853.27	2868.15	2974.05	4762.82	3319.66	3848.97	4972.18	4264.88	4346.09	3104.39	2565.16	3977.15	4527.72	XP_008370856.1(stearoyl-[acyl-carrier-protein] 9-desaturase, chloroplastic [Malus domestica])	GO:0006633(biological_process:fatty acid biosynthetic process); GO:0046872(molecular_function:metal ion binding); GO:0045300(molecular_function:acyl-[acyl-carrier-protein] desaturase activity); GO:0009507(cellular_component:chloroplast)	K03921	FAB2, SSI2, desA1	map00061(Fatty acid biosynthesis); map01040(Biosynthesis of unsaturated fatty acids)	ENOG410XPNS(S:Function unknown)	ENOG410XPNS(-)	PF03405.14(FA_desaturase_2:Fatty acid desaturase)	sp|P22337|STAD_RICCO(Stearoyl-[acyl-carrier-protein] 9-desaturase, chloroplastic OS=Ricinus communis OX=3988 PE=1 SV=1)
MD00G1017400	MD00G1017400	chromatin assembly factor-1 (FASCIATA1) (FAS1)	3181	84	104	61	69	84	374	50	72	73	63	75	70	83	175.667	65	69.3333	XP_028954919.1(chromatin assembly factor 1 subunit FAS1 isoform X2 [Malus domestica])	GO:0009825(biological_process:multidimensional cell growth); GO:0031507(biological_process:heterochromatin assembly); GO:0045787(biological_process:positive regulation of cell cycle); GO:0009555(biological_process:pollen development); GO:0000724(biological_process:double-strand break repair via homologous recombination); GO:0006334(biological_process:nucleosome assembly); GO:0048366(biological_pr…	K10750	CHAF1A		ENOG4111QVP(S:Function unknown)	ENOG4111QVP(-)	PF12253.8(CAF1A:Chromatin assembly factor 1 subunit A)	sp|Q9SXY0|FAS1_ARATH(Chromatin assembly factor 1 subunit FAS1 OS=Arabidopsis thaliana OX=3702 GN=FAS1 PE=1 SV=1)
MD00G1017500	MD00G1017500	CONSTANS-like 5	894	15.03	0	0	0	1	8.01	0	6.03	2.01	5	4	2.02	5.01	3.0033	2.68	3.6733	XP_028954916.1(zinc finger protein CONSTANS-LIKE 5-like [Malus domestica])	GO:0005634(cellular_component:nucleus); GO:0008270(molecular_function:zinc ion binding)				ENOG4111T32(J:Translation, ribosomal structure and biogenesis)	ENOG4111T32(protein complex subunit organization)	PF01778.17(Ribosomal_L28e:Ribosomal L28e protein family); PF00643.24(zf-B_box:B-box zinc finger)	sp|O82204|RL281_ARATH(60S ribosomal protein L28-1 OS=Arabidopsis thaliana OX=3702 GN=RPL28A PE=1 SV=1)
MD00G1017600	MD00G1017600	Aluminium activated malate transporter family protein	1446	0	1	0	0	0	0	0	0	0	0	0	0	0.3333	0	0	0	RXH83334.1(hypothetical protein DVH24_005587 [Malus domestica])	GO:0016021(cellular_component:integral component of membrane); GO:0015743(biological_process:malate transport)				ENOG410XR8V(S:Function unknown)	ENOG410XR8V(aluminum-activated malate transporter)	PF11744.8(ALMT:Aluminium activated malate transporter); PF13515.6(FUSC_2:Fusaric acid resistance protein-like); PF04632.12(FUSC:Fusaric acid resistance protein family)	sp|Q9SJE8|ALMT2_ARATH(Aluminum-activated malate transporter 2 OS=Arabidopsis thaliana OX=3702 GN=ALMT2 PE=2 SV=2)
MD00G1017700	MD00G1017700		615	59.39	44.7	69.64	47.27	48	43.96	18	27.25	33.17	24	42.74	37	57.91	46.41	26.14	34.58
MD00G1017800	MD00G1017800		798	0	0	0	0	0	2	0	0	0	0	0	0	0	0.6667	0	0	RXH83898.1(hypothetical protein DVH24_013143 [Malus domestica])								sp|Q9MB58|F26_ARATH(6-phosphofructo-2-kinase/fructose-2,6-bisphosphatase OS=Arabidopsis thaliana OX=3702 GN=FKFBP PE=1 SV=1)
MD00G1017900	MD00G1017900		108	0	0	0	0	0	0	0	0	0	0	0	0	0	0	0	0	RXH90657.1(hypothetical protein DVH24_035421 [Malus domestica])
MD00G1018000	MD00G1018000		116	0	0	0	0	0	0	0	0	0	0	0	0	0	0	0	0	RXH87961.1(hypothetical protein DVH24_037606 [Malus domestica])
MD00G1018100	MD00G1018100	Protein of unknown function	680	15	11	14	23	16	16	5	16	11	12	12	19	13.3333	18.3333	10.6667	14.3333	XP_008387441.1(uncharacterized protein LOC103449896 [Malus domestica])					ENOG410Z2Y1(S:Function unknown)	ENOG410Z2Y1(-)
MD00G1018200	MD00G1018200	UDP-glucosyl transferase 76E2	437	0	0	0	0	0	0	0	0	0	0	0	0	0	0	0	0	XP_021828847.1(UDP-glucose iridoid glucosyltransferase-like [Prunus avium])	GO:0016758(molecular_function:transferase activity, transferring hexosyl groups); GO:0005524(molecular_function:ATP binding); GO:0009507(cellular_component:chloroplast)							sp|U3UA11|UGT7_CATRO(UDP-glucose iridoid glucosyltransferase OS=Catharanthus roseus OX=4058 GN=UGT76A2 PE=1 SV=1)
MD00G1018300	MD00G1018300		368	0	0	0	0	0	0	0	0	0	0	0	0	0	0	0	0
MD00G1018400	MD00G1018400	Cysteine/Histidine-rich C1 domain family protein	732	7	3	4	36	35	0	0	1	3	0	0	1	4.6667	23.6667	1.3333	0.3333	XP_008382114.1(uncharacterized protein LOC103444922 [Malus domestica])	GO:0035556(biological_process:intracellular signal transduction)						PF03107.16(C1_2:C1 domain); PF00569.17(ZZ:Zinc finger, ZZ type)
MD00G1018500	MD00G1018500		120	0	0	0	0	0	0	0	0	0	0	0	0	0	0	0	0	RXI07390.1(hypothetical protein DVH24_026526 [Malus domestica])
MD00G1018600	MD00G1018600	general regulatory factor 2	1225	1636.49	1566	1596.37	1528	1508.39	1316.73	1652.38	1201.28	1606.14	1940	1971.3	1739.51	1599.62	1451.04	1486.6	1883.6	XP_008387340.2(14-3-3-like protein 16R [Malus domestica])	GO:0019904(molecular_function:protein domain specific binding)	K06630	YWHAE				PF00244.20(14-3-3:14-3-3 protein)	sp|O65352|1433_HELAN(14-3-3-like protein OS=Helianthus annuus OX=4232 PE=2 SV=1)
MD00G1018700	MD00G1018700	hemoglobin 1	926	1869	2301.97	284.92	869	1890	842	153	612	329	137	726	270	1485.3	1200.33	364.667	377.667	NP_001280991.1(beta-galactosidase [Malus domestica])	GO:0005344(molecular_function:oxygen transporter activity); GO:0046872(molecular_function:metal ion binding); GO:0019825(molecular_function:oxygen binding); GO:0020037(molecular_function:heme binding)	K21894	CYGB		COG1018(C:Energy production and conversion)	COG1018(Is involved in NO detoxification in an aerobic process, termed nitric oxide dioxygenase (NOD) reaction that utilizes O(2) and NAD(P)H to convert NO to nitrate, which protects the bacterium from various noxious nitrogen compounds. Therefore, plays a central role in the inducible response to nitrosative stress (By similarity))	PF00042.22(Globin:Globin)	sp|P07803|HBL_TRETO(Non-symbiotic hemoglobin OS=Trema tomentosa OX=3480 GN=GLB1 PE=1 SV=1)
MD00G1018800	MD00G1018800	hemoglobin 1	436	1	0	0	0	0	0	0	0	0	0	0	0	0.3333	0	0	0	XP_017190555.1(hemoglobin-2-like [Malus domestica])	GO:0005344(molecular_function:oxygen transporter activity); GO:0046872(molecular_function:metal ion binding); GO:0019825(molecular_function:oxygen binding); GO:0020037(molecular_function:heme binding)	K21894	CYGB		COG1018(C:Energy production and conversion)	COG1018(Is involved in NO detoxification in an aerobic process, termed nitric oxide dioxygenase (NOD) reaction that utilizes O(2) and NAD(P)H to convert NO to nitrate, which protects the bacterium from various noxious nitrogen compounds. Therefore, plays a central role in the inducible response to nitrosative stress (By similarity))	PF00042.22(Globin:Globin)	sp|P23244|HBP2_CASGL(Hemoglobin-2 OS=Casuarina glauca OX=3522 GN=HBII PE=3 SV=1)
MD00G1018900	MD00G1018900	Ribosomal protein L13 family protein	878	2447.15	2645.13	2642.28	2579.65	2523.17	1879.64	1906.53	1492.29	1934.33	2521.58	2689.58	2541.76	2578.19	2327.49	1777.72	2584.31	XP_008356990.1(60S ribosomal protein L13a-4 [Malus domestica])	GO:0003735(molecular_function:structural constituent of ribosome); GO:0015934(cellular_component:large ribosomal subunit); GO:0006412(biological_process:translation)	K02872	RP-L13Ae, RPL13A	map03010(Ribosome)			PF00572.18(Ribosomal_L13:Ribosomal protein L13)	sp|Q9FKC0|R13A4_ARATH(60S ribosomal protein L13a-4 OS=Arabidopsis thaliana OX=3702 GN=RPL13AD PE=2 SV=1)
MD00G1019000	MD00G1019000		114	0	0	0	0	0	0	0	0	0	0	0	0	0	0	0	0	RXH83171.1(hypothetical protein DVH24_003669 [Malus domestica])
MD00G1019100	MD00G1019100	cytochrome B5 isoform B	1775	516.74	446.28	618.57	481.17	391.33	281.34	397.35	447.21	453.92	490.26	555.5	535.31	527.197	384.613	432.827	527.023	XP_008376513.1(cytochrome b5-like [Malus domestica])	GO:0016021(cellular_component:integral component of membrane); GO:0046872(molecular_function:metal ion binding); GO:0020037(molecular_function:heme binding)	K23490	CYB5				PF00173.28(Cyt-b5:Cytochrome b5-like Heme/Steroid binding domain)	sp|O48845|CYB5B_ARATH(Cytochrome b5 isoform B OS=Arabidopsis thaliana OX=3702 GN=CYTB5-B PE=1 SV=1)
MD00G1019200	MD00G1019200	plastid transcriptionally active 4	1375	316	383.19	379	278	379.84	378.8	306	412	340.7	423	469	419	359.397	345.547	352.9	437	XP_028953914.1(membrane-associated 30 kDa protein, chloroplastic isoform X1 [Malus domestica])		K03969	pspA		COG1842(K:Transcription); COG1842(T:Signal transduction mechanisms)	COG1842(Phage shock protein A); COG1842(Phage shock protein A)	PF04012.12(PspA_IM30:PspA/IM30 family)	sp|Q03943|IM30_PEA(Membrane-associated 30 kDa protein, chloroplastic OS=Pisum sativum OX=3888 GN=IM30 PE=2 SV=1)
MD00G1019300	MD00G1019300		122	0	0	0	0	0	0	0	0	0	0	0	0	0	0	0	0	RXI02493.1(hypothetical protein DVH24_002571 [Malus domestica])
MD00G1019400	MD00G1019400		122	0	0	0	0	0	0	0	0	0	0	0	0	0	0	0	0	RXI07390.1(hypothetical protein DVH24_026526 [Malus domestica])
MD00G1019500	MD00G1019500		114	0	0	0	0	0	0	0	0	0	0	0	0	0	0	0	0	RXH78961.1(hypothetical protein DVH24_034168, partial [Malus domestica])
MD00G1019600	MD00G1019600		108	0	0	0	0	0	0	0	0	0	0	0	0	0	0	0	0	RXH78936.1(hypothetical protein DVH24_034143 [Malus domestica])
MD00G1019700	MD00G1019700	kinesin like protein for actin based chloroplast movement 1	4387	430	656	718	580.97	721.88	732	629	392	578	800	613	790.96	601.333	678.283	533	734.653	XP_008385674.2(kinesin-like protein KIN-14B [Malus domestica])	GO:0008017(molecular_function:microtubule binding); GO:0007018(biological_process:microtubule-based movement); GO:0005623(cellular_component:cell); GO:0009904(biological_process:chloroplast accumulation movement); GO:0005524(molecular_function:ATP binding); GO:0003777(molecular_function:microtubule motor activity)				COG5059(Z:Cytoskeleton)	COG5059(Kinesin family member)	PF00225.23(Kinesin:Kinesin motor domain); PF16796.5(Microtub_bd:Microtubule binding)	sp|Q9LX99|KN14A_ARATH(Kinesin-like protein KIN-14A OS=Arabidopsis thaliana OX=3702 GN=KIN14A PE=1 SV=1)
MD00G1019800	MD00G1019800	Protein of unknown function DUF106	297	0	0	0	0	0	0	0	0	0	0	0	0	0	0	0	0	PON37822.1(Transmembrane and coiled-coil domains protein [Parasponia andersonii])	GO:0030176(cellular_component:integral component of endoplasmic reticulum membrane); GO:0032469(biological_process:endoplasmic reticulum calcium ion homeostasis); GO:0005262(molecular_function:calcium channel activity)	K21891	TMCO1		ENOG410XR8B(S:Function unknown)	ENOG410XR8B(transmembrane and coiled-coil domains 1)	PF01956.16(EMC3_TMCO1:Integral membrane protein EMC3/TMCO1-like)	sp|Q19714|TMCO1_CAEEL(Calcium load-activated calcium channel homolog OS=Caenorhabditis elegans OX=6239 GN=F22B5.10 PE=3 SV=1)
MD00G1019900	MD00G1019900		215	0	0	0	0	1.08	0	0	1.99	0	0	0	0	0	0.36	0.6633	0	XP_028953965.1(protein SUPPRESSOR OF npr1-1, CONSTITUTIVE 1-like [Malus domestica])
MD00G1020000	MD00G1020000	disease resistance protein (TIR-NBS-LRR class)	2367	10	1	1	3	9	10.96	0	0	2	2	0	2.01	4	7.6533	0.6667	1.3367	XP_019152027.1(PREDICTED: uncharacterized protein LOC109148758 [Ipomoea nil])	GO:0016021(cellular_component:integral component of membrane)						PF12799.7(LRR_4:Leucine Rich repeats (2 copies)); PF13855.6(LRR_8:Leucine rich repeat)
MD00G1020100	MD00G1020100	Transducin family protein / WD-40 repeat family protein	1159	12	7.95	9	9	8	3.05	0	0	0	0	3	9.28	9.65	6.6833	0	4.0933	RXH68975.1(hypothetical protein DVH24_031308 [Malus domestica])	GO:0006355(biological_process:regulation of transcription, DNA-templated)						PF17814.1(LisH_TPL:LisH-like dimerisation domain)	sp|Q94AI7|TPL_ARATH(Protein TOPLESS OS=Arabidopsis thaliana OX=3702 GN=TPL PE=1 SV=1)
MD00G1020200	MD00G1020200	Transducin family protein / WD-40 repeat family protein	857	15	16.05	11	5	23	93.95	5	7	17	9	2	6.88	14.0167	40.65	9.6667	5.96	RXH68974.1(hypothetical protein DVH24_031307 [Malus domestica])	GO:0006355(biological_process:regulation of transcription, DNA-templated)				ENOG410XP3K(S:Function unknown); ENOG41101DA(S:Function unknown)	ENOG410XP3K(transmembrane and coiled-coil domains 1); ENOG41101DA(CTLH)		sp|Q0WV90|TPR1_ARATH(Topless-related protein 1 OS=Arabidopsis thaliana OX=3702 GN=TPR1 PE=1 SV=3)
MD00G1020300	MD00G1020300	disease resistance protein (TIR-NBS-LRR class)	3317	10	28.56	36	87.8	151.35	29.02	2.02	7.81	9.22	27.14	44.51	37.54	24.8533	89.39	6.35	36.3967	XP_028953968.1(disease resistance protein RPP4-like [Malus domestica])							PF12799.7(LRR_4:Leucine Rich repeats (2 copies)); PF13855.6(LRR_8:Leucine rich repeat); PF00931.22(NB-ARC:NB-ARC domain); PF07725.12(LRR_3:Leucine Rich Repeat); PF00004.29(AAA:ATPase family associated with various cellular activities (AAA))	sp|Q40392|TMVRN_NICGU(TMV resistance protein N OS=Nicotiana glutinosa OX=35889 GN=N PE=1 SV=1)
MD00G1020400	MD00G1020400	disease resistance protein (TIR-NBS-LRR class)	2191	33	31.25	35	88.19	89.81	40.16	24	26.2	32.78	28.86	20.81	32.45	33.0833	72.72	27.66	27.3733	XP_028953968.1(disease resistance protein RPP4-like [Malus domestica])							PF00931.22(NB-ARC:NB-ARC domain)	sp|Q40392|TMVRN_NICGU(TMV resistance protein N OS=Nicotiana glutinosa OX=35889 GN=N PE=1 SV=1)
MD00G1020500	MD00G1020500	disease resistance protein (TIR-NBS-LRR class)	1229	5	1	5	4	1	0	1	2	3	1	4	7	3.6667	1.6667	2	4	XP_028953968.1(disease resistance protein RPP4-like [Malus domestica])							PF12799.7(LRR_4:Leucine Rich repeats (2 copies)); PF13855.6(LRR_8:Leucine rich repeat)	sp|Q9C7X0|ADR2_ARATH(Disease resistance protein ADR2 OS=Arabidopsis thaliana OX=3702 GN=ADR2 PE=2 SV=1)
MD00G1020600	MD00G1020600	AP2/B3-like transcriptional factor family protein	2259	159.07	243.74	176	183.99	271.09	131.83	109	125	127.89	128	119	177.38	192.937	195.637	120.63	141.46	XP_028953969.1(B3 domain-containing protein LOC_Os12g40080-like isoform X1 [Malus domestica])	GO:0005634(cellular_component:nucleus); GO:0003677(molecular_function:DNA binding)				ENOG4111D0V(S:Function unknown)	ENOG4111D0V(B3)	PF02362.21(B3:B3 DNA binding domain)	sp|Q2QMT6|Y1208_ORYSJ(B3 domain-containing protein LOC_Os12g40080 OS=Oryza sativa subsp. japonica OX=39947 GN=Os12g0591400 PE=3 SV=1)
MD00G1020700	MD00G1020700	disease resistance protein (TIR-NBS-LRR class)	4108	1.68	15.05	3	52.99	13.45	0	0	0	2.11	0	0	7.6	6.5767	22.1467	0.7033	2.5333	XP_017188350.2(protein SUPPRESSOR OF npr1-1, CONSTITUTIVE 1-like [Malus domestica])							PF01582.20(TIR:TIR domain); PF12799.7(LRR_4:Leucine Rich repeats (2 copies)); PF00931.22(NB-ARC:NB-ARC domain); PF13855.6(LRR_8:Leucine rich repeat); PF13676.6(TIR_2:TIR domain); PF07725.12(LRR_3:Leucine Rich Repeat); PF00004.29(AAA:ATPase family associated with various cellular activities (AAA))	sp|Q40392|TMVRN_NICGU(TMV resistance protein N OS=Nicotiana glutinosa OX=35889 GN=N PE=1 SV=1)
MD00G1020800	MD00G1020800		591	0	0	0	0	0	0	0	0	1	0	0	0	0	0	0.3333	0	RXH73395.1(hypothetical protein DVH24_013079 [Malus domestica])
MD00G1020900	MD00G1020900		117	0	0	0	0	0	0	0	0	0	0	0	0	0	0	0	0	RXH78961.1(hypothetical protein DVH24_034168, partial [Malus domestica])
MD00G1021000	MD00G1021000		106	0	0	0	0	0	0	0	0	0	0	0	0	0	0	0	0	RXH84513.1(hypothetical protein DVH24_032797, partial [Malus domestica])
MD00G1021100	MD00G1021100	disease resistance protein (TIR-NBS-LRR class)	2859	0	1.31	1	21.06	30.78	8	0.98	0	0	5.4	8.58	9.6	0.77	19.9467	0.3267	7.86	XP_028953968.1(disease resistance protein RPP4-like [Malus domestica])							PF12799.7(LRR_4:Leucine Rich repeats (2 copies)); PF13855.6(LRR_8:Leucine rich repeat); PF00931.22(NB-ARC:NB-ARC domain); PF07725.12(LRR_3:Leucine Rich Repeat); PF00004.29(AAA:ATPase family associated with various cellular activities (AAA))	sp|Q40392|TMVRN_NICGU(TMV resistance protein N OS=Nicotiana glutinosa OX=35889 GN=N PE=1 SV=1)
MD00G1021200	MD00G1021200		799	0	3	5	2.97	3.2	4.86	0	0	0	0	2	0.99	2.6667	3.6767	0	0.9967	XP_019152027.1(PREDICTED: uncharacterized protein LOC109148758 [Ipomoea nil])	GO:0016021(cellular_component:integral component of membrane)
MD00G1021300	MD00G1021300	Disease resistance protein (TIR-NBS-LRR class) family	449	0	0	0	0	0	0	0	0	0	0	0	0	0	0	0	0	XP_028953972.1(protein SUPPRESSOR OF npr1-1, CONSTITUTIVE 1-like [Malus domestica])							PF12799.7(LRR_4:Leucine Rich repeats (2 copies)); PF13855.6(LRR_8:Leucine rich repeat)
MD00G1021400	MD00G1021400	Chalcone-flavanone isomerase family protein	662	0	1	0	0	3	3	0	0	0	0	0	1	0.3333	2	0	0.3333	AUT30537.1(chalcone isomerase [Camellia fraterna])	GO:0016872(molecular_function:intramolecular lyase activity)	K01859	E5.5.1.6	map00941(Flavonoid biosynthesis)	ENOG4111ZUZ(S:Function unknown)	ENOG4111ZUZ(B3)		sp|Q8VZW3|CFI3_ARATH(Probable chalcone--flavonone isomerase 3 OS=Arabidopsis thaliana OX=3702 GN=CHI3 PE=1 SV=1)
MD00G1021500	MD00G1021500	Transducin family protein / WD-40 repeat family protein	886	0	2	3	5	3	5	0	1	0	4	0	6	1.6667	4.3333	0.3333	3.3333	XP_022558132.1(protein TOPLESS-like [Brassica napus])	GO:0006355(biological_process:regulation of transcription, DNA-templated)				ENOG410XP3K(S:Function unknown); ENOG41101DA(S:Function unknown)	ENOG410XP3K(Positively regulates the activity of the minus-end directed microtubule motor protein dynein. May enhance dynein- mediated microtubule sliding by targeting dynein to the microtubule plus end. Required for); ENOG41101DA(CTLH)		sp|Q94AI7|TPL_ARATH(Protein TOPLESS OS=Arabidopsis thaliana OX=3702 GN=TPL PE=1 SV=1)
MD00G1021600	MD00G1021600	Transducin family protein / WD-40 repeat family protein	316	0	0	0	0.15	7.81	1.67	0	0	0	0.28	0	0	0	3.21	0	0.0933	XP_020225327.1(protein TOPLESS [Cajanus cajan])	GO:0003824(molecular_function:catalytic activity); GO:0006355(biological_process:regulation of transcription, DNA-templated)				ENOG410XP3K(S:Function unknown)	ENOG410XP3K(Positively regulates the activity of the minus-end directed microtubule motor protein dynein. May enhance dynein- mediated microtubule sliding by targeting dynein to the microtubule plus end. Required for)		sp|Q10NY2|TPR3_ORYSJ(Protein TPR3 OS=Oryza sativa subsp. japonica OX=39947 GN=TPR3 PE=1 SV=1)
MD00G1021700	MD00G1021700		227	0.4	0	0	0	0	0	0	0	0	2.84	0	0.72	0.1333	0	0	1.1867	RXH68896.1(hypothetical protein DVH24_031229 [Malus domestica])	GO:0006355(biological_process:regulation of transcription, DNA-templated)				ENOG410XP3K(S:Function unknown)	ENOG410XP3K(Positively regulates the activity of the minus-end directed microtubule motor protein dynein. May enhance dynein- mediated microtubule sliding by targeting dynein to the microtubule plus end. Required for)
MD00G1021800	MD00G1021800	TOPLESS-related 1	1365	58.75	62	37	59.85	67.53	82.51	12	20	28	22.88	20	29.12	52.5833	69.9633	20	24	RXH68968.1(hypothetical protein DVH24_031301 [Malus domestica])	GO:0006355(biological_process:regulation of transcription, DNA-templated)				ENOG41101DA(S:Function unknown)	ENOG41101DA(Positively regulates the activity of the minus-end directed microtubule motor protein dynein. May enhance dynein- mediated microtubule sliding by targeting dynein to the microtubule plus end. Required for)	PF00400.32(WD40:WD domain, G-beta repeat)	sp|Q0WV90|TPR1_ARATH(Topless-related protein 1 OS=Arabidopsis thaliana OX=3702 GN=TPR1 PE=1 SV=3)
MD00G1021900	MD00G1021900	phenylalanyl-tRNA synthetase class IIc family protein	447	0	2	0	0	0	0	0	0	0	2	0	0	0.6667	0	0	0.6667	CBI21724.3(unnamed protein product, partial [Vitis vinifera])	GO:0005737(cellular_component:cytoplasm); GO:0004826(molecular_function:phenylalanine-tRNA ligase activity); GO:0000049(molecular_function:tRNA binding); GO:0006432(biological_process:phenylalanyl-tRNA aminoacylation); GO:0005739(cellular_component:mitochondrion); GO:0005524(molecular_function:ATP binding)	K01889	FARSA, pheS	map00970(Aminoacyl-tRNA biosynthesis)	COG0016(S:Function unknown)	COG0016(CTLH)
MD00G1022000	MD00G1022000	AP2/B3-like transcriptional factor family protein	1029	3.26	1.08	0	0	8	3.17	0	0	0	0	0	0	1.4467	3.7233	0	0	RXH68967.1(hypothetical protein DVH24_031300 [Malus domestica])	GO:0005634(cellular_component:nucleus); GO:0003677(molecular_function:DNA binding)						PF02362.21(B3:B3 DNA binding domain)	sp|Q2R9D2|Y1176_ORYSJ(B3 domain-containing protein Os11g0197600 OS=Oryza sativa subsp. japonica OX=39947 GN=Os11g0197600 PE=2 SV=1)
MD00G1022100	MD00G1022100	AP2/B3-like transcriptional factor family protein	1430	13	9	4	0	17	1	0	0	0	0	0	0	8.6667	6	0	0	XP_028953967.1(B3 domain-containing protein LOC_Os12g40080-like [Malus domestica])	GO:0005634(cellular_component:nucleus); GO:0003677(molecular_function:DNA binding)						PF02362.21(B3:B3 DNA binding domain)	sp|Q8L3W1|VRN1_ARATH(B3 domain-containing transcription factor VRN1 OS=Arabidopsis thaliana OX=3702 GN=VRN1 PE=1 SV=1)
MD00G1022200	MD00G1022200	Putative thiol-disulphide oxidoreductase DCC	832	10	41	1	6	22	14	1	5	3	3	7	1	17.3333	14	3	3.6667	RXH68966.1(hypothetical protein DVH24_031299 [Malus domestica])					COG3011(S:Function unknown)	COG3011(CTLH)	PF04134.12(DUF393:Protein of unknown function, DUF393)	sp|Q9SSR1|Y1259_ARATH(DCC family protein At1g52590, chloroplastic OS=Arabidopsis thaliana OX=3702 GN=At1g52590 PE=2 SV=1)
MD00G1022300	MD00G1022300		117	0	0	0	0	0	0	0	0	0	0	0	0	0	0	0	0	RXH84513.1(hypothetical protein DVH24_032797, partial [Malus domestica])
MD00G1022400	MD00G1022400	RHOMBOID-like protein 5	1483	0	0	0	10	62	17	0	0	0	0	0	3	0	29.6667	0	1	XP_008346619.1(RHOMBOID-like protein 5 [Malus domestica])	GO:0004252(molecular_function:serine-type endopeptidase activity); GO:0016021(cellular_component:integral component of membrane)				COG0705(S:Function unknown)	COG0705(CTLH)	PF01694.22(Rhomboid:Rhomboid family)	sp|Q9SSR0|RBL5_ARATH(RHOMBOID-like protein 5 OS=Arabidopsis thaliana OX=3702 GN=RBL5 PE=3 SV=1)
MD00G1022500	MD00G1022500	Pectin lyase-like superfamily protein	333	0	1	0	0	0	2	0	0	0	0	0	0	0.3333	0.6667	0	0	XP_008374003.1(polygalacturonase [Malus domestica])	GO:0005975(biological_process:carbohydrate metabolic process); GO:0016021(cellular_component:integral component of membrane); GO:0004650(molecular_function:polygalacturonase activity); GO:0071555(biological_process:cell wall organization); GO:0005576(cellular_component:extracellular region); GO:0009901(biological_process:anther dehiscence); GO:0045490(biological_process:pectin catabolic process);…	K01184	E3.2.1.15	map00040(Pentose and glucuronate interconversions)	COG5434(S:Function unknown)	COG5434(CTLH)	PF00295.17(Glyco_hydro_28:Glycosyl hydrolases family 28)	sp|P48979|PGLR_PRUPE(Polygalacturonase OS=Prunus persica OX=3760 PE=2 SV=1)
MD00G1022600	MD00G1022600	Pectin lyase-like superfamily protein	366	0	0	0	0	0	2	0	0	0	0	0	0	0	0.6667	0	0	XP_028953977.1(probable polygalacturonase At1g80170 isoform X1 [Malus domestica])	GO:0005975(biological_process:carbohydrate metabolic process); GO:0004650(molecular_function:polygalacturonase activity); GO:0071555(biological_process:cell wall organization); GO:0005576(cellular_component:extracellular region); GO:0009901(biological_process:anther dehiscence); GO:0045490(biological_process:pectin catabolic process); GO:0010047(biological_process:fruit dehiscence)	K01184	E3.2.1.15	map00040(Pentose and glucuronate interconversions)	COG5434(M:Cell wall/membrane/envelope biogenesis)	COG5434(Glycoside hydrolase family 28)	PF00295.17(Glyco_hydro_28:Glycosyl hydrolases family 28)	sp|Q94AJ5|PGLR5_ARATH(Probable polygalacturonase At1g80170 OS=Arabidopsis thaliana OX=3702 GN=At1g80170 PE=1 SV=1)
MD00G1022700	MD00G1022700	Pectin lyase-like superfamily protein	490	55	37	58	55	40	233	17	20	26	24	29	17	50	109.333	21	23.3333	XP_028953977.1(probable polygalacturonase At1g80170 isoform X1 [Malus domestica])	GO:0071555(biological_process:cell wall organization); GO:0005576(cellular_component:extracellular region); GO:0005975(biological_process:carbohydrate metabolic process); GO:0004650(molecular_function:polygalacturonase activity)	K01184	E3.2.1.15	map00040(Pentose and glucuronate interconversions)	COG5434(M:Cell wall/membrane/envelope biogenesis)	COG5434(Glycoside hydrolase family 28)	PF00295.17(Glyco_hydro_28:Glycosyl hydrolases family 28); PF12708.7(Pectate_lyase_3:Pectate lyase superfamily protein)	sp|Q94AJ5|PGLR5_ARATH(Probable polygalacturonase At1g80170 OS=Arabidopsis thaliana OX=3702 GN=At1g80170 PE=1 SV=1)
MD00G1022800	MD00G1022800		112	0	0	0	0	0	0	0	0	0	0	0	0	0	0	0	0	RXH68964.1(hypothetical protein DVH24_031297 [Malus domestica])
MD00G1022900	MD00G1022900	DEAD/DEAH box RNA helicase family protein	1881	787	760	625	494	667	1544.85	590.96	522	644	704.89	638	662.83	724	901.95	585.653	668.573	XP_009365409.1(PREDICTED: DEAD-box ATP-dependent RNA helicase 56-like [Pyrus x bretschneideri])	GO:0016021(cellular_component:integral component of membrane); GO:0003676(molecular_function:nucleic acid binding); GO:0005524(molecular_function:ATP binding); GO:0004386(molecular_function:helicase activity)	K12812	DDX39B, UAP56, SUB2	map03013(RNA transport); map03015(mRNA surveillance pathway); map03040(Spliceosome)	COG0513(M:Cell wall/membrane/envelope biogenesis)	COG0513(Glycoside hydrolase family 28)	PF00270.29(DEAD:DEAD/DEAH box helicase); PF00271.31(Helicase_C:Helicase conserved C-terminal domain); PF04851.15(ResIII:Type III restriction enzyme, res subunit)	sp|Q56XG6|RH15_ARATH(DEAD-box ATP-dependent RNA helicase 15 OS=Arabidopsis thaliana OX=3702 GN=RH15 PE=1 SV=3)
MD00G1023000	MD00G1023000	Embryo-specific protein 3	1059	6	1	2	32	7	430	0	3	0	1	5	3	3	156.333	1	3	XP_008373954.1(embryo-specific protein ATS3B-like [Malus domestica])					ENOG410YRBB(M:Cell wall/membrane/envelope biogenesis)	ENOG410YRBB(Glycoside hydrolase family 28)	PF06232.11(ATS3:Embryo-specific protein 3, (ATS3)); PF01477.23(PLAT:PLAT/LH2 domain)	sp|Q6NPM5|ATS3B_ARATH(Embryo-specific protein ATS3B OS=Arabidopsis thaliana OX=3702 GN=ATS3B PE=1 SV=1)
MD00G1023100	MD00G1023100	Embryo-specific protein 3	399	0	0	0	0	0	0	0	0	0	0	0	0	0	0	0	0	XP_028953973.1(embryo-specific protein ATS3A-like [Malus domestica])							PF06232.11(ATS3:Embryo-specific protein 3, (ATS3))	sp|Q6NPM5|ATS3B_ARATH(Embryo-specific protein ATS3B OS=Arabidopsis thaliana OX=3702 GN=ATS3B PE=1 SV=1)
MD00G1023200	MD00G1023200		533	1	0	0	3.72	0	0	0	4.86	0	1.24	0	0	0.3333	1.24	1.62	0.4133
MD00G1023300	MD00G1023300	Root hair defective 3 GTP-binding protein (RHD3)	1040	179.54	186.91	281.58	134.22	214.67	285.23	74.93	98	105.81	154.05	154.48	149.83	216.01	211.373	92.9133	152.787	XP_028958806.1(protein ROOT HAIR DEFECTIVE 3 homolog 2-like isoform X2 [Malus domestica])		K22698	SEY1				PF05879.12(RHD3:Root hair defective 3 GTP-binding protein (RHD3))	sp|Q9FKE9|RHD32_ARATH(Protein ROOT HAIR DEFECTIVE 3 homolog 2 OS=Arabidopsis thaliana OX=3702 GN=At5g45160 PE=2 SV=1)
MD00G1023400	MD00G1023400		768	53.22	79.7	76.5	58.91	82.35	113.38	23.91	32.13	23.31	35.16	19.27	37.52	69.8067	84.88	26.45	30.65	CBL94164.1(predicted protein [Malus domestica])	GO:0010215(biological_process:cellulose microfibril organization); GO:0031225(cellular_component:anchored component of membrane)
MD00G1023500	MD00G1023500	Root hair defective 3 GTP-binding protein (RHD3)	750	835.31	1632.5	1410.57	905.98	1712.73	1571.16	290.67	279.55	428.93	605.1	613.21	719.31	1292.79	1396.62	333.05	645.873	XP_028954008.1(protein ROOT HAIR DEFECTIVE 3 homolog 2-like [Malus domestica])	GO:0016021(cellular_component:integral component of membrane); GO:0005789(cellular_component:endoplasmic reticulum membrane); GO:0003924(molecular_function:GTPase activity); GO:0005525(molecular_function:GTP binding)	K22698	SEY1		ENOG410XPVJ(M:Cell wall/membrane/envelope biogenesis)	ENOG410XPVJ(Glycoside hydrolase family 28)	PF05879.12(RHD3:Root hair defective 3 GTP-binding protein (RHD3))	sp|Q9FKE9|RHD32_ARATH(Protein ROOT HAIR DEFECTIVE 3 homolog 2 OS=Arabidopsis thaliana OX=3702 GN=At5g45160 PE=2 SV=1)
MD00G1023600	MD00G1023600	Leucine-rich repeat transmembrane protein kinase	2764	115.13	152.14	63.23	75.3	171.96	98.91	39.56	42.56	58.29	62.7	43.53	74.2	110.167	115.39	46.8033	60.1433	RXH98762.1(hypothetical protein DVH24_011087 [Malus domestica])							PF00069.25(Pkinase:Protein kinase domain); PF07714.17(Pkinase_Tyr:Protein tyrosine kinase); PF11721.8(Malectin:Malectin domain); PF13855.6(LRR_8:Leucine rich repeat); PF12799.7(LRR_4:Leucine Rich repeats (2 copies))	sp|C0LGH2|Y1561_ARATH(Probable LRR receptor-like serine/threonine-protein kinase At1g56130 OS=Arabidopsis thaliana OX=3702 GN=At1g56130 PE=2 SV=2)
MD00G1023700	MD00G1023700		915	283.97	310.34	321.45	261.81	357.83	517	128.52	138.64	180.16	247.59	243.8	217.38	305.253	378.88	149.107	236.257	XP_028954010.1(uncharacterized protein LOC108170255 isoform X1 [Malus domestica])
MD00G1023800	MD00G1023800	Pentatricopeptide repeat (PPR-like) superfamily protein	186	0	0	0	0	0	0	0	0	0	0	0	0	0	0	0	0	RXH98765.1(hypothetical protein DVH24_011090 [Malus domestica])	GO:0009451(biological_process:RNA modification)				ENOG410Z7Z7(M:Cell wall/membrane/envelope biogenesis)	ENOG410Z7Z7(Glycoside hydrolase family 28)	PF01535.20(PPR:PPR repeat); PF13041.6(PPR_2:PPR repeat family); PF12854.7(PPR_1:PPR repeat)	sp|Q9ZQ74|PP146_ARATH(Pentatricopeptide repeat-containing protein At2g03380, mitochondrial OS=Arabidopsis thaliana OX=3702 GN=PCMP-E47 PE=3 SV=1)
MD00G1023900	MD00G1023900		108	15.75	11.98	35.74	22.88	10.61	13.96	22.65	2.9	11.09	25.2	21.62	20.98	21.1567	15.8167	12.2133	22.6	RXI05939.1(hypothetical protein DVH24_017981 [Malus domestica])
MD00G1024000	MD00G1024000	threonyl-tRNA synthetase	840	4.18	10.52	9.34	9.24	19.9	5.47	3.56	0	7.86	5.53	2.53	10.23	8.0133	11.5367	3.8067	6.0967	RXH98766.1(hypothetical protein DVH24_011091 [Malus domestica])	GO:0006435(biological_process:threonyl-tRNA aminoacylation); GO:0005737(cellular_component:cytoplasm); GO:0005975(biological_process:carbohydrate metabolic process); GO:0004829(molecular_function:threonine-tRNA ligase activity); GO:0004650(molecular_function:polygalacturonase activity); GO:0071555(biological_process:cell wall organization); GO:0005576(cellular_component:extracellular region); GO:…	K01868	TARS, thrS	map00970(Aminoacyl-tRNA biosynthesis)	COG0441(M:Cell wall/membrane/envelope biogenesis)	COG0441(Glycoside hydrolase family 28)		sp|F4IFC5|SYTM2_ARATH(Threonine--tRNA ligase, chloroplastic/mitochondrial 2 OS=Arabidopsis thaliana OX=3702 GN=EMB2761 PE=2 SV=1)
MD00G1024100	MD00G1024100	threonyl-tRNA synthetase	628	1.91	6.26	19.07	13.62	11.16	16.04	0	8.69	6.16	1.92	6.85	7.22	9.08	13.6067	4.95	5.33	RXH98779.1(hypothetical protein DVH24_011104 [Malus domestica])	GO:0006435(biological_process:threonyl-tRNA aminoacylation); GO:0005737(cellular_component:cytoplasm); GO:0004829(molecular_function:threonine-tRNA ligase activity); GO:0005524(molecular_function:ATP binding)	K01868	TARS, thrS	map00970(Aminoacyl-tRNA biosynthesis)	COG0441(J:Translation, ribosomal structure and biogenesis)	COG0441(threonine-tRNA ligase activity)	PF00587.25(tRNA-synt_2b:tRNA synthetase class II core domain (G, H, P, S and T))	sp|F4IFC5|SYTM2_ARATH(Threonine--tRNA ligase, chloroplastic/mitochondrial 2 OS=Arabidopsis thaliana OX=3702 GN=EMB2761 PE=2 SV=1)
MD00G1024200	MD00G1024200	threonyl-tRNA synthetase	1206	5.49	11.78	19.2	29.36	8.15	52.31	3.11	7.96	4.02	11.25	18.58	7.75	12.1567	29.94	5.03	12.5267	RXH98766.1(hypothetical protein DVH24_011091 [Malus domestica])								sp|F4IFC5|SYTM2_ARATH(Threonine--tRNA ligase, chloroplastic/mitochondrial 2 OS=Arabidopsis thaliana OX=3702 GN=EMB2761 PE=2 SV=1)
MD00G1024300	MD00G1024300		945	40.84	95.67	97.03	47.35	72.01	73.27	29.35	19.91	34.95	27.47	21.58	29.24	77.8467	64.21	28.07	26.0967	RXH98753.1(hypothetical protein DVH24_011078 [Malus domestica])	GO:0005737(cellular_component:cytoplasm); GO:0005829(cellular_component:cytosol); GO:0006458(biological_process:'de novo' protein folding); GO:0005739(cellular_component:mitochondrion); GO:0005524(molecular_function:ATP binding); GO:0042026(biological_process:protein refolding); GO:0051082(molecular_function:unfolded protein binding); GO:0007005(biological_process:mitochondrion organization); GO:…	K04077	groEL, HSPD1	map03018(RNA degradation)	COG0459(O:Posttranslational modification, protein turnover, chaperones)	COG0459(Prevents misfolding and promotes the refolding and proper assembly of unfolded polypeptides generated under stress conditions (By similarity))		sp|P08927|RUBB_PEA(RuBisCO large subunit-binding protein subunit beta, chloroplastic OS=Pisum sativum OX=3888 PE=1 SV=2)
MD00G1024400	MD00G1024400	Leucine-rich repeat transmembrane protein kinase	1132	0	2.86	0	0	0.09	0	0	0	0	5.34	0	0	0.9533	0.03	0	1.78	XP_021819642.1(probable LRR receptor-like serine/threonine-protein kinase At1g56130 [Prunus avium])	GO:0016021(cellular_component:integral component of membrane); GO:0005524(molecular_function:ATP binding); GO:0004672(molecular_function:protein kinase activity)						PF13855.6(LRR_8:Leucine rich repeat)	sp|C0LGH2|Y1561_ARATH(Probable LRR receptor-like serine/threonine-protein kinase At1g56130 OS=Arabidopsis thaliana OX=3702 GN=At1g56130 PE=2 SV=2)
MD00G1024500	MD00G1024500	Leucine-rich repeat transmembrane protein kinase	2205	0	12.93	25.82	18.01	8.56	35.24	0.6	30.14	22.22	12.79	8.66	5.82	12.9167	20.6033	17.6533	9.09	XP_028958803.1(probable LRR receptor-like serine/threonine-protein kinase At1g56130 [Malus domestica])	GO:0016021(cellular_component:integral component of membrane); GO:0005524(molecular_function:ATP binding); GO:0004672(molecular_function:protein kinase activity)				ENOG4111A6F(T:Signal transduction mechanisms)	ENOG4111A6F(LRR receptor-like serine threonine-protein kinase At1g56130-like)	PF11721.8(Malectin:Malectin domain); PF00069.25(Pkinase:Protein kinase domain); PF07714.17(Pkinase_Tyr:Protein tyrosine kinase)	sp|C0LGH2|Y1561_ARATH(Probable LRR receptor-like serine/threonine-protein kinase At1g56130 OS=Arabidopsis thaliana OX=3702 GN=At1g56130 PE=2 SV=2)
MD00G1024600	MD00G1024600	cysteine-rich RLK (RECEPTOR-like protein kinase) 8	4128	0	0	0	0	0	0	0	0	0	0	0	0	0	0	0	0	AFP55537.1(retrotransposon polyprotein [Rosa rugosa])	GO:0009555(biological_process:pollen development); GO:0000943(cellular_component:retrotransposon nucleocapsid); GO:0016021(cellular_component:integral component of membrane); GO:0015074(biological_process:DNA integration); GO:0008270(molecular_function:zinc ion binding); GO:0003676(molecular_function:nucleic acid binding); GO:0005886(cellular_component:plasma membrane); GO:0016758(molecular_funct…				ENOG410ZK3M(S:Function unknown); COG2801(L:Replication, recombination and repair)	ENOG410ZK3M(-); COG2801(Retrotransposon protein)	PF07727.14(RVT_2:Reverse transcriptase (RNA-dependent DNA polymerase)); PF00665.26(rve:Integrase core domain); PF14223.6(Retrotran_gag_2:gag-polypeptide of LTR copia-type); PF13976.6(gag_pre-integrs:GAG-pre-integrase domain); PF14244.6(Retrotran_gag_3:gag-polypeptide of LTR copia-type)	sp|Q94HW2|POLR1_ARATH(Retrovirus-related Pol polyprotein from transposon RE1 OS=Arabidopsis thaliana OX=3702 GN=RE1 PE=2 SV=1)
MD00G1024700	MD00G1024700		1149	39.29	25.71	22.97	20.09	29.47	24.07	24.03	12.85	10.28	17.42	7	13.29	29.3233	24.5433	15.72	12.57	XP_008369297.2(uncharacterized protein LOC108170253 isoform X2 [Malus domestica])
MD00G1024800	MD00G1024800	Root hair defective 3 GTP-binding protein (RHD3)	2631	0	0	0	0	0	0	1	0	0	1	0	0	0	0	0.3333	0.3333	XP_028954025.1(protein ROOT HAIR DEFECTIVE 3 homolog 2-like isoform X1 [Malus domestica])	GO:0016021(cellular_component:integral component of membrane); GO:0005789(cellular_component:endoplasmic reticulum membrane); GO:0003924(molecular_function:GTPase activity); GO:0005525(molecular_function:GTP binding)	K22698	SEY1		ENOG410XPVJ(L:Replication, recombination and repair)	ENOG410XPVJ(Retrotransposon protein)	PF05879.12(RHD3:Root hair defective 3 GTP-binding protein (RHD3)); PF02263.19(GBP:Guanylate-binding protein, N-terminal domain)	sp|Q9FKE9|RHD32_ARATH(Protein ROOT HAIR DEFECTIVE 3 homolog 2 OS=Arabidopsis thaliana OX=3702 GN=At5g45160 PE=2 SV=1)
MD00G1024900	MD00G1024900	Cyclase family protein	617	2.19	20.39	28.57	12.09	15.31	4.28	0	6	2.93	1.17	0	8.37	17.05	10.56	2.9767	3.18	RXH98770.1(hypothetical protein DVH24_011095 [Malus domestica])	GO:0004061(molecular_function:arylformamidase activity); GO:0019441(biological_process:tryptophan catabolic process to kynurenine)							sp|Q94JT5|CYL2_ARATH(Cyclase-like protein 2 OS=Arabidopsis thaliana OX=3702 GN=CYCLASE2 PE=2 SV=1)
MD00G1025000	MD00G1025000		105	0	0	0	0	0	0	0	0	0	0	0	0	0	0	0	0	XP_028961481.1(LOW QUALITY PROTEIN: uncharacterized protein LOC103409283 [Malus domestica])
MD00G1025100	MD00G1025100		115	0	0	0	0	0	0	0	0	0	0	0	0	0	0	0	0	RXI01453.1(hypothetical protein DVH24_014802 [Malus domestica])
MD00G1025200	MD00G1025200	disproportionating enzyme 2	3109	510	593	651	469	664	1282	507	340	502	646	575	616	584.667	805	449.667	612.333	XP_028954079.1(4-alpha-glucanotransferase DPE2 [Malus domestica])	GO:0016787(molecular_function:hydrolase activity); GO:0102500(molecular_function:beta-maltose 4-alpha-glucanotransferase activity); GO:2001070(molecular_function:starch binding); GO:0004134(molecular_function:4-alpha-glucanotransferase activity)	K00705	malQ	map00500(Starch and sucrose metabolism)	COG1640(L:Replication, recombination and repair)	COG1640(Retrotransposon protein)	PF02446.17(Glyco_hydro_77:4-alpha-glucanotransferase); PF00686.19(CBM_20:Starch binding domain)	sp|Q8RXD9|DPE2_ARATH(4-alpha-glucanotransferase DPE2 OS=Arabidopsis thaliana OX=3702 GN=DPE2 PE=1 SV=1)
MD00G1025300	MD00G1025300		116	0	0	0	0	0	0	0	0	0	0	0	0	0	0	0	0	RXH90489.1(hypothetical protein DVH24_035253 [Malus domestica])
MD00G1025400	MD00G1025400		117	0	0	0	0	0	0	0	0	0	0	0	0	0	0	0	0	RXH78961.1(hypothetical protein DVH24_034168, partial [Malus domestica])
MD00G1025500	MD00G1025500	global transcription factor group B1	2809	446	440.36	420	398.12	474	1240	505	372	486	449	344	442.54	435.453	704.04	454.333	411.847	XP_028954078.1(transcription elongation factor SPT6 homolog [Malus domestica])	GO:0006139(biological_process:nucleobase-containing compound metabolic process); GO:0005634(cellular_component:nucleus); GO:0003676(molecular_function:nucleic acid binding); GO:0003677(molecular_function:DNA binding); GO:0003746(molecular_function:translation elongation factor activity); GO:0032968(biological_process:positive regulation of transcription elongation from RNA polymerase II promoter)	K11292	SUPT6H, SPT6		COG2183(L:Replication, recombination and repair)	COG2183(Retrotransposon protein)	PF14633.6(SH2_2:SH2 domain); PF14635.6(HHH_7:Helix-hairpin-helix motif); PF14639.6(YqgF:Holliday-junction resolvase-like of SPT6); PF12836.7(HHH_3:Helix-hairpin-helix motif); PF17674.1(HHH_9:HHH domain)	sp|A8MS85|SPT61_ARATH(Transcription elongation factor SPT6 homolog OS=Arabidopsis thaliana OX=3702 GN=SPT6 PE=1 SV=1)
MD00G1025600	MD00G1025600	Transducin/WD40 repeat-like superfamily protein	680	201	132	154	103	180	199	206	273	204	174	147	134	162.333	160.667	227.667	151.667	RXI05801.1(hypothetical protein DVH24_017843 [Malus domestica])	GO:0016301(molecular_function:kinase activity)	K13137	STRAP, UNRIP	map03013(RNA transport)			PF00400.32(WD40:WD domain, G-beta repeat)	sp|Q54LT8|STRAP_DICDI(Serine-threonine kinase receptor-associated protein OS=Dictyostelium discoideum OX=44689 GN=strap PE=3 SV=1)
MD00G1025700	MD00G1025700	histone H2A protein 9	936	177	144	147	205	191	306	204	260	198	185	199	146	156	234	220.667	176.667	XP_008385940.1(probable histone H2A variant 3 [Malus domestica])	GO:0005634(cellular_component:nucleus); GO:0046982(molecular_function:protein heterodimerization activity); GO:0000786(cellular_component:nucleosome); GO:0003677(molecular_function:DNA binding)	K11251	H2A		COG5262(B:Chromatin structure and dynamics)	COG5262(histone h2a)	PF00125.24(Histone:Core histone H2A/H2B/H3/H4); PF16211.5(Histone_H2A_C:C-terminus of histone H2A); PF00808.23(CBFD_NFYB_HMF:Histone-like transcription factor (CBF/NF-Y) and archaeal histone)	sp|Q9C944|H2AV3_ARATH(Probable histone H2A variant 3 OS=Arabidopsis thaliana OX=3702 GN=At1g52740 PE=1 SV=1)
MD00G1025800	MD00G1025800	3-ketoacyl-CoA synthase 11	2229	97	93	42	90	138.27	145.9	64.43	47	77	103.31	92.29	97.92	77.3333	124.723	62.81	97.84	RXI05803.1(hypothetical protein DVH24_017845 [Malus domestica])	GO:0006633(biological_process:fatty acid biosynthetic process); GO:0016021(cellular_component:integral component of membrane); GO:0016747(molecular_function:transferase activity, transferring acyl groups other than amino-acyl groups)	K15397	KCS	map04626(Plant-pathogen interaction); map00062(Fatty acid elongation)	ENOG410Y5VH(I:Lipid transport and metabolism)	ENOG410Y5VH(3-ketoacyl-coa synthase)	PF08392.12(FAE1_CUT1_RppA:FAE1/Type III polyketide synthase-like protein); PF08541.10(ACP_syn_III_C:3-Oxoacyl-[acyl-carrier-protein (ACP)] synthase III C terminal); PF02797.15(Chal_sti_synt_C:Chalcone and stilbene synthases, C-terminal domain)	sp|O48780|KCS11_ARATH(3-ketoacyl-CoA synthase 11 OS=Arabidopsis thaliana OX=3702 GN=KCS11 PE=1 SV=1)
MD00G1025900	MD00G1025900	SOUL heme-binding family protein	1242	0	0	0	0	0	0	0	0	0	0	0	0	0	0	0	0	RXI05804.1(hypothetical protein DVH24_017846 [Malus domestica])							PF10184.9(DUF2358:Uncharacterized conserved protein (DUF2358))
MD00G1026000	MD00G1026000	Toll-Interleukin-Resistance (TIR) domain family protein	768	11	9.24	6.15	16.7	11	3.71	3	2	0	2	1	5.57	8.7967	10.47	1.6667	2.8567	XP_028954100.1(TMV resistance protein N-like isoform X2 [Malus domestica])	GO:0007165(biological_process:signal transduction); GO:0043531(molecular_function:ADP binding)						PF01582.20(TIR:TIR domain); PF13676.6(TIR_2:TIR domain)	sp|Q40392|TMVRN_NICGU(TMV resistance protein N OS=Nicotiana glutinosa OX=35889 GN=N PE=1 SV=1)
MD00G1026100	MD00G1026100	disease resistance protein (TIR-NBS-LRR class)	2220	13.58	38.46	26.99	50.38	58.12	52.12	12.58	7.06	22	11.97	17	35.44	26.3433	53.54	13.88	21.47	XP_028954100.1(TMV resistance protein N-like isoform X2 [Malus domestica])	GO:0007165(biological_process:signal transduction); GO:0043531(molecular_function:ADP binding)						PF13855.6(LRR_8:Leucine rich repeat); PF07725.12(LRR_3:Leucine Rich Repeat)	sp|Q9SZ66|DSC1_ARATH(Disease resistance-like protein DSC1 OS=Arabidopsis thaliana OX=3702 GN=DSC1 PE=1 SV=1)
MD00G1026200	MD00G1026200	Domain of unknown function (DUF1767)	2416	12	11.71	17	13	15.96	112	9	1	8.06	2.19	9	10.01	13.57	46.9867	6.02	7.0667	RXI05806.1(hypothetical protein DVH24_017848, partial [Malus domestica])		K18404	TDRD3		ENOG4111KPK(S:Function unknown)	ENOG4111KPK(Tudor domain containing 3)	PF08585.12(RMI1_N:RecQ mediated genome instability protein)	sp|Q9SZ66|DSC1_ARATH(Disease resistance-like protein DSC1 OS=Arabidopsis thaliana OX=3702 GN=DSC1 PE=1 SV=1)
MD00G1026300	MD00G1026300		1184	2	6.24	16	9	6	10	0	0.49	1	0	6.12	1.89	8.08	8.3333	0.4967	2.67	XP_028956648.1(uncharacterized protein LOC114824315 [Malus domestica])
MD00G1026400	MD00G1026400	myosin heavy chain-related	1219	8	7.36	5	0	10	35.66	4	16.9	6	6	7	2.22	6.7867	15.22	8.9667	5.0733	XP_028956456.1(uncharacterized protein LOC103414243 [Malus domestica])							PF04195.12(Transposase_28:Putative gypsy type transposon)
MD00G1026500	MD00G1026500	Disease resistance protein (TIR-NBS-LRR class) family	1998	0	3	0	4	4	0	1	0	0	0	2	0	1	2.6667	0.3333	0.6667	XP_028952095.1(TMV resistance protein N-like isoform X1 [Malus domestica])	GO:0007165(biological_process:signal transduction); GO:0043531(molecular_function:ADP binding)						PF00931.22(NB-ARC:NB-ARC domain); PF13855.6(LRR_8:Leucine rich repeat); PF12799.7(LRR_4:Leucine Rich repeats (2 copies))	sp|Q40392|TMVRN_NICGU(TMV resistance protein N OS=Nicotiana glutinosa OX=35889 GN=N PE=1 SV=1)
MD00G1026600	MD00G1026600		297	0	0	0	5	0	1	0	0	0	0	0	0	0	2	0	0	RXI05858.1(hypothetical protein DVH24_017900 [Malus domestica])		K18404	TDRD3
MD00G1026700	MD00G1026700	3-ketoacyl-CoA synthase 11	576	4	0	9	0	8.46	1.1	4.57	3	1	1.11	4.06	9.08	4.3333	3.1867	2.8567	4.75	XP_008390083.1(3-ketoacyl-CoA synthase 11-like [Malus domestica])	GO:0006633(biological_process:fatty acid biosynthetic process); GO:0016021(cellular_component:integral component of membrane); GO:0016747(molecular_function:transferase activity, transferring acyl groups other than amino-acyl groups)	K15397	KCS	map04626(Plant-pathogen interaction); map00062(Fatty acid elongation)			PF08392.12(FAE1_CUT1_RppA:FAE1/Type III polyketide synthase-like protein)	sp|O48780|KCS11_ARATH(3-ketoacyl-CoA synthase 11 OS=Arabidopsis thaliana OX=3702 GN=KCS11 PE=1 SV=1)
MD00G1026800	MD00G1026800	SOUL heme-binding family protein	603	0	0	6	0	1	0	0	0	0	0	0	0	2	0.3333	0	0	XP_004287378.1(PREDICTED: uncharacterized protein LOC101313543 [Fragaria vesca subsp. vesca])					ENOG410XT9U(S:Function unknown)	ENOG410XT9U(Tudor domain containing 3)	PF10184.9(DUF2358:Uncharacterized conserved protein (DUF2358))
MD00G1026900	MD00G1026900	SOUL heme-binding family protein	333	0	0	0	0	0	0	0	0	0	0	0	0	0	0	0	0	XP_009347473.1(PREDICTED: uncharacterized protein LOC103939143 isoform X1 [Pyrus x bretschneideri])					ENOG410XT9U(S:Function unknown)	ENOG410XT9U(soul heme-binding)
MD00G1027000	MD00G1027000	Disease resistance protein (TIR-NBS-LRR class) family	2141	0	0	7	4.17	3	0	0	0	0	3	0	0	2.3333	2.39	0	1	XP_028954100.1(TMV resistance protein N-like isoform X2 [Malus domestica])	GO:0007165(biological_process:signal transduction); GO:0043531(molecular_function:ADP binding)						PF01582.20(TIR:TIR domain); PF00931.22(NB-ARC:NB-ARC domain); PF13676.6(TIR_2:TIR domain)	sp|Q40392|TMVRN_NICGU(TMV resistance protein N OS=Nicotiana glutinosa OX=35889 GN=N PE=1 SV=1)
MD00G1027100	MD00G1027100	disease resistance protein (TIR-NBS-LRR class)	950	8	8.25	2	0	2.95	3	0	1.98	0	1	0	1	6.0833	1.9833	0.66	0.6667	XP_028954096.1(uncharacterized protein LOC103418005 isoform X1 [Malus domestica])	GO:0007165(biological_process:signal transduction); GO:0043531(molecular_function:ADP binding)						PF12799.7(LRR_4:Leucine Rich repeats (2 copies)); PF13855.6(LRR_8:Leucine rich repeat)	sp|Q9FHF0|RPS4B_ARATH(Disease resistance protein RPS4B OS=Arabidopsis thaliana OX=3702 GN=RPS4B PE=1 SV=1)
MD00G1027200	MD00G1027200		1769	4.55	1.86	5.2	12	4.98	33.06	3.96	0	6	0	4.89	7.15	3.87	16.68	3.32	4.0133	RXI05821.1(hypothetical protein DVH24_017863 [Malus domestica])		K18404	TDRD3
MD00G1027300	MD00G1027300	Domain of unknown function (DUF1767)	748	0	0	0	0	0	0	0	0	2	0	0	0	0	0	0.6667	0	XP_028954094.1(tudor domain-containing protein 3-like [Malus domestica])		K18404	TDRD3		ENOG4111KPK(S:Function unknown)	ENOG4111KPK(soul heme-binding)	PF08585.12(RMI1_N:RecQ mediated genome instability protein)	sp|Q2HJG4|TDRD3_BOVIN(Tudor domain-containing protein 3 OS=Bos taurus OX=9913 GN=TDRD3 PE=2 SV=1)
MD00G1027400	MD00G1027400		1088	0	0	0	0	0	0	0	0	0	0	0	0	0	0	0	0
MD00G1027500	MD00G1027500		1861	0	0	0	0	0	0	0	0	0	0	0	0	0	0	0	0
MD00G1027600	MD00G1027600	syntaxin of plants 132	1189	0	14.95	3.25	0	6.26	182.87	0	0	0	0	3.27	2.03	6.0667	63.0433	0	1.7667	RXH81673.1(hypothetical protein DVH24_035094 [Malus domestica])	GO:0005484(molecular_function:SNAP receptor activity); GO:0006886(biological_process:intracellular protein transport); GO:0016021(cellular_component:integral component of membrane); GO:0016192(biological_process:vesicle-mediated transport); GO:0005623(cellular_component:cell)	K08486	STX1B_2_3	map04130(SNARE interactions in vesicular transport)	COG5074(S:Function unknown)	COG5074(Tudor domain containing 3)	PF00804.25(Syntaxin:Syntaxin)	sp|Q8VZU2|SY132_ARATH(Syntaxin-132 OS=Arabidopsis thaliana OX=3702 GN=SYP132 PE=1 SV=1)
MD00G1027700	MD00G1027700	Disease resistance protein (TIR-NBS-LRR class) family	2397	7.3	12.45	13.6	23.83	19.04	4.46	0.99	3.98	9	5.06	6.69	8.98	11.1167	15.7767	4.6567	6.91	XP_018498551.1(PREDICTED: TMV resistance protein N-like [Pyrus x bretschneideri])	GO:0007165(biological_process:signal transduction); GO:0043531(molecular_function:ADP binding)						PF00931.22(NB-ARC:NB-ARC domain); PF13855.6(LRR_8:Leucine rich repeat); PF12799.7(LRR_4:Leucine Rich repeats (2 copies))	sp|Q40392|TMVRN_NICGU(TMV resistance protein N OS=Nicotiana glutinosa OX=35889 GN=N PE=1 SV=1)
MD00G1027800	MD00G1027800	Disease resistance protein (TIR-NBS-LRR class) family	2354	0	2	3	14.1	3	16	0	1	3	1	0	0	1.6667	11.0333	1.3333	0.3333	XP_028952095.1(TMV resistance protein N-like isoform X1 [Malus domestica])	GO:0007165(biological_process:signal transduction); GO:0043531(molecular_function:ADP binding)						PF13855.6(LRR_8:Leucine rich repeat)	sp|Q9SZ66|DSC1_ARATH(Disease resistance-like protein DSC1 OS=Arabidopsis thaliana OX=3702 GN=DSC1 PE=1 SV=1)
MD00G1027900	MD00G1027900	transmembrane receptors	1301	0.99	1	0	1.34	4.88	16.65	2.56	0	0	1.17	0	1.09	0.6633	7.6233	0.8533	0.7533	XP_009371403.1(PREDICTED: TMV resistance protein N-like [Pyrus x bretschneideri])							PF01582.20(TIR:TIR domain); PF00931.22(NB-ARC:NB-ARC domain); PF05729.12(NACHT:NACHT domain); PF13401.6(AAA_22:AAA domain); PF00004.29(AAA:ATPase family associated with various cellular activities (AAA))	sp|Q40392|TMVRN_NICGU(TMV resistance protein N OS=Nicotiana glutinosa OX=35889 GN=N PE=1 SV=1)
MD00G1028000	MD00G1028000	Disease resistance protein (TIR-NBS-LRR class) family	1167	7	17.81	9.61	13.72	10.38	7.8	2.75	0	1	8.47	0	1.52	11.4733	10.6333	1.25	3.33	XP_009371403.1(PREDICTED: TMV resistance protein N-like [Pyrus x bretschneideri])	GO:0007165(biological_process:signal transduction); GO:0043531(molecular_function:ADP binding)						PF12799.7(LRR_4:Leucine Rich repeats (2 copies)); PF13855.6(LRR_8:Leucine rich repeat)	sp|Q9SZ66|DSC1_ARATH(Disease resistance-like protein DSC1 OS=Arabidopsis thaliana OX=3702 GN=DSC1 PE=1 SV=1)
MD00G1028100	MD00G1028100		328	0	0	0	0	0	0	0	0	0	0	0	0	0	0	0	0
MD00G1028200	MD00G1028200	Disease resistance protein (TIR-NBS-LRR class) family	614	6	1	5	1	0	13	2	0	2	2	2	4	4	4.6667	1.3333	2.6667	XP_028954095.1(TMV resistance protein N-like [Malus domestica])							PF01582.20(TIR:TIR domain); PF13676.6(TIR_2:TIR domain)	sp|Q40392|TMVRN_NICGU(TMV resistance protein N OS=Nicotiana glutinosa OX=35889 GN=N PE=1 SV=1)
MD00G1028300	MD00G1028300		276	0	1	0	0	0	0	0	2	0	0	0	0	0.3333	0	0.6667	0	XP_028965363.1(uncharacterized protein LOC103406737 isoform X1 [Malus domestica])
MD00G1028400	MD00G1028400	proteasome beta subunit C1	1141	740	688.97	616.64	586	660	670	640.41	567.98	613.74	832.84	670	718.26	681.87	638.667	607.377	740.367	XP_008347744.1(proteasome subunit beta type-3-A-like [Malus domestica])	GO:0005737(cellular_component:cytoplasm); GO:0043161(biological_process:proteasome-mediated ubiquitin-dependent protein catabolic process); GO:0005634(cellular_component:nucleus); GO:0019774(cellular_component:proteasome core complex, beta-subunit complex); GO:0004298(molecular_function:threonine-type endopeptidase activity)	K02735	PSMB3	map03050(Proteasome)	ENOG410XSC8(O:Posttranslational modification, protein turnover, chaperones)	ENOG410XSC8(The proteasome is a multicatalytic proteinase complex which is characterized by its ability to cleave peptides with Arg, Phe, Tyr, Leu, and Glu adjacent to the leaving group at neutral or slightly basic pH. The proteasome has an ATP-dependent proteolytic activity (By similarity))	PF00227.26(Proteasome:Proteasome subunit)	sp|Q9XI05|PSB3A_ARATH(Proteasome subunit beta type-3-A OS=Arabidopsis thaliana OX=3702 GN=PBC1 PE=1 SV=2)
MD00G1028500	MD00G1028500	RING/U-box superfamily protein	651	0	2	0	0	0	1	0	0	0	0	0	0	0.6667	0.3333	0	0	RXH90981.1(hypothetical protein DVH24_006926 [Malus domestica])	GO:0016874(molecular_function:ligase activity)	K19045	BB		ENOG41121N2(O:Posttranslational modification, protein turnover, chaperones)	ENOG41121N2(zinc ion binding)	PF13639.6(zf-RING_2:Ring finger domain); PF12678.7(zf-rbx1:RING-H2 zinc finger domain); PF13923.6(zf-C3HC4_2:Zinc finger, C3HC4 type (RING finger)); PF17123.5(zf-RING_11:RING-like zinc finger); PF14634.6(zf-RING_5:zinc-RING finger domain); PF17120.5(Zn_ribbon_17:Zinc-ribbon, C4HC2 type); PF00097.25(zf-C3HC4:Zinc finger, C3HC4 type (RING finger)); PF13920.6(zf-C3HC4_3:Zinc finger, C3HC4 type (RING…	sp|Q9LT17|BBR_ARATH(E3 ubiquitin ligase BIG BROTHER-related OS=Arabidopsis thaliana OX=3702 GN=BBR PE=2 SV=1)
MD00G1028600	MD00G1028600	NAC (No Apical Meristem) domain transcriptional regulator superfamily protein	402	0	0	0	0	0	0	0	0	0	0	0	0	0	0	0	0	XP_009376875.1(PREDICTED: NAC domain-containing protein 2 [Pyrus x bretschneideri])	GO:0006355(biological_process:regulation of transcription, DNA-templated); GO:0005634(cellular_component:nucleus); GO:0003677(molecular_function:DNA binding)						PF02365.15(NAM:No apical meristem (NAM) protein)	sp|Q8H115|NA102_ARATH(NAC domain-containing protein 102 OS=Arabidopsis thaliana OX=3702 GN=NAC102 PE=1 SV=1)
MD00G1028700	MD00G1028700	Armadillo/beta-catenin-like repeat	6779	186.01	297.27	250.49	240.01	337.03	397.1	207.04	111.03	183.06	256.63	185.02	282.33	244.59	324.713	167.043	241.327	XP_008378443.2(protein CELLULOSE SYNTHASE INTERACTIVE 3-like [Malus domestica])					ENOG410YBZK(S:Function unknown)	ENOG410YBZK(Armadillo/beta-catenin-like repeat)	PF00514.23(Arm:Armadillo/beta-catenin-like repeat); PF13646.6(HEAT_2:HEAT repeats); PF03224.14(V-ATPase_H_N:V-ATPase subunit H); PF17741.1(DUF5578:Family of unknown function (DUF5578)); PF14664.6(RICTOR_N:Rapamycin-insensitive companion of mTOR, N-term)	sp|F4I718|CSI3_ARATH(Protein CELLULOSE SYNTHASE INTERACTIVE 3 OS=Arabidopsis thaliana OX=3702 GN=CSI3 PE=1 SV=1)
MD00G1028800	MD00G1028800	replication factor C subunit 3	2272	522.99	446.94	481.23	447.99	441.97	729.9	588.96	466.97	559.98	525.37	502.98	516.98	483.72	539.953	538.637	515.11	XP_008378444.1(replication factor C subunit 3 [Malus domestica])	GO:0006260(biological_process:DNA replication); GO:0005524(molecular_function:ATP binding); GO:0003677(molecular_function:DNA binding)	K10756	RFC3_5	map03430(Mismatch repair); map03420(Nucleotide excision repair); map03030(DNA replication)	COG0470(L:Replication, recombination and repair)	COG0470(DNA polymerase III subunit delta')	PF08542.11(Rep_fac_C:Replication factor C C-terminal domain); PF00004.29(AAA:ATPase family associated with various cellular activities (AAA)); PF13177.6(DNA_pol3_delta2:DNA polymerase III, delta subunit); PF03215.15(Rad17:Rad17 P-loop domain); PF13401.6(AAA_22:AAA domain); PF13086.6(AAA_11:AAA domain); PF13191.6(AAA_16:AAA ATPase domain); PF16193.5(AAA_assoc_2:AAA C-terminal domain); PF13479.6(AA…	sp|Q6YZ54|RFC3_ORYSJ(Replication factor C subunit 3 OS=Oryza sativa subsp. japonica OX=39947 GN=RFC3 PE=2 SV=1)
MD00G1028900	MD00G1028900	P-loop containing nucleoside triphosphate hydrolases superfamily protein	4011	16	15	16	9	22	84	10	4	7	10	8	14	15.6667	38.3333	7	10.6667	XP_008378439.2(kinesin-like protein KIN-7C, mitochondrial [Malus domestica])	GO:0008017(molecular_function:microtubule binding); GO:0007018(biological_process:microtubule-based movement); GO:0003777(molecular_function:microtubule motor activity); GO:0005524(molecular_function:ATP binding)	K11498	CENPE		COG5059(L:Replication, recombination and repair)	COG5059(DNA polymerase III subunit delta')	PF00225.23(Kinesin:Kinesin motor domain); PF16796.5(Microtub_bd:Microtubule binding)	sp|B9FFA3|KN7E_ORYSJ(Kinesin-like protein KIN-7E, chloroplastic OS=Oryza sativa subsp. japonica OX=39947 GN=KIN7E PE=3 SV=2)
MD00G1029000	MD00G1029000	HSP40/DnaJ peptide-binding protein	1181	0	0	0	0	0	0	0	0	0	0	0	0	0	0	0	0	XP_008378441.2(uncharacterized protein LOC103441539 [Malus domestica])	GO:0006457(biological_process:protein folding); GO:0051082(molecular_function:unfolded protein binding)	K09519	DNAJB13		COG0484(O:Posttranslational modification, protein turnover, chaperones)	COG0484(ATP binding to DnaK triggers the release of the substrate protein, thus completing the reaction cycle. Several rounds of ATP-dependent interactions between DnaJ, DnaK and GrpE are required for fully efficient folding. Also involved, together with DnaK and GrpE, in the DNA replication of plasmids through activation of initiation proteins (By similarity))	PF01556.18(DnaJ_C:DnaJ C terminal domain)	sp|P59910|DJB13_HUMAN(DnaJ homolog subfamily B member 13 OS=Homo sapiens OX=9606 GN=DNAJB13 PE=1 SV=1)
MD00G1029100	MD00G1029100	aldehyde dehydrogenase 3H1	1871	338	391	189.22	353	381	379	130	86.06	213	120	97	150	306.073	371	143.02	122.333	XP_008365201.1(aldehyde dehydrogenase family 3 member H1-like isoform X2 [Malus domestica])	GO:0016620(molecular_function:oxidoreductase activity, acting on the aldehyde or oxo group of donors, NAD or NADP as acceptor); GO:0006081(biological_process:cellular aldehyde metabolic process)	K00128	ALDH	map00310(Lysine degradation); map00561(Glycerolipid metabolism); map00903(Limonene and pinene degradation); map00330(Arginine and proline metabolism); map00053(Ascorbate and aldarate metabolism); map00380(Tryptophan metabolism); map00010(Glycolysis / Gluconeogenesis); map00620(Pyruvate metabolism); map00071(Fatty acid degradation); map00340(Histidine metabolism); map00280(Valine, leucine and isol…	COG1012(C:Energy production and conversion)	COG1012(Dehydrogenase)	PF00171.22(Aldedh:Aldehyde dehydrogenase family)	sp|Q70DU8|AL3H1_ARATH(Aldehyde dehydrogenase family 3 member H1 OS=Arabidopsis thaliana OX=3702 GN=ALDH3H1 PE=1 SV=2)
MD00G1029200	MD00G1029200	aldehyde dehydrogenase 3I1	255	0	0	0	0	0	2	0	0	0	0	0	0	0	0.6667	0	0	XP_008365200.1(aldehyde dehydrogenase family 3 member H1-like isoform X1 [Malus domestica])	GO:0043878(molecular_function:glyceraldehyde-3-phosphate dehydrogenase (NAD+) (non-phosphorylating) activity); GO:0016620(molecular_function:oxidoreductase activity, acting on the aldehyde or oxo group of donors, NAD or NADP as acceptor); GO:0004029(molecular_function:aldehyde dehydrogenase (NAD) activity); GO:0006081(biological_process:cellular aldehyde metabolic process)	K00128	ALDH	map00310(Lysine degradation); map00561(Glycerolipid metabolism); map00903(Limonene and pinene degradation); map00330(Arginine and proline metabolism); map00053(Ascorbate and aldarate metabolism); map00380(Tryptophan metabolism); map00010(Glycolysis / Gluconeogenesis); map00620(Pyruvate metabolism); map00071(Fatty acid degradation); map00340(Histidine metabolism); map00280(Valine, leucine and isol…	COG1012(C:Energy production and conversion)	COG1012(Dehydrogenase)		sp|Q8VXQ2|ALDH_CRAPL(Aldehyde dehydrogenase OS=Craterostigma plantagineum OX=4153 GN=ALDH PE=1 SV=1)
MD00G1029300	MD00G1029300	thylakoidal ascorbate peroxidase	1323	1331	1427	1113	798	1247	858	1405	639	1280	1665	1243	1469	1290.33	967.667	1108	1459	XP_008365198.3(probable L-ascorbate peroxidase 6, chloroplastic/mitochondrial isoform X1 [Malus domestica])	GO:0016021(cellular_component:integral component of membrane); GO:0004601(molecular_function:peroxidase activity); GO:0006979(biological_process:response to oxidative stress); GO:0020037(molecular_function:heme binding); GO:0016688(molecular_function:L-ascorbate peroxidase activity)	K00434	E1.11.1.11	map00480(Glutathione metabolism); map00053(Ascorbate and aldarate metabolism)	COG0376(C:Energy production and conversion)	COG0376(Dehydrogenase)	PF00141.23(peroxidase:Peroxidase)	sp|Q42593|APXT_ARATH(L-ascorbate peroxidase T, chloroplastic OS=Arabidopsis thaliana OX=3702 GN=APXT PE=2 SV=2)
MD00G1029400	MD00G1029400	thylakoidal ascorbate peroxidase	248	0	0	0	0	0	0	0	0	0	0	0	0	0	0	0	0	XP_009336422.1(PREDICTED: probable L-ascorbate peroxidase 6, chloroplastic isoform X1 [Pyrus x bretschneideri])	GO:0016021(cellular_component:integral component of membrane); GO:0004601(molecular_function:peroxidase activity); GO:0020037(molecular_function:heme binding); GO:0006979(biological_process:response to oxidative stress)	K00434	E1.11.1.11	map00480(Glutathione metabolism); map00053(Ascorbate and aldarate metabolism)	COG0376(P:Inorganic ion transport and metabolism)	COG0376(Bifunctional enzyme with both catalase and broad- spectrum peroxidase activity (By similarity))		sp|Q42593|APXT_ARATH(L-ascorbate peroxidase T, chloroplastic OS=Arabidopsis thaliana OX=3702 GN=APXT PE=2 SV=2)
MD00G1029500	MD00G1029500		323	7.51	0	0	6.26	10.45	31.45	5.38	2.64	0	3.43	0	0	2.5033	16.0533	2.6733	1.1433
MD00G1029600	MD00G1029600		112	0	0	0	0	0	0	0	0	0	0	0	0	0	0	0	0	RXH96239.1(hypothetical protein DVH24_008743 [Malus domestica])
MD00G1029700	MD00G1029700		114	0	0	0	0	0	0	0	0	0	0	0	0	0	0	0	0	RXH97299.1(hypothetical protein DVH24_035967 [Malus domestica])
MD00G1029800	MD00G1029800		114	0	0	0	0	0	0	0	0	0	0	0	0	0	0	0	0	RXI02493.1(hypothetical protein DVH24_002571 [Malus domestica])
MD00G1029900	MD00G1029900		598	129.38	113.09	102.68	140.41	87.59	38.29	52.63	79.62	95.74	120.51	181.29	125.4	115.05	88.7633	75.9967	142.4	RXH85719.1(hypothetical protein DVH24_009540 [Malus domestica])
MD00G1030000	MD00G1030000	SWITCH/sucrose nonfermenting 3C	3028	384	334	523	422	411	345	318	302	435	452.12	361	470	413.667	392.667	351.667	427.707	XP_008338667.2(SWI/SNF complex subunit SWI3C isoform X1 [Malus domestica])		K11649	SMARCC		COG5259(P:Inorganic ion transport and metabolism)	COG5259(Bifunctional enzyme with both catalase and broad- spectrum peroxidase activity (By similarity))	PF16495.5(SWIRM-assoc_1:SWIRM-associated region 1); PF04433.17(SWIRM:SWIRM domain); PF00249.31(Myb_DNA-binding:Myb-like DNA-binding domain); PF13921.6(Myb_DNA-bind_6:Myb-like DNA-binding domain)	sp|Q9XI07|SWI3C_ARATH(SWI/SNF complex subunit SWI3C OS=Arabidopsis thaliana OX=3702 GN=SWI3C PE=1 SV=1)
MD00G1030100	MD00G1030100		119	0	0	0	0	0	0	0	0	0	0	0	0	0	0	0	0	RXH84961.1(hypothetical protein DVH24_041729 [Malus domestica])
MD00G1030200	MD00G1030200		112	0	0	0	0	0	0	0	0	0	0	0	0	0	0	0	0	RXI09433.1(hypothetical protein DVH24_034050 [Malus domestica])
MD00G1030300	MD00G1030300	NRAMP metal ion transporter 6	1727	0	0	0	0	0	0	0	0	0	0	0	0	0	0	0	0	XP_028954163.1(metal transporter Nramp5-like isoform X2 [Malus domestica])	GO:0046873(molecular_function:metal ion transmembrane transporter activity); GO:0016021(cellular_component:integral component of membrane)				COG1914(P:Inorganic ion transport and metabolism)	COG1914(H( )-stimulated, divalent metal cation uptake system (By similarity))	PF01566.18(Nramp:Natural resistance-associated macrophage protein)	sp|Q8H4H5|NRAM5_ORYSJ(Metal transporter Nramp5 OS=Oryza sativa subsp. japonica OX=39947 GN=NRAMP5 PE=2 SV=1)
MD00G1030400	MD00G1030400	Pentatricopeptide repeat (PPR) superfamily protein	2717	25	26	7	17	30	57	26	9	13	29	17	30	19.3333	34.6667	16	25.3333	RXH76027.1(hypothetical protein DVH24_042814 [Malus domestica])					ENOG410Z7Z7(P:Inorganic ion transport and metabolism)	ENOG410Z7Z7(H( )-stimulated, divalent metal cation uptake system (By similarity))	PF13041.6(PPR_2:PPR repeat family); PF12854.7(PPR_1:PPR repeat); PF01535.20(PPR:PPR repeat); PF13812.6(PPR_3:Pentatricopeptide repeat domain); PF17177.4(PPR_long:Pentacotripeptide-repeat region of PRORP)	sp|Q1PFC5|PP130_ARATH(Pentatricopeptide repeat-containing protein At1g77405 OS=Arabidopsis thaliana OX=3702 GN=At1g77405 PE=2 SV=1)
MD00G1030500	MD00G1030500	SET domain-containing protein	2172	196	150	128	132	174	248	139	87	133	117	101	123	158	184.667	119.667	113.667	XP_008368157.1(N-lysine methyltransferase setd6 [Malus domestica])	GO:0005634(cellular_component:nucleus); GO:0018026(biological_process:peptidyl-lysine monomethylation); GO:0016279(molecular_function:protein-lysine N-methyltransferase activity)	K05302	SETD6				PF00856.28(SET:SET domain)	sp|C0H8I2|SETD6_SALSA(N-lysine methyltransferase setd6 OS=Salmo salar OX=8030 GN=setd6 PE=2 SV=1)
MD00G1030600	MD00G1030600	chloride channel C	2927	380	295	478	302	392	249	671	360	492	567	324	512	384.333	314.333	507.667	467.667	XP_008361634.2(chloride channel protein CLC-c [Malus domestica])	GO:0005247(molecular_function:voltage-gated chloride channel activity); GO:0016021(cellular_component:integral component of membrane)	K05016	CLCN7		COG0038(P:Inorganic ion transport and metabolism)	COG0038(H( )-stimulated, divalent metal cation uptake system (By similarity))	PF00654.20(Voltage_CLC:Voltage gated chloride channel); PF00571.28(CBS:CBS domain)	sp|Q96282|CLCC_ARATH(Chloride channel protein CLC-c OS=Arabidopsis thaliana OX=3702 GN=CLC-C PE=1 SV=1)
MD00G1030700	MD00G1030700		114	0	0	0	0	0	0	0	0	0	0	0	0	0	0	0	0	RXH78961.1(hypothetical protein DVH24_034168, partial [Malus domestica])
MD00G1030800	MD00G1030800		120	0	0	0	0	0	0	0	0	0	0	0	0	0	0	0	0	RXH83171.1(hypothetical protein DVH24_003669 [Malus domestica])
MD00G1030900	MD00G1030900		115	0	0	0	0	0	0	0	0	0	0	0	0	0	0	0	0	RXH78961.1(hypothetical protein DVH24_034168, partial [Malus domestica])
MD00G1031000	MD00G1031000		112	0	0	0	0	0	0	0	0	0	0	0	0	0	0	0	0	RXH71738.1(hypothetical protein DVH24_025239 [Malus domestica])
MD00G1031100	MD00G1031100	target of rapamycin	7850	646	702.1	835.26	793.73	825.33	1494.81	509.81	282	516.42	787.86	580.32	821.9	727.787	1037.96	436.077	730.027	XP_028954199.1(LOW QUALITY PROTEIN: serine/threonine-protein kinase TOR-like [Malus domestica])	GO:0004674(molecular_function:protein serine/threonine kinase activity); GO:0044877(molecular_function:macromolecular complex binding); GO:0005524(molecular_function:ATP binding)	K07203	MTOR, FRAP, TOR	map04136(Autophagy - other)	COG5032(B:Chromatin structure and dynamics); COG5032(D:Cell cycle control, cell division, chromosome partitioning); COG5032(L:Replication, recombination and repair); COG5032(T:Signal transduction mechanisms); COG5032(U:Intracellular trafficking, secretion, and vesicular transport)	COG5032(phosphatidylinositol kinase activity); COG5032(phosphatidylinositol kinase activity); COG5032(phosphatidylinositol kinase activity); COG5032(phosphatidylinositol kinase activity); COG5032(phosphatidylinositol kinase activity)	PF02259.23(FAT:FAT domain); PF00454.27(PI3_PI4_kinase:Phosphatidylinositol 3- and 4-kinase); PF11865.8(DUF3385:Domain of unknown function (DUF3385)); PF08771.11(FRB_dom:FKBP12-rapamycin binding domain); PF02260.20(FATC:FATC domain); PF13646.6(HEAT_2:HEAT repeats)	sp|Q9FR53|TOR_ARATH(Serine/threonine-protein kinase TOR OS=Arabidopsis thaliana OX=3702 GN=TOR PE=1 SV=1)
MD00G1031200	MD00G1031200	Inositol 1	1896	307.89	230.88	321.05	318	319.8	356.03	287.74	282.81	302.01	290	318	310.85	286.607	331.277	290.853	306.283	XP_028954203.1(inositol-tetrakisphosphate 1-kinase 3-like isoform X3 [Malus domestica])	GO:0010214(biological_process:seed coat development); GO:0047325(molecular_function:inositol tetrakisphosphate 1-kinase activity); GO:0000287(molecular_function:magnesium ion binding); GO:0005524(molecular_function:ATP binding); GO:0032957(biological_process:inositol trisphosphate metabolic process); GO:0052725(molecular_function:inositol-1,3,4-trisphosphate 6-kinase activity); GO:0052726(molecul…	K00913	ITPK1	map04070(Phosphatidylinositol signaling system); map00562(Inositol phosphate metabolism)	ENOG4110KIK(G:Carbohydrate transport and metabolism)	ENOG4110KIK(inositol-tetrakisphosphate 1-kinase)	PF05770.11(Ins134_P3_kin:Inositol 1,3,4-trisphosphate 5/6-kinase ATP-grasp domain); PF17927.1(Ins134_P3_kin_N:Inositol 1,3,4-trisphosphate 5/6-kinase pre-ATP-grasp domain)	sp|Q9SUG3|ITPK3_ARATH(Inositol-tetrakisphosphate 1-kinase 3 OS=Arabidopsis thaliana OX=3702 GN=ITPK3 PE=1 SV=2)
MD00G1031300	MD00G1031300	Pyruvate kinase family protein	2440	746	763	782.28	362	594	419	1194	840	911.27	1036	835.28	929	763.76	458.333	981.757	933.427	RXH87533.1(hypothetical protein DVH24_034433 [Malus domestica])	GO:0000287(molecular_function:magnesium ion binding); GO:0030955(molecular_function:potassium ion binding); GO:0016301(molecular_function:kinase activity); GO:0004743(molecular_function:pyruvate kinase activity)	K00873	PK, pyk	map00010(Glycolysis / Gluconeogenesis); map00230(Purine metabolism); map00620(Pyruvate metabolism)			PF00224.21(PK:Pyruvate kinase, barrel domain); PF02887.16(PK_C:Pyruvate kinase, alpha/beta domain); PF03328.14(HpcH_HpaI:HpcH/HpaI aldolase/citrate lyase family)	sp|Q9LIK0|PKP1_ARATH(Plastidial pyruvate kinase 1, chloroplastic OS=Arabidopsis thaliana OX=3702 GN=PKP1 PE=1 SV=1)
MD00G1031400	MD00G1031400		117	0	0	0	0	0	0	0	0	0	0	0	0	0	0	0	0	RXH84961.1(hypothetical protein DVH24_041729 [Malus domestica])
MD00G1031500	MD00G1031500	Cysteine/Histidine-rich C1 domain family protein	1186	16	22	20	80	80	21	0	2	0	2	0	0	19.3333	60.3333	0.6667	0.6667	XP_008364325.1(uncharacterized protein LOC103427985 isoform X1 [Malus domestica])					ENOG410YCZW(S:Function unknown)	ENOG410YCZW(DC1 domain-containing protein)	PF03107.16(C1_2:C1 domain); PF00130.22(C1_1:Phorbol esters/diacylglycerol binding domain (C1 domain))
MD00G1031600	MD00G1031600	squamosa promoter binding protein-like 14	4482	333	448.37	521	354	469	344	241	91	251	423	318	403.17	434.123	389	194.333	381.39	XP_008364233.1(squamosa promoter-binding-like protein 14 [Malus domestica])	GO:0005634(cellular_component:nucleus); GO:0046872(molecular_function:metal ion binding); GO:0003677(molecular_function:DNA binding)				ENOG4110DQF(S:Function unknown)	ENOG4110DQF(Squamosa promoter-binding-like protein)	PF03110.14(SBP:SBP domain); PF12796.7(Ank_2:Ankyrin repeats (3 copies))	sp|Q8RY95|SPL14_ARATH(Squamosa promoter-binding-like protein 14 OS=Arabidopsis thaliana OX=3702 GN=SPL14 PE=1 SV=3)
MD00G1031700	MD00G1031700	C2H2 zinc-finger protein SERRATE (SE)	2873	457.5	504	476	540.57	552	1041	361	257	444.57	429.5	325.87	454	479.167	711.19	354.19	403.123	XP_028954243.1(serrate RNA effector molecule-like [Malus domestica])	GO:0003676(molecular_function:nucleic acid binding); GO:0006397(biological_process:mRNA processing)				ENOG410XR8S(K:Transcription)	ENOG410XR8S(Serrate RNA effector molecule homolog)	PF04959.13(ARS2:Arsenite-resistance protein 2); PF12066.8(DUF3546:Domain of unknown function (DUF3546))	sp|Q9ZVD0|SRRT_ARATH(Serrate RNA effector molecule OS=Arabidopsis thaliana OX=3702 GN=SE PE=1 SV=2)
MD00G1031800	MD00G1031800	AGAMOUS-like 61	1044	0	0	0	0	0	0	0	0	0	0	0	0	0	0	0	0	XP_009340228.1(PREDICTED: MADS-box transcription factor 50-like [Pyrus x bretschneideri])	GO:0046983(molecular_function:protein dimerization activity); GO:0005634(cellular_component:nucleus); GO:0003677(molecular_function:DNA binding)				COG5068(K:Transcription)	COG5068(Serrate RNA effector molecule homolog)	PF00319.18(SRF-TF:SRF-type transcription factor (DNA-binding and dimerisation domain))	sp|O80807|AGL23_ARATH(Agamous-like MADS-box protein AGL23 OS=Arabidopsis thaliana OX=3702 GN=AGL23 PE=2 SV=1)
MD00G1031900	MD00G1031900	F-box protein 2	3049	158	203	144.62	206	238	241	162	81	119	240	176	220	168.54	228.333	120.667	212	XP_008344502.2(F-box/WD-40 repeat-containing protein At5g21040-like [Malus domestica])	GO:0016036(biological_process:cellular response to phosphate starvation)				ENOG4111FAI(S:Function unknown)	ENOG4111FAI(F-box WD-40 repeat-containing protein)	PF00400.32(WD40:WD domain, G-beta repeat); PF12937.7(F-box-like:F-box-like); PF00646.33(F-box:F-box domain)	sp|Q94AD8|FBW3_ARATH(F-box/WD-40 repeat-containing protein At5g21040 OS=Arabidopsis thaliana OX=3702 GN=At5g21040 PE=2 SV=1)
MD00G1032000	MD00G1032000		120	0	0	0	0	0	0	0	0	0	0	0	0	0	0	0	0	RXH73602.1(hypothetical protein DVH24_016424 [Malus domestica])
MD00G1032100	MD00G1032100		120	0	0	0	0	0	0	0	0	0	0	0	0	0	0	0	0	RXI09433.1(hypothetical protein DVH24_034050 [Malus domestica])
MD00G1032200	MD00G1032200	NAD(P)-binding Rossmann-fold superfamily protein	1436	77	75	66	47	93	115	24	85	45	44	80	48	72.6667	85	51.3333	57.3333	RXI04945.1(hypothetical protein DVH24_039219 [Malus domestica])		K15095	E1.1.1.208	map00902(Monoterpenoid biosynthesis)	COG1028(S:Function unknown)	COG1028(Dehydrogenase reductase)	PF00106.25(adh_short:short chain dehydrogenase); PF13561.6(adh_short_C2:Enoyl-(Acyl carrier protein) reductase); PF08659.10(KR:KR domain)	sp|A4UHT7|SALR_PAPBR(Salutaridine reductase OS=Papaver bracteatum OX=215227 GN=SALR PE=1 SV=1)
MD00G1032300	MD00G1032300	SNF7 family protein	1524	518.26	474.72	606.38	503.38	526.96	387.16	518.54	676.55	638.73	569.5	585.03	556.68	533.12	472.5	611.273	570.403	XP_008359644.2(vacuolar protein sorting-associated protein 24 homolog 1-like [Malus domestica])	GO:0007034(biological_process:vacuolar transport); GO:0000815(cellular_component:ESCRT III complex); GO:0005771(cellular_component:multivesicular body); GO:0032509(biological_process:endosome transport via multivesicular body sorting pathway); GO:0045324(biological_process:late endosome to vacuole transport); GO:0015031(biological_process:protein transport)	K12193	VPS24, CHMP3	map04144(Endocytosis)	COG5491(N:Cell motility)	COG5491(Charged multivesicular body protein)	PF03357.21(Snf7:Snf7)	sp|Q9FFB3|VP241_ARATH(Vacuolar protein sorting-associated protein 24 homolog 1 OS=Arabidopsis thaliana OX=3702 GN=VPS24-1 PE=1 SV=1)
MD00G1032400	MD00G1032400	serine carboxypeptidase-like 48	1883	0	3	1	0	5	2	0	0	1	0	0	1	1.3333	2.3333	0.3333	0.3333	XP_008344883.2(serine carboxypeptidase-like [Malus domestica])	GO:0004185(molecular_function:serine-type carboxypeptidase activity)	K16298	SCPL-IV		COG2939(N:Cell motility)	COG2939(Charged multivesicular body protein)	PF00450.22(Peptidase_S10:Serine carboxypeptidase)	sp|Q56WF8|SCP48_ARATH(Serine carboxypeptidase-like 48 OS=Arabidopsis thaliana OX=3702 GN=SCPL48 PE=2 SV=2)
MD00G1032500	MD00G1032500	alpha-L-fucosidase 1	1799	192	182	245	151	234	140	214	130	233	181	140	176	206.333	175	192.333	165.667	XP_008344884.2(alpha-L-fucosidase 1 [Malus domestica])	GO:0004560(molecular_function:alpha-L-fucosidase activity); GO:0005975(biological_process:carbohydrate metabolic process)	K01206	FUCA	map00511(Other glycan degradation)	COG3669(G:Carbohydrate transport and metabolism)	COG3669(alpha-l-fucosidase)	PF01120.17(Alpha_L_fucos:Alpha-L-fucosidase); PF00754.25(F5_F8_type_C:F5/8 type C domain)	sp|Q8GW72|FUCO1_ARATH(Alpha-L-fucosidase 1 OS=Arabidopsis thaliana OX=3702 GN=FUC1 PE=1 SV=2)
MD00G1032600	MD00G1032600	myb domain protein 36	1586	0	0	0	0	0	2	0	0	0	0	0	0	0	0.6667	0	0	XP_028954283.1(transcription factor RAX1 [Malus domestica])	GO:0005634(cellular_component:nucleus); GO:0003677(molecular_function:DNA binding)	K09422	MYBP		COG5147(K:Transcription)	COG5147(Myblike DNAbinding domain containing protein)	PF00249.31(Myb_DNA-binding:Myb-like DNA-binding domain); PF13921.6(Myb_DNA-bind_6:Myb-like DNA-binding domain)	sp|Q9FKL2|MYB36_ARATH(Transcription factor MYB36 OS=Arabidopsis thaliana OX=3702 GN=MYB36 PE=1 SV=1)
MD00G1032700	MD00G1032700	lactoylglutathione lyase family protein / glyoxalase I family protein	1574	304	318	280.04	177.35	302.4	228.38	402	369	351.85	450	410.71	387	300.68	236.043	374.283	415.903	XP_028954266.1(lactoylglutathione lyase isoform X2 [Malus domestica])	GO:0046872(molecular_function:metal ion binding); GO:0004462(molecular_function:lactoylglutathione lyase activity)	K01759	GLO1, gloA	map00620(Pyruvate metabolism)	ENOG4111FDV(K:Transcription)	ENOG4111FDV(Myblike DNAbinding domain containing protein)	PF00903.25(Glyoxalase:Glyoxalase/Bleomycin resistance protein/Dioxygenase superfamily); PF13669.6(Glyoxalase_4:Glyoxalase/Bleomycin resistance protein/Dioxygenase superfamily); PF18029.1(Glyoxalase_6:Glyoxalase-like domain)	sp|Q9ZS21|LGUL_SOYBN(Lactoylglutathione lyase OS=Glycine max OX=3847 GN=GLXI PE=1 SV=1)
MD00G1032800	MD00G1032800		115	0	0	0	0	0	0	0	0	0	0	0	0	0	0	0	0	RXI06735.1(hypothetical protein DVH24_025871 [Malus domestica])
MD00G1032900	MD00G1032900	8s_rRNA	119	0	0	0	0	0	0	0	0	0	0	0	0	0	0	0	0	RXH78961.1(hypothetical protein DVH24_034168, partial [Malus domestica])
MD00G1033000	MD00G1033000	AMP-dependent synthetase and ligase family protein	783	528.42	695.79	780.03	845.51	765.5	271.14	410.08	78.3	461.16	741.06	460.02	698.1	668.08	627.383	316.513	633.06	RXI04651.1(hypothetical protein DVH24_038925 [Malus domestica])	GO:0016021(cellular_component:integral component of membrane); GO:0016874(molecular_function:ligase activity)	K01904	4CL	map00130(Ubiquinone and other terpenoid-quinone biosynthesis); map00940(Phenylpropanoid biosynthesis)			PF00501.28(AMP-binding:AMP-binding enzyme)	sp|Q9M0X9|4CLL7_ARATH(4-coumarate--CoA ligase-like 7 OS=Arabidopsis thaliana OX=3702 GN=4CLL7 PE=1 SV=1)
MD00G1033100	MD00G1033100	AMP-dependent synthetase and ligase family protein	990	130.9	72.43	99.37	28.56	148.5	270.12	232.85	220.7	174.87	183.91	121.4	176.68	100.9	149.06	209.473	160.663	RXI04650.1(hypothetical protein DVH24_038924 [Malus domestica])	GO:0009695(biological_process:jasmonic acid biosynthetic process); GO:0004321(molecular_function:fatty-acyl-CoA synthase activity); GO:0005777(cellular_component:peroxisome); GO:0016021(cellular_component:integral component of membrane); GO:0016874(molecular_function:ligase activity)	K01904	4CL	map00130(Ubiquinone and other terpenoid-quinone biosynthesis); map00940(Phenylpropanoid biosynthesis)	COG0318(S:Function unknown)	COG0318(Lactoylglutathione lyase)	PF00501.28(AMP-binding:AMP-binding enzyme); PF13193.6(AMP-binding_C:AMP-binding enzyme C-terminal domain)	sp|Q9M0X9|4CLL7_ARATH(4-coumarate--CoA ligase-like 7 OS=Arabidopsis thaliana OX=3702 GN=4CLL7 PE=1 SV=1)
MD00G1033200	MD00G1033200		601	4	10	3	0	15	0	0	1	0	3	2	4	5.6667	5	0.3333	3	XP_009356290.1(PREDICTED: uncharacterized protein LOC103947158 [Pyrus x bretschneideri])	GO:0016787(molecular_function:hydrolase activity); GO:0000943(cellular_component:retrotransposon nucleocapsid); GO:0015074(biological_process:DNA integration); GO:0008270(molecular_function:zinc ion binding); GO:0003676(molecular_function:nucleic acid binding); GO:0016866(molecular_function:intramolecular transferase activity)
MD00G1033300	MD00G1033300		234	0	0	0	0	0	0	0	0	0	0	0	0	0	0	0	0
MD00G1033400	MD00G1033400	Heavy metal transport/detoxification superfamily protein	1289	0	3	3	9	35.02	9	2	0	4	7	8	6.01	2	17.6733	2	7.0033	RXI04649.1(hypothetical protein DVH24_038923 [Malus domestica])	GO:0046872(molecular_function:metal ion binding); GO:0030001(biological_process:metal ion transport)						PF00403.26(HMA:Heavy-metal-associated domain)	sp|Q9FJH5|HIP3_ARATH(Heavy metal-associated isoprenylated plant protein 3 OS=Arabidopsis thaliana OX=3702 GN=HIPP03 PE=1 SV=1)
MD00G1033500	MD00G1033500	Ribosomal L18p/L5e family protein	1745	24	40	53	83	43	80	20	14	13	17	28	26	39	68.6667	15.6667	23.6667	RXI04648.1(hypothetical protein DVH24_038922 [Malus domestica])	GO:0003735(molecular_function:structural constituent of ribosome); GO:0006412(biological_process:translation); GO:0005840(cellular_component:ribosome)				ENOG410YQ8E(S:Function unknown)	ENOG410YQ8E(Ribosomal L18p/L5e family)	PF00861.22(Ribosomal_L18p:Ribosomal L18 of archaea, bacteria, mitoch. and chloroplast)
MD00G1033600	MD00G1033600	ABC transporter family protein	1960	1166	1242.4	1440.78	1069.17	1158	935	848	302	814.38	1076.22	809.39	1167	1283.06	1054.06	654.793	1017.54	XP_028954282.1(ABC transporter F family member 1-like [Malus domestica])	GO:0016829(molecular_function:lyase activity); GO:0016887(molecular_function:ATPase activity); GO:0005524(molecular_function:ATP binding)	K06185	ABCF2		COG0488(S:Function unknown)	COG0488(Ribosomal L18p/L5e family)	PF00005.27(ABC_tran:ABC transporter); PF12848.7(ABC_tran_Xtn:ABC transporter); PF13304.6(AAA_21:AAA domain, putative AbiEii toxin, Type IV TA system); PF02463.19(SMC_N:RecF/RecN/SMC N terminal domain); PF13476.6(AAA_23:AAA domain); PF13555.6(AAA_29:P-loop containing region of AAA domain)	sp|Q9FJH6|AB1F_ARATH(ABC transporter F family member 1 OS=Arabidopsis thaliana OX=3702 GN=ABCF1 PE=2 SV=1)
MD00G1033700	MD00G1033700	SAUR-like auxin-responsive protein family	429	0	0	3	0	0	0	0	2	0	0	0	0	1	0	0.6667	0	XP_008359606.2(auxin-responsive protein SAUR50-like [Malus domestica])	GO:0009733(biological_process:response to auxin)	K14488	SAUR	map04075(Plant hormone signal transduction)	ENOG4111EEH(S:Function unknown)	ENOG4111EEH(Auxin responsive protein)	PF02519.14(Auxin_inducible:Auxin responsive protein)	sp|O65695|SAU50_ARATH(Auxin-responsive protein SAUR50 OS=Arabidopsis thaliana OX=3702 GN=SAUR50 PE=1 SV=1)
MD00G1033800	MD00G1033800	phosphatidate cytidylyltransferase family protein	355	0	0	0	0	0	0	0	0	0	0	1	0	0	0	0	0.3333	RXI04645.1(hypothetical protein DVH24_038919 [Malus domestica])	GO:0016779(molecular_function:nucleotidyltransferase activity); GO:0016021(cellular_component:integral component of membrane); GO:0004168(molecular_function:dolichol kinase activity); GO:0043048(biological_process:dolichyl monophosphate biosynthetic process)	K00902	DOLK	map00510(N-Glycan biosynthesis)	COG0170(I:Lipid transport and metabolism)	COG0170(phosphatidate Cytidylyltransferase)		sp|F4J4C8|EVN_ARATH(Dolichol kinase EVAN OS=Arabidopsis thaliana OX=3702 GN=EVN PE=2 SV=1)
MD00G1033900	MD00G1033900	phosphatidate cytidylyltransferase family protein	1229	0	0	0	0	7	3	2	0	0	0	0	2	0	3.3333	0.6667	0.6667	XP_009356905.1(PREDICTED: dolichol kinase EVAN isoform X1 [Pyrus x bretschneideri])	GO:0016779(molecular_function:nucleotidyltransferase activity); GO:0016021(cellular_component:integral component of membrane); GO:0004168(molecular_function:dolichol kinase activity); GO:0043048(biological_process:dolichyl monophosphate biosynthetic process)	K00902	DOLK	map00510(N-Glycan biosynthesis)	COG0170(I:Lipid transport and metabolism)	COG0170(phosphatidate Cytidylyltransferase)		sp|F4J4C8|EVN_ARATH(Dolichol kinase EVAN OS=Arabidopsis thaliana OX=3702 GN=EVN PE=2 SV=1)
MD00G1034000	MD00G1034000	Ubiquitin-like superfamily protein	828	50.56	72.47	50.76	40.84	35.82	55.01	22.03	31.69	14.41	22.16	60.97	24.95	57.93	43.89	22.71	36.0267	XP_028954277.1(uncharacterized protein LOC114823097 isoform X1 [Malus domestica])	GO:0005737(cellular_component:cytoplasm); GO:0006914(biological_process:autophagy)	K08341	GABARAP, ATG8, LC3	map04136(Autophagy - other)			PF02991.16(Atg8:Autophagy protein Atg8 ubiquitin like)	sp|A2YS06|ATG8C_ORYSI(Autophagy-related protein 8C OS=Oryza sativa subsp. indica OX=39946 GN=ATG8C PE=3 SV=2)
MD00G1034100	MD00G1034100	Argonaute family protein	1170	0	0	0	0	0	2	0	0	1.5	1	0	0	0	0.6667	0.5	0.3333	RXI04642.1(hypothetical protein DVH24_038916 [Malus domestica])	GO:0031047(biological_process:gene silencing by RNA); GO:0003676(molecular_function:nucleic acid binding)	K11593	ELF2C, AGO		ENOG410XP07(J:Translation, ribosomal structure and biogenesis)	ENOG410XP07(eukaryotic translation initiation factor 2c)	PF16486.5(ArgoN:N-terminal domain of argonaute); PF08699.10(ArgoL1:Argonaute linker 1 domain)	sp|Q9SJK3|AGO5_ARATH(Protein argonaute 5 OS=Arabidopsis thaliana OX=3702 GN=AGO5 PE=1 SV=2)
MD00G1034200	MD00G1034200		121	0	0	0	0	0	0	0	0	0	0	0	0	0	0	0	0	RXH70498.1(hypothetical protein DVH24_013244 [Malus domestica])
MD00G1034300	MD00G1034300		238	0	0	0	0	0	0	0	0	0	0	0	0	0	0	0	0	RXH85719.1(hypothetical protein DVH24_009540 [Malus domestica])
MD00G1034400	MD00G1034400		75	0	0	0	0	0	0	0	0	0	0	0	0	0	0	0	0
MD00G1034500	MD00G1034500	Polyketide cyclase/dehydrase and lipid transport superfamily protein	2159	613	518	533.85	1023	1155.94	6604.18	917.64	522	741	727.92	695	685.85	554.95	2927.71	726.88	702.923	XP_008392651.1(uncharacterized protein LOC103454832 [Malus domestica])	GO:0016021(cellular_component:integral component of membrane); GO:0008289(molecular_function:lipid binding)				ENOG410Z4S2(S:Function unknown); ENOG4111HC0(U:Intracellular trafficking, secretion, and vesicular transport)	ENOG410Z4S2(-); ENOG4111HC0(StAR-related lipid transfer (START) domain containing)	PF01852.19(START:START domain)	sp|Q8R1R3|STAR7_MOUSE(StAR-related lipid transfer protein 7, mitochondrial OS=Mus musculus OX=10090 GN=Stard7 PE=1 SV=2)
MD00G1034600	MD00G1034600	Galactosyltransferase family protein	1687	0	0	0	0	1	0	0	0	0	0	0	1	0	0.3333	0	0.3333	XP_009344054.1(PREDICTED: beta-1,6-galactosyltransferase GALT31A-like [Pyrus x bretschneideri])	GO:0016021(cellular_component:integral component of membrane); GO:0008378(molecular_function:galactosyltransferase activity); GO:0006486(biological_process:protein glycosylation); GO:0000139(cellular_component:Golgi membrane)	K20856	GALT31A, B3GALT6		ENOG410XV5H(S:Function unknown)	ENOG410XV5H(Beta-1,3-galactosyltransferase)	PF01762.21(Galactosyl_T:Galactosyltransferase); PF13334.6(DUF4094:Domain of unknown function (DUF4094))	sp|Q9MAP8|B3GT6_ARATH(Beta-1,6-galactosyltransferase GALT31A OS=Arabidopsis thaliana OX=3702 GN=GALT31A PE=1 SV=1)
MD00G1034700	MD00G1034700		171	0	1.64	0	0	0	0	0	0	0	0	0	0	0.5467	0	0	0	RXH77982.1(hypothetical protein DVH24_039953 [Malus domestica])
MD00G1034800	MD00G1034800	SUPPRESSOR OF AUXIN RESISTANCE1	1674	18	22.36	20	13	18.01	123.58	5	6	8	12	7	18	20.12	51.53	6.3333	12.3333	RXH95142.1(hypothetical protein DVH24_024826 [Malus domestica])		K14303	NUP160, NUP120	map03013(RNA transport)	ENOG410YYM5(U:Intracellular trafficking, secretion, and vesicular transport)	ENOG410YYM5(Nucleoporin 160kDa)	PF17238.2(DUF5311:Family of unknown function (DUF5311))	sp|Q9C811|NU160_ARATH(Nuclear pore complex protein NUP160 OS=Arabidopsis thaliana OX=3702 GN=NUP160 PE=1 SV=2)
MD00G1034900	MD00G1034900	Subtilase family protein	726	0	0	0	0	0	0	0	0	0	0	0	0	0	0	0	0	RXH77981.1(hypothetical protein DVH24_039952 [Malus domestica])	GO:0004252(molecular_function:serine-type endopeptidase activity)				COG1404(O:Posttranslational modification, protein turnover, chaperones)	COG1404(peptidase (S8 and S53, subtilisin, kexin, sedolisin)	PF00082.22(Peptidase_S8:Subtilase family)	sp|Q8GUK4|SBT3D_ARATH(Subtilisin-like protease SBT3.13 OS=Arabidopsis thaliana OX=3702 GN=SBT3.13 PE=2 SV=1)
MD00G1035000	MD00G1035000	Subtilase family protein	2650	440	509	372	367	432	644	263	337	336	320	222	330	440.333	481	312	290.667	XP_028954316.1(subtilisin-like protease SBT3.4 isoform X1 [Malus domestica])	GO:0004252(molecular_function:serine-type endopeptidase activity)				COG1404(O:Posttranslational modification, protein turnover, chaperones)	COG1404(peptidase (S8 and S53, subtilisin, kexin, sedolisin)	PF00082.22(Peptidase_S8:Subtilase family); PF17766.1(fn3_6:Fibronectin type-III domain); PF05922.16(Inhibitor_I9:Peptidase inhibitor I9); PF02225.22(PA:PA domain)	sp|F4HPF1|SBT34_ARATH(Subtilisin-like protease SBT3.4 OS=Arabidopsis thaliana OX=3702 GN=SBT3.4 PE=3 SV=1)
MD00G1035100	MD00G1035100	Predicted pyridoxal phosphate-dependent enzyme	279	0	0	0	0	0	0	0	0	0	0	0	0	0	0	0	0	XP_008384095.3(LOW QUALITY PROTEIN: pyridoxal phosphate homeostasis protein-like [Malus domestica])	GO:0030170(molecular_function:pyridoxal phosphate binding)	K06997	yggS, PROSC					sp|Q1ZXI6|PLPHP_DICDI(Pyridoxal phosphate homeostasis protein OS=Dictyostelium discoideum OX=44689 GN=prosc PE=3 SV=2)
MD00G1035200	MD00G1035200	alpha-amylase-like	816	0	3	3	1	4	4	0	2	0	0	0	0	2	3	0.6667	0	RXH88066.1(hypothetical protein DVH24_042137 [Malus domestica])	GO:0004556(molecular_function:alpha-amylase activity); GO:0103025(molecular_function:alpha-amylase activity (releasing maltohexaose)); GO:0005975(biological_process:carbohydrate metabolic process); GO:0005509(molecular_function:calcium ion binding)	K01176	AMY, amyA, malS	map00500(Starch and sucrose metabolism)	COG0366(G:Carbohydrate transport and metabolism)	COG0366(alpha amylase, catalytic)		sp|P17859|AMYA_VIGMU(Alpha-amylase OS=Vigna mungo OX=3915 GN=AMY1.1 PE=2 SV=1)
MD00G1035300	MD00G1035300	alpha-amylase-like	177	0	0	0	0	0	0	0	0	0	0	0	0	0	0	0	0	XP_009349497.1(PREDICTED: alpha-amylase-like [Pyrus x bretschneideri])	GO:0004556(molecular_function:alpha-amylase activity); GO:0103025(molecular_function:alpha-amylase activity (releasing maltohexaose)); GO:0005975(biological_process:carbohydrate metabolic process); GO:0005509(molecular_function:calcium ion binding); GO:0016021(cellular_component:integral component of membrane)	K01176	AMY, amyA, malS	map00500(Starch and sucrose metabolism)	COG0366(G:Carbohydrate transport and metabolism)	COG0366(alpha amylase, catalytic)		sp|P17859|AMYA_VIGMU(Alpha-amylase OS=Vigna mungo OX=3915 GN=AMY1.1 PE=2 SV=1)
MD00G1035400	MD00G1035400	LAG1 homologue 2	1542	84	91	95	92	73	52	59	49	91	100	87	102	90	72.3333	66.3333	96.3333	XP_028954336.1(LAG1 longevity assurance homolog 2-like [Malus domestica])	GO:0016021(cellular_component:integral component of membrane)	K23727	CERS5_6, LASS5_6	map00600(Sphingolipid metabolism)			PF03798.16(TRAM_LAG1_CLN8:TLC domain)	sp|Q9LJK3|LAG12_ARATH(LAG1 longevity assurance homolog 2 OS=Arabidopsis thaliana OX=3702 GN=LAG2 PE=1 SV=1)
MD00G1035500	MD00G1035500		171	0	0	0	0	0	0	0	0	0	0	0	0	0	0	0	0	RXH88065.1(hypothetical protein DVH24_042136 [Malus domestica])
MD00G1035600	MD00G1035600		114	0	0	0	0	0	0	0	0	0	0	0	0	0	0	0	0	RXI09433.1(hypothetical protein DVH24_034050 [Malus domestica])
MD00G1035700	MD00G1035700		114	0	0	0	0	0	0	0	0	0	0	0	0	0	0	0	0	RXH83171.1(hypothetical protein DVH24_003669 [Malus domestica])
MD00G1035800	MD00G1035800	Protein of unknown function	1271	32	12	0	119	28	32	34	20	30	5	12	7	14.6667	59.6667	28	8	XP_009375443.1(PREDICTED: uncharacterized protein LOC103964253 [Pyrus x bretschneideri])					ENOG41113D4(S:Function unknown)	ENOG41113D4(-)
MD00G1035900	MD00G1035900	cytochrome B5 isoform E	1033	2018.19	1302.14	2130	2242.87	1551.99	1001.26	1171	1743.92	1704.85	1308	1383.99	1448.97	1816.78	1598.71	1539.92	1380.32	XP_008360954.1(cytochrome b5-like [Malus domestica])	GO:0016021(cellular_component:integral component of membrane); GO:0046872(molecular_function:metal ion binding); GO:0020037(molecular_function:heme binding)	K23490	CYB5		COG5274(C:Energy production and conversion); COG5274(I:Lipid transport and metabolism)	COG5274(cytochrome b5); COG5274(cytochrome b5)	PF00173.28(Cyt-b5:Cytochrome b5-like Heme/Steroid binding domain)	sp|Q42342|CYB5E_ARATH(Cytochrome b5 isoform E OS=Arabidopsis thaliana OX=3702 GN=CYTB5-E PE=1 SV=2)
MD00G1036000	MD00G1036000		1148	2	6	9	5	3	5	2	0	8	5	1	5	5.6667	4.3333	3.3333	3.6667	RXI07660.1(hypothetical protein DVH24_005433 [Malus domestica])		K09291	TPR, MLP1, MLP2	map03013(RNA transport)
MD00G1036100	MD00G1036100	cytochrome P450;Alias=MD00G0026800	2013	107	160	110	138	220	427	218	381	290	385	209	453	125.667	261.667	296.333	349	XP_008343443.2(cytochrome P450 78A6-like [Malus domestica])	GO:0004497(molecular_function:monooxygenase activity); GO:0016020(cellular_component:membrane); GO:0020037(molecular_function:heme binding); GO:0016709(molecular_function:oxidoreductase activity, acting on paired donors, with incorporation or reduction of molecular oxygen, NAD(P)H as one donor, and incorporation of one atom of oxygen); GO:0016021(cellular_component:integral component of membrane)…				COG2124(Q:Secondary metabolites biosynthesis, transport and catabolism)	COG2124(Cytochrome p450)	PF00067.22(p450:Cytochrome P450)	sp|Q9SLP1|C78A9_ARATH(Cytochrome P450 78A9 OS=Arabidopsis thaliana OX=3702 GN=CYP78A9 PE=1 SV=1)
MD00G1036200	MD00G1036200		378	0	0	0	0	0	0	0	0	0	0	0	0	0	0	0	0	XP_028961423.1(uncharacterized protein LOC103415131 [Malus domestica])
MD00G1036300	MD00G1036300	homeobox 7	1623	240	380	70	99	97	150	7	18	29	13.02	4	19	230	115.333	18	12.0067	XP_008362651.2(homeobox-leucine zipper protein ATHB-12-like [Malus domestica])	GO:0003700(molecular_function:transcription factor activity, sequence-specific DNA binding); GO:0043565(molecular_function:sequence-specific DNA binding); GO:0005634(cellular_component:nucleus); GO:0045893(biological_process:positive regulation of transcription, DNA-templated)	K09338	HD-ZIP		ENOG410Z2UE(K:Transcription)	ENOG410Z2UE(homeobox-leucine zipper protein)	PF00046.29(Homeodomain:Homeodomain); PF02183.18(HALZ:Homeobox associated leucine zipper); PF05920.11(Homeobox_KN:Homeobox KN domain)	sp|Q9M276|ATB12_ARATH(Homeobox-leucine zipper protein ATHB-12 OS=Arabidopsis thaliana OX=3702 GN=ATHB-12 PE=1 SV=1)
MD00G1036400	MD00G1036400		122	0	0	0	0	0	0	0	0	0	0	0	0	0	0	0	0	RXI07390.1(hypothetical protein DVH24_026526 [Malus domestica])
MD00G1036500	MD00G1036500		174	0	0	0	0	0	0	0	0	0	0	0	0	0	0	0	0
MD00G1036600	MD00G1036600	SAUR-like auxin-responsive protein family	372	34	37	0	15	19	20	15	13	20	7	2	4	23.6667	18	16	4.3333	XP_008343461.1(auxin-responsive protein SAUR32-like [Malus domestica])	GO:0009733(biological_process:response to auxin)	K14488	SAUR	map04075(Plant hormone signal transduction)	ENOG410YXA2(S:Function unknown)	ENOG410YXA2(Auxin-induced protein)	PF02519.14(Auxin_inducible:Auxin responsive protein)	sp|Q9ZUZ3|SAU32_ARATH(Auxin-responsive protein SAUR32 OS=Arabidopsis thaliana OX=3702 GN=SAUR32 PE=2 SV=1)
MD00G1036700	MD00G1036700	glycosyl hydrolase 9B1	1452	0	0	0	0	0	0	0	0	0	0	0	0	0	0	0	0	RXI04942.1(hypothetical protein DVH24_039216 [Malus domestica])	GO:0008810(molecular_function:cellulase activity); GO:0030245(biological_process:cellulose catabolic process)	K01179	E3.2.1.4	map00500(Starch and sucrose metabolism)	ENOG41117G2(S:Function unknown)	ENOG41117G2(endoglucanase 8-like)	PF00759.19(Glyco_hydro_9:Glycosyl hydrolase family 9)	sp|Q9CAC1|GUN8_ARATH(Endoglucanase 8 OS=Arabidopsis thaliana OX=3702 GN=CEL1 PE=2 SV=1)
MD00G1036800	MD00G1036800	white-brown complex homolog protein 11	2502	0	0	4	6	1	2	0	1	4	2	2	0	1.3333	3	1.6667	1.3333	RXH75560.1(hypothetical protein DVH24_039259 [Malus domestica])	GO:0042626(molecular_function:ATPase activity, coupled to transmembrane movement of substances); GO:0016021(cellular_component:integral component of membrane); GO:0016887(molecular_function:ATPase activity); GO:0005886(cellular_component:plasma membrane); GO:0055085(biological_process:transmembrane transport); GO:0005524(molecular_function:ATP binding)				COG1131(S:Function unknown)	COG1131(endoglucanase 8-like)	PF01061.24(ABC2_membrane:ABC-2 type transporter); PF00005.27(ABC_tran:ABC transporter); PF13304.6(AAA_21:AAA domain, putative AbiEii toxin, Type IV TA system); PF13555.6(AAA_29:P-loop containing region of AAA domain); PF03193.16(RsgA_GTPase:RsgA GTPase); PF02463.19(SMC_N:RecF/RecN/SMC N terminal domain); PF13191.6(AAA_16:AAA ATPase domain); PF02224.18(Cytidylate_kin:Cytidylate kinase)	sp|Q8RXN0|AB11G_ARATH(ABC transporter G family member 11 OS=Arabidopsis thaliana OX=3702 GN=ABCG11 PE=1 SV=1)
MD00G1036900	MD00G1036900		457	0	0	0	0	0	0	0	0	0	0	0	0	0	0	0	0	XP_018505061.1(PREDICTED: alpha-glucan phosphorylase 1-like isoform X1 [Pyrus x bretschneideri])	GO:0102250(molecular_function:linear malto-oligosaccharide phosphorylase activity); GO:0008184(molecular_function:glycogen phosphorylase activity); GO:0005975(biological_process:carbohydrate metabolic process); GO:0102499(molecular_function:SHG alpha-glucan phosphorylase activity); GO:0030170(molecular_function:pyridoxal phosphate binding)	K00688	PYG, glgP	map00500(Starch and sucrose metabolism)
MD00G1037000	MD00G1037000	RNA-binding (RRM/RBD/RNP motifs) family protein	962	159	152	122	145	168	346.28	73	218.83	121	102	170	122	144.333	219.76	137.61	131.333	XP_008381986.1(polyadenylate-binding protein 2 isoform X1 [Malus domestica])	GO:0003723(molecular_function:RNA binding)	K14396	PABPN1, PABP2	map03015(mRNA surveillance pathway)	ENOG4111PFV(S:Function unknown)	ENOG4111PFV(Polyadenylate-binding protein)	PF00076.22(RRM_1:RNA recognition motif. (a.k.a. RRM, RBD, or RNP domain))	sp|Q9LX90|PABN3_ARATH(Polyadenylate-binding protein 3 OS=Arabidopsis thaliana OX=3702 GN=PABN3 PE=1 SV=1)
MD00G1037100	MD00G1037100	Class-II DAHP synthetase family protein	2174	263	293	223	172	237	107	219	91	182	324	177	256	259.667	172	164	252.333	XP_008381990.2(phospho-2-dehydro-3-deoxyheptonate aldolase 2, chloroplastic-like [Malus domestica])	GO:0009423(biological_process:chorismate biosynthetic process); GO:0009611(biological_process:response to wounding); GO:0005739(cellular_component:mitochondrion); GO:0003849(molecular_function:3-deoxy-7-phosphoheptulonate synthase activity); GO:0009073(biological_process:aromatic amino acid family biosynthetic process); GO:0009507(cellular_component:chloroplast)	K01626	E2.5.1.54, aroF, aroG, aroH	map00400(Phenylalanine, tyrosine and tryptophan biosynthesis)	COG3200(E:Amino acid transport and metabolism)	COG3200(phospho-2-dehydro-3-deoxyheptonate aldolase)	PF01474.16(DAHP_synth_2:Class-II DAHP synthetase family)	sp|P37216|AROG_SOLLC(Phospho-2-dehydro-3-deoxyheptonate aldolase 2, chloroplastic OS=Solanum lycopersicum OX=4081 PE=2 SV=1)
MD00G1037200	MD00G1037200		1021	64	88	112	60	79	121	38	52	42	35.98	39	35	88	86.6667	44	36.66	RXH75563.1(hypothetical protein DVH24_039262 [Malus domestica])
MD00G1037300	MD00G1037300	Protein of unknown function	1513	538	487	416	437	499	488	623	607	575	590	484	453	480.333	474.667	601.667	509	XP_008381988.2(uncharacterized protein LOC103444823 [Malus domestica])	GO:0016021(cellular_component:integral component of membrane)				ENOG410XVCV(E:Amino acid transport and metabolism)	ENOG410XVCV(phospho-2-dehydro-3-deoxyheptonate aldolase)
MD00G1037400	MD00G1037400	cytochrome P450	306	0	2	0	0	1	0	0	0	0	0	0	0	0.6667	0.3333	0	0	XP_028954421.1(LOW QUALITY PROTEIN: cytochrome P450 82A3-like [Malus domestica])		K23136	CYP82C4				PF00067.22(p450:Cytochrome P450)	sp|O49858|C82A3_SOYBN(Cytochrome P450 82A3 OS=Glycine max OX=3847 GN=CYP82A3 PE=2 SV=1)
MD00G1037500	MD00G1037500	cytochrome P450	1215	7	17	0	6	10	0	0	0	0	0	0	0	8	5.3333	0	0	XP_028954421.1(LOW QUALITY PROTEIN: cytochrome P450 82A3-like [Malus domestica])	GO:0005506(molecular_function:iron ion binding); GO:0016705(molecular_function:oxidoreductase activity, acting on paired donors, with incorporation or reduction of molecular oxygen); GO:0016021(cellular_component:integral component of membrane); GO:0004497(molecular_function:monooxygenase activity); GO:0020037(molecular_function:heme binding)						PF00067.22(p450:Cytochrome P450)	sp|O49858|C82A3_SOYBN(Cytochrome P450 82A3 OS=Glycine max OX=3847 GN=CYP82A3 PE=2 SV=1)
MD00G1037600	MD00G1037600	cytochrome P450	696	28.58	13.08	1.02	0	23.11	5.69	1.08	0	0	1.04	0	0	14.2267	9.6	0.36	0.3467	RXH73200.1(hypothetical protein DVH24_012884 [Malus domestica])	GO:0005506(molecular_function:iron ion binding); GO:0016705(molecular_function:oxidoreductase activity, acting on paired donors, with incorporation or reduction of molecular oxygen); GO:0016021(cellular_component:integral component of membrane); GO:0004497(molecular_function:monooxygenase activity); GO:0020037(molecular_function:heme binding)						PF00067.22(p450:Cytochrome P450)	sp|O49858|C82A3_SOYBN(Cytochrome P450 82A3 OS=Glycine max OX=3847 GN=CYP82A3 PE=2 SV=1)
MD00G1037700	MD00G1037700	cysteine-rich RLK (RECEPTOR-like protein kinase) 8	4140	3.55	5.11	0	0	22.12	0	0	0	0	0	0	0.56	2.8867	7.3733	0	0.1867	CAN79061.1(hypothetical protein VITISV_024577 [Vitis vinifera])	GO:0008519(molecular_function:ammonium transmembrane transporter activity); GO:0000943(cellular_component:retrotransposon nucleocapsid); GO:0016021(cellular_component:integral component of membrane); GO:0015074(biological_process:DNA integration); GO:0008270(molecular_function:zinc ion binding); GO:0003676(molecular_function:nucleic acid binding)	K03006;K03549	RPB1, POLR2A;kup	map03020(RNA polymerase)			PF07727.14(RVT_2:Reverse transcriptase (RNA-dependent DNA polymerase)); PF14223.6(Retrotran_gag_2:gag-polypeptide of LTR copia-type); PF00067.22(p450:Cytochrome P450); PF13976.6(gag_pre-integrs:GAG-pre-integrase domain); PF00098.23(zf-CCHC:Zinc knuckle)	sp|Q9ZT94|POLR2_ARATH(Retrovirus-related Pol polyprotein from transposon RE2 OS=Arabidopsis thaliana OX=3702 GN=RE2 PE=4 SV=1)
MD00G1037800	MD00G1037800		112	0	0	0	0	0	0	0	0	0	0	0	0	0	0	0	0	RXH84513.1(hypothetical protein DVH24_032797, partial [Malus domestica])
MD00G1037900	MD00G1037900		120	0	0	0	0	0	0	0	0	0	0	0	0	0	0	0	0	RXH84513.1(hypothetical protein DVH24_032797, partial [Malus domestica])
MD00G1038000	MD00G1038000		375	0	0	0	0	0	0	0	0	0	0	0	0	0	0	0	0	RXH73146.1(hypothetical protein DVH24_012830, partial [Malus domestica])
MD00G1038100	MD00G1038100	Protein kinase superfamily protein	249	0	0	0	0	0	0	0	0	0	0	0	0	0	0	0	0	OMO74968.1(hypothetical protein COLO4_26401 [Corchorus olitorius])	GO:0004713(molecular_function:protein tyrosine kinase activity); GO:0005524(molecular_function:ATP binding); GO:0004672(molecular_function:protein kinase activity)				COG0515(S:Function unknown)	COG0515(-)	PF00069.25(Pkinase:Protein kinase domain); PF07714.17(Pkinase_Tyr:Protein tyrosine kinase)	sp|P0DH62|Y4407_SELML(Inactive protein kinase SELMODRAFT_444075 OS=Selaginella moellendorffii OX=88036 GN=SELMODRAFT_444075 PE=2 SV=1)
MD00G1038200	MD00G1038200	Transducin/WD40 repeat-like superfamily protein	1581	11	6	0	1	2	2	0	0	0	0	2	3	5.6667	1.6667	0	1.6667	XP_028954418.1(protein JINGUBANG-like [Malus domestica])	GO:0005737(cellular_component:cytoplasm); GO:0005634(cellular_component:nucleus); GO:0009846(biological_process:pollen germination)				ENOG410YAAP(S:Function unknown); ENOG410XP1Z(S:Function unknown)	ENOG410YAAP(WD domain, G-beta repeat); ENOG410XP1Z(wD repeat domain)	PF00400.32(WD40:WD domain, G-beta repeat); PF11715.8(Nup160:Nucleoporin Nup120/160)	sp|O48716|JGB_ARATH(Protein JINGUBANG OS=Arabidopsis thaliana OX=3702 GN=JGB PE=1 SV=1)
MD00G1038300	MD00G1038300	Protein kinase superfamily protein	2463	13	4	0	16	10	5	0	5	0	1	0	2	5.6667	10.3333	1.6667	1	XP_028954420.1(wall-associated receptor kinase-like 14 [Malus domestica])	GO:0004674(molecular_function:protein serine/threonine kinase activity); GO:0016021(cellular_component:integral component of membrane); GO:0030247(molecular_function:polysaccharide binding); GO:0005524(molecular_function:ATP binding); GO:0004672(molecular_function:protein kinase activity)				COG0515(T:Signal transduction mechanisms)	COG0515(Serine Threonine protein kinase)	PF00069.25(Pkinase:Protein kinase domain); PF07714.17(Pkinase_Tyr:Protein tyrosine kinase); PF12947.7(EGF_3:EGF domain)	sp|Q8RY67|WAKLO_ARATH(Wall-associated receptor kinase-like 14 OS=Arabidopsis thaliana OX=3702 GN=WAKL14 PE=2 SV=2)
MD00G1038400	MD00G1038400	allene oxide synthase	1673	240	394	31.73	380	463	305	44	17	38	47	50	107	221.91	382.667	33	68	XP_008377365.2(allene oxide synthase 1, chloroplastic-like [Malus domestica])	GO:0047987(molecular_function:hydroperoxide dehydratase activity); GO:0005506(molecular_function:iron ion binding); GO:0016705(molecular_function:oxidoreductase activity, acting on paired donors, with incorporation or reduction of molecular oxygen); GO:0004497(molecular_function:monooxygenase activity); GO:0020037(molecular_function:heme binding)	K01723	AOS	map00592(alpha-Linolenic acid metabolism)	ENOG410ZAGU(Q:Secondary metabolites biosynthesis, transport and catabolism)	ENOG410ZAGU(Allene oxide synthase)	PF00067.22(p450:Cytochrome P450)	sp|K4BV52|AOS1_SOLLC(Allene oxide synthase 1, chloroplastic OS=Solanum lycopersicum OX=4081 GN=AOS1 PE=2 SV=1)
MD00G1038500	MD00G1038500	Protein of unknown function	1264	164	152	173	118	160	314	251	266	205	312	310	314	163	197.333	240.667	312	XP_008377364.2(uncharacterized protein LOC103440453 [Malus domestica])	GO:0016021(cellular_component:integral component of membrane)				ENOG410YFY8(S:Function unknown)	ENOG410YFY8(-)
MD00G1038600	MD00G1038600	Protein of unknown function	225	0	0	0	0	0	0	0	0	0	0	0	0	0	0	0	0	XP_008377368.1(cytochrome c oxidase assembly factor 5 [Malus domestica])	GO:0016021(cellular_component:integral component of membrane)	K18178	COA5, PET191		ENOG410XXM6(O:Posttranslational modification, protein turnover, chaperones)	ENOG410XXM6(cytoChrome c oxidase assembly)	PF10203.9(Pet191_N:Cytochrome c oxidase assembly protein PET191)
MD00G1038700	MD00G1038700	Uncharacterised protein family (UPF0114)	699	0	0	0	0	0	2	0	0	0	0	0	0	0	0.6667	0	0	XP_028954419.1(uncharacterized protein LOC103440452 [Malus domestica])	GO:0016021(cellular_component:integral component of membrane)				ENOG410YJNN(S:Function unknown)	ENOG410YJNN(Uncharacterized protein family, UPF0114)	PF03350.16(UPF0114:Uncharacterized protein family, UPF0114)
MD00G1038800	MD00G1038800	IBR domain-containing protein	1569	271	238	265	374	292	233	266	474	325	345	380	370	258	299.667	355	365	XP_008377362.1(probable E3 ubiquitin-protein ligase ARI8 [Malus domestica])	GO:0016874(molecular_function:ligase activity); GO:0046872(molecular_function:metal ion binding); GO:0004842(molecular_function:ubiquitin-protein transferase activity)	K11968	ARIH1		ENOG410XP9Y(O:Posttranslational modification, protein turnover, chaperones)	ENOG410XP9Y(RING finger) protein)	PF01485.21(IBR:IBR domain, a half RING-finger domain); PF00641.18(zf-RanBP:Zn-finger in Ran binding protein and others)	sp|Q8W468|ARI8_ARATH(Probable E3 ubiquitin-protein ligase ARI8 OS=Arabidopsis thaliana OX=3702 GN=ARI8 PE=2 SV=1)
MD00G1038900	MD00G1038900	exocyst complex component sec3A	3290	466	521.37	622	507	522.98	430.85	474	288	465	631	502	594	536.457	486.943	409	575.667	XP_008377361.1(exocyst complex component SEC3A [Malus domestica])	GO:0006887(biological_process:exocytosis); GO:0000145(cellular_component:exocyst)	K19983	EXOC1, SEC3		ENOG410XQEE(S:Function unknown)	ENOG410XQEE(Exocyst complex component)	PF09763.9(Sec3_C:Exocyst complex component Sec3); PF15277.6(Sec3-PIP2_bind:Exocyst complex component SEC3 N-terminal PIP2 binding PH); PF04129.12(Vps52:Vps52 / Sac2 family)	sp|Q9SX85|SEC3A_ARATH(Exocyst complex component SEC3A OS=Arabidopsis thaliana OX=3702 GN=SEC3A PE=1 SV=1)
MD00G1039000	MD00G1039000		268	65.61	45.46	90.51	71.99	89.64	122.82	47.44	37.59	34.91	52.05	74.83	51.46	67.1933	94.8167	39.98	59.4467	RXH73153.1(hypothetical protein DVH24_012837 [Malus domestica])
MD00G1039100	MD00G1039100		107	0	0	0	0	0	0	0	0	0	0	0	0	0	0	0	0
MD00G1039200	MD00G1039200		2646	13.39	34.54	44.49	39.01	35.36	83.18	22.56	1.41	5.09	10.95	30.17	15.54	30.8067	52.5167	9.6867	18.8867	RXH73153.1(hypothetical protein DVH24_012837 [Malus domestica])
MD00G1039300	MD00G1039300	RING/U-box superfamily protein	2200	91	109	152	134	136	101	111	69.18	123.19	181	124	174	117.333	123.667	101.123	159.667	XP_008377359.1(probable E3 ubiquitin-protein ligase ARI2 [Malus domestica])	GO:0046872(molecular_function:metal ion binding); GO:0004842(molecular_function:ubiquitin-protein transferase activity)	K11968	ARIH1				PF01485.21(IBR:IBR domain, a half RING-finger domain); PF13639.6(zf-RING_2:Ring finger domain); PF13923.6(zf-C3HC4_2:Zinc finger, C3HC4 type (RING finger))	sp|Q84RR2|ARI2_ARATH(Probable E3 ubiquitin-protein ligase ARI2 OS=Arabidopsis thaliana OX=3702 GN=ARI2 PE=2 SV=1)
MD00G1039400	MD00G1039400	MATE efflux family protein	1765	0	0	0	0	0	0	0	0	0	0	0	0	0	0	0	0	XP_008377358.1(protein DETOXIFICATION 33 [Malus domestica])	GO:0015297(molecular_function:antiporter activity); GO:0016021(cellular_component:integral component of membrane); GO:0042910(molecular_function:xenobiotic transporter activity)	K03327	TC.MATE, SLC47A, norM, mdtK, dinF				PF01554.18(MatE:MatE)	sp|Q9SX83|DTX33_ARATH(Protein DETOXIFICATION 33 OS=Arabidopsis thaliana OX=3702 GN=DTX33 PE=2 SV=1)
MD00G1039500	MD00G1039500	F-box/RNI-like superfamily protein	1630	140	105	128	97	112	199	77	84	80	93	93	85	124.333	136	80.3333	90.3333	RXH73155.1(hypothetical protein DVH24_012839 [Malus domestica])					ENOG410YJZJ(S:Function unknown)	ENOG410YJZJ(-)	PF08387.10(FBD:FBD); PF00646.33(F-box:F-box domain)	sp|Q9FZ70|FDL1_ARATH(F-box/FBD/LRR-repeat protein At1g13570 OS=Arabidopsis thaliana OX=3702 GN=At1g13570 PE=2 SV=1)
MD00G1039600	MD00G1039600	DA1	2380	6	15	9	21	17	45	17.21	1	8	3.01	1.01	2	10	27.6667	8.7367	2.0067	RXH73156.1(hypothetical protein DVH24_012840 [Malus domestica])					ENOG410XRD4(S:Function unknown)	ENOG410XRD4(PDZ and LIM domain)	PF12315.8(DA1-like:Protein DA1); PF00412.22(LIM:LIM domain)	sp|P0C7Q8|DA1_ARATH(Protein DA1 OS=Arabidopsis thaliana OX=3702 GN=DA1 PE=1 SV=1)
MD00G1039700	MD00G1039700		196	0	0	0	0	0	0	0	0	0	0	0	0	0	0	0	0	PNT36085.1(hypothetical protein POPTR_005G106800, partial [Populus trichocarpa])	GO:0016021(cellular_component:integral component of membrane)				ENOG410ZF21(S:Function unknown)	ENOG410ZF21(-)
MD00G1039800	MD00G1039800		117	0	0	0	0	0	0	0	0	0	0	0	0	0	0	0	0	RXH78961.1(hypothetical protein DVH24_034168, partial [Malus domestica])
MD00G1039900	MD00G1039900	B-box zinc finger family protein	1060	58	50	59	64	60	76	24	38	25	33	23	27	55.6667	66.6667	29	27.6667	XP_028954450.1(B-box zinc finger protein 19-like [Malus domestica])	GO:0008270(molecular_function:zinc ion binding)				ENOG410Y2NN(S:Function unknown)	ENOG410Y2NN(zinc finger (B-box type) family protein)	PF00643.24(zf-B_box:B-box zinc finger)	sp|C0SVM5|BBX19_ARATH(B-box zinc finger protein 19 OS=Arabidopsis thaliana OX=3702 GN=BBX19 PE=1 SV=1)
MD00G1040000	MD00G1040000	fructose-bisphosphate aldolase 2	1531	44	30	9	45	26	111	4	5	10	6	5	1	27.6667	60.6667	6.3333	4	XP_028954447.1(fructose-bisphosphate aldolase 1, chloroplastic-like [Malus domestica])	GO:0005829(cellular_component:cytosol); GO:0030388(biological_process:fructose 1,6-bisphosphate metabolic process); GO:0006096(biological_process:glycolytic process); GO:0004332(molecular_function:fructose-bisphosphate aldolase activity)	K01623	ALDO	map00010(Glycolysis / Gluconeogenesis); map00030(Pentose phosphate pathway); map00051(Fructose and mannose metabolism); map00710(Carbon fixation in photosynthetic organisms)	COG3588(G:Carbohydrate transport and metabolism)	COG3588(fructose-bisphosphate aldolase)	PF00274.19(Glycolytic:Fructose-bisphosphate aldolase class-I)	sp|Q944G9|ALFP2_ARATH(Fructose-bisphosphate aldolase 2, chloroplastic OS=Arabidopsis thaliana OX=3702 GN=FBA2 PE=1 SV=2)
MD00G1040100	MD00G1040100	Protein of unknown function	1060	63	53	58	24	51	83	40	43	37	55	44	59	58	52.6667	40	52.6667	XP_028954448.1(uncharacterized protein LOC114823198 isoform X1 [Malus domestica])					ENOG410Z3AK(S:Function unknown)	ENOG410Z3AK(-)
MD00G1040200	MD00G1040200	zinc knuckle (CCHC-type) family protein	1193	192	220	202.82	179	194	239.19	125.32	122.62	166	172	93	173	204.94	204.063	137.98	146	XP_028954443.1(zinc finger protein GIS2-like [Malus domestica])	GO:0008270(molecular_function:zinc ion binding); GO:0003676(molecular_function:nucleic acid binding)	K09250	CNBP		COG5082(O:Posttranslational modification, protein turnover, chaperones); COG5082(U:Intracellular trafficking, secretion, and vesicular transport)	COG5082(zinc finger); COG5082(zinc finger)	PF00098.23(zf-CCHC:Zinc knuckle); PF13917.6(zf-CCHC_3:Zinc knuckle); PF13696.6(zf-CCHC_2:Zinc knuckle)
MD00G1040300	MD00G1040300	AP2/B3-like transcriptional factor family protein	1032	0	0	0	0	0	0	0	0	0	0	0	0	0	0	0	0	RXH99562.1(hypothetical protein DVH24_021364 [Malus domestica])	GO:0005634(cellular_component:nucleus); GO:0003677(molecular_function:DNA binding)				ENOG410YD7W(S:Function unknown)	ENOG410YD7W(B3 domain-containing protein)	PF02362.21(B3:B3 DNA binding domain)	sp|Q0JP99|Y1341_ORYSJ(B3 domain-containing protein Os01g0234100 OS=Oryza sativa subsp. japonica OX=39947 GN=Os01g0234100 PE=2 SV=1)
MD00G1040400	MD00G1040400	F-box family protein with a domain of unknown function (DUF295)	732	5	3	9	5	1	8	7	5	1	4	8	2	5.6667	4.6667	4.3333	4.6667	XP_028954442.1(F-box protein At2g26160-like [Malus domestica])							PF03478.18(DUF295:Protein of unknown function (DUF295))
MD00G1040500	MD00G1040500	nucleic acid binding	5237	323	408.48	445	377	436.49	639.45	291	239	281	448	255.89	446	392.16	484.313	270.333	383.297	RXH99569.1(hypothetical protein DVH24_021371 [Malus domestica])	GO:0046872(molecular_function:metal ion binding); GO:0003677(molecular_function:DNA binding)				ENOG4111KSI(B:Chromatin structure and dynamics)	ENOG4111KSI(DNA binding nucleic acid binding protein binding zinc ion binding)	PF03126.18(Plus-3:Plus-3 domain); PF02201.18(SWIB:SWIB/MDM2 domain); PF02213.16(GYF:GYF domain); PF14237.6(GYF_2:GYF domain 2); PF13771.6(zf-HC5HC2H:PHD-like zinc-binding domain); PF18345.1(zf_CCCH_4:Zinc finger domain)	sp|Q9SIV5|C3H19_ARATH(Zinc finger CCCH domain-containing protein 19 OS=Arabidopsis thaliana OX=3702 GN=NERD PE=1 SV=3)
MD00G1040600	MD00G1040600	Protein of unknown function (DUF1640)	1197	127	158	149	139	157	133	174	162	176	184	202	169	144.667	143	170.667	185	XP_021806313.1(protein FMP32, mitochondrial [Prunus avium])	GO:0016021(cellular_component:integral component of membrane)				ENOG4111F9W(S:Function unknown)	ENOG4111F9W(Coiled-coil domain containing)	PF07798.11(DUF1640:Protein of unknown function (DUF1640))	sp|Q9GZT6|CC90B_HUMAN(Coiled-coil domain-containing protein 90B, mitochondrial OS=Homo sapiens OX=9606 GN=CCDC90B PE=1 SV=2)
MD00G1040700	MD00G1040700		120	0	0	0	0	0	0	0	0	0	0	0	0	0	0	0	0	RXI07390.1(hypothetical protein DVH24_026526 [Malus domestica])
MD00G1040800	MD00G1040800		118	0	0	0	0	0	0	0	0	0	0	0	0	0	0	0	0	RXH81629.1(hypothetical protein DVH24_035050 [Malus domestica])
MD00G1040900	MD00G1040900	myo-inositol-1-phosphate synthase 3	1928	1008	1020	1058	710	1017	1078	1286	767	1089	1379	1324	1193	1028.67	935	1047.33	1298.67	XP_028954459.1(inositol-3-phosphate synthase [Malus domestica])	GO:0004512(molecular_function:inositol-3-phosphate synthase activity); GO:0006021(biological_process:inositol biosynthetic process); GO:0008654(biological_process:phospholipid biosynthetic process)	K01858	INO1, ISYNA1	map00562(Inositol phosphate metabolism)			PF07994.12(NAD_binding_5:Myo-inositol-1-phosphate synthase); PF01658.17(Inos-1-P_synth:Myo-inositol-1-phosphate synthase)	sp|Q9SSV4|INO1_NICPA(Inositol-3-phosphate synthase OS=Nicotiana paniculata OX=62141 GN=INPS1 PE=2 SV=1)
MD00G1041000	MD00G1041000	DNAJ-like 20	501	0	0	0	0	0	0	0	0	0	0	0	0	0	0	0	0	XP_008340372.1(chaperone protein dnaJ 20, chloroplastic-like [Malus domestica])					COG0484(S:Function unknown)	COG0484(Coiled-coil domain containing)	PF00226.31(DnaJ:DnaJ domain)	sp|Q9SDN0|DNJ20_ARATH(Chaperone protein dnaJ 20, chloroplastic OS=Arabidopsis thaliana OX=3702 GN=ATJ20 PE=1 SV=2)
MD00G1041100	MD00G1041100	Mitochondrial transcription termination factor family protein	2602	7	33	34	5	34	23	10	20	9	27	24	19	24.6667	20.6667	13	23.3333	XP_008356548.2(transcription termination factor MTEF18, mitochondrial-like [Malus domestica])	GO:0006355(biological_process:regulation of transcription, DNA-templated); GO:0003690(molecular_function:double-stranded DNA binding); GO:0009536(cellular_component:plastid); GO:0005739(cellular_component:mitochondrion); GO:0007005(biological_process:mitochondrion organization)						PF02536.14(mTERF:mTERF)	sp|Q9M219|MTEFH_ARATH(Transcription termination factor MTEF18, mitochondrial OS=Arabidopsis thaliana OX=3702 GN=MTERF18 PE=1 SV=1)
MD00G1041200	MD00G1041200	RNA-binding KH domain-containing protein	1608	204	249	299	239	268	325	214	242	273	256	160	201	250.667	277.333	243	205.667	XP_008338331.2(flowering locus K homology domain-like [Malus domestica])	GO:0016740(molecular_function:transferase activity); GO:0003723(molecular_function:RNA binding)	K21444	PCBP3_4		ENOG410XNN8(S:Function unknown)	ENOG410XNN8(mRNA transport)	PF00013.29(KH_1:KH domain); PF07650.17(KH_2:KH domain); PF13184.6(KH_5:NusA-like KH domain)	sp|P57724|PCBP4_MOUSE(Poly(rC)-binding protein 4 OS=Mus musculus OX=10090 GN=Pcbp4 PE=1 SV=1)
MD00G1041300	MD00G1041300	Plant protein of unknown function (DUF247)	1621	0	2	0	0	0	0	0	0	0	0	0	0	0.6667	0	0	0	XP_008343578.2(UPF0481 protein At3g47200-like [Malus domestica])	GO:0016021(cellular_component:integral component of membrane)						PF03140.15(DUF247:Plant protein of unknown function)	sp|Q9SD53|Y3720_ARATH(UPF0481 protein At3g47200 OS=Arabidopsis thaliana OX=3702 GN=At3g47200 PE=2 SV=1)
MD00G1041400	MD00G1041400	Protein of unknown function	946	494.29	425.94	519.57	472.54	431.14	1439.81	427.23	515.55	423.09	483.44	547.74	457.55	479.933	781.163	455.29	496.243	RXI06764.1(hypothetical protein DVH24_025900 [Malus domestica])					ENOG4111X81(S:Function unknown)	ENOG4111X81(-)	PF03879.14(Cgr1:Cgr1 family)
MD00G1041500	MD00G1041500		117	0	0	0	0	0	0	0	0	0	0	0	0	0	0	0	0	RXH78761.1(hypothetical protein DVH24_002279, partial [Malus domestica])
MD00G1041600	MD00G1041600		117	0	0	0	0	0	0	0	0	0	0	0	0	0	0	0	0	RXI09469.1(hypothetical protein DVH24_034086, partial [Malus domestica])
MD00G1041700	MD00G1041700		117	0	0	0	0	0	0	0	0	0	0	0	0	0	0	0	0	RXH78961.1(hypothetical protein DVH24_034168, partial [Malus domestica])
MD00G1041800	MD00G1041800		480	0	0	0	0	0	0	0	0	0	0	0	0	0	0	0	0	XP_028954496.1(uncharacterized protein LOC103428707 isoform X1 [Malus domestica])
MD00G1041900	MD00G1041900	SWITCH/sucrose nonfermenting 3C	2952	378	377	305	362	453	474	326	185	289	344.88	299	297	353.333	429.667	266.667	313.627	XP_008361002.2(SWI/SNF complex subunit SWI3C-like isoform X1 [Malus domestica])		K11649	SMARCC		COG5259(B:Chromatin structure and dynamics); COG5259(K:Transcription)	COG5259(SWI SNF related, matrix associated, actin dependent regulator of chromatin, subfamily c, member); COG5259(SWI SNF related, matrix associated, actin dependent regulator of chromatin, subfamily c, member)	PF16495.5(SWIRM-assoc_1:SWIRM-associated region 1); PF04433.17(SWIRM:SWIRM domain); PF00249.31(Myb_DNA-binding:Myb-like DNA-binding domain); PF13921.6(Myb_DNA-bind_6:Myb-like DNA-binding domain)	sp|Q9XI07|SWI3C_ARATH(SWI/SNF complex subunit SWI3C OS=Arabidopsis thaliana OX=3702 GN=SWI3C PE=1 SV=1)
MD00G1042000	MD00G1042000	NRAMP metal ion transporter 6	1761	0	0	0	0	0	0	0	0	0	0	0	0	0	0	0	0	XP_008361001.1(metal transporter Nramp5-like [Malus domestica])	GO:0046873(molecular_function:metal ion transmembrane transporter activity); GO:0016021(cellular_component:integral component of membrane)				COG1914(P:Inorganic ion transport and metabolism)	COG1914(H( )-stimulated, divalent metal cation uptake system (By similarity))	PF01566.18(Nramp:Natural resistance-associated macrophage protein)	sp|Q8H4H5|NRAM5_ORYSJ(Metal transporter Nramp5 OS=Oryza sativa subsp. japonica OX=39947 GN=NRAMP5 PE=2 SV=1)
MD00G1042100	MD00G1042100		107	0	0	0	0	0	0	0	0	0	0	0	0	0	0	0	0	RXI06735.1(hypothetical protein DVH24_025871 [Malus domestica])
MD00G1042200	MD00G1042200		113	0	0	0	0	0	0	0	0	0	0	0	0	0	0	0	0	RXI06735.1(hypothetical protein DVH24_025871 [Malus domestica])
MD00G1042300	MD00G1042300		123	0	0	0	0	0	0	0	0	0	0	0	0	0	0	0	0	RXH73602.1(hypothetical protein DVH24_016424 [Malus domestica])
MD00G1042400	MD00G1042400		115	0	0	0	0	0	0	0	0	0	0	0	0	0	0	0	0	RXI02886.1(hypothetical protein DVH24_002964 [Malus domestica])
MD00G1042500	MD00G1042500		114	0	0	0	0	0	0	0	0	0	0	0	0	0	0	0	0	RXH90526.1(hypothetical protein DVH24_035290, partial [Malus domestica])
MD00G1042600	MD00G1042600		121	0	0	0	0	0	0	0	0	0	0	0	0	0	0	0	0	RXH78961.1(hypothetical protein DVH24_034168, partial [Malus domestica])
MD00G1042700	MD00G1042700		120	0	0	0	0	0	0	0	0	0	0	0	0	0	0	0	0	RXH85982.1(hypothetical protein DVH24_017035 [Malus domestica])
MD00G1042800	MD00G1042800		114	0	0	0	0	0	0	0	0	0	0	0	0	0	0	0	0	RXH78961.1(hypothetical protein DVH24_034168, partial [Malus domestica])
MD00G1042900	MD00G1042900		117	0	0	0	0	0	0	0	0	0	0	0	0	0	0	0	0	RXH84513.1(hypothetical protein DVH24_032797, partial [Malus domestica])
MD00G1043000	MD00G1043000		112	0	0	0	0	0	0	0	0	0	0	0	0	0	0	0	0	RXH78961.1(hypothetical protein DVH24_034168, partial [Malus domestica])
MD00G1043100	MD00G1043100		114	0	0	0	0	0	0	0	0	0	0	0	0	0	0	0	0	RXH78961.1(hypothetical protein DVH24_034168, partial [Malus domestica])
MD00G1043200	MD00G1043200		121	0	0	0	0	0	0	0	0	0	0	0	0	0	0	0	0	RXH71740.1(hypothetical protein DVH24_025241, partial [Malus domestica])
MD00G1043300	MD00G1043300	GRAS family transcription factor;Alias=MD00G0032200	3266	103	108	51	98	140	96	100	55	99	112	58	107	87.3333	111.333	84.6667	92.3333	RXH97283.1(hypothetical protein DVH24_035951 [Malus domestica])							PF03514.14(GRAS:GRAS domain family)	sp|O81316|SCL6_ARATH(Scarecrow-like protein 6 OS=Arabidopsis thaliana OX=3702 GN=SCL6 PE=1 SV=1)
MD00G1043400	MD00G1043400	photosystem II stability/assembly factor	600	0	0	0	0	0	0	0	0	0	0	0	0	0	0	0	0	XP_017192383.2(photosystem II stability/assembly factor HCF136, chloroplastic-like isoform X1 [Malus domestica])					COG4447(P:Inorganic ion transport and metabolism)	COG4447(H( )-stimulated, divalent metal cation uptake system (By similarity))	PF14870.6(PSII_BNR:Photosynthesis system II assembly factor YCF48)	sp|O82660|P2SAF_ARATH(Photosystem II stability/assembly factor HCF136, chloroplastic OS=Arabidopsis thaliana OX=3702 GN=HCF136 PE=1 SV=1)
MD00G1043500	MD00G1043500	Fe superoxide dismutase 3	702	0.22	0	0	1.41	0	65.84	2	0	8	0	0	0	0.0733	22.4167	3.3333	0	RXH79064.1(hypothetical protein DVH24_040211 [Malus domestica])	GO:0004784(molecular_function:superoxide dismutase activity); GO:0046872(molecular_function:metal ion binding)	K04564	SOD2	map04146(Peroxisome)	COG0605(P:Inorganic ion transport and metabolism)	COG0605(Destroys radicals which are normally produced within the cells and which are toxic to biological systems (By similarity))	PF02777.18(Sod_Fe_C:Iron/manganese superoxide dismutases, C-terminal domain)	sp|Q9FMX0|SODF3_ARATH(Superoxide dismutase [Fe] 3, chloroplastic OS=Arabidopsis thaliana OX=3702 GN=FSD3 PE=1 SV=1)
MD00G1043600	MD00G1043600		411	0	0	0	0	0	0	0	0	0	0	0	0	0	0	0	0	RXI02493.1(hypothetical protein DVH24_002571 [Malus domestica])
MD00G1043700	MD00G1043700	plant VAP homolog 12	1376	262	225	321	167	274.52	165	255	196	260	298	266	315	269.333	202.173	237	293	XP_008377496.2(vesicle-associated protein 1-1-like [Malus domestica])	GO:0016021(cellular_component:integral component of membrane); GO:0005789(cellular_component:endoplasmic reticulum membrane)				COG5066(U:Intracellular trafficking, secretion, and vesicular transport)	COG5066(Central component in molecular interactions underlying sperm crawling. Forms an extensive filament system that extends from sperm villipoda, along the leading edge of the pseudopod (By similarity))	PF00635.26(Motile_Sperm:MSP (Major sperm protein) domain)	sp|Q9SHC8|VAP12_ARATH(Vesicle-associated protein 1-2 OS=Arabidopsis thaliana OX=3702 GN=PVA12 PE=1 SV=1)
MD00G1043800	MD00G1043800	Sec14p-like phosphatidylinositol transfer family protein	1635	2	3	2	5	8	0	0	0	0	0	0	0	2.3333	4.3333	0	0	XP_008377497.2(phosphatidylinositol/phosphatidylcholine transfer protein SFH11 [Malus domestica])					ENOG410XRSQ(U:Intracellular trafficking, secretion, and vesicular transport)	ENOG410XRSQ(Central component in molecular interactions underlying sperm crawling. Forms an extensive filament system that extends from sperm villipoda, along the leading edge of the pseudopod (By similarity))	PF00650.20(CRAL_TRIO:CRAL/TRIO domain)	sp|F4JYJ3|SFH11_ARATH(Phosphatidylinositol/phosphatidylcholine transfer protein SFH11 OS=Arabidopsis thaliana OX=3702 GN=SFH11 PE=3 SV=1)
MD00G1043900	MD00G1043900	Leucine-rich repeat protein kinase family protein	426	0	0	0	0	0	0	0	0	0	0	0	0	0	0	0	0	XP_017178330.2(probable LRR receptor-like serine/threonine-protein kinase At3g47570 [Malus domestica])							PF12799.7(LRR_4:Leucine Rich repeats (2 copies))	sp|Q2R2D5|XA21_ORYSJ(Receptor kinase-like protein Xa21 OS=Oryza sativa subsp. japonica OX=39947 GN=XA21 PE=1 SV=1)
MD00G1044000	MD00G1044000	Leucine-rich repeat protein kinase family protein	405	0	0	0	0	0	0	0	0	0	0	0	0	0	0	0	0	XP_028961766.1(probable LRR receptor-like serine/threonine-protein kinase At3g47570 [Malus domestica])							PF17988.1(VEGFR-2_TMD:VEGFR-2 Transmembrane domain)	sp|Q1MX30|XA21_ORYSI(Receptor kinase-like protein Xa21 OS=Oryza sativa subsp. indica OX=39946 GN=XA21 PE=1 SV=1)
MD00G1044100	MD00G1044100	Leucine-rich repeat protein kinase family protein	636	0	0	0	0	0	0	0	0	0	0	0	0	0	0	0	0	XP_028961762.1(LOW QUALITY PROTEIN: putative receptor-like protein kinase At3g47110 [Malus domestica])							PF00069.25(Pkinase:Protein kinase domain); PF07714.17(Pkinase_Tyr:Protein tyrosine kinase)	sp|Q2R2D5|XA21_ORYSJ(Receptor kinase-like protein Xa21 OS=Oryza sativa subsp. japonica OX=39947 GN=XA21 PE=1 SV=1)
MD00G1044200	MD00G1044200	zinc knuckle (CCHC-type) family protein	1746	20.96	2.46	7.06	2.83	2.88	8.11	4.11	2.04	4.1	1.95	2.88	0.82	10.16	4.6067	3.4167	1.8833	XP_018502098.1(PREDICTED: uncharacterized protein LOC103943714 [Pyrus x bretschneideri])							PF14223.6(Retrotran_gag_2:gag-polypeptide of LTR copia-type); PF00098.23(zf-CCHC:Zinc knuckle)
MD00G1044300	MD00G1044300	Protein of unknown function	1131	1	0	0	0	0	0	0	0	0	0	0	6	0.3333	0	0	2	XP_008338303.2(uncharacterized membrane protein At3g27390 [Malus domestica])	GO:0016021(cellular_component:integral component of membrane)				ENOG410Y9F4(S:Function unknown)	ENOG410Y9F4(-)		sp|Q8GUM4|Y3739_ARATH(Uncharacterized membrane protein At3g27390 OS=Arabidopsis thaliana OX=3702 GN=At3g27390 PE=1 SV=2)
MD00G1044400	MD00G1044400		179	0	0	0	0	0	0	0	0	0	0	0	0	0	0	0	0
MD00G1044500	MD00G1044500	inhibitor/interactor with cyclin-dependent kinase	1059	140	181	94	291	197	177	79	37	131	59	51	84	138.333	221.667	82.3333	64.6667	XP_008361397.2(cyclin-dependent kinase inhibitor 6-like [Malus domestica])	GO:0007050(biological_process:cell cycle arrest); GO:0004861(molecular_function:cyclin-dependent protein serine/threonine kinase inhibitor activity); GO:0005634(cellular_component:nucleus); GO:0016301(molecular_function:kinase activity)				ENOG410Y3ZZ(T:Signal transduction mechanisms)	ENOG410Y3ZZ(cyclin-dependent kinase inhibitor)	PF02234.19(CDI:Cyclin-dependent kinase inhibitor)	sp|Q9FKB5|KRP3_ARATH(Cyclin-dependent kinase inhibitor 3 OS=Arabidopsis thaliana OX=3702 GN=KRP3 PE=1 SV=1)
MD00G1044600	MD00G1044600		112	0	0	0	0	0	0	0	0	0	0	0	0	0	0	0	0	RXH73916.1(hypothetical protein DVH24_016738 [Malus domestica])
MD00G1044700	MD00G1044700		122	0	0	0	0	0	0	0	0	0	0	0	0	0	0	0	0	RXH84961.1(hypothetical protein DVH24_041729 [Malus domestica])
MD00G1044800	MD00G1044800	Tetratricopeptide repeat (TPR)-like superfamily protein	420	0	0	0	0	0	0	0	0	0	0	0	0	0	0	0	0	RXH75323.1(hypothetical protein DVH24_030044 [Malus domestica])		K01265	map		ENOG410Z7Z7(T:Signal transduction mechanisms)	ENOG410Z7Z7(cyclin-dependent kinase inhibitor)	PF01535.20(PPR:PPR repeat); PF13041.6(PPR_2:PPR repeat family)	sp|Q9SB36|PP337_ARATH(Pentatricopeptide repeat-containing protein At4g25270, chloroplastic OS=Arabidopsis thaliana OX=3702 GN=PCMP-E53 PE=3 SV=1)
MD00G1044900	MD00G1044900	GroES-like zinc-binding alcohol dehydrogenase family protein	342	0	0	0	0	0	0	0	0	0	0	0	0	0	0	0	0	RXH94783.1(hypothetical protein DVH24_024467 [Malus domestica])	GO:0003960(molecular_function:NADPH:quinone reductase activity); GO:0008270(molecular_function:zinc ion binding); GO:0016491(molecular_function:oxidoreductase activity)						PF08240.12(ADH_N:Alcohol dehydrogenase GroES-like domain)	sp|A7RK30|QORL2_NEMVE(Quinone oxidoreductase-like protein 2 homolog OS=Nematostella vectensis OX=45351 GN=v1g238856 PE=3 SV=1)
MD00G1045000	MD00G1045000	methionine aminopeptidase 1D	507	0	0	0	0	0	0	0	0	0	0	0	0	0	0	0	0	RXI07173.1(hypothetical protein DVH24_026309 [Malus domestica])	GO:0046872(molecular_function:metal ion binding); GO:0070084(biological_process:protein initiator methionine removal); GO:0070006(molecular_function:metalloaminopeptidase activity)	K01265	map		COG0024(J:Translation, ribosomal structure and biogenesis)	COG0024(Removes the N-terminal methionine from nascent proteins (By similarity))	PF00557.24(Peptidase_M24:Metallopeptidase family M24)	sp|Q9FV50|MAP1D_ARATH(Methionine aminopeptidase 1D, chloroplastic/mitochondrial OS=Arabidopsis thaliana OX=3702 GN=MAP1D PE=1 SV=1)
MD00G1045100	MD00G1045100	phospholipase A 2A	1209	0	0	0	0	0	0	0	0	0	0	0	0	0	0	0	0	PQQ18189.1(patatin-like protein 1 isoform X1 [Prunus yedoensis var. nudiflora])	GO:0016787(molecular_function:hydrolase activity); GO:0070084(biological_process:protein initiator methionine removal); GO:0046872(molecular_function:metal ion binding); GO:0070006(molecular_function:metalloaminopeptidase activity); GO:0016042(biological_process:lipid catabolic process)				ENOG410Z7Z7(S:Function unknown); COG3621(S:Function unknown)	ENOG410Z7Z7(Pentatricopeptide repeat-containing protein); COG3621(Pentatricopeptide repeat-containing protein)	PF01734.22(Patatin:Patatin-like phospholipase)	sp|O23179|PLP1_ARATH(Patatin-like protein 1 OS=Arabidopsis thaliana OX=3702 GN=PLP1 PE=1 SV=2)
MD00G1045200	MD00G1045200	Protein of unknown function	2524	114	153.61	168	142.16	196.13	140.2	95.39	64.77	118.61	146.31	151.91	179.63	145.203	159.497	92.9233	159.283	XP_028954590.1(uncharacterized protein LOC103401363 isoform X3 [Malus domestica])					ENOG410XRG3(S:Function unknown)	ENOG410XRG3(GID complex subunit 8 homolog (S. cerevisiae))	PF10607.9(CLTH:CTLH/CRA C-terminal to LisH motif domain)
MD00G1045300	MD00G1045300	Calcium-dependent lipid-binding (CaLB domain) family protein	1459	750	670	609	1342	1484.99	1356	833	683	713	980	994	936	676.333	1394.33	743	970	XP_008367185.2(protein SRC2 homolog [Malus domestica])	GO:0009409(biological_process:response to cold); GO:0005829(cellular_component:cytosol); GO:0009506(cellular_component:plasmodesma)				ENOG410Y4IE(S:Function unknown); COG5038(S:Function unknown)	ENOG410Y4IE(C2); COG5038(C2)	PF00168.30(C2:C2 domain)	sp|Q25AG5|ERG3_ORYSI(Elicitor-responsive protein 3 OS=Oryza sativa subsp. indica OX=39946 GN=ERG3 PE=2 SV=1)
MD00G1045400	MD00G1045400	protein affected traf&#64257	439	0	3	0	0	0	2	0	0	0	0	3	8	1	0.6667	0	3.6667	RXI06759.1(hypothetical protein DVH24_025895 [Malus domestica])
MD00G1045500	MD00G1045500	PTEN 2	1167	0	0	0	3	0	0	0	0	0	0	0	1	0	1	0	0.3333	XP_008342945.2(phosphatidylinositol 3,4,5-trisphosphate 3-phosphatase and protein-tyrosine-phosphatase PTEN2A [Malus domestica])	GO:0004725(molecular_function:protein tyrosine phosphatase activity)	K01110	PTEN	map04070(Phosphatidylinositol signaling system); map00562(Inositol phosphate metabolism)	COG2453(S:Function unknown)	COG2453(C2)		sp|Q9LT75|PTN2A_ARATH(Phosphatidylinositol 3,4,5-trisphosphate 3-phosphatase and protein-tyrosine-phosphatase PTEN2A OS=Arabidopsis thaliana OX=3702 GN=PTEN2A PE=1 SV=1)
MD00G1045600	MD00G1045600	PTEN 2	354	0	0	0	0	0	0	0	0	0	0	0	0	0	0	0	0	EXB59519.1(Phosphatidylinositol-3,4,5-trisphosphate 3-phosphatase and dual-specificity protein phosphatase PTEN [Morus notabilis])	GO:0004725(molecular_function:protein tyrosine phosphatase activity)	K01110	PTEN	map04070(Phosphatidylinositol signaling system); map00562(Inositol phosphate metabolism)	COG2453(T:Signal transduction mechanisms)	COG2453(dual specificity phosphatase)		sp|Q9LT75|PTN2A_ARATH(Phosphatidylinositol 3,4,5-trisphosphate 3-phosphatase and protein-tyrosine-phosphatase PTEN2A OS=Arabidopsis thaliana OX=3702 GN=PTEN2A PE=1 SV=1)
MD00G1045700	MD00G1045700	Zinc-binding dehydrogenase family protein	1080	66	78	0	0	121	51	0	0	2	0	9	1	48	57.3333	0.6667	3.3333	XP_028954598.1(2-alkenal reductase (NADP(+)-dependent)-like [Malus domestica])	GO:0055114(biological_process:oxidation-reduction process)				COG2130(S:Function unknown)	COG2130(alcohol dehydrogenase)	PF00107.26(ADH_zinc_N:Zinc-binding dehydrogenase); PF16884.5(ADH_N_2:N-terminal domain of oxidoreductase); PF13602.6(ADH_zinc_N_2:Zinc-binding dehydrogenase)	sp|Q9SLN8|DBR_TOBAC(2-alkenal reductase (NADP(+)-dependent) OS=Nicotiana tabacum OX=4097 GN=DBR PE=1 SV=1)
MD00G1045800	MD00G1045800		1083	0	0	0	0	0	0	0	0	0	0	0	0	0	0	0	0	XP_028954596.1(uncharacterized protein LOC114823279 [Malus domestica])					ENOG41119HH(S:Function unknown)	ENOG41119HH(-)
MD00G1045900	MD00G1045900		325	21.66	5.49	0	18.01	1.74	18.87	18.17	3.3	12.29	16	0	27	9.05	12.8733	11.2533	14.3333
MD00G1046000	MD00G1046000	AGAMOUS-like 62	516	0	0	0	0	0	0	0	0	0	0	0	0	0	0	0	0	RXH83845.1(hypothetical protein DVH24_013090 [Malus domestica])	GO:0046983(molecular_function:protein dimerization activity); GO:0005634(cellular_component:nucleus); GO:0003677(molecular_function:DNA binding)				COG5068(K:Transcription)	COG5068(Transcription factor)	PF00319.18(SRF-TF:SRF-type transcription factor (DNA-binding and dimerisation domain))	sp|Q9FKK2|AGL62_ARATH(Agamous-like MADS-box protein AGL62 OS=Arabidopsis thaliana OX=3702 GN=AGL62 PE=1 SV=1)
MD00G1046100	MD00G1046100		113	0	0	0	0	0	0	0	0	0	0	0	0	0	0	0	0	RXH75080.1(hypothetical protein DVH24_029801 [Malus domestica])
MD00G1046200	MD00G1046200	UDP-glucosyl transferase 73B3	1434	0	4	0	0	0	0	0	0	0	0	0	2	1.3333	0	0	0.6667	XP_008364526.1(UDP-glucose flavonoid 3-O-glucosyltransferase 7-like [Malus domestica])	GO:0016758(molecular_function:transferase activity, transferring hexosyl groups)	K23260	TOGT1	map00940(Phenylpropanoid biosynthesis)			PF00201.18(UDPGT:UDP-glucoronosyl and UDP-glucosyl transferase)	sp|Q2V6J9|UFOG7_FRAAN(UDP-glucose flavonoid 3-O-glucosyltransferase 7 OS=Fragaria ananassa OX=3747 GN=GT7 PE=1 SV=1)
MD00G1046300	MD00G1046300	Root hair defective 3 GTP-binding protein (RHD3)	2000	19.54	35.77	78.52	57.79	61.51	50.66	26.48	9.3	20.85	24.18	23.13	36.96	44.61	56.6533	18.8767	28.09	XP_028958804.1(protein ROOT HAIR DEFECTIVE 3 homolog 2-like isoform X1 [Malus domestica])		K22698	SEY1		ENOG410XPVJ(K:Transcription)	ENOG410XPVJ(Transcription factor)	PF05879.12(RHD3:Root hair defective 3 GTP-binding protein (RHD3))	sp|Q9FKE9|RHD32_ARATH(Protein ROOT HAIR DEFECTIVE 3 homolog 2 OS=Arabidopsis thaliana OX=3702 GN=At5g45160 PE=2 SV=1)
MD00G1046400	MD00G1046400	Root hair defective 3 GTP-binding protein (RHD3)	441	0	0	0	0	2.86	0	1.73	0	0	1.87	0	0	0	0.9533	0.5767	0.6233	XP_028958807.1(protein ROOT HAIR DEFECTIVE 3 homolog 2-like isoform X3 [Malus domestica])		K22698	SEY1				PF05879.12(RHD3:Root hair defective 3 GTP-binding protein (RHD3))	sp|Q9FKE9|RHD32_ARATH(Protein ROOT HAIR DEFECTIVE 3 homolog 2 OS=Arabidopsis thaliana OX=3702 GN=At5g45160 PE=2 SV=1)
MD00G1046500	MD00G1046500		1225	79.37	188.71	188.7	141.54	175.75	235.85	69.23	27.41	66.6	81.43	126.3	94.95	152.26	184.38	54.4133	100.893	RXH92629.1(hypothetical protein DVH24_033525 [Malus domestica])	GO:0016021(cellular_component:integral component of membrane)	K21248	VMP1		ENOG410XQHA(S:Function unknown)	ENOG410XQHA(vacuole membrane protein)		sp|Q5XF36|KMS1_ARATH(Vacuole membrane protein KMS1 OS=Arabidopsis thaliana OX=3702 GN=KMS1 PE=1 SV=1)
MD00G1046600	MD00G1046600	RAB homolog 1	761	10.51	8.23	1.18	3.13	6.71	23.93	1	12.69	2.01	7.16	7.21	4.26	6.64	11.2567	5.2333	6.21	RXH98815.1(hypothetical protein DVH24_011140 [Malus domestica])							PF00071.22(Ras:Ras family)	sp|C0LGH3|Y5614_ARATH(Probable LRR receptor-like serine/threonine-protein kinase At1g56140 OS=Arabidopsis thaliana OX=3702 GN=At1g56140 PE=2 SV=2)
MD00G1046700	MD00G1046700	Leucine-rich repeat transmembrane protein kinase	3039	77.33	113.15	70.45	40.58	82.69	94.92	35.16	36.04	37.63	36.77	53.03	32.27	86.9767	72.73	36.2767	40.69	XP_028954618.1(probable LRR receptor-like serine/threonine-protein kinase At1g56140 [Malus domestica])							PF07714.17(Pkinase_Tyr:Protein tyrosine kinase); PF00069.25(Pkinase:Protein kinase domain); PF11721.8(Malectin:Malectin domain); PF13855.6(LRR_8:Leucine rich repeat)	sp|C0LGH2|Y1561_ARATH(Probable LRR receptor-like serine/threonine-protein kinase At1g56130 OS=Arabidopsis thaliana OX=3702 GN=At1g56130 PE=2 SV=2)
MD00G1046800	MD00G1046800		1118	13	19	2	17.01	2.02	17	2.94	6	5	3	4	3	11.3333	12.01	4.6467	3.3333	XP_009362322.1(PREDICTED: uncharacterized protein LOC103952463 [Pyrus x bretschneideri])					ENOG410YKIU(S:Function unknown)	ENOG410YKIU(vacuole membrane protein)
MD00G1046900	MD00G1046900		330	0	0	0	0	1	6	0	0	0	0	0	0	0	2.3333	0	0
MD00G1047000	MD00G1047000		295	0	0	0	0	0	0	0	0	0	0	0	0	0	0	0	0			K02608	ORC6
MD00G1047100	MD00G1047100	threonyl-tRNA synthetase	1567	23.91	38.63	41.04	22.91	23.97	62.12	23.63	9.31	25.98	27.25	31.92	28.28	34.5267	36.3333	19.64	29.15	RXH98779.1(hypothetical protein DVH24_011104 [Malus domestica])	GO:0006435(biological_process:threonyl-tRNA aminoacylation); GO:0005737(cellular_component:cytoplasm); GO:0004829(molecular_function:threonine-tRNA ligase activity); GO:0005524(molecular_function:ATP binding)	K01868	TARS, thrS	map00970(Aminoacyl-tRNA biosynthesis)	COG0441(J:Translation, ribosomal structure and biogenesis)	COG0441(threonine-tRNA ligase activity)	PF00587.25(tRNA-synt_2b:tRNA synthetase class II core domain (G, H, P, S and T))	sp|F4IFC5|SYTM2_ARATH(Threonine--tRNA ligase, chloroplastic/mitochondrial 2 OS=Arabidopsis thaliana OX=3702 GN=EMB2761 PE=2 SV=1)
MD00G1047200	MD00G1047200	Root hair defective 3 GTP-binding protein (RHD3)	978	2.15	0	0	0	0	0	0	0.94	4.76	0	0	0	0.7167	0	1.9	0	XP_028958807.1(protein ROOT HAIR DEFECTIVE 3 homolog 2-like isoform X3 [Malus domestica])	GO:0016021(cellular_component:integral component of membrane); GO:0005789(cellular_component:endoplasmic reticulum membrane); GO:0003924(molecular_function:GTPase activity); GO:0005525(molecular_function:GTP binding)	K22698	SEY1		ENOG410XPVJ(Z:Cytoskeleton)	ENOG410XPVJ(GTPase activity)	PF05879.12(RHD3:Root hair defective 3 GTP-binding protein (RHD3))	sp|Q9FKE9|RHD32_ARATH(Protein ROOT HAIR DEFECTIVE 3 homolog 2 OS=Arabidopsis thaliana OX=3702 GN=At5g45160 PE=2 SV=1)
MD00G1047300	MD00G1047300		1416	1	1.98	0	1.99	1	0	0	0	0	0	0	2	0.9933	0.9967	0	0.6667	RXH71646.1(hypothetical protein DVH24_025147 [Malus domestica])		K00162	PDHB, pdhB	map00020(Citrate cycle (TCA cycle)); map00010(Glycolysis / Gluconeogenesis); map00620(Pyruvate metabolism)
MD00G1047400	MD00G1047400	Leucine-rich repeat transmembrane protein kinase	3135	57.79	76.33	65.3	59.42	74.6	80.02	21.5	54.81	68.5	66.38	61.92	43.16	66.4733	71.3467	48.27	57.1533	XP_028954622.1(probable LRR receptor-like serine/threonine-protein kinase At1g56130 [Malus domestica])					ENOG4111A6F(T:Signal transduction mechanisms)	ENOG4111A6F(LRR receptor-like serine threonine-protein kinase At1g56130-like)	PF00069.25(Pkinase:Protein kinase domain); PF07714.17(Pkinase_Tyr:Protein tyrosine kinase); PF11721.8(Malectin:Malectin domain); PF13855.6(LRR_8:Leucine rich repeat); PF12799.7(LRR_4:Leucine Rich repeats (2 copies)); PF08693.10(SKG6:Transmembrane alpha-helix domain)	sp|C0LGH3|Y5614_ARATH(Probable LRR receptor-like serine/threonine-protein kinase At1g56140 OS=Arabidopsis thaliana OX=3702 GN=At1g56140 PE=2 SV=2)
MD00G1047500	MD00G1047500		922	2	3.97	4.56	33.82	5	23.76	9.53	7.46	5.69	15.79	14.01	4	3.51	20.86	7.56	11.2667	RXH98753.1(hypothetical protein DVH24_011078 [Malus domestica])		K02608	ORC6
MD00G1047600	MD00G1047600	threonyl-tRNA synthetase	639	11.73	15.22	21.54	7.23	14	20.23	6.94	15.77	8.1	14.55	14.08	12.37	16.1633	13.82	10.27	13.6667	XP_009365187.1(PREDICTED: threonine--tRNA ligase, chloroplastic/mitochondrial 2 [Pyrus x bretschneideri])	GO:0006435(biological_process:threonyl-tRNA aminoacylation); GO:0005737(cellular_component:cytoplasm); GO:0004829(molecular_function:threonine-tRNA ligase activity); GO:0005524(molecular_function:ATP binding)	K01868	TARS, thrS	map00970(Aminoacyl-tRNA biosynthesis)	COG0441(J:Translation, ribosomal structure and biogenesis)	COG0441(threonine-tRNA ligase activity)		sp|F4IFC5|SYTM2_ARATH(Threonine--tRNA ligase, chloroplastic/mitochondrial 2 OS=Arabidopsis thaliana OX=3702 GN=EMB2761 PE=2 SV=1)
MD00G1047700	MD00G1047700		114	0	0	0	0	0	0	0	0	0	0	0	0	0	0	0	0	RXH84513.1(hypothetical protein DVH24_032797, partial [Malus domestica])
MD00G1047800	MD00G1047800		264	0	0	0	0	0	0	0	0	0	0	0	0	0	0	0	0	XP_028954643.1(clathrin light chain 2-like [Malus domestica])
MD00G1047900	MD00G1047900	Clathrin light chain protein	667	209.38	251.21	204.28	191	215.13	536.63	187.04	199.47	183.13	195	189.42	202.27	221.623	314.253	189.88	195.563	RXH94622.1(hypothetical protein DVH24_024306 [Malus domestica])	GO:0009941(cellular_component:chloroplast envelope); GO:0016192(biological_process:vesicle-mediated transport); GO:0006886(biological_process:intracellular protein transport); GO:0005198(molecular_function:structural molecule activity); GO:0030130(cellular_component:clathrin coat of trans-Golgi network vesicle); GO:0030132(cellular_component:clathrin coat of coated pit); GO:0009504(cellular_compo…				ENOG410YMJV(U:Intracellular trafficking, secretion, and vesicular transport)	ENOG410YMJV(Clathrin is the major protein of the polyhedral coat of coated pits and vesicles)		sp|Q9SKU1|CLC1_ARATH(Clathrin light chain 1 OS=Arabidopsis thaliana OX=3702 GN=At2g20760 PE=2 SV=1)
MD00G1048000	MD00G1048000	Leucine-rich receptor-like protein kinase family protein	240	0	0	0	0	0	0	0	0	0	0	0	0	0	0	0	0	RXH94624.1(hypothetical protein DVH24_024308, partial [Malus domestica])							PF12799.7(LRR_4:Leucine Rich repeats (2 copies)); PF13855.6(LRR_8:Leucine rich repeat)
MD00G1048100	MD00G1048100	Leucine-rich repeat protein kinase family protein	3117	0	0	0	0	0	0	0	0	0	0	0	0	0	0	0	0	XP_008369394.2(LOW QUALITY PROTEIN: probable LRR receptor-like serine/threonine-protein kinase At3g47570 [Malus domestica])							PF07714.17(Pkinase_Tyr:Protein tyrosine kinase); PF00069.25(Pkinase:Protein kinase domain); PF13855.6(LRR_8:Leucine rich repeat); PF12799.7(LRR_4:Leucine Rich repeats (2 copies)); PF08263.12(LRRNT_2:Leucine rich repeat N-terminal domain)	sp|Q2R2D5|XA21_ORYSJ(Receptor kinase-like protein Xa21 OS=Oryza sativa subsp. japonica OX=39947 GN=XA21 PE=1 SV=1)
MD00G1048200	MD00G1048200		1040	47	101	140	75.16	68	100.07	49	56.81	70	95	122.59	106.86	96	81.0767	58.6033	108.15	RXH94628.1(hypothetical protein DVH24_024312 [Malus domestica])
MD00G1048300	MD00G1048300	Leucine-rich repeat protein kinase family protein	3036	0	9.63	0	0	7.27	0	0	0	0	0	0	0	3.21	2.4233	0	0	XP_008369392.2(putative receptor-like protein kinase At3g47110 [Malus domestica])							PF07714.17(Pkinase_Tyr:Protein tyrosine kinase); PF00069.25(Pkinase:Protein kinase domain); PF13855.6(LRR_8:Leucine rich repeat); PF12799.7(LRR_4:Leucine Rich repeats (2 copies))	sp|Q2R2D5|XA21_ORYSJ(Receptor kinase-like protein Xa21 OS=Oryza sativa subsp. japonica OX=39947 GN=XA21 PE=1 SV=1)
MD00G1048400	MD00G1048400	Clathrin light chain protein	741	138.23	158.85	208.09	198.18	192.34	90.62	137.65	64.15	130.46	224.15	155.48	213.52	168.39	160.38	110.753	197.717	XP_028954644.1(clathrin light chain 2-like, partial [Malus domestica])	GO:0009941(cellular_component:chloroplast envelope); GO:0016192(biological_process:vesicle-mediated transport); GO:0006886(biological_process:intracellular protein transport); GO:0005198(molecular_function:structural molecule activity); GO:0030130(cellular_component:clathrin coat of trans-Golgi network vesicle); GO:0030132(cellular_component:clathrin coat of coated pit); GO:0009504(cellular_compo…				ENOG410YMJV(U:Intracellular trafficking, secretion, and vesicular transport)	ENOG410YMJV(Clathrin is the major protein of the polyhedral coat of coated pits and vesicles)	PF01086.17(Clathrin_lg_ch:Clathrin light chain)	sp|O04209|CLC2_ARATH(Clathrin light chain 2 OS=Arabidopsis thaliana OX=3702 GN=CLC2 PE=1 SV=1)
MD00G1048500	MD00G1048500		418	49.1	28.95	26.81	7.13	14.63	108.27	25.04	21.27	14.34	28.56	14.49	18.06	34.9533	43.3433	20.2167	20.37
MD00G1048600	MD00G1048600		342	0.69	2.74	10.01	4.88	1.73	8.8	3.97	1.36	1.88	0	0.96	1.96	4.48	5.1367	2.4033	0.9733	XP_017178887.2(TMV resistance protein N-like [Malus domestica])
MD00G1048700	MD00G1048700		312	0	0	0	4	0	0	0.81	0	0	0	0	0	0	1.3333	0.27	0	XP_017178887.2(TMV resistance protein N-like [Malus domestica])
MD00G1048800	MD00G1048800	L-galactono-1	1118	16	23	9	39	23	36	9	6	11.07	15	21	15	16	32.6667	8.69	17	RXH76801.1(hypothetical protein DVH24_019689 [Malus domestica])	GO:0003885(molecular_function:D-arabinono-1,4-lactone oxidase activity); GO:0016020(cellular_component:membrane); GO:0016633(molecular_function:galactonolactone dehydrogenase activity); GO:0071949(molecular_function:FAD binding)	K00225	GLDH	map00053(Ascorbate and aldarate metabolism)			PF01565.23(FAD_binding_4:FAD binding domain)	sp|O47881|GLDH_BRAOL(L-galactono-1,4-lactone dehydrogenase, mitochondrial OS=Brassica oleracea OX=3712 PE=1 SV=1)
MD00G1048900	MD00G1048900	SEC14 cytosolic factor family protein / phosphoglyceride transfer family protein	1391	146	137	183	179	148	215	110	211	175	147	177	115	155.333	180.667	165.333	146.333	RXH76804.1(hypothetical protein DVH24_019692 [Malus domestica])					COG2110(U:Intracellular trafficking, secretion, and vesicular transport)	COG2110(Clathrin is the major protein of the polyhedral coat of coated pits and vesicles)	PF13716.6(CRAL_TRIO_2:Divergent CRAL/TRIO domain)	sp|A7T167|GDAP2_NEMVE(Protein GDAP2 homolog OS=Nematostella vectensis OX=45351 GN=gdap2 PE=3 SV=1)
MD00G1049000	MD00G1049000	lycopene cyclase	1738	263	247	214	152	209	189	341	212	265	373	246	309	241.333	183.333	272.667	309.333	XP_008392386.1(lycopene beta cyclase, chloroplastic/chromoplastic [Malus domestica])	GO:0016117(biological_process:carotenoid biosynthetic process); GO:0016705(molecular_function:oxidoreductase activity, acting on paired donors, with incorporation or reduction of molecular oxygen)	K06443	lcyB, crtL1, crtY	map00906(Carotenoid biosynthesis)	ENOG410XPIY(I:Lipid transport and metabolism)	ENOG410XPIY(lycopene)	PF05834.12(Lycopene_cycl:Lycopene cyclase protein); PF07992.14(Pyr_redox_2:Pyridine nucleotide-disulphide oxidoreductase); PF03486.14(HI0933_like:HI0933-like protein); PF12831.7(FAD_oxidored:FAD dependent oxidoreductase)	sp|Q43503|LCYB_SOLLC(Lycopene beta cyclase, chloroplastic OS=Solanum lycopersicum OX=4081 GN=LCY1 PE=1 SV=1)
MD00G1049100	MD00G1049100	Plant protein of unknown function (DUF247)	1332	0	1	0	0	0	0	0	0	0	0	0	2	0.3333	0	0	0.6667	XP_008392384.1(UPF0481 protein At3g47200-like [Malus domestica])							PF03140.15(DUF247:Plant protein of unknown function)	sp|Q9SD53|Y3720_ARATH(UPF0481 protein At3g47200 OS=Arabidopsis thaliana OX=3702 GN=At3g47200 PE=2 SV=1)
MD00G1049200	MD00G1049200	Aluminium activated malate transporter family protein	2081	3	0	0	21.98	9.84	2.45	0	0	1.27	0	0	1	1	11.4233	0.4233	0.3333	XP_028954675.1(aluminum-activated malate transporter 2-like [Malus domestica])	GO:0016021(cellular_component:integral component of membrane); GO:0015743(biological_process:malate transport)				ENOG410XR8V(S:Function unknown)	ENOG410XR8V(aluminum-activated malate transporter)	PF11744.8(ALMT:Aluminium activated malate transporter); PF13515.6(FUSC_2:Fusaric acid resistance protein-like); PF04632.12(FUSC:Fusaric acid resistance protein family)	sp|Q9SJE8|ALMT2_ARATH(Aluminum-activated malate transporter 2 OS=Arabidopsis thaliana OX=3702 GN=ALMT2 PE=2 SV=2)
MD00G1049300	MD00G1049300		113	0	0	0	0	0	0	0	0	0	0	0	0	0	0	0	0	RXH87961.1(hypothetical protein DVH24_037606 [Malus domestica])
MD00G1049400	MD00G1049400	Tetratricopeptide repeat (TPR)-like superfamily protein	951	0	0	0	0	0	0	0	0	0	0	0	0	0	0	0	0	XP_008376004.2(pentatricopeptide repeat-containing protein At4g16470-like [Malus domestica])					ENOG410Z7Z7(S:Function unknown)	ENOG410Z7Z7(Pentatricopeptide repeat-containing protein)	PF01535.20(PPR:PPR repeat); PF13041.6(PPR_2:PPR repeat family); PF12854.7(PPR_1:PPR repeat); PF13812.6(PPR_3:Pentatricopeptide repeat domain); PF17177.4(PPR_long:Pentacotripeptide-repeat region of PRORP)	sp|O23491|PP315_ARATH(Pentatricopeptide repeat-containing protein At4g16470 OS=Arabidopsis thaliana OX=3702 GN=PCMP-E12 PE=2 SV=2)
MD00G1049500	MD00G1049500	Tetratricopeptide repeat (TPR)-like superfamily protein	1503	0	0	0	0	0	0	0	0	0	0	0	0	0	0	0	0	XP_009374796.1(PREDICTED: pentatricopeptide repeat-containing protein At1g05750, chloroplastic-like [Pyrus x bretschneideri])					ENOG410Z7Z7(S:Function unknown)	ENOG410Z7Z7(Pentatricopeptide repeat-containing protein)	PF13041.6(PPR_2:PPR repeat family); PF01535.20(PPR:PPR repeat); PF12854.7(PPR_1:PPR repeat); PF13812.6(PPR_3:Pentatricopeptide repeat domain); PF17177.4(PPR_long:Pentacotripeptide-repeat region of PRORP)	sp|Q9MA50|PPR13_ARATH(Pentatricopeptide repeat-containing protein At1g05750, chloroplastic OS=Arabidopsis thaliana OX=3702 GN=PDE247 PE=2 SV=1)
MD00G1049600	MD00G1049600	Leucine-rich repeat protein kinase family protein	963	0	0	0	0	0	0	0	0	0	0	0	0	0	0	0	0	XP_017188725.1(receptor-like kinase TMK3 [Malus domestica])	GO:0004674(molecular_function:protein serine/threonine kinase activity); GO:0016021(cellular_component:integral component of membrane); GO:0005524(molecular_function:ATP binding)				COG0515(S:Function unknown)	COG0515(Pentatricopeptide repeat-containing protein)	PF07714.17(Pkinase_Tyr:Protein tyrosine kinase); PF00069.25(Pkinase:Protein kinase domain)	sp|P43298|TMK1_ARATH(Receptor protein kinase TMK1 OS=Arabidopsis thaliana OX=3702 GN=TMK1 PE=1 SV=1)
MD00G1049700	MD00G1049700	Aluminium activated malate transporter family protein	1239	0	0	0	0	0	0	0	0	0	0	0	0	0	0	0	0	XP_017178546.2(aluminum-activated malate transporter 2-like [Malus domestica])	GO:0016021(cellular_component:integral component of membrane); GO:0015743(biological_process:malate transport)				ENOG410XR8V(S:Function unknown)	ENOG410XR8V(aluminum-activated malate transporter)	PF11744.8(ALMT:Aluminium activated malate transporter); PF13515.6(FUSC_2:Fusaric acid resistance protein-like)	sp|Q9SJE8|ALMT2_ARATH(Aluminum-activated malate transporter 2 OS=Arabidopsis thaliana OX=3702 GN=ALMT2 PE=2 SV=2)
MD00G1049800	MD00G1049800	Cystathionine beta-synthase (CBS) family protein	1578	0	0	0	0	0	0	0	0	0	0	0	0	0	0	0	0	XP_009377754.1(PREDICTED: CBS domain-containing protein CBSX2, chloroplastic-like [Pyrus x bretschneideri])	GO:0009570(cellular_component:chloroplast stroma); GO:0045454(biological_process:cell redox homeostasis); GO:0016021(cellular_component:integral component of membrane)				ENOG4111TWY(S:Function unknown)	ENOG4111TWY((CBS) domain)	PF00571.28(CBS:CBS domain)	sp|O23193|CBSX1_ARATH(CBS domain-containing protein CBSX1, chloroplastic OS=Arabidopsis thaliana OX=3702 GN=CBSX1 PE=1 SV=2)
MD00G1049900	MD00G1049900		108	0	0	0	0	0	0	0	0	0	0	0	0	0	0	0	0	RXH73602.1(hypothetical protein DVH24_016424 [Malus domestica])
MD00G1050000	MD00G1050000		116	0	0	0	0	0	0	0	0	0	0	0	0	0	0	0	0	RXI03839.1(hypothetical protein DVH24_038113 [Malus domestica])
MD00G1050100	MD00G1050100	RING/U-box superfamily protein	2934	423.37	421	457	322	424.61	613.74	299.47	190.4	237.16	353.61	326.9	347	433.79	453.45	242.343	342.503	XP_008361933.1(E3 ubiquitin-protein ligase MBR2-like [Malus domestica])					ENOG41121N2(O:Posttranslational modification, protein turnover, chaperones)	ENOG41121N2(zinc ion binding)	PF13639.6(zf-RING_2:Ring finger domain); PF12678.7(zf-rbx1:RING-H2 zinc finger domain); PF13923.6(zf-C3HC4_2:Zinc finger, C3HC4 type (RING finger)); PF00097.25(zf-C3HC4:Zinc finger, C3HC4 type (RING finger)); PF13920.6(zf-C3HC4_3:Zinc finger, C3HC4 type (RING finger)); PF17123.5(zf-RING_11:RING-like zinc finger); PF13445.6(zf-RING_UBOX:RING-type zinc-finger); PF14634.6(zf-RING_5:zinc-RING finger …	sp|O49500|MBR2_ARATH(E3 ubiquitin-protein ligase MBR2 OS=Arabidopsis thaliana OX=3702 GN=MBR2 PE=1 SV=1)
MD00G1050200	MD00G1050200	phragmoplast orienting kinesin 2	4384	0	0	0	0	0	0	0	0	0	0	0	0	0	0	0	0	XP_028954630.1(LOW QUALITY PROTEIN: kinesin-like protein KIN-12D [Malus domestica])	GO:0008017(molecular_function:microtubule binding); GO:0007018(biological_process:microtubule-based movement); GO:0003777(molecular_function:microtubule motor activity); GO:0005524(molecular_function:ATP binding)	K10400	KIF15		COG5059(O:Posttranslational modification, protein turnover, chaperones)	COG5059(zinc ion binding)	PF00225.23(Kinesin:Kinesin motor domain); PF16796.5(Microtub_bd:Microtubule binding)	sp|Q27IK6|KN12D_ARATH(Kinesin-like protein KIN-12D OS=Arabidopsis thaliana OX=3702 GN=KIN12D PE=2 SV=1)
MD00G1050300	MD00G1050300		832	0	0	0	0	0	0	0	0	0	0	0	0	0	0	0	0	XP_020426389.1(kinesin-like protein KIN-12D isoform X1 [Prunus persica])	GO:0008017(molecular_function:microtubule binding); GO:0007018(biological_process:microtubule-based movement); GO:0003777(molecular_function:microtubule motor activity); GO:0005524(molecular_function:ATP binding)	K10400	KIF15
MD00G1050400	MD00G1050400	phragmoplast orienting kinesin 2	948	0	0	0	0	0	0	0	0	0	0	0	0	0	0	0	0	RXH99778.1(hypothetical protein DVH24_021580 [Malus domestica])		K10400	KIF15		COG5059(Z:Cytoskeleton)	COG5059(Kinesin family member)		sp|Q27IK6|KN12D_ARATH(Kinesin-like protein KIN-12D OS=Arabidopsis thaliana OX=3702 GN=KIN12D PE=2 SV=1)
MD00G1050500	MD00G1050500	oxidoreductases	1606	27	45	66	37.31	52	71	49	26	33	46.89	58	52	46	53.4367	36	52.2967	XP_028954631.1(probable N-acetyl-gamma-glutamyl-phosphate reductase, chloroplastic [Malus domestica])	GO:0003942(molecular_function:N-acetyl-gamma-glutamyl-phosphate reductase activity); GO:0051287(molecular_function:NAD binding); GO:0046983(molecular_function:protein dimerization activity); GO:0006526(biological_process:arginine biosynthetic process)	K00145	argC	map00220(Arginine biosynthesis)	COG0002(E:Amino acid transport and metabolism)	COG0002(N-acetylglutamate semialdehyde dehydrogenase)	PF01118.24(Semialdhyde_dh:Semialdehyde dehydrogenase, NAD binding domain); PF02774.18(Semialdhyde_dhC:Semialdehyde dehydrogenase, dimerisation domain); PF13460.6(NAD_binding_10:NAD(P)H-binding)	sp|Q93Z70|ARGC_ARATH(Probable N-acetyl-gamma-glutamyl-phosphate reductase, chloroplastic OS=Arabidopsis thaliana OX=3702 GN=At2g19940 PE=1 SV=2)
MD00G1050600	MD00G1050600	embryo defective 1273;Alias=MD00G0035400	1451	162	117	136	112	150	177	114	152	109	160	160	128	138.333	146.333	125	149.333	RXH99781.1(hypothetical protein DVH24_021583 [Malus domestica])	GO:0016021(cellular_component:integral component of membrane)
MD00G1050700	MD00G1050700	KH domain-containing protein	2193	1444.45	1326.24	1170.67	1243.6	1427	1450.58	1053.54	1164	1359.99	1140	1261	1341.75	1313.79	1373.73	1192.51	1247.58	RXH99782.1(hypothetical protein DVH24_021584 [Malus domestica])	GO:0003723(molecular_function:RNA binding)	K13210	FUBP				PF00013.29(KH_1:KH domain); PF07650.17(KH_2:KH domain); PF13083.6(KH_4:KH domain)	sp|Q91WJ8|FUBP1_MOUSE(Far upstream element-binding protein 1 OS=Mus musculus OX=10090 GN=Fubp1 PE=1 SV=1)
MD00G1050800	MD00G1050800	Protein kinase superfamily protein	663	0	0	0	0	0	0	0	0	0	0	0	0	0	0	0	0	RXH99783.1(hypothetical protein DVH24_021585 [Malus domestica])	GO:0004674(molecular_function:protein serine/threonine kinase activity); GO:0005524(molecular_function:ATP binding)	K14498	SNRK2	map04016(MAPK signaling pathway - plant); map04075(Plant hormone signal transduction)	COG0515(E:Amino acid transport and metabolism)	COG0515(N-acetylglutamate semialdehyde dehydrogenase)	PF00069.25(Pkinase:Protein kinase domain); PF07714.17(Pkinase_Tyr:Protein tyrosine kinase)	sp|Q940H6|SRK2E_ARATH(Serine/threonine-protein kinase SRK2E OS=Arabidopsis thaliana OX=3702 GN=SRK2E PE=1 SV=1)
MD00G1050900	MD00G1050900		105	0	0	0	0	0	0	0	0	0	0	0	0	0	0	0	0	XP_028961481.1(LOW QUALITY PROTEIN: uncharacterized protein LOC103409283 [Malus domestica])
MD00G1051000	MD00G1051000		624	0	0	0	0	0	0	0	0	0	0	0	0	0	0	0	0	XP_028962537.1(uncharacterized protein LOC103440605 [Malus domestica])
MD00G1051100	MD00G1051100		692	8234.83	6157.39	8807.37	4886.38	6507.17	3446.65	6257.13	6718.26	7333.2	7708.63	6429.53	6658.65	7733.2	4946.73	6769.53	6932.27	RXI01931.1(hypothetical protein DVH24_015280 [Malus domestica])
MD00G1051200	MD00G1051200	Trimeric LpxA-like enzyme	2640	65.73	217.34	173.15	143.49	210.24	55.78	56.29	8.67	65.08	118.02	142.29	154.17	152.073	136.503	43.3467	138.16	XP_028954696.1(LOW QUALITY PROTEIN: translation initiation factor eIF-2B subunit epsilon-like [Malus domestica])	GO:0016779(molecular_function:nucleotidyltransferase activity); GO:0009058(biological_process:biosynthetic process); GO:0003743(molecular_function:translation initiation factor activity)	K03240	EIF2B5	map03013(RNA transport)	COG1208(M:Cell wall/membrane/envelope biogenesis)	COG1208(nucleotidyl transferase)	PF02020.18(W2:eIF4-gamma/eIF5/eIF2-epsilon); PF00132.24(Hexapep:Bacterial transferase hexapeptide (six repeats)); PF00483.23(NTP_transferase:Nucleotidyl transferase); PF12804.7(NTP_transf_3:MobA-like NTP transferase domain)	sp|Q54RF3|EI2BE_DICDI(Translation initiation factor eIF-2B subunit epsilon OS=Dictyostelium discoideum OX=44689 GN=eif2b5 PE=3 SV=1)
MD00G1051300	MD00G1051300	sodium hydrogen exchanger 2	2714	737	798	598	548	835	681	515	343	469	772	659	694	711	688	442.333	708.333	XP_028954695.1(sodium/hydrogen exchanger 2-like [Malus domestica])	GO:0006885(biological_process:regulation of pH); GO:0015385(molecular_function:sodium:proton antiporter activity); GO:0016021(cellular_component:integral component of membrane)				COG0025(P:Inorganic ion transport and metabolism)	COG0025(Sodium hydrogen exchanger)	PF00999.21(Na_H_Exchanger:Sodium/hydrogen exchanger family)	sp|Q56XP4|NHX2_ARATH(Sodium/hydrogen exchanger 2 OS=Arabidopsis thaliana OX=3702 GN=NHX2 PE=2 SV=2)
MD00G1051400	MD00G1051400	FRIGIDA-like protein	2308	266	288	259	171	231	491	351	275	327	310	214	296	271	297.667	317.667	273.333	XP_008370654.2(FRIGIDA-like protein 1 [Malus domestica])	GO:0030154(biological_process:cell differentiation); GO:0009908(biological_process:flower development)						PF07899.11(Frigida:Frigida-like protein)	sp|Q67ZB3|FRL3_ARATH(FRIGIDA-like protein 3 OS=Arabidopsis thaliana OX=3702 GN=FRL3 PE=1 SV=1)
MD00G1051500	MD00G1051500	copper/zinc superoxide dismutase 1	1813	6938	4524	7442	5365	4367	6873	1880	3503	1870	1617	2807	1830	6301.33	5535	2417.67	2084.67	XP_008370655.2(superoxide dismutase [Cu-Zn] [Malus domestica])	GO:0004784(molecular_function:superoxide dismutase activity); GO:0046872(molecular_function:metal ion binding)	K04565	SOD1	map04146(Peroxisome)	COG2032(P:Inorganic ion transport and metabolism)	COG2032(Destroys radicals which are normally produced within the cells and which are toxic to biological systems (By similarity))	PF00080.20(Sod_Cu:Copper/zinc superoxide dismutase (SODC))	sp|P27082|SODC_NICPL(Superoxide dismutase [Cu-Zn] OS=Nicotiana plumbaginifolia OX=4092 GN=SODCC PE=2 SV=2)
MD00G1051600	MD00G1051600	RING/U-box superfamily protein	873	0	0	0	0	0	0	0	0	0	0	0	0	0	0	0	0	XP_008370868.2(E3 ubiquitin-protein ligase RNF8-like [Malus domestica])	GO:0008270(molecular_function:zinc ion binding)						PF13639.6(zf-RING_2:Ring finger domain); PF17123.5(zf-RING_11:RING-like zinc finger); PF13923.6(zf-C3HC4_2:Zinc finger, C3HC4 type (RING finger)); PF00097.25(zf-C3HC4:Zinc finger, C3HC4 type (RING finger)); PF12678.7(zf-rbx1:RING-H2 zinc finger domain); PF14634.6(zf-RING_5:zinc-RING finger domain); PF13445.6(zf-RING_UBOX:RING-type zinc-finger); PF13920.6(zf-C3HC4_3:Zinc finger, C3HC4 type (RING f…	sp|Q8LPN7|RNG1L_ARATH(E3 ubiquitin-protein ligase RING1-like OS=Arabidopsis thaliana OX=3702 GN=At3g19950 PE=1 SV=1)
MD00G1051700	MD00G1051700	Protein of unknown function	2333	0	0	0	0	0	0	0	0	0	0	0	0	0	0	0	0	RXI01925.1(hypothetical protein DVH24_015274 [Malus domestica])	GO:0000911(biological_process:cytokinesis by cell plate formation)				ENOG41103S3(S:Function unknown)	ENOG41103S3(-)		sp|Q8RWD5|SCD2_ARATH(Coiled-coil domain-containing protein SCD2 OS=Arabidopsis thaliana OX=3702 GN=SCD2 PE=1 SV=1)
MD00G1051800	MD00G1051800	Protein of unknown function	1452	354	332	355	254	320	376	482	386	456.99	483	369	461	347	316.667	441.663	437.667	RXI01924.1(hypothetical protein DVH24_015273 [Malus domestica])	GO:0016021(cellular_component:integral component of membrane)	K22988	TPRA1, GPR175		ENOG410XRXY(S:Function unknown)	ENOG410XRXY(Predicted membrane protein)	PF10160.9(Tmemb_40:Predicted membrane protein)	sp|Q99MU1|TPRA1_MOUSE(Transmembrane protein adipocyte-associated 1 OS=Mus musculus OX=10090 GN=Tpra1 PE=2 SV=1)
MD00G1051900	MD00G1051900	beta-1	1122	0	0	0	0	0	0	0	0	0	0	0	0	0	0	0	0	RXI01923.1(hypothetical protein DVH24_015272 [Malus domestica])	GO:0005975(biological_process:carbohydrate metabolic process); GO:0004553(molecular_function:hydrolase activity, hydrolyzing O-glycosyl compounds)						PF00332.18(Glyco_hydro_17:Glycosyl hydrolases family 17)	sp|Q9M2M0|BG1_ARATH(Probable glucan endo-1,3-beta-glucosidase BG1 OS=Arabidopsis thaliana OX=3702 GN=BG1 PE=2 SV=1)
MD00G1052000	MD00G1052000	acyl carrier protein 1	944	1621	1400	1290	766	1149	1130	2226	2881	1961	2375	2307	1956	1437	1015	2356	2212.67	XP_008355800.2(acyl carrier protein 1, chloroplastic-like [Malus domestica])	GO:0006633(biological_process:fatty acid biosynthetic process); GO:0031177(molecular_function:phosphopantetheine binding)				COG0236(S:Function unknown)	COG0236(Predicted membrane protein)	PF00550.25(PP-binding:Phosphopantetheine attachment site); PF14573.6(PP-binding_2:Acyl-carrier)	sp|P93092|ACP1_CASGL(Acyl carrier protein 1, chloroplastic OS=Casuarina glauca OX=3522 GN=ACP1 PE=2 SV=1)
MD00G1052100	MD00G1052100	vamp/synaptobrevin-associated protein 27-2	1444	178.51	198.22	120.22	148.08	199.02	162.74	84.69	77.97	105.97	110.38	116.93	128.56	165.65	169.947	89.5433	118.623	RXI01921.1(hypothetical protein DVH24_015270 [Malus domestica])	GO:0016021(cellular_component:integral component of membrane); GO:0005789(cellular_component:endoplasmic reticulum membrane)				COG5066(S:Function unknown)	COG5066(Predicted membrane protein)	PF00635.26(Motile_Sperm:MSP (Major sperm protein) domain)	sp|B9DHD7|VAP22_ARATH(Vesicle-associated protein 2-2 OS=Arabidopsis thaliana OX=3702 GN=PVA22 PE=1 SV=1)
MD00G1052200	MD00G1052200		403	20.47	15.78	6.78	7.92	23	44.26	27.31	45.03	13.03	18.59	28.07	14.44	14.3433	25.06	28.4567	20.3667	XP_008355801.2(vesicle-associated protein 2-2-like [Malus domestica])	GO:0016021(cellular_component:integral component of membrane); GO:0005789(cellular_component:endoplasmic reticulum membrane)
MD00G1052300	MD00G1052300		536	3	0	0	0	0	2	0	0	0	0	0	0	1	0.6667	0	0	RXI00439.1(hypothetical protein DVH24_000673, partial [Malus domestica])
MD00G1052400	MD00G1052400	Thioredoxin superfamily protein	198	0	0	0	0	0	0	0	0	0	0	0	0	0	0	0	0	XP_008364705.2(thioredoxin-like protein Clot [Malus domestica])	GO:0005829(cellular_component:cytosol); GO:0047134(molecular_function:protein-disulfide reductase activity)				ENOG4111Q2V(O:Posttranslational modification, protein turnover, chaperones)	ENOG4111Q2V(Thioredoxin domain containing 17)	PF06110.11(DUF953:Eukaryotic protein of unknown function (DUF953))	sp|Q9FMN4|TCLOT_ARATH(Thioredoxin-like protein Clot OS=Arabidopsis thaliana OX=3702 GN=At5g42850 PE=2 SV=1)
MD00G1052500	MD00G1052500	Inorganic H pyrophosphatase family protein	384	0	0	0	0	0	0	0	0	0	0	0	0	0	0	0	0	KMZ62674.1(Inorganic diphosphatase [Zostera marina])	GO:1902600(biological_process:hydrogen ion transmembrane transport); GO:0016021(cellular_component:integral component of membrane); GO:0016020(cellular_component:membrane); GO:0009678(molecular_function:hydrogen-translocating pyrophosphatase activity); GO:0004427(molecular_function:inorganic diphosphatase activity)	K23025	AVP		COG3808(O:Posttranslational modification, protein turnover, chaperones)	COG3808(Thioredoxin domain containing 17)	PF03030.16(H_PPase:Inorganic H+ pyrophosphatase)	sp|Q06572|AVP_HORVU(Pyrophosphate-energized vacuolar membrane proton pump OS=Hordeum vulgare OX=4513 PE=2 SV=2)
MD00G1052600	MD00G1052600	2-oxoglutarate (2OG) and Fe(II)-dependent oxygenase superfamily protein	1019	0	0	0	0	0	0	0	0	0	0	0	0	0	0	0	0	XP_028954697.1(probable inactive 2-oxoglutarate-dependent dioxygenase AOP2 isoform X1 [Malus domestica])	GO:0046872(molecular_function:metal ion binding); GO:0051213(molecular_function:dioxygenase activity)						PF03171.20(2OG-FeII_Oxy:2OG-Fe(II) oxygenase superfamily); PF14226.6(DIOX_N:non-haem dioxygenase in morphine synthesis N-terminal)	sp|Q944Z5|AOP1V_ARATH(Probable 2-oxoglutarate-dependent dioxygenase AOP1 (Fragment) OS=Arabidopsis thaliana OX=3702 GN=AOP1 PE=2 SV=1)
MD00G1052700	MD00G1052700	Transport protein particle (TRAPP) component	874	327.01	244.3	303.43	257.06	267.28	314.71	227.68	205.3	253.46	227.53	236.59	245.53	291.58	279.683	228.813	236.55	XP_008370538.2(trafficking protein particle complex subunit 6b [Malus domestica])	GO:0043087(biological_process:regulation of GTPase activity); GO:0048193(biological_process:Golgi vesicle transport)	K20304	TRAPPC6, TRS33		ENOG410YUYH(U:Intracellular trafficking, secretion, and vesicular transport)	ENOG410YUYH(trafficking protein particle complex)	PF04051.16(TRAPP:Transport protein particle (TRAPP) component)	sp|F1QMV3|TPC6B_DANRE(Trafficking protein particle complex subunit 6b OS=Danio rerio OX=7955 GN=trappc6b PE=2 SV=1)
MD00G1052800	MD00G1052800	RAB GTPase homolog A1B	291	0	0	0	0	0	0	0	0	0	0	0	0	0	0	0	0	XP_008391814.1(ras-related protein RABA1b [Malus domestica])	GO:0042538(biological_process:hyperosmotic salinity response); GO:0003924(molecular_function:GTPase activity); GO:0060627(biological_process:regulation of vesicle-mediated transport); GO:0005886(cellular_component:plasma membrane); GO:0005774(cellular_component:vacuolar membrane); GO:0005525(molecular_function:GTP binding)	K07904	RAB11A	map04144(Endocytosis)	COG1100(S:Function unknown)	COG1100(GTP-binding Protein)	PF00071.22(Ras:Ras family)	sp|Q40194|RB11D_LOTJA(Ras-related protein Rab11D OS=Lotus japonicus OX=34305 GN=RAB11D PE=2 SV=1)
MD00G1052900	MD00G1052900	UDP-glucosyl transferase 85A2	1452	2	2	0	0	3	2	0	0	0	0	0	0	1.3333	1.6667	0	0	XP_028954705.1(linamarin synthase 2-like [Malus domestica])	GO:0016758(molecular_function:transferase activity, transferring hexosyl groups)						PF00201.18(UDPGT:UDP-glucoronosyl and UDP-glucosyl transferase)	sp|G3FIN9|UGTK5_MANES(Linamarin synthase 2 OS=Manihot esculenta OX=3983 GN=UGT85K5 PE=1 SV=1)
MD00G1053000	MD00G1053000	UDP-glucosyl transferase 85A4	189	0	0	0	0	0	0	0	0	0	0	0	0	0	0	0	0	XP_028944843.1(linamarin synthase 2-like isoform X1 [Malus domestica])	GO:0016758(molecular_function:transferase activity, transferring hexosyl groups)						PF00201.18(UDPGT:UDP-glucoronosyl and UDP-glucosyl transferase)	sp|F8WKW1|UGT2_GARJA(7-deoxyloganetin glucosyltransferase OS=Gardenia jasminoides OX=114476 GN=UGT85A24 PE=1 SV=1)
MD00G1053100	MD00G1053100	UDP-glucosyl transferase 85A2	858	0	0	0	0	0	0	0	0	0	0	0	0	0	0	0	0	XP_028944843.1(linamarin synthase 2-like isoform X1 [Malus domestica])	GO:0016758(molecular_function:transferase activity, transferring hexosyl groups)							sp|G3FIN9|UGTK5_MANES(Linamarin synthase 2 OS=Manihot esculenta OX=3983 GN=UGT85K5 PE=1 SV=1)
MD00G1053200	MD00G1053200		115	0	0	0	0	0	0	0	0	0	0	0	0	0	0	0	0	RXH78961.1(hypothetical protein DVH24_034168, partial [Malus domestica])
MD00G1053300	MD00G1053300	DNA binding	3822	110	155.68	211	113.93	212	254.52	130	143	149	191.28	218	182.19	158.893	193.483	140.667	197.157	XP_008364319.2(LOW QUALITY PROTEIN: DNA polymerase delta catalytic subunit-like [Malus domestica])	GO:0051539(molecular_function:4 iron, 4 sulfur cluster binding); GO:0005634(cellular_component:nucleus); GO:0000166(molecular_function:nucleotide binding); GO:0003887(molecular_function:DNA-directed DNA polymerase activity); GO:0006260(biological_process:DNA replication); GO:0003677(molecular_function:DNA binding); GO:0046872(molecular_function:metal ion binding)	K02327	POLD1	map03430(Mismatch repair); map03440(Homologous recombination); map03410(Base excision repair); map03420(Nucleotide excision repair); map03030(DNA replication)	COG0417(L:Replication, recombination and repair)	COG0417(DNA polymerase)	PF00136.21(DNA_pol_B:DNA polymerase family B); PF03104.19(DNA_pol_B_exo1:DNA polymerase family B, exonuclease domain); PF14260.6(zf-C4pol:C4-type zinc-finger of DNA polymerase delta); PF03175.13(DNA_pol_B_2:DNA polymerase type B, organellar and viral)	sp|Q9LRE6|DPOD1_ORYSJ(DNA polymerase delta catalytic subunit OS=Oryza sativa subsp. japonica OX=39947 GN=POLD1 PE=2 SV=1)
MD00G1053400	MD00G1053400		120	0	0	0	0	0	0	0	0	0	0	0	0	0	0	0	0	RXH78961.1(hypothetical protein DVH24_034168, partial [Malus domestica])
MD00G1053500	MD00G1053500		576	1	1	4	0	0	1	0	0	2	6	0	2	2	0.3333	0.6667	2.6667	RXI09187.1(hypothetical protein DVH24_023348 [Malus domestica])
MD00G1053600	MD00G1053600		958	20.02	19.74	45.44	30.87	47.59	11.14	9.71	11.27	15.01	24.12	35.51	27.73	28.4	29.8667	11.9967	29.12	RXI03313.1(hypothetical protein DVH24_003965, partial [Malus domestica])
MD00G1053700	MD00G1053700	Disease resistance protein (CC-NBS-LRR class) family	2536	470.97	427.76	574.25	960.22	1413.19	426.62	375.85	108.44	364.64	575.48	605.25	725.73	490.993	933.343	282.977	635.487	XP_028954709.1(probable disease resistance protein At5g66890 [Malus domestica])							PF00931.22(NB-ARC:NB-ARC domain); PF05659.11(RPW8:Arabidopsis broad-spectrum mildew resistance protein RPW8); PF13401.6(AAA_22:AAA domain); PF13191.6(AAA_16:AAA ATPase domain)	sp|Q9FKZ1|DRL42_ARATH(Probable disease resistance protein At5g66900 OS=Arabidopsis thaliana OX=3702 GN=At5g66900 PE=3 SV=1)
MD00G1053800	MD00G1053800	Small nuclear ribonucleoprotein family protein	195	0	0	0	0	0	0	0	0	0	0	0	0	0	0	0	0	PON51961.1(LSM domain/archaea-type [Parasponia andersonii])	GO:0046540(cellular_component:U4/U6 x U5 tri-snRNP complex); GO:0009737(biological_process:response to abscisic acid); GO:0016021(cellular_component:integral component of membrane); GO:1990726(cellular_component:Lsm1-7-Pat1 complex); GO:0003723(molecular_function:RNA binding); GO:0009414(biological_process:response to water deprivation); GO:0005688(cellular_component:U6 snRNP); GO:0008380(biologi…	K12624	LSM5	map03018(RNA degradation); map03040(Spliceosome)	COG1958(L:Replication, recombination and repair)	COG1958(DNA polymerase)	PF01423.22(LSM:LSM domain)	sp|Q9FKB0|LSM5_ARATH(Sm-like protein LSM5 OS=Arabidopsis thaliana OX=3702 GN=LSM5 PE=1 SV=1)
MD00G1053900	MD00G1053900	Integrin-linked protein kinase family	1745	163	170	195	134	188	136	253	185	167	239	302	286	176	152.667	201.667	275.667	XP_028954715.1(integrin-linked protein kinase 1-like [Malus domestica])	GO:0005524(molecular_function:ATP binding); GO:0004672(molecular_function:protein kinase activity)	K06272	ILK		COG0515(L:Replication, recombination and repair)	COG0515(DNA polymerase)	PF07714.17(Pkinase_Tyr:Protein tyrosine kinase); PF00069.25(Pkinase:Protein kinase domain); PF13637.6(Ank_4:Ankyrin repeats (many copies)); PF12796.7(Ank_2:Ankyrin repeats (3 copies)); PF13857.6(Ank_5:Ankyrin repeats (many copies)); PF00023.30(Ank:Ankyrin repeat); PF13606.6(Ank_3:Ankyrin repeat)	sp|F4IS56|ILK1_ARATH(Integrin-linked protein kinase 1 OS=Arabidopsis thaliana OX=3702 GN=ILK1 PE=1 SV=1)
MD00G1054000	MD00G1054000	Protein of unknown function	606	0	0	0	0	0	0	0	0	0	0	0	0	0	0	0	0	XP_028954714.1(uncharacterized protein LOC103405798 [Malus domestica])					ENOG410YRN3(S:Function unknown)	ENOG410YRN3(-)	PF14009.6(DUF4228:Domain of unknown function (DUF4228))
MD00G1054100	MD00G1054100	DNA LIGASE 6	4640	153	188	197	135	204	181	117	83	125	122	142	178	179.333	173.333	108.333	147.333	RXH68611.1(hypothetical protein DVH24_030944 [Malus domestica])	GO:0006310(biological_process:DNA recombination); GO:0051103(biological_process:DNA ligation involved in DNA repair); GO:0005524(molecular_function:ATP binding); GO:0006260(biological_process:DNA replication); GO:0003910(molecular_function:DNA ligase (ATP) activity); GO:0003677(molecular_function:DNA binding); GO:0071897(biological_process:DNA biosynthetic process)	K10747	LIG1	map03430(Mismatch repair); map03410(Base excision repair); map03420(Nucleotide excision repair); map03030(DNA replication)	COG1793(S:Function unknown)	COG1793(-)	PF01068.21(DNA_ligase_A_M:ATP dependent DNA ligase domain); PF04675.14(DNA_ligase_A_N:DNA ligase N terminus); PF07522.14(DRMBL:DNA repair metallo-beta-lactamase); PF04679.15(DNA_ligase_A_C:ATP dependent DNA ligase C terminal region)	sp|F4HPZ9|LIG6_ARATH(DNA ligase 6 OS=Arabidopsis thaliana OX=3702 GN=LIG6 PE=2 SV=1)
MD00G1054200	MD00G1054200	ASF1 like histone chaperone	1160	6	4	8	16	12	2	8	13	10.45	12.99	21	15.37	6	10	10.4833	16.4533	XP_008343008.2(probable histone chaperone ASF1A [Malus domestica])	GO:0005634(cellular_component:nucleus); GO:0006333(biological_process:chromatin assembly or disassembly)	K10753	ASF1		COG5137(B:Chromatin structure and dynamics); COG5137(K:Transcription)	COG5137(ASF1 anti-silencing function 1 homolog); COG5137(ASF1 anti-silencing function 1 homolog)	PF04729.13(ASF1_hist_chap:ASF1 like histone chaperone)	sp|Q9LS09|ASF1B_ARATH(Histone chaperone ASF1B OS=Arabidopsis thaliana OX=3702 GN=ASF1B PE=1 SV=1)
MD00G1054300	MD00G1054300		199	63	28.21	57.01	34.98	20	140.81	7.87	34	23.95	19	12.24	28	49.4067	65.2633	21.94	19.7467	RXH68613.1(hypothetical protein DVH24_030946 [Malus domestica])
MD00G1054400	MD00G1054400		305	0	1.89	26.22	5.02	0	18.19	0.13	0	10.05	0	0.76	0	9.37	7.7367	3.3933	0.2533	XP_028954717.1(uncharacterized protein LOC103417410 isoform X2 [Malus domestica])
MD00G1054500	MD00G1054500	Thiamine pyrophosphate dependent pyruvate decarboxylase family protein	2290	243	275	140	145	197	117	193	83	162.16	192	224	231	219.333	153	146.053	215.667	RXH90537.1(hypothetical protein DVH24_035301 [Malus domestica])	GO:0003824(molecular_function:catalytic activity); GO:0016829(molecular_function:lyase activity); GO:0000287(molecular_function:magnesium ion binding); GO:0030976(molecular_function:thiamine pyrophosphate binding)	K12261	HACL1	map04146(Peroxisome)	COG0028(E:Amino acid transport and metabolism)	COG0028(acetolactate synthase)	PF02776.18(TPP_enzyme_N:Thiamine pyrophosphate enzyme, N-terminal TPP binding domain); PF00205.22(TPP_enzyme_M:Thiamine pyrophosphate enzyme, central domain); PF02775.21(TPP_enzyme_C:Thiamine pyrophosphate enzyme, C-terminal TPP binding domain)	sp|Q9LF46|HACL_ARATH(2-hydroxyacyl-CoA lyase OS=Arabidopsis thaliana OX=3702 GN=HACL PE=1 SV=1)
MD00G1054600	MD00G1054600	F-box family protein	1203	0	0	0	0	0	0	0	0	0	0	0	0	0	0	0	0	BAK69447.1(S-locus F-box brothers1-S3 [Pyrus pyrifolia])							PF07734.13(FBA_1:F-box associated); PF08268.12(FBA_3:F-box associated domain)	sp|Q8GXC7|FBK50_ARATH(F-box/kelch-repeat protein At3g06240 OS=Arabidopsis thaliana OX=3702 GN=At3g06240 PE=2 SV=1)
MD00G1054700	MD00G1054700		114	0	0	0	0	0	0	0	0	0	0	0	0	0	0	0	0	RXH81629.1(hypothetical protein DVH24_035050 [Malus domestica])
MD00G1054800	MD00G1054800		118	0	0	0	0	0	0	0	0	0	0	0	0	0	0	0	0	RXH96688.1(hypothetical protein DVH24_009192 [Malus domestica])
MD00G1054900	MD00G1054900		118	0	0	0	0	0	0	0	0	0	0	0	0	0	0	0	0	RXH68616.1(hypothetical protein DVH24_030949 [Malus domestica])
MD00G1055000	MD00G1055000		119	0	0	0	0	0	0	0	0	0	0	0	0	0	0	0	0	RXH68616.1(hypothetical protein DVH24_030949 [Malus domestica])
MD00G1055100	MD00G1055100	UDP-glucosyl transferase 73D1	1482	0	1	0	0	1	0	0	0	0	0	0	0	0.3333	0.3333	0	0	XP_008350935.2(UDP-glycosyltransferase 73D1-like [Malus domestica])	GO:0016758(molecular_function:transferase activity, transferring hexosyl groups)				COG1819(S:Function unknown)	COG1819(Transferase)	PF00201.18(UDPGT:UDP-glucoronosyl and UDP-glucosyl transferase)	sp|Q9SCP6|U73D1_ARATH(UDP-glycosyltransferase 73D1 OS=Arabidopsis thaliana OX=3702 GN=UGT73D1 PE=3 SV=1)
MD00G1055200	MD00G1055200	Peptidase family C54 protein	2119	624.22	620.71	838.5	591.48	636.22	488.22	595.26	361.02	550.94	745.47	635.94	742.12	694.477	571.973	502.407	707.843	XP_028954724.1(cysteine protease ATG4 isoform X1 [Malus domestica])	GO:0015031(biological_process:protein transport); GO:0005737(cellular_component:cytoplasm); GO:0006914(biological_process:autophagy); GO:0008234(molecular_function:cysteine-type peptidase activity)	K08342	ATG4	map04136(Autophagy - other)	ENOG410XPQ0(O:Posttranslational modification, protein turnover, chaperones)	ENOG410XPQ0(Cysteine peptidase)	PF03416.19(Peptidase_C54:Peptidase family C54)	sp|A2Q1V6|ATG4_MEDTR(Cysteine protease ATG4 OS=Medicago truncatula OX=3880 GN=ATG4 PE=3 SV=1)
MD00G1055300	MD00G1055300	Citrate synthase family protein	2015	559.71	538.8	483.88	474.55	581.88	383	374.75	198.73	374.46	429	377.52	432.36	527.463	479.81	315.98	412.96	XP_028954727.1(citrate synthase, mitochondrial-like isoform X1 [Malus domestica])	GO:0006099(biological_process:tricarboxylic acid cycle); GO:0004108(molecular_function:citrate (Si)-synthase activity); GO:0006101(biological_process:citrate metabolic process)	K01647	CS, gltA	map00020(Citrate cycle (TCA cycle)); map00630(Glyoxylate and dicarboxylate metabolism)	COG0372(C:Energy production and conversion)	COG0372(citrate synthase)	PF00285.21(Citrate_synt:Citrate synthase, C-terminal domain)	sp|P49298|CISY_CITMA(Citrate synthase, mitochondrial OS=Citrus maxima OX=37334 GN=CIT PE=2 SV=1)
MD00G1055400	MD00G1055400	Protein of unknown function	713	0	0	0	227.15	106.24	232.43	0	0	0	3.03	53.53	29.01	0	188.607	0	28.5233	RXH94153.1(hypothetical protein DVH24_016220 [Malus domestica])	GO:0016021(cellular_component:integral component of membrane)				ENOG410Z762(S:Function unknown)	ENOG410Z762(-)
MD00G1055500	MD00G1055500		585	0	3.97	0	0	0	28.6	31.51	39.93	17.29	0	0	0	1.3233	9.5333	29.5767	0
MD00G1055600	MD00G1055600	Double Clp-N motif protein	730	354	366.14	361	361.17	405.69	600.79	308.76	256.82	327.97	495.12	426.68	430.06	360.38	455.883	297.85	450.62	RXH94153.1(hypothetical protein DVH24_016220 [Malus domestica])	GO:0019538(biological_process:protein metabolic process); GO:0008233(molecular_function:peptidase activity)				COG0542(O:Posttranslational modification, protein turnover, chaperones)	COG0542(ATP-dependent CLP protease ATP-binding subunit)	PF02861.20(Clp_N:Clp amino terminal domain, pathogenicity island component)	sp|Q93WL3|CLPT1_ARATH(ATP-dependent Clp protease ATP-binding subunit CLPT1, chloroplastic OS=Arabidopsis thaliana OX=3702 GN=CLPT1 PE=1 SV=1)
MD00G1055700	MD00G1055700		111	0	0	0	0	0	0	0	0	0	0	0	0	0	0	0	0	XP_028954741.1(uncharacterized protein LOC103427080 [Malus domestica])
MD00G1055800	MD00G1055800	Acyl-CoA N-acyltransferase with RING/FYVE/PHD-type zinc finger domain	3544	369.18	365.27	328.55	393.69	504	608.5	237	220	285.26	371.19	416.78	371.21	354.333	502.063	247.42	386.393	XP_028954743.1(uncharacterized protein LOC103431932 isoform X1 [Malus domestica])	GO:0046872(molecular_function:metal ion binding)				ENOG410Y9P5(S:Function unknown)	ENOG410Y9P5(acyl-CoA N-acyltransferase with RING FYVE PHD-type zinc finger domain-containing protein)	PF16135.5(Jas:TPL-binding domain in jasmonate signalling); PF00628.29(PHD:PHD-finger); PF13831.6(PHD_2:PHD-finger)	sp|F4IXE7|IDM1_ARATH(Increased DNA methylation 1 OS=Arabidopsis thaliana OX=3702 GN=IDM1 PE=1 SV=1)
MD00G1055900	MD00G1055900		90	0	0	0	0	0	0	0	0	0	0	0	0	0	0	0	0	ESR41268.1(hypothetical protein CICLE_v10027220mg [Citrus clementina])	GO:0003755(molecular_function:peptidyl-prolyl cis-trans isomerase activity)
MD00G1056000	MD00G1056000	Flavin-containing monooxygenase family protein	1476	0	0	0	0	1	11	0	0	0	0	0	0	0	4	0	0	XP_008368915.2(probable indole-3-pyruvate monooxygenase YUCCA10 [Malus domestica])	GO:0050661(molecular_function:NADP binding); GO:0050660(molecular_function:flavin adenine dinucleotide binding); GO:0004499(molecular_function:N,N-dimethylaniline monooxygenase activity)	K11816	YUCCA	map00380(Tryptophan metabolism)	COG2072(S:Function unknown)	COG2072(acyl-CoA N-acyltransferase with RING FYVE PHD-type zinc finger domain-containing protein)	PF13738.6(Pyr_redox_3:Pyridine nucleotide-disulphide oxidoreductase); PF00743.19(FMO-like:Flavin-binding monooxygenase-like); PF13434.6(K_oxygenase:L-lysine 6-monooxygenase (NADPH-requiring)); PF07992.14(Pyr_redox_2:Pyridine nucleotide-disulphide oxidoreductase); PF00070.27(Pyr_redox:Pyridine nucleotide-disulphide oxidoreductase); PF01494.19(FAD_binding_3:FAD binding domain); PF01134.22(GIDA:Gluc…	sp|Q9FVQ0|YUC10_ARATH(Probable indole-3-pyruvate monooxygenase YUCCA10 OS=Arabidopsis thaliana OX=3702 GN=YUC10 PE=2 SV=1)
MD00G1056100	MD00G1056100	DEGP protease 2	2187	161.53	154	152.91	113	124	358	54	67.91	82	113.67	133.93	146.05	156.147	198.333	67.97	131.217	XP_008368916.2(protease Do-like 2, chloroplastic [Malus domestica])	GO:0009535(cellular_component:chloroplast thylakoid membrane); GO:0004252(molecular_function:serine-type endopeptidase activity); GO:0010206(biological_process:photosystem II repair); GO:0009533(cellular_component:chloroplast stromal thylakoid); GO:0009941(cellular_component:chloroplast envelope); GO:0009658(biological_process:chloroplast organization); GO:0030163(biological_process:protein catab…				COG0265(O:Posttranslational modification, protein turnover, chaperones)	COG0265(Serine protease)	PF17815.1(PDZ_3:PDZ domain); PF13365.6(Trypsin_2:Trypsin-like peptidase domain); PF00089.26(Trypsin:Trypsin); PF13180.6(PDZ_2:PDZ domain)	sp|O82261|DEGP2_ARATH(Protease Do-like 2, chloroplastic OS=Arabidopsis thaliana OX=3702 GN=DEGP2 PE=1 SV=2)
MD00G1056200	MD00G1056200	auxin response factor 2	636	0	0	0	0	0	0	0	0	0	0	0	0	0	0	0	0	RXI02660.1(hypothetical protein DVH24_002738 [Malus domestica])	GO:0006355(biological_process:regulation of transcription, DNA-templated); GO:0005634(cellular_component:nucleus); GO:0009734(biological_process:auxin-activated signaling pathway); GO:0003677(molecular_function:DNA binding)				ENOG41113VQ(O:Posttranslational modification, protein turnover, chaperones)	ENOG41113VQ(Serine protease)	PF02362.21(B3:B3 DNA binding domain)	sp|A2ZET6|ARFW_ORYSI(Auxin response factor 23 OS=Oryza sativa subsp. indica OX=39946 GN=ARF23 PE=2 SV=1)
MD00G1056300	MD00G1056300	auxin response factor 2	2818	0	0	3	0	1	21	0	0	0	0	0	0	1	7.3333	0	0	XP_028954746.1(auxin response factor 2B-like isoform X1 [Malus domestica])	GO:0006355(biological_process:regulation of transcription, DNA-templated); GO:0005634(cellular_component:nucleus); GO:0009734(biological_process:auxin-activated signaling pathway); GO:0003677(molecular_function:DNA binding)				ENOG41113VQ(S:Function unknown)	ENOG41113VQ(auxin response factor)	PF06507.13(Auxin_resp:Auxin response factor); PF02362.21(B3:B3 DNA binding domain); PF02309.16(AUX_IAA:AUX/IAA family)	sp|Q2LAJ3|ARF2A_SOLLC(Auxin response factor 2A OS=Solanum lycopersicum OX=4081 GN=ARF2A PE=1 SV=1)
MD00G1056400	MD00G1056400	Protein of unknown function	767	1	0	0	8	18	8	2	2	0	3	1	0	0.3333	11.3333	1.3333	1.3333	XP_028954750.1(uncharacterized protein LOC114823398 [Malus domestica])					ENOG4111QN5(S:Function unknown)	ENOG4111QN5(-)
MD00G1056500	MD00G1056500	NAD(P)-binding Rossmann-fold superfamily protein	1034	250	189	240	418	470.91	402	347	382	338	298	280	273	226.333	430.303	355.667	283.667	XP_028954749.1(secoisolariciresinol dehydrogenase isoform X2 [Malus domestica])	GO:0016491(molecular_function:oxidoreductase activity)				COG1028(S:Function unknown)	COG1028(Dehydrogenase reductase)	PF13561.6(adh_short_C2:Enoyl-(Acyl carrier protein) reductase); PF00106.25(adh_short:short chain dehydrogenase); PF08659.10(KR:KR domain); PF01370.21(Epimerase:NAD dependent epimerase/dehydratase family)	sp|Q94KL7|SILD_FORIN(Secoisolariciresinol dehydrogenase (Fragment) OS=Forsythia intermedia OX=55183 PE=1 SV=1)
MD00G1056600	MD00G1056600		75	0	0	0	0	0	0	0	0	0	0	0	0	0	0	0	0
MD00G1056700	MD00G1056700	myosin	1920	22.67	35.88	23.11	22.37	17.07	11.85	54.07	13.8	31.9	41.62	34.64	36.99	27.22	17.0967	33.2567	37.75	XP_028954762.1(myosin-15-like isoform X4 [Malus domestica])		K10357	MYO5				PF00063.21(Myosin_head:Myosin head (motor domain)); PF02736.19(Myosin_N:Myosin N-terminal SH3-like domain); PF13191.6(AAA_16:AAA ATPase domain)	sp|Q0WPU1|MYO15_ARATH(Myosin-15 OS=Arabidopsis thaliana OX=3702 GN=XI-I PE=1 SV=1)
MD00G1056800	MD00G1056800	microtubule-associated proteins 70-5	1769	0	3	4	0	2	1	0	0	0	0	2	0	2.3333	1	0	0.6667	XP_028954767.1(microtubule-associated protein 70-5 isoform X2 [Malus domestica])	GO:0008017(molecular_function:microtubule binding); GO:0007010(biological_process:cytoskeleton organization)				ENOG41113GC(S:Function unknown)	ENOG41113GC(Myosin II heavy chain-like)	PF07058.11(MAP70:Microtubule-associated protein 70); PF10146.9(zf-C4H2:Zinc finger-containing protein)	sp|Q8GYX3|MP705_ARATH(Microtubule-associated protein 70-5 OS=Arabidopsis thaliana OX=3702 GN=MAP70.5 PE=1 SV=1)
MD00G1056900	MD00G1056900	Protein of unknown function	270	0	0	0	0	0	0	0	0	0	0	0	0	0	0	0	0	ONI09723.1(hypothetical protein PRUPE_4G005500 [Prunus persica])	GO:0016021(cellular_component:integral component of membrane)				ENOG410Z27R(S:Function unknown)	ENOG410Z27R(Myosin II heavy chain-like)
MD00G1057000	MD00G1057000	Outward rectifying potassium channel protein	1406	0	0	0	0	0	0	3	0	0	0	0	0	0	0	1	0	RXH99490.1(hypothetical protein DVH24_011815 [Malus domestica])	GO:0005267(molecular_function:potassium channel activity); GO:0016021(cellular_component:integral component of membrane)	K05389	KCNKF		COG1226(S:Function unknown)	COG1226(Myosin II heavy chain-like)	PF07885.16(Ion_trans_2:Ion channel); PF00520.31(Ion_trans:Ion transport protein); PF00036.32(EF-hand_1:EF hand); PF13405.6(EF-hand_6:EF-hand domain); PF00060.26(Lig_chan:Ligand-gated ion channel)	sp|Q8LBL1|KCO1_ARATH(Two-pore potassium channel 1 OS=Arabidopsis thaliana OX=3702 GN=TPK1 PE=1 SV=2)
MD00G1057100	MD00G1057100	FAR1-related sequence 10	2505	12	25	21	20	18	33	9	12	7	13	14	13	19.3333	23.6667	9.3333	13.3333	XP_009335576.1(PREDICTED: putative protein FAR1-RELATED SEQUENCE 10 [Pyrus x bretschneideri])	GO:0006355(biological_process:regulation of transcription, DNA-templated); GO:0008270(molecular_function:zinc ion binding)				ENOG411183B(S:Function unknown)	ENOG411183B(Myosin II heavy chain-like)		sp|Q9LKR4|FRS10_ARATH(Putative protein FAR1-RELATED SEQUENCE 10 OS=Arabidopsis thaliana OX=3702 GN=FRS10 PE=2 SV=2)
MD00G1057200	MD00G1057200	Protein of unknown function	708	0	0	0	0	1	0	0	0	0	0	0	0	0	0.3333	0	0	XP_008370977.2(uncharacterized protein LOC103434413 [Malus domestica])	GO:0016021(cellular_component:integral component of membrane)				ENOG4111CYH(S:Function unknown)	ENOG4111CYH(-)
MD00G1057300	MD00G1057300	Protein of unknown function	330	19	3	16	51	11	15	11	8	17	21	14	20	12.6667	25.6667	12	18.3333	XP_008370976.1(uncharacterized protein LOC103434411 [Malus domestica])					ENOG4111692(S:Function unknown)	ENOG4111692(-)
MD00G1057400	MD00G1057400		948	102	43	95	69	60	134	52	77	63	66	71	59	80	87.6667	64	65.3333	XP_017188032.1(uncharacterized protein LOC108173473 [Malus domestica])
MD00G1057500	MD00G1057500	F-box family protein with a domain of unknown function (DUF295)	1100	14	20	20	20	18	44	19	19	26	10	34	18	18	27.3333	21.3333	20.6667	XP_028954759.1(F-box protein SKIP23-like isoform X2 [Malus domestica])							PF12937.7(F-box-like:F-box-like)	sp|Q3EBZ2|SKI23_ARATH(F-box protein SKIP23 OS=Arabidopsis thaliana OX=3702 GN=SKIP23 PE=1 SV=1)
MD00G1057600	MD00G1057600	Protein of unknown function	393	0	0	0	0	0	0	0	0	0	0	0	0	0	0	0	0	XP_017188046.2(TPD1 protein homolog 1-like [Malus domestica])	GO:0016021(cellular_component:integral component of membrane)				ENOG410YPRQ(S:Function unknown)	ENOG410YPRQ(-)		sp|Q1G3T1|TDL1_ARATH(TPD1 protein homolog 1 OS=Arabidopsis thaliana OX=3702 GN=TDL1 PE=2 SV=1)
MD00G1057700	MD00G1057700	Protein of unknown function	633	5	15	0	21	7	15	0	4	1	0	0	0	6.6667	14.3333	1.6667	0	XP_008370971.1(uncharacterized protein LOC103434407 [Malus domestica])	GO:0016021(cellular_component:integral component of membrane)				ENOG4112AX7(S:Function unknown)	ENOG4112AX7(Protein of unknown function (DUF751))	PF05421.11(DUF751:Protein of unknown function (DUF751))
MD00G1057800	MD00G1057800	agenet domain-containing protein / bromo-adjacent homology (BAH) domain-containing protein	2818	46	69	44	33	94	71	29	37	45	35	35	31	53	66	37	33.6667	XP_008364072.2(uncharacterized protein LOC103427780 [Malus domestica])					ENOG410YDA7(S:Function unknown)	ENOG410YDA7(Protein of unknown function (DUF751))	PF05641.12(Agenet:Agenet domain); PF01426.18(BAH:BAH domain)	sp|Q9FZD9|DUF3_ARATH(DUF724 domain-containing protein 3 OS=Arabidopsis thaliana OX=3702 GN=DUF3 PE=1 SV=1)
MD00G1057900	MD00G1057900	homolog of yeast ADA2 2B	2165	113.98	122	94	64	107	211	75	86	97.87	88	72.5	105	109.993	127.333	86.29	88.5	XP_028954756.1(transcriptional adapter ADA2b [Malus domestica])	GO:0035065(biological_process:regulation of histone acetylation); GO:0005634(cellular_component:nucleus); GO:0003713(molecular_function:transcription coactivator activity); GO:0006357(biological_process:regulation of transcription from RNA polymerase II promoter); GO:0008270(molecular_function:zinc ion binding); GO:0003677(molecular_function:DNA binding)	K11314	TADA2A, ADA2		COG5114(S:Function unknown)	COG5114(Protein of unknown function (DUF751))	PF00249.31(Myb_DNA-binding:Myb-like DNA-binding domain); PF00569.17(ZZ:Zinc finger, ZZ type); PF13921.6(Myb_DNA-bind_6:Myb-like DNA-binding domain)	sp|Q9ATB4|TAD2B_ARATH(Transcriptional adapter ADA2b OS=Arabidopsis thaliana OX=3702 GN=ADA2B PE=1 SV=1)
MD00G1058000	MD00G1058000	Protein of unknown function	2433	4	2	0	0	0	2	0	1	0	1	0	0	2	0.6667	0.3333	0.3333	XP_008370985.2(uncharacterized protein LOC103434419 [Malus domestica])					ENOG410YHCZ(S:Function unknown)	ENOG410YHCZ(-)
MD00G1058100	MD00G1058100	Carbohydrate-binding X8 domain superfamily protein	776	0	0	0	0	0	0	0	0	0	0	0	0	0	0	0	0	XP_008370987.1(PLASMODESMATA CALLOSE-BINDING PROTEIN 5-like [Malus domestica])					ENOG410YNUZ(S:Function unknown)	ENOG410YNUZ(-)	PF07983.13(X8:X8 domain)	sp|Q9M2K6|PDCB5_ARATH(PLASMODESMATA CALLOSE-BINDING PROTEIN 5 OS=Arabidopsis thaliana OX=3702 GN=PDCB5 PE=2 SV=2)
MD00G1058200	MD00G1058200		213	0	0	0	0	0	0	0	0	0	0	0	0	0	0	0	0	RXH99481.1(hypothetical protein DVH24_011806 [Malus domestica])
MD00G1058300	MD00G1058300	Uncharacterised protein family (UPF0497)	1138	0	0	0	0	0	9	0	0	0	0	0	0	0	3	0	0	RXH99481.1(hypothetical protein DVH24_011806 [Malus domestica])	GO:0016021(cellular_component:integral component of membrane); GO:0005886(cellular_component:plasma membrane)				ENOG410YHDU(S:Function unknown)	ENOG410YHDU(CASP-like protein)	PF04535.12(DUF588:Domain of unknown function (DUF588))	sp|B9SA89|CSPLB_RICCO(CASP-like protein 2B1 OS=Ricinus communis OX=3988 GN=RCOM_0864260 PE=2 SV=1)
MD00G1058400	MD00G1058400	Tetratricopeptide repeat (TPR)-like superfamily protein	578	0	0	0	0	0	0	0	0	0	0	0	0	0	0	0	0	XP_009374220.1(PREDICTED: pentatricopeptide repeat-containing protein At2g01390 [Pyrus x bretschneideri])					ENOG410Z7Z7(S:Function unknown)	ENOG410Z7Z7(Pentatricopeptide repeat-containing protein)	PF13041.6(PPR_2:PPR repeat family); PF01535.20(PPR:PPR repeat); PF13812.6(PPR_3:Pentatricopeptide repeat domain); PF12854.7(PPR_1:PPR repeat); PF17177.4(PPR_long:Pentacotripeptide-repeat region of PRORP)	sp|Q9ZU29|PP139_ARATH(Pentatricopeptide repeat-containing protein At2g01390 OS=Arabidopsis thaliana OX=3702 GN=At2g01390/At2g01380 PE=2 SV=2)
MD00G1058500	MD00G1058500	ferredoxin hydrogenases	1885	252	219	198	211	206	339	173	123	181	205	171	171	223	252	159	182.333	XP_008370989.1(protein NAR1 isoform X1 [Malus domestica])					COG4624(C:Energy production and conversion)	COG4624(metallo-sulfur cluster assembly)	PF02906.14(Fe_hyd_lg_C:Iron only hydrogenase large subunit, C-terminal domain); PF02256.17(Fe_hyd_SSU:Iron hydrogenase small subunit)	sp|Q94CL6|NAR1_ARATH(Protein NAR1 OS=Arabidopsis thaliana OX=3702 GN=NAR1 PE=1 SV=1)
MD00G1058600	MD00G1058600	Protein of unknown function	813	2148.79	1635	2471	1920.55	1754	1474	1980	2320	2288	1934	1879.01	1771	2084.93	1716.18	2196	1861.34	XP_008370990.1(uncharacterized protein LOC103434424 [Malus domestica])	GO:0016021(cellular_component:integral component of membrane); GO:0005747(cellular_component:mitochondrial respiratory chain complex I)				ENOG411225X(S:Function unknown)	ENOG411225X(NADH-ubiquinone oxidoreductase complex I, 21 kDa subunit)	PF10785.9(NADH-u_ox-rdase:NADH-ubiquinone oxidoreductase complex I, 21 kDa subunit)
MD00G1058700	MD00G1058700	Phosphoglycerate mutase family protein	2195	47	46	33	12	59	77	28	31	43	25	40	43	42	49.3333	34	36	XP_008356547.2(uncharacterized protein LOC103420265 [Malus domestica])					COG0406(G:Carbohydrate transport and metabolism)	COG0406(Phosphoglycerate mutase)	PF00300.22(His_Phos_1:Histidine phosphatase superfamily (branch 1))	sp|A0A178VEK7|DUO1_ARATH(Transcription factor DUO1 OS=Arabidopsis thaliana OX=3702 GN=DUO1 PE=1 SV=1)
MD00G1058800	MD00G1058800	myb-like HTH transcriptional regulator family protein	548	0	0	0	0	0	0	0	0	0	0	0	0	0	0	0	0	XP_009345055.1(PREDICTED: transcription factor MYB48 [Pyrus x bretschneideri])	GO:0005634(cellular_component:nucleus); GO:0003677(molecular_function:DNA binding)	K09422	MYBP		COG5147(K:Transcription)	COG5147(Myblike DNAbinding domain containing protein)	PF00249.31(Myb_DNA-binding:Myb-like DNA-binding domain); PF13921.6(Myb_DNA-bind_6:Myb-like DNA-binding domain)	sp|A0A178VEK7|DUO1_ARATH(Transcription factor DUO1 OS=Arabidopsis thaliana OX=3702 GN=DUO1 PE=1 SV=1)
MD00G1058900	MD00G1058900	Protein of unknown function	1018	491	305	554	474	360	244	237	332	320	307	353	347	450	359.333	296.333	335.667	RXI06754.1(hypothetical protein DVH24_025890, partial [Malus domestica])	GO:0016021(cellular_component:integral component of membrane); GO:0008270(molecular_function:zinc ion binding)				ENOG410Y2RE(S:Function unknown)	ENOG410Y2RE(-)
MD00G1059000	MD00G1059000	ascorbate peroxidase 3	910	500	471	510	488	457	356	337	547	445	482	635	494	493.667	433.667	443	537	RXI09967.1(hypothetical protein DVH24_021736 [Malus domestica])
MD00G1059100	MD00G1059100	PLATZ transcription factor family protein	1810	309	345	356	315	392	1117	211	260	228	283	337.13	318.36	336.667	608	233	312.83	XP_008381650.1(uncharacterized protein LOC103444501 [Malus domestica])	GO:0008270(molecular_function:zinc ion binding)				ENOG410YCUA(S:Function unknown)	ENOG410YCUA(Zinc-binding family)	PF04640.14(PLATZ:PLATZ transcription factor)
MD00G1059200	MD00G1059200	Protein of unknown function (DUF788)	1205	478.84	385.15	470.24	366.69	368.28	316.33	394.3	325.35	354.73	463.74	454.18	402.69	444.743	350.433	358.127	440.203	XP_028954789.1(transmembrane protein 208 homolog isoform X1 [Malus domestica])	GO:0016021(cellular_component:integral component of membrane)				ENOG4111RF3(S:Function unknown)	ENOG4111RF3(Transmembrane protein 208)	PF05620.11(TMEM208_SND2:SRP-independent targeting protein 2/TMEM208)	sp|Q6NYP0|TM208_DANRE(Transmembrane protein 208 OS=Danio rerio OX=7955 GN=tmem208 PE=2 SV=1)
MD00G1059300	MD00G1059300	3-ketoacyl-CoA synthase 4	396	0	0	0	0	0	0	0	0	0	0	0	0	0	0	0	0	XP_008392599.3(LOW QUALITY PROTEIN: 3-ketoacyl-CoA synthase 4 [Malus domestica])	GO:0006633(biological_process:fatty acid biosynthetic process); GO:0016021(cellular_component:integral component of membrane); GO:0016747(molecular_function:transferase activity, transferring acyl groups other than amino-acyl groups)	K15397	KCS	map04626(Plant-pathogen interaction); map00062(Fatty acid elongation)	ENOG410Y5VH(I:Lipid transport and metabolism)	ENOG410Y5VH(3-ketoacyl-coa synthase)	PF08392.12(FAE1_CUT1_RppA:FAE1/Type III polyketide synthase-like protein)	sp|Q9LN49|KCS4_ARATH(3-ketoacyl-CoA synthase 4 OS=Arabidopsis thaliana OX=3702 GN=KCS4 PE=2 SV=1)
MD00G1059400	MD00G1059400	3-ketoacyl-CoA synthase 4	498	0	0	0	0	0	0	0	0	0	0	0	0	0	0	0	0	XP_008392599.3(LOW QUALITY PROTEIN: 3-ketoacyl-CoA synthase 4 [Malus domestica])	GO:0006633(biological_process:fatty acid biosynthetic process); GO:0016021(cellular_component:integral component of membrane); GO:0016747(molecular_function:transferase activity, transferring acyl groups other than amino-acyl groups)	K15397	KCS	map04626(Plant-pathogen interaction); map00062(Fatty acid elongation)	ENOG410Y5VH(I:Lipid transport and metabolism)	ENOG410Y5VH(3-ketoacyl-coa synthase)	PF08392.12(FAE1_CUT1_RppA:FAE1/Type III polyketide synthase-like protein)	sp|Q9LN49|KCS4_ARATH(3-ketoacyl-CoA synthase 4 OS=Arabidopsis thaliana OX=3702 GN=KCS4 PE=2 SV=1)
MD00G1059500	MD00G1059500		121	0	0	0	0	0	0	0	0	0	0	0	0	0	0	0	0	RXI06735.1(hypothetical protein DVH24_025871 [Malus domestica])
MD00G1059600	MD00G1059600		117	0	0	0	0	0	0	0	0	0	0	0	0	0	0	0	0	RXI06735.1(hypothetical protein DVH24_025871 [Malus domestica])
MD00G1059700	MD00G1059700	hydroxy methylglutaryl CoA reductase 1	717	0	0	0	0	0	0	0	0	0	0	0	0	0	0	0	0	XP_028954785.1(3-hydroxy-3-methylglutaryl-coenzyme A reductase 2-like [Malus domestica])	GO:0004420(molecular_function:hydroxymethylglutaryl-CoA reductase (NADPH) activity); GO:0050662(molecular_function:coenzyme binding); GO:0015936(biological_process:coenzyme A metabolic process); GO:0016021(cellular_component:integral component of membrane); GO:0005789(cellular_component:endoplasmic reticulum membrane); GO:0008299(biological_process:isoprenoid biosynthetic process)	K00021	HMGCR	map00900(Terpenoid backbone biosynthesis)			PF00368.18(HMG-CoA_red:Hydroxymethylglutaryl-coenzyme A reductase)	sp|O64966|HMDH1_GOSHI(3-hydroxy-3-methylglutaryl-coenzyme A reductase 1 OS=Gossypium hirsutum OX=3635 GN=HMG1 PE=3 SV=1)
MD00G1059800	MD00G1059800	MED9	174	0	0	0	0	0	0	0	0	0	0	0	0	0	0	0	0	XP_020415176.1(mediator of RNA polymerase II transcription subunit 9 [Prunus persica])	GO:0016592(cellular_component:mediator complex); GO:0006357(biological_process:regulation of transcription from RNA polymerase II promoter); GO:0003712(molecular_function:transcription cofactor activity)
MD00G1059900	MD00G1059900	LOB domain-containing protein 22	1205	0	0	0	0	0	0	0	0	0	0	0	0	0	0	0	0	XP_008338722.1(LOB domain-containing protein 22 [Malus domestica])					ENOG410YPQ9(S:Function unknown)	ENOG410YPQ9(lob domain-containing protein)	PF03195.14(LOB:Lateral organ boundaries (LOB) domain)	sp|Q9LRW1|LBD22_ARATH(LOB domain-containing protein 22 OS=Arabidopsis thaliana OX=3702 GN=LBD22 PE=2 SV=1)
MD00G1060000	MD00G1060000	Protein of unknown function	1128	0	13	6.05	0	2.24	15.4	11	0	3.04	1.64	6	6.22	6.35	5.88	4.68	4.62	RXH92508.1(hypothetical protein DVH24_033404 [Malus domestica])	GO:0016021(cellular_component:integral component of membrane)	K19027	ZFYVE26		ENOG410XRV7(S:Function unknown)	ENOG410XRV7(Zinc finger, FYVE domain containing 26)
MD00G1060100	MD00G1060100	Tetratricopeptide repeat (TPR)-like superfamily protein	3002	999	1107	1067.32	926	1069.01	1513.05	505	343.03	612.65	706.9	731	801	1057.77	1169.35	486.893	746.3	XP_008382719.2(pre-mRNA-processing factor 39 isoform X1 [Malus domestica])	GO:0048510(biological_process:regulation of timing of transition from vegetative to reproductive phase); GO:0005829(cellular_component:cytosol); GO:0006396(biological_process:RNA processing)	K13217	PRPF39, PRP39		ENOG410XPVR(A:RNA processing and modification)	ENOG410XPVR(PRP39 pre-mRNA processing factor 39 homolog (S. cerevisiae))	PF08424.10(NRDE-2:NRDE-2, necessary for RNA interference)	sp|Q4KLU2|PRP39_XENLA(Pre-mRNA-processing factor 39 OS=Xenopus laevis OX=8355 GN=prpf39 PE=2 SV=1)
MD00G1060200	MD00G1060200	Protein of unknown function	822	0	0	0	10	0	0	0	0	0	0	0	0	0	3.3333	0	0	XP_017190553.2(uncharacterized protein LOC103445473 isoform X2 [Malus domestica])
MD00G1060300	MD00G1060300	translocase of outer membrane 22-V	309	338.98	264	304	364.99	265	337.65	301	256.97	278.85	282	249	248	302.327	322.547	278.94	259.667	XP_008365947.1(mitochondrial import receptor subunit TOM9-2-like [Malus domestica])	GO:0006886(biological_process:intracellular protein transport); GO:0005741(cellular_component:mitochondrial outer membrane); GO:0016021(cellular_component:integral component of membrane)	K17769	TOM22		ENOG41122K3(U:Intracellular trafficking, secretion, and vesicular transport)	ENOG41122K3(mitochondrial import receptor subunit TOM22)	PF04281.13(Tom22:Mitochondrial import receptor subunit Tom22)	sp|Q9FNC9|TOM92_ARATH(Mitochondrial import receptor subunit TOM9-2 OS=Arabidopsis thaliana OX=3702 GN=TOM9-2 PE=1 SV=3)
MD00G1060400	MD00G1060400	plasmodesmata-located protein 2	1296	22	15	4	7	29	38	3	0	2	0	0	1	13.6667	24.6667	1.6667	0.3333	XP_008382724.2(LOW QUALITY PROTEIN: plasmodesmata-located protein 1-like [Malus domestica])	GO:0016021(cellular_component:integral component of membrane)				ENOG410YTC3(U:Intracellular trafficking, secretion, and vesicular transport)	ENOG410YTC3(cysteine-rich repeat secretory protein)	PF01657.17(Stress-antifung:Salt stress response/antifungal)	sp|Q8GXV7|PDLP1_ARATH(Plasmodesmata-located protein 1 OS=Arabidopsis thaliana OX=3702 GN=PDLP1 PE=1 SV=2)
MD00G1060500	MD00G1060500		389	0	0	0	0	0	0	0	0	0	0	0	0	0	0	0	0	RXH87227.1(hypothetical protein DVH24_028727 [Malus domestica])	GO:0008289(molecular_function:lipid binding); GO:0003677(molecular_function:DNA binding)	K09338	HD-ZIP
MD00G1060600	MD00G1060600	protodermal factor 2	704	0	0	0	0	0	1	0	0	0	0	0	0	0	0.3333	0	0	XP_028954801.1(homeobox-leucine zipper protein ROC1-like [Malus domestica])	GO:0008289(molecular_function:lipid binding); GO:0003677(molecular_function:DNA binding)	K09338	HD-ZIP		ENOG411107H(U:Intracellular trafficking, secretion, and vesicular transport)	ENOG411107H(cysteine-rich repeat secretory protein)	PF01852.19(START:START domain)	sp|Q6ZAR0|ROC1_ORYSJ(Homeobox-leucine zipper protein ROC1 OS=Oryza sativa subsp. japonica OX=39947 GN=ROC1 PE=2 SV=1)
MD00G1060700	MD00G1060700	SET-domain containing protein lysine methyltransferase family protein	2753	75	81	81	57	105	69	67	56	69	94	52	68	79	77	64	71.3333	RXH87228.1(hypothetical protein DVH24_028728 [Malus domestica])	GO:0018024(molecular_function:histone-lysine N-methyltransferase activity); GO:0005634(cellular_component:nucleus); GO:0005694(cellular_component:chromosome); GO:0008270(molecular_function:zinc ion binding)				COG2940(U:Intracellular trafficking, secretion, and vesicular transport)	COG2940(cysteine-rich repeat secretory protein)	PF10440.9(WIYLD:Ubiquitin-binding WIYLD domain); PF00856.28(SET:SET domain); PF05033.16(Pre-SET:Pre-SET motif)	sp|Q9FNC7|SUVR2_ARATH(Probable inactive histone-lysine N-methyltransferase SUVR2 OS=Arabidopsis thaliana OX=3702 GN=SUVR2 PE=1 SV=2)
MD00G1060800	MD00G1060800	HAD superfamily	1222	0	0	0	0	0	0	0	0	1	0	0	0	0	0	0.3333	0	XP_028954813.1(acid phosphatase 1-like [Malus domestica])	GO:0003993(molecular_function:acid phosphatase activity)				ENOG410Y9AU(S:Function unknown)	ENOG410Y9AU(Acid phosphatase)	PF03767.14(Acid_phosphat_B:HAD superfamily, subfamily IIIB (Acid phosphatase))	sp|P27061|PPA1_SOLLC(Acid phosphatase 1 OS=Solanum lycopersicum OX=4081 GN=APS1 PE=2 SV=1)
MD00G1060900	MD00G1060900	phosphate starvation response 1	2001	389	399	461	415	443	466.35	358.39	286	355	405	367	392.93	416.333	441.45	333.13	388.31	XP_028954802.1(protein PHOSPHATE STARVATION RESPONSE 1-like isoform X1 [Malus domestica])	GO:0005634(cellular_component:nucleus); GO:0003677(molecular_function:DNA binding)				ENOG410YG61(S:Function unknown)	ENOG410YG61(Myb-like DNA-binding domain containing protein, expressed)	PF14379.6(Myb_CC_LHEQLE:MYB-CC type transfactor, LHEQLE motif); PF00249.31(Myb_DNA-binding:Myb-like DNA-binding domain)	sp|Q8GUN5|PHL1_ARATH(Protein PHR1-LIKE 1 OS=Arabidopsis thaliana OX=3702 GN=PHL1 PE=1 SV=1)
MD00G1061000	MD00G1061000	cellulose synthase A4	2304	0	0	0	0	0	0	0	0	0	0	0	0	0	0	0	0	RXH87229.1(hypothetical protein DVH24_028729 [Malus domestica])	GO:0016021(cellular_component:integral component of membrane); GO:0030244(biological_process:cellulose biosynthetic process); GO:0071555(biological_process:cell wall organization); GO:0016760(molecular_function:cellulose synthase (UDP-forming) activity); GO:0005886(cellular_component:plasma membrane); GO:0046872(molecular_function:metal ion binding)	K10999	CESA		COG1215(S:Function unknown)	COG1215(Myb-like DNA-binding domain containing protein, expressed)	PF03552.14(Cellulose_synt:Cellulose synthase); PF13632.6(Glyco_trans_2_3:Glycosyl transferase family group 2)	sp|Q84JA6|CESA4_ARATH(Cellulose synthase A catalytic subunit 4 [UDP-forming] OS=Arabidopsis thaliana OX=3702 GN=CESA4 PE=1 SV=1)
MD00G1061100	MD00G1061100	cellulose synthase A4	3516	0	0	0	0	0	0	0	0	0	0	0	0	0	0	0	0	XP_008348984.1(cellulose synthase A catalytic subunit 4 [UDP-forming]-like [Malus domestica])	GO:0005794(cellular_component:Golgi apparatus); GO:0009833(biological_process:plant-type primary cell wall biogenesis); GO:0016021(cellular_component:integral component of membrane); GO:0005802(cellular_component:trans-Golgi network); GO:0030244(biological_process:cellulose biosynthetic process); GO:0071555(biological_process:cell wall organization); GO:0016760(molecular_function:cellulose syntha…	K10999	CESA		COG1215(M:Cell wall/membrane/envelope biogenesis)	COG1215(Glycosyl transferase, family 2)	PF03552.14(Cellulose_synt:Cellulose synthase); PF14569.6(zf-UDP:Zinc-binding RING-finger); PF13632.6(Glyco_trans_2_3:Glycosyl transferase family group 2); PF14570.6(zf-RING_4:RING/Ubox like zinc-binding domain)	sp|Q84JA6|CESA4_ARATH(Cellulose synthase A catalytic subunit 4 [UDP-forming] OS=Arabidopsis thaliana OX=3702 GN=CESA4 PE=1 SV=1)
MD00G1061200	MD00G1061200	Leucine-rich repeat receptor-like protein kinase family protein	3606	0	0	0	0	0	0	0	0	0	0	0	0	0	0	0	0	XP_028954809.1(MDIS1-interacting receptor like kinase 2-like [Malus domestica])	GO:0016021(cellular_component:integral component of membrane); GO:0005524(molecular_function:ATP binding); GO:0004672(molecular_function:protein kinase activity)				COG4886(M:Cell wall/membrane/envelope biogenesis)	COG4886(Glycosyl transferase, family 2)	PF13855.6(LRR_8:Leucine rich repeat); PF00069.25(Pkinase:Protein kinase domain); PF07714.17(Pkinase_Tyr:Protein tyrosine kinase); PF12799.7(LRR_4:Leucine Rich repeats (2 copies)); PF08263.12(LRRNT_2:Leucine rich repeat N-terminal domain)	sp|Q8VZG8|MIK2_ARATH(MDIS1-interacting receptor like kinase 2 OS=Arabidopsis thaliana OX=3702 GN=MIK2 PE=1 SV=3)
MD00G1061300	MD00G1061300		124	0	0	0	0	0	0	0	0	0	0	0	0	0	0	0	0	RXH97299.1(hypothetical protein DVH24_035967 [Malus domestica])
MD00G1061400	MD00G1061400		119	0	0	0	0	0	0	0	0	0	0	0	0	0	0	0	0	RXI09469.1(hypothetical protein DVH24_034086, partial [Malus domestica])
MD00G1061500	MD00G1061500		874	7	1	7	23	4	9	3	1	0	3	15	6	5	12	1.3333	8	RXI09295.1(hypothetical protein DVH24_033912 [Malus domestica])
MD00G1061600	MD00G1061600	electron transport SCO1/SenC family protein	1340	96.46	90	100	85	67	98.19	119	98	87	113	114	110.71	95.4867	83.3967	101.333	112.57	XP_008362334.1(protein SCO1 homolog 1, mitochondrial [Malus domestica])	GO:0006878(biological_process:cellular copper ion homeostasis); GO:0016021(cellular_component:integral component of membrane); GO:0008535(biological_process:respiratory chain complex IV assembly); GO:0005743(cellular_component:mitochondrial inner membrane); GO:0006825(biological_process:copper ion transport); GO:0045454(biological_process:cell redox homeostasis); GO:0005507(molecular_function:cop…	K07152	SCO1				PF02630.14(SCO1-SenC:SCO1/SenC); PF00578.21(AhpC-TSA:AhpC/TSA family); PF13905.6(Thioredoxin_8:Thioredoxin-like)	sp|Q8VYP0|SCO11_ARATH(Protein SCO1 homolog 1, mitochondrial OS=Arabidopsis thaliana OX=3702 GN=HCC1 PE=2 SV=1)
MD00G1061700	MD00G1061700	AMP deaminase	3380	304.98	290.63	440.04	374.19	367.39	521.55	374.16	170	333	308.07	188.87	293.67	345.217	421.043	292.387	263.537	XP_008362324.2(AMP deaminase [Malus domestica])	GO:0009737(biological_process:response to abscisic acid); GO:0005829(cellular_component:cytosol); GO:0031307(cellular_component:integral component of mitochondrial outer membrane); GO:0032264(biological_process:IMP salvage); GO:0009793(biological_process:embryo development ending in seed dormancy); GO:0043424(molecular_function:protein histidine kinase binding); GO:0003876(molecular_function:AMP …	K01490	AMPD	map00230(Purine metabolism)	COG1816(F:Nucleotide transport and metabolism)	COG1816(adenosine deaminase)	PF00962.22(A_deaminase:Adenosine/AMP deaminase)	sp|O80452|AMPD_ARATH(AMP deaminase OS=Arabidopsis thaliana OX=3702 GN=AMPD PE=1 SV=2)
MD00G1061800	MD00G1061800	UbiA prenyltransferase family protein	1510	1056	1208	281	310	753.97	1360	219	247	243	222	214	224	848.333	807.99	236.333	220	XP_008362316.1(chlorophyll synthase, chloroplastic-like isoform X2 [Malus domestica])	GO:0016021(cellular_component:integral component of membrane); GO:0015995(biological_process:chlorophyll biosynthetic process); GO:0046408(molecular_function:chlorophyll synthetase activity)	K04040	chlG, bchG	map00860(Porphyrin and chlorophyll metabolism)	COG0382(H:Coenzyme transport and metabolism)	COG0382(Synthesis of 3-octaprenyl-4-hydroxybenzoate (By similarity))	PF01040.18(UbiA:UbiA prenyltransferase family)	sp|Q38833|CHLG_ARATH(Chlorophyll synthase, chloroplastic OS=Arabidopsis thaliana OX=3702 GN=CHLG PE=2 SV=1)
MD00G1061900	MD00G1061900	Stress induced protein	546	0	0	0	0	0	59	0	0	0	0	0	0	0	19.6667	0	0	XP_028954817.1(em protein H5-like [Malus domestica])					ENOG410YPWX(H:Coenzyme transport and metabolism)	ENOG410YPWX(Synthesis of 3-octaprenyl-4-hydroxybenzoate (By similarity))	PF00477.17(LEA_5:Small hydrophilic plant seed protein)	sp|I1JLC8|SLE2_SOYBN(Protein SLE2 OS=Glycine max OX=3847 GN=SLE2 PE=2 SV=1)
MD00G1062000	MD00G1062000	Stress induced protein	300	0	0	0	0	0	6025	0	0	0	0	0	0	0	2008.33	0	0	XP_008362293.1(em protein H5 [Malus domestica])	GO:0005829(cellular_component:cytosol); GO:0009737(biological_process:response to abscisic acid)				ENOG410YPWX(S:Function unknown)	ENOG410YPWX(acquisition of desiccation tolerance in seed)	PF00477.17(LEA_5:Small hydrophilic plant seed protein)	sp|P42755|EM4_WHEAT(Em protein H5 OS=Triticum aestivum OX=4565 GN=EMH5 PE=2 SV=1)
MD00G1062100	MD00G1062100	Mitochondrial substrate carrier family protein	1436	106	87.17	100	106	85	359.17	83.13	63	71	76	100	92	97.7233	183.39	72.3767	89.3333	RXI01445.1(hypothetical protein DVH24_014794 [Malus domestica])	GO:0022857(molecular_function:transmembrane transporter activity); GO:0016021(cellular_component:integral component of membrane)	K15100	SLC25A1, CTP		ENOG410YAYP(S:Function unknown)	ENOG410YAYP(mitochondrial)	PF00153.27(Mito_carr:Mitochondrial carrier protein)	sp|Q9M038|SFC1_ARATH(Mitochondrial succinate-fumarate transporter 1 OS=Arabidopsis thaliana OX=3702 GN=SFC1 PE=2 SV=1)
MD00G1062200	MD00G1062200	metallopeptidase M24 family protein	1839	839.31	857.28	836.82	683.98	773.91	725.3	829.77	476.52	788.36	729.82	626.6	684.29	844.47	727.73	698.217	680.237	RXI01445.1(hypothetical protein DVH24_014794 [Malus domestica])	GO:0004177(molecular_function:aminopeptidase activity)				COG0024(J:Translation, ribosomal structure and biogenesis)	COG0024(Removes the N-terminal methionine from nascent proteins (By similarity))	PF00557.24(Peptidase_M24:Metallopeptidase family M24)	sp|M1CZC0|EBP1_SOLTU(ERBB-3 BINDING PROTEIN 1 OS=Solanum tuberosum OX=4113 GN=EBP1 PE=2 SV=1)
MD00G1062300	MD00G1062300	DNAJ heat shock N-terminal domain-containing protein	2197	11	11	25	27	14.14	39	18	10	35.43	33.18	26.99	23	15.6667	26.7133	21.1433	27.7233	RXI01446.1(hypothetical protein DVH24_014795 [Malus domestica])					COG2214(O:Posttranslational modification, protein turnover, chaperones)	COG2214(DNAj domain protein)	PF00226.31(DnaJ:DnaJ domain); PF13848.6(Thioredoxin_6:Thioredoxin-like domain)	sp|Q9SR96|DNJ63_ARATH(DnaJ protein ERDJ3A OS=Arabidopsis thaliana OX=3702 GN=ERDJ3A PE=1 SV=1)
MD00G1062400	MD00G1062400	pyruvate decarboxylase-3	228	0	0	0	0	0	0	0	0	0	0	0	0	0	0	0	0	RXI01447.1(hypothetical protein DVH24_014796 [Malus domestica])	GO:0046872(molecular_function:metal ion binding); GO:0005829(cellular_component:cytosol); GO:0000287(molecular_function:magnesium ion binding); GO:0016831(molecular_function:carboxy-lyase activity); GO:0004737(molecular_function:pyruvate decarboxylase activity); GO:0030976(molecular_function:thiamine pyrophosphate binding); GO:0001666(biological_process:response to hypoxia)	K01568	PDC, pdc	map00010(Glycolysis / Gluconeogenesis)	COG3961(G:Carbohydrate transport and metabolism); COG3961(H:Coenzyme transport and metabolism)	COG3961(Pyruvate decarboxylase); COG3961(Pyruvate decarboxylase)		sp|O82647|PDC1_ARATH(Pyruvate decarboxylase 1 OS=Arabidopsis thaliana OX=3702 GN=PDC1 PE=2 SV=1)
MD00G1062500	MD00G1062500		301	0	0	0	0	0	0	1	0	0	0	0	0	0	0	0.3333	0	XP_008233739.1(PREDICTED: clathrin light chain 2 [Prunus mume])
MD00G1062600	MD00G1062600	Leucine-rich repeat protein kinase family protein	2058	0	0	0	0	0	0	0	0	0	0	0	0	0	0	0	0	XP_028961762.1(LOW QUALITY PROTEIN: putative receptor-like protein kinase At3g47110 [Malus domestica])							PF00069.25(Pkinase:Protein kinase domain); PF07714.17(Pkinase_Tyr:Protein tyrosine kinase); PF13855.6(LRR_8:Leucine rich repeat); PF12799.7(LRR_4:Leucine Rich repeats (2 copies))	sp|C0LGP4|Y3475_ARATH(Probable LRR receptor-like serine/threonine-protein kinase At3g47570 OS=Arabidopsis thaliana OX=3702 GN=At3g47570 PE=2 SV=1)
MD00G1062700	MD00G1062700	Clathrin light chain protein	513	0	0	0	0	0	0	0	0	0	0	0	0	0	0	0	0	RXH94634.1(hypothetical protein DVH24_024318, partial [Malus domestica])	GO:0009941(cellular_component:chloroplast envelope); GO:0016192(biological_process:vesicle-mediated transport); GO:0006886(biological_process:intracellular protein transport); GO:0005198(molecular_function:structural molecule activity); GO:0030130(cellular_component:clathrin coat of trans-Golgi network vesicle); GO:0030132(cellular_component:clathrin coat of coated pit); GO:0009504(cellular_compo…				ENOG410YMJV(U:Intracellular trafficking, secretion, and vesicular transport)	ENOG410YMJV(Clathrin is the major protein of the polyhedral coat of coated pits and vesicles)		sp|Q9SKU1|CLC1_ARATH(Clathrin light chain 1 OS=Arabidopsis thaliana OX=3702 GN=At2g20760 PE=2 SV=1)
MD00G1062800	MD00G1062800	Leucine-rich repeat protein kinase family protein	3056	0	0	0	0	0	0	0	0	0	0	0	0	0	0	0	0	XP_028954830.1(LOW QUALITY PROTEIN: probable LRR receptor-like serine/threonine-protein kinase At3g47570 [Malus domestica])							PF07714.17(Pkinase_Tyr:Protein tyrosine kinase); PF13855.6(LRR_8:Leucine rich repeat); PF00069.25(Pkinase:Protein kinase domain); PF12799.7(LRR_4:Leucine Rich repeats (2 copies)); PF08263.12(LRRNT_2:Leucine rich repeat N-terminal domain)	sp|Q2R2D5|XA21_ORYSJ(Receptor kinase-like protein Xa21 OS=Oryza sativa subsp. japonica OX=39947 GN=XA21 PE=1 SV=1)
MD00G1062900	MD00G1062900		625	737.15	459	808	710.79	452	388.38	612	735.92	661.38	589	566.32	526.96	668.05	517.057	669.767	560.76	RXH94631.1(hypothetical protein DVH24_024315 [Malus domestica])								sp|O04209|CLC2_ARATH(Clathrin light chain 2 OS=Arabidopsis thaliana OX=3702 GN=CLC2 PE=1 SV=1)
MD00G1063000	MD00G1063000	Leucine-rich repeat protein kinase family protein	3117	0	0	0	0	0	0	0	0	0	0	0	0	0	0	0	0	XP_008369395.1(probable LRR receptor-like serine/threonine-protein kinase At3g47570 [Malus domestica])							PF00069.25(Pkinase:Protein kinase domain); PF07714.17(Pkinase_Tyr:Protein tyrosine kinase); PF13855.6(LRR_8:Leucine rich repeat); PF12799.7(LRR_4:Leucine Rich repeats (2 copies)); PF08263.12(LRRNT_2:Leucine rich repeat N-terminal domain)	sp|Q2R2D5|XA21_ORYSJ(Receptor kinase-like protein Xa21 OS=Oryza sativa subsp. japonica OX=39947 GN=XA21 PE=1 SV=1)
MD00G1063100	MD00G1063100		107	0	0	0	0	0	0	0	0	0	0	0	0	0	0	0	0	XP_028963329.1(uncharacterized protein LOC114826718 [Malus domestica])
MD00G1063200	MD00G1063200	FZO-like	393	11.08	0	0	1.12	14.7	3.05	4.54	0	0	5.72	3.1	0	3.6933	6.29	1.5133	2.94	XP_028954820.1(probable transmembrane GTPase FZO-like, chloroplastic [Malus domestica])	GO:0003824(molecular_function:catalytic activity); GO:0016021(cellular_component:integral component of membrane); GO:0005525(molecular_function:GTP binding)				COG0699(S:Function unknown)	COG0699(Dynamin family)		sp|Q1KPV0|FZL_ARATH(Probable transmembrane GTPase FZO-like, chloroplastic OS=Arabidopsis thaliana OX=3702 GN=FZL PE=1 SV=1)
MD00G1063300	MD00G1063300		826	2	0	0	0	0	0	1	1	0	1	2	4	0.6667	0	0.6667	2.3333	XP_008338674.2(uncharacterized protein LOC103401731 [Malus domestica])
MD00G1063400	MD00G1063400	Chaperone DnaJ-domain superfamily protein	2630	308	320	405	330	406	322	306	166	266	272	268	270	344.333	352.667	246	270	XP_008361515.2(auxilin-related protein 2 isoform X1 [Malus domestica])							PF00226.31(DnaJ:DnaJ domain)	sp|Q0WQ57|AUXI2_ARATH(Auxilin-related protein 2 OS=Arabidopsis thaliana OX=3702 GN=At4g12770 PE=1 SV=1)
MD00G1063500	MD00G1063500	Protein kinase superfamily protein	1833	18	39	12	20	31	23	7	1	13	3	3	11	23	24.6667	7	5.6667	XP_008361518.2(probable receptor-like protein kinase At1g11050 [Malus domestica])	GO:0004674(molecular_function:protein serine/threonine kinase activity); GO:0016021(cellular_component:integral component of membrane); GO:0005524(molecular_function:ATP binding); GO:0004672(molecular_function:protein kinase activity)				COG0515(T:Signal transduction mechanisms)	COG0515(Serine Threonine protein kinase)	PF00069.25(Pkinase:Protein kinase domain); PF07714.17(Pkinase_Tyr:Protein tyrosine kinase)	sp|O04086|Y1105_ARATH(Probable receptor-like protein kinase At1g11050 OS=Arabidopsis thaliana OX=3702 GN=At1g11050 PE=2 SV=1)
MD00G1063600	MD00G1063600	MLP-like protein 28	607	8	8	27.6	262.8	0	84.75	0	1	6.02	0	0	0	14.5333	115.85	2.34	0	XP_028954822.1(MLP-like protein 28 [Malus domestica])	GO:0006952(biological_process:defense response)						PF00407.19(Bet_v_1:Pathogenesis-related protein Bet v I family); PF10604.9(Polyketide_cyc2:Polyketide cyclase / dehydrase and lipid transport)	sp|Q9SSK9|MLP28_ARATH(MLP-like protein 28 OS=Arabidopsis thaliana OX=3702 GN=MLP28 PE=1 SV=1)
MD00G1063700	MD00G1063700	Matrixin family protein	876	0	0	0	0	0	0	0	0	0	0	0	0	0	0	0	0	XP_008361425.1(metalloendoproteinase 4-MMP-like [Malus domestica])	GO:0016021(cellular_component:integral component of membrane); GO:0004222(molecular_function:metalloendopeptidase activity); GO:0008270(molecular_function:zinc ion binding); GO:0031012(cellular_component:extracellular matrix)				ENOG410XQ5D(T:Signal transduction mechanisms)	ENOG410XQ5D(Serine Threonine protein kinase)	PF00413.24(Peptidase_M10:Matrixin)	sp|Q8GWW6|4MMP_ARATH(Metalloendoproteinase 4-MMP OS=Arabidopsis thaliana OX=3702 GN=4MMP PE=1 SV=1)
MD00G1063800	MD00G1063800		120	0	0	0	0	0	0	0	0	0	0	0	0	0	0	0	0	RXH78961.1(hypothetical protein DVH24_034168, partial [Malus domestica])
MD00G1063900	MD00G1063900	FKBP-like peptidyl-prolyl cis-trans isomerase family protein	2530	242	222	248	172	208	390	146	211	205	156	198	217	237.333	256.667	187.333	190.333	XP_028954847.1(peptidyl-prolyl cis-trans isomerase FKBP53-like isoform X4 [Malus domestica])		K14826	FPR3_4		COG0545(T:Signal transduction mechanisms)	COG0545(Serine Threonine protein kinase)	PF00254.28(FKBP_C:FKBP-type peptidyl-prolyl cis-trans isomerase); PF17800.1(NPL:Nucleoplasmin-like domain)	sp|F4J9Q6|FKB43_ARATH(Peptidyl-prolyl cis-trans isomerase FKBP43 OS=Arabidopsis thaliana OX=3702 GN=FKBP43 PE=2 SV=1)
MD00G1064000	MD00G1064000	cyclin-dependent kinase B2	1483	32	31	49.03	31	38	71	17	4	32	36.11	3	31	37.3433	46.6667	17.6667	23.37	XP_008380127.1(cyclin-dependent kinase B2-2-like [Malus domestica])	GO:0006468(biological_process:protein phosphorylation); GO:0005634(cellular_component:nucleus); GO:0004674(molecular_function:protein serine/threonine kinase activity); GO:0005524(molecular_function:ATP binding); GO:0004693(molecular_function:cyclin-dependent protein serine/threonine kinase activity); GO:0051301(biological_process:cell division)	K07760	CDK		ENOG410XPP3(T:Signal transduction mechanisms)	ENOG410XPP3(Cyclin-Dependent Kinase)	PF00069.25(Pkinase:Protein kinase domain); PF07714.17(Pkinase_Tyr:Protein tyrosine kinase); PF12330.8(Haspin_kinase:Haspin like kinase domain)	sp|Q8LG64|CKB22_ARATH(Cyclin-dependent kinase B2-2 OS=Arabidopsis thaliana OX=3702 GN=CDKB2-2 PE=1 SV=2)
MD00G1064100	MD00G1064100	Protein of unknown function	2622	312	363	427	229	368	420	308	305	304	344	332	371	367.333	339	305.667	349	XP_028954868.1(ion channel CASTOR-like isoform X2 [Malus domestica])	GO:0016021(cellular_component:integral component of membrane)	K21866	POLLUX, DMI1, CASTOR		COG1226(T:Signal transduction mechanisms)	COG1226(Cyclin-Dependent Kinase)	PF06241.12(Castor_Poll_mid:Castor and Pollux, part of voltage-gated ion channel); PF02080.21(TrkA_C:TrkA-C domain)	sp|Q5H8A6|CASTO_LOTJA(Ion channel CASTOR OS=Lotus japonicus OX=34305 GN=CASTOR PE=1 SV=1)
MD00G1064200	MD00G1064200		677	0	0	0	0	0	0	0	0	0	0	0	0	0	0	0	0	RXH70807.1(hypothetical protein DVH24_015429 [Malus domestica])	GO:0016021(cellular_component:integral component of membrane)	K21866	POLLUX, DMI1, CASTOR		COG1226(P:Inorganic ion transport and metabolism)	COG1226(PotAssium voltage-gated channel)
MD00G1064300	MD00G1064300		799	0	0	0	0	0	5	0	0	0	0	0	0	0	1.6667	0	0	RXI01186.1(hypothetical protein DVH24_001420 [Malus domestica])
MD00G1064400	MD00G1064400	voltage dependent anion channel 4	1472	1889	2054	2102	1912	1808	992	1596	1692	1705	1819	1810	1818	2015	1570.67	1664.33	1815.67	XP_008363546.1(mitochondrial outer membrane protein porin 4 [Malus domestica])	GO:0009617(biological_process:response to bacterium); GO:0005741(cellular_component:mitochondrial outer membrane); GO:0008308(molecular_function:voltage-gated anion channel activity); GO:0005886(cellular_component:plasma membrane)	K15040	VDAC2		ENOG410ZBK1(P:Inorganic ion transport and metabolism)	ENOG410ZBK1(PotAssium voltage-gated channel)	PF01459.22(Porin_3:Eukaryotic porin)	sp|Q9FKM2|VDAC4_ARATH(Mitochondrial outer membrane protein porin 4 OS=Arabidopsis thaliana OX=3702 GN=VDAC4 PE=1 SV=1)
MD00G1064500	MD00G1064500	Exostosin family protein	1197	0	0	0	0	0	0	0	0	0	0	0	0	0	0	0	0	RXI00569.1(hypothetical protein DVH24_000803 [Malus domestica])	GO:0016021(cellular_component:integral component of membrane); GO:0006486(biological_process:protein glycosylation); GO:0016757(molecular_function:transferase activity, transferring glycosyl groups)	K20888	MUR3				PF03016.15(Exostosin:Exostosin family)	sp|Q8H038|KATAM_ORYSJ(Xyloglucan galactosyltransferase KATAMARI1 homolog OS=Oryza sativa subsp. japonica OX=39947 GN=Os03g0144800 PE=2 SV=1)
MD00G1064600	MD00G1064600	Exostosin family protein	1479	2	0	0	0	0	0	0	0	0	0	0	0	0.6667	0	0	0	XP_008360041.1(probable xyloglucan galactosyltransferase GT14 [Malus domestica])	GO:0016021(cellular_component:integral component of membrane); GO:0006486(biological_process:protein glycosylation); GO:0016757(molecular_function:transferase activity, transferring glycosyl groups)	K20888	MUR3				PF03016.15(Exostosin:Exostosin family)	sp|Q7XJ98|MUR3_ARATH(Xyloglucan galactosyltransferase MUR3 OS=Arabidopsis thaliana OX=3702 GN=MUR3 PE=1 SV=1)
MD00G1064700	MD00G1064700	Protein of unknown function	1341	628	685	536	345	635	489	734	504	659	1000	874	906	616.333	489.667	632.333	926.667	XP_028954874.1(uncharacterized protein LOC103423476 isoform X1 [Malus domestica])					ENOG41100C3(S:Function unknown)	ENOG41100C3(Protein of unknown function (DUF3727))	PF12527.8(DUF3727:Protein of unknown function (DUF3727))
MD00G1064800	MD00G1064800	Thioesterase superfamily protein	1186	248	267	229	169	177	252	374	313	243	329	297	262	248	199.333	310	296	XP_028954889.1(uncharacterized protein LOC103404910 [Malus domestica])	GO:0006633(biological_process:fatty acid biosynthetic process); GO:0016836(molecular_function:hydro-lyase activity)	K02372	fabZ	map00780(Biotin metabolism); map00061(Fatty acid biosynthesis)	COG0764(S:Function unknown)	COG0764(Protein of unknown function (DUF3727))	PF07977.13(FabA:FabA-like domain); PF01575.19(MaoC_dehydratas:MaoC like domain)	sp|P73848|FABZ_SYNY3(3-hydroxyacyl-[acyl-carrier-protein] dehydratase FabZ OS=Synechocystis sp. (strain PCC 6803 / Kazusa) OX=1111708 GN=fabZ PE=3 SV=2)
MD00G1064900	MD00G1064900		294	0	0	0	0	0	0	0	0	0	0	0	0	0	0	0	0	NP_001315724.1(ethylene-responsive transcription factor 4-like [Malus domestica])	GO:0003700(molecular_function:transcription factor activity, sequence-specific DNA binding); GO:0005634(cellular_component:nucleus); GO:0003677(molecular_function:DNA binding)	K09286	EREBP
MD00G1065000	MD00G1065000	ubiquitin-specific protease 13	2496	4	6	1	1	7.83	0	7	6	0	2	7	0	3.6667	2.9433	4.3333	3	XP_028954904.1(uncharacterized protein LOC103438638 isoform X2 [Malus domestica])							PF00917.26(MATH:MATH domain)	sp|Q84WU2|UBP13_ARATH(Ubiquitin carboxyl-terminal hydrolase 13 OS=Arabidopsis thaliana OX=3702 GN=UBP13 PE=1 SV=1)
MD00G1065100	MD00G1065100	Subtilisin-like serine endopeptidase family protein	534	16	8	14	0	4	4	11	7	7	13	6	9	12.6667	2.6667	8.3333	9.3333	RXH93775.1(hypothetical protein DVH24_015842 [Malus domestica])	GO:0004252(molecular_function:serine-type endopeptidase activity); GO:0032440(molecular_function:2-alkenal reductase [NAD(P)] activity)							sp|Q9LNU1|CRSP_ARATH(CO(2)-response secreted protease OS=Arabidopsis thaliana OX=3702 GN=CRSP PE=2 SV=1)
MD00G1065200	MD00G1065200	cytochrome P450	2640	0	0	0	0	0	0	0	0	0	0	1	7	0	0	0	2.6667	XP_028954902.1(cytochrome P450 CYP749A22-like [Malus domestica])	GO:0005506(molecular_function:iron ion binding); GO:0016705(molecular_function:oxidoreductase activity, acting on paired donors, with incorporation or reduction of molecular oxygen); GO:0016021(cellular_component:integral component of membrane); GO:0004497(molecular_function:monooxygenase activity); GO:0020037(molecular_function:heme binding)	K15639	CYP734A1, BAS1	map00905(Brassinosteroid biosynthesis)			PF00067.22(p450:Cytochrome P450)	sp|H2DH17|C7A22_PANGI(Cytochrome P450 CYP749A22 OS=Panax ginseng OX=4054 PE=2 SV=1)
MD00G1065300	MD00G1065300	ubiquitin-specific protease 13;Alias=MD00G0050700	2875	1414.29	1383.75	1325.05	1021.2	1210.28	1162.88	1264.51	1229.75	1166.73	1120.67	1105.48	1063.4	1374.36	1131.45	1220.33	1096.52	RXH93771.1(hypothetical protein DVH24_015838 [Malus domestica])							PF00917.26(MATH:MATH domain)	sp|Q84WU2|UBP13_ARATH(Ubiquitin carboxyl-terminal hydrolase 13 OS=Arabidopsis thaliana OX=3702 GN=UBP13 PE=1 SV=1)
MD00G1065400	MD00G1065400		278	0	0	0	0	0	0	0	0	0	0	0	0	0	0	0	0
MD00G1065500	MD00G1065500	Abrin-c	945	0	0	0	0	0	0	0	0	0	0	0	0	0	0	0	0	XP_008368937.2(ribosome-inactivating protein cucurmosin-like [Malus domestica])	GO:0006952(biological_process:defense response); GO:0017148(biological_process:negative regulation of translation); GO:0090729(molecular_function:toxin activity); GO:0030598(molecular_function:rRNA N-glycosylase activity)						PF00161.19(RIP:Ribosome inactivating protein)	sp|P28590|ABRC_ABRPR(Abrin-c OS=Abrus precatorius OX=3816 PE=1 SV=1)
MD00G1065600	MD00G1065600	plasma membrane intrinsic protein 1C	222	0	0	0	0	0	0	0	0	0	0	0	0	0	0	0	0	XP_007209434.1(aquaporin PIP1-2 [Prunus persica])	GO:0016021(cellular_component:integral component of membrane); GO:0015267(molecular_function:channel activity)	K09872	PIP				PF00230.20(MIP:Major intrinsic protein)	sp|Q08733|PIP13_ARATH(Aquaporin PIP1-3 OS=Arabidopsis thaliana OX=3702 GN=PIP1-3 PE=1 SV=1)
MD00G1065700	MD00G1065700	MYB-like 102	598	0	0	0	0	0	0	0	0	0	0	0	0	0	0	0	0	PQQ06789.1(myb-related protein 315 [Prunus yedoensis var. nudiflora])	GO:0005634(cellular_component:nucleus); GO:0003677(molecular_function:DNA binding)	K09422	MYBP		COG5147(S:Function unknown)	COG5147(Protein of unknown function (DUF3727))	PF00249.31(Myb_DNA-binding:Myb-like DNA-binding domain); PF13921.6(Myb_DNA-bind_6:Myb-like DNA-binding domain); PF09111.10(SLIDE:SLIDE)	sp|Q9LDR8|MY102_ARATH(Transcription factor MYB102 OS=Arabidopsis thaliana OX=3702 GN=MYB102 PE=2 SV=1)
MD00G1065800	MD00G1065800		116	0	0	0	0	0	0	0	0	0	0	0	0	0	0	0	0	RXH78961.1(hypothetical protein DVH24_034168, partial [Malus domestica])
MD00G1065900	MD00G1065900		159	0	0	0	0	0	0	0	0	0	0	0	0	0	0	0	0
MD00G1066000	MD00G1066000	3-ketoacyl-CoA synthase 4	948	0	0	0	0	0	0	0	0	0	0	0	0	0	0	0	0	XP_008358858.3(LOW QUALITY PROTEIN: 3-ketoacyl-CoA synthase 4 [Malus domestica])	GO:0006633(biological_process:fatty acid biosynthetic process); GO:0016021(cellular_component:integral component of membrane); GO:0016747(molecular_function:transferase activity, transferring acyl groups other than amino-acyl groups)	K15397	KCS	map04626(Plant-pathogen interaction); map00062(Fatty acid elongation)			PF08392.12(FAE1_CUT1_RppA:FAE1/Type III polyketide synthase-like protein); PF00195.19(Chal_sti_synt_N:Chalcone and stilbene synthases, N-terminal domain)	sp|Q9LN49|KCS4_ARATH(3-ketoacyl-CoA synthase 4 OS=Arabidopsis thaliana OX=3702 GN=KCS4 PE=2 SV=1)
MD00G1066100	MD00G1066100	S-adenosyl-L-methionine-dependent methyltransferases superfamily protein	630	0	0	0	0	0	0	0	0	0	0	0	0	0	0	0	0	RXH78845.1(hypothetical protein DVH24_002363 [Malus domestica])	GO:0008168(molecular_function:methyltransferase activity); GO:0008757(molecular_function:S-adenosylmethionine-dependent methyltransferase activity); GO:0003723(molecular_function:RNA binding); GO:0006364(biological_process:rRNA processing)	K14835	NOP2		COG0144(K:Transcription)	COG0144(Myblike DNAbinding domain containing protein)		sp|Q922K7|NOP2_MOUSE(Probable 28S rRNA (cytosine-C(5))-methyltransferase OS=Mus musculus OX=10090 GN=Nop2 PE=1 SV=1)
MD00G1066200	MD00G1066200	polypyrimidine tract-binding protein 3	269	5.86	0	7.55	0	7.66	6.09	0	3.88	0	2.61	0	1.11	4.47	4.5833	1.2933	1.24	RXH78846.1(hypothetical protein DVH24_002364 [Malus domestica])	GO:0030170(molecular_function:pyridoxal phosphate binding); GO:0008483(molecular_function:transaminase activity); GO:0005634(cellular_component:nucleus); GO:0003723(molecular_function:RNA binding); GO:0006397(biological_process:mRNA processing)	K14948	PTBP2, NPTB					sp|Q6ICX4|PTBP3_ARATH(Polypyrimidine tract-binding protein homolog 3 OS=Arabidopsis thaliana OX=3702 GN=At1g43190 PE=2 SV=1)
MD00G1066300	MD00G1066300	polypyrimidine tract-binding protein 3	1267	123.14	169.31	116.45	108	162.43	282.91	90	150.4	113	119.59	126	91.06	136.3	184.447	117.8	112.217	XP_008384421.3(LOW QUALITY PROTEIN: polypyrimidine tract-binding protein homolog 3 [Malus domestica])	GO:0030170(molecular_function:pyridoxal phosphate binding); GO:0008483(molecular_function:transaminase activity); GO:0005634(cellular_component:nucleus); GO:0003723(molecular_function:RNA binding); GO:0006397(biological_process:mRNA processing)	K14948	PTBP2, NPTB		ENOG410XPMZ(S:Function unknown)	ENOG410XPMZ(polypyrimidine tract binding protein)	PF13893.6(RRM_5:RNA recognition motif. (a.k.a. RRM, RBD, or RNP domain)); PF00076.22(RRM_1:RNA recognition motif. (a.k.a. RRM, RBD, or RNP domain)); PF11835.8(RRM_8:RRM-like domain)	sp|Q6ICX4|PTBP3_ARATH(Polypyrimidine tract-binding protein homolog 3 OS=Arabidopsis thaliana OX=3702 GN=At1g43190 PE=2 SV=1)
MD00G1066400	MD00G1066400		92	0	0	0	0	0	0	0	0	0	0	0	0	0	0	0	0
MD00G1066500	MD00G1066500		114	0	0	0	0	0	0	0	0	0	0	0	0	0	0	0	0	RXI03839.1(hypothetical protein DVH24_038113 [Malus domestica])
MD00G1066600	MD00G1066600	GLN phosphoribosyl pyrophosphate amidotransferase 2	2123	218.79	275.13	244	217.01	251.73	381.15	261.57	129.05	170.33	228.14	227.52	254.26	245.973	283.297	186.983	236.64	XP_028954912.1(amidophosphoribosyltransferase, chloroplastic-like [Malus domestica])	GO:0004044(molecular_function:amidophosphoribosyltransferase activity); GO:0051536(molecular_function:iron-sulfur cluster binding); GO:0009113(biological_process:purine nucleobase biosynthetic process); GO:0006189(biological_process:'de novo' IMP biosynthetic process); GO:0009116(biological_process:nucleoside metabolic process); GO:0046872(molecular_function:metal ion binding)	K00764	purF, PPAT	map00250(Alanine, aspartate and glutamate metabolism); map00230(Purine metabolism)	COG0034(F:Nucleotide transport and metabolism)	COG0034(glutamine phosphoribosylpyrophosphate amidotransferase)	PF13537.6(GATase_7:Glutamine amidotransferase domain); PF13522.6(GATase_6:Glutamine amidotransferase domain); PF00156.27(Pribosyltran:Phosphoribosyl transferase domain); PF13230.6(GATase_4:Glutamine amidotransferases class-II)	sp|Q9SI61|ASE1_ARATH(Amidophosphoribosyltransferase 1, chloroplastic OS=Arabidopsis thaliana OX=3702 GN=ASE1 PE=2 SV=1)
MD00G1066700	MD00G1066700	Protein of unknown function	1324	1729	1414	1944	1432	1374.99	1468	1126	1686	1633.93	1341	1864	1426	1695.67	1425	1481.98	1543.67	XP_018497784.1(PREDICTED: uncharacterized protein LOC103967958 [Pyrus x bretschneideri])	GO:0016021(cellular_component:integral component of membrane); GO:0015986(biological_process:ATP synthesis coupled proton transport); GO:0015078(molecular_function:hydrogen ion transmembrane transporter activity); GO:0000276(cellular_component:mitochondrial proton-transporting ATP synthase complex, coupling factor F(o))				ENOG410Z6JS(S:Function unknown)	ENOG410Z6JS(-)	PF05680.12(ATP-synt_E:ATP synthase E chain)
MD00G1066800	MD00G1066800	ribosome-binding factor A family protein	1188	142	157	154	93	130	234	122	134	107	177	141	142	151	152.333	121	153.333	XP_028954909.1(probable ribosome-binding factor A, chloroplastic [Malus domestica])	GO:0006364(biological_process:rRNA processing)	K02834	rbfA		COG0858(J:Translation, ribosomal structure and biogenesis)	COG0858(Associates with free 30S ribosomal subunits (but not with 30S subunits that are part of 70S ribosomes or polysomes). Essential for efficient processing of 16S rRNA. May interact with the 5'-terminal helix region of 16S rRNA (By similarity))	PF02033.18(RBFA:Ribosome-binding factor A)	sp|O65693|RBFA_ARATH(Probable ribosome-binding factor A, chloroplastic OS=Arabidopsis thaliana OX=3702 GN=At4g34730 PE=2 SV=2)
MD00G1066900	MD00G1066900		357	0	0	0	0	0	0	0	0	0	0.99	2	0.31	0	0	0	1.1
MD00G1067000	MD00G1067000	ribosomal protein S27	261	0	0	0	0	0	0	0	0	0	0	0	0	0	0	0	0	XP_028954913.1(40S ribosomal protein S27-3-like [Malus domestica])	GO:0003735(molecular_function:structural constituent of ribosome); GO:0046872(molecular_function:metal ion binding); GO:0006412(biological_process:translation); GO:0005840(cellular_component:ribosome)	K02978	RP-S27e, RPS27	map03010(Ribosome)			PF01667.17(Ribosomal_S27e:Ribosomal protein S27)	sp|Q9M2F1|RS272_ARATH(40S ribosomal protein S27-2 OS=Arabidopsis thaliana OX=3702 GN=RPS27B PE=2 SV=2)
MD00G1067100	MD00G1067100		602	2	5	3	2	2	2	11	0	10	14	12	14	3.3333	2	7	13.3333
MD00G1067200	MD00G1067200	SAUR-like auxin-responsive protein family	510	1225	1088	1626	1717.03	1342	609	1188	990	1235	1310	1217	1334	1313	1222.68	1137.67	1287	XP_028954914.1(indole-3-acetic acid-induced protein ARG7-like [Malus domestica])	GO:0009733(biological_process:response to auxin)	K14488	SAUR	map04075(Plant hormone signal transduction)			PF02519.14(Auxin_inducible:Auxin responsive protein)	sp|P32295|ARG7_VIGRR(Indole-3-acetic acid-induced protein ARG7 OS=Vigna radiata var. radiata OX=3916 GN=ARG7 PE=2 SV=1)
MD00G1067300	MD00G1067300	extra-large G-protein 1	3120	627.77	628	681	611.5	761.98	499	711.07	399.4	620.98	805.87	566.09	766	645.59	624.16	577.15	712.653	XP_028954926.1(LOW QUALITY PROTEIN: extra-large guanine nucleotide-binding protein 1-like [Malus domestica])	GO:0007186(biological_process:G-protein coupled receptor signaling pathway); GO:0031683(molecular_function:G-protein beta/gamma-subunit complex binding); GO:0003924(molecular_function:GTPase activity); GO:0005525(molecular_function:GTP binding)				ENOG410XNVQ(S:Function unknown)	ENOG410XNVQ(Guanine nucleotide binding protein (G protein) alpha)	PF00503.20(G-alpha:G-protein alpha subunit)	sp|O80462|XLG1_ARATH(Extra-large guanine nucleotide-binding protein 1 OS=Arabidopsis thaliana OX=3702 GN=XLG1 PE=1 SV=2)
MD00G1067400	MD00G1067400	Transducin/WD40 repeat-like superfamily protein	1389	0	0	0	0	0	0	0	0	0	0	0	0	0	0	0	0	XP_028954930.1(protein JINGUBANG-like [Malus domestica])	GO:0016905(molecular_function:myosin heavy chain kinase activity)				ENOG410XP1Z(S:Function unknown)	ENOG410XP1Z(wD repeat domain)	PF00400.32(WD40:WD domain, G-beta repeat)	sp|O48716|JGB_ARATH(Protein JINGUBANG OS=Arabidopsis thaliana OX=3702 GN=JGB PE=1 SV=1)
MD00G1067500	MD00G1067500	Protein of unknown function	880	294	239	215	231	228.64	284.99	176.43	238	245	184	220.97	169.99	249.333	248.21	219.81	191.653	XP_028954928.1(uncharacterized protein LOC114823672 [Malus domestica])	GO:0016874(molecular_function:ligase activity)				ENOG410YRE3(S:Function unknown)	ENOG410YRE3(-)
MD00G1067600	MD00G1067600	methyl esterase 1	222	0	0	0	0	0	0	0	0	0	0	0	0	0	0	0	0	XP_009376503.1(PREDICTED: probable esterase PIR7A [Pyrus x bretschneideri])	GO:0102151(molecular_function:3-oxo-myristate decarboxylase activity); GO:0102577(molecular_function:3-oxo-palmitate decarboxylase activity); GO:0050410(molecular_function:3-oxolaurate decarboxylase activity)						PF05057.14(DUF676:Putative serine esterase (DUF676)); PF02450.15(LCAT:Lecithin:cholesterol acyltransferase); PF06821.13(Ser_hydrolase:Serine hydrolase)	sp|Q8S8S9|MES1_ARATH(Methylesterase 1 OS=Arabidopsis thaliana OX=3702 GN=MES1 PE=1 SV=1)
MD00G1067700	MD00G1067700	GRAM domain family protein	408	0	0	0	0	0	0	0	0	0	0	0	0	0	0	0	0	XP_028963020.1(GEM-like protein 1 [Malus domestica])					ENOG410YBXM(S:Function unknown)	ENOG410YBXM(GEM-like protein)	PF02893.20(GRAM:GRAM domain)	sp|Q8S8F8|GEM_ARATH(GLABRA2 expression modulator OS=Arabidopsis thaliana OX=3702 GN=GEM PE=1 SV=1)
MD00G1067800	MD00G1067800		409	0	0	0	0	0	0	0	0	0	0	0	0	0	0	0	0
MD00G1067900	MD00G1067900	alpha carbonic anhydrase 7	1266	84	68	79	839	950	456	53	69	145	121	182	155	77	748.333	89	152.667	XP_008362138.2(alpha carbonic anhydrase 7-like [Malus domestica])	GO:0004089(molecular_function:carbonate dehydratase activity); GO:0008270(molecular_function:zinc ion binding)	K01674	cah	map00910(Nitrogen metabolism)	COG3338(P:Inorganic ion transport and metabolism)	COG3338(Carbonic anhydrase)	PF00194.21(Carb_anhydrase:Eukaryotic-type carbonic anhydrase)	sp|Q8L817|ATCA7_ARATH(Alpha carbonic anhydrase 7 OS=Arabidopsis thaliana OX=3702 GN=ACA7 PE=2 SV=1)
MD00G1068000	MD00G1068000		633	59	57	92	54	65	32	12	16	40	50	59	64	69.3333	50.3333	22.6667	57.6667
MD00G1068100	MD00G1068100	DHHC-type zinc finger family protein	828	0	0	0	0	0	0	0	0	0	0	0	0	0	0	0	0	XP_009335340.1(PREDICTED: probable protein S-acyltransferase 1 [Pyrus x bretschneideri])	GO:0019706(molecular_function:protein-cysteine S-palmitoyltransferase activity); GO:0016021(cellular_component:integral component of membrane)	K16675	ZDHHC9_14_18		COG5273(P:Inorganic ion transport and metabolism)	COG5273(Carbonic anhydrase)	PF01529.20(DHHC:DHHC palmitoyltransferase)	sp|Q5PNZ1|ZDH21_ARATH(Probable protein S-acyltransferase 3 OS=Arabidopsis thaliana OX=3702 GN=PAT03 PE=2 SV=1)
MD00G1068200	MD00G1068200		112	0	0	0	0	0	0	0	0	0	0	0	0	0	0	0	0	RXH82990.1(hypothetical protein DVH24_003488 [Malus domestica])
MD00G1068300	MD00G1068300	SU(VAR)3-9 homolog 3	2706	220.85	362.89	384.38	145.91	370.09	217.31	218.89	41.54	167.78	359.66	308.61	410.59	322.707	244.437	142.737	359.62	XP_008392516.1(histone-lysine N-methyltransferase, H3 lysine-9 specific SUVH1-like [Malus domestica])	GO:0018024(molecular_function:histone-lysine N-methyltransferase activity); GO:0005634(cellular_component:nucleus); GO:0005694(cellular_component:chromosome); GO:0008270(molecular_function:zinc ion binding)	K11420	EHMT	map00310(Lysine degradation)	COG2940(S:Function unknown)	COG2940(Histone-lysine N-methyltransferase)	PF02182.17(SAD_SRA:SAD/SRA domain); PF05033.16(Pre-SET:Pre-SET motif); PF00856.28(SET:SET domain)	sp|Q93YF5|SUVH1_TOBAC(Histone-lysine N-methyltransferase, H3 lysine-9 specific SUVH1 OS=Nicotiana tabacum OX=4097 GN=SUVH1 PE=1 SV=1)
MD00G1068400	MD00G1068400		235	0	0	0	0	0	0	0	0	0	0	0	0	0	0	0	0	RXI00218.1(hypothetical protein DVH24_037766 [Malus domestica])
MD00G1068500	MD00G1068500	phosphoribulokinase	1735	3	1	0	7	3	6	3	0	0	0	0	3	1.3333	5.3333	1	1	XP_028954933.1(phosphoribulokinase, chloroplastic-like [Malus domestica])	GO:0005975(biological_process:carbohydrate metabolic process); GO:0008974(molecular_function:phosphoribulokinase activity); GO:0005524(molecular_function:ATP binding); GO:0009507(cellular_component:chloroplast)	K00855	PRK, prkB	map00710(Carbon fixation in photosynthetic organisms)	COG0572(F:Nucleotide transport and metabolism)	COG0572(uridine kinase)	PF00485.18(PRK:Phosphoribulokinase / Uridine kinase family)	sp|P26302|KPPR_WHEAT(Phosphoribulokinase, chloroplastic OS=Triticum aestivum OX=4565 PE=2 SV=1)
MD00G1068600	MD00G1068600	SCAMP family protein	1281	819.38	684	1016.59	756.73	759.61	816	846	637.47	893.17	1148.08	1096.13	1031.61	839.99	777.447	792.213	1091.94	XP_028954934.1(secretory carrier-associated membrane protein 4-like [Malus domestica])	GO:0005794(cellular_component:Golgi apparatus); GO:0016021(cellular_component:integral component of membrane); GO:0005739(cellular_component:mitochondrion); GO:0030658(cellular_component:transport vesicle membrane); GO:0005886(cellular_component:plasma membrane); GO:0015031(biological_process:protein transport)	K19995	SCAMP		ENOG410XSJN(U:Intracellular trafficking, secretion, and vesicular transport)	ENOG410XSJN(secretory carrier membrane protein)	PF04144.13(SCAMP:SCAMP family)	sp|Q9C6X2|SCAM4_ARATH(Secretory carrier-associated membrane protein 4 OS=Arabidopsis thaliana OX=3702 GN=SCAMP4 PE=1 SV=1)
MD00G1068700	MD00G1068700	DEA(D/H)-box RNA helicase family protein	2000	305	322	317	259	336	616	254	175	237	261	270	263	314.667	403.667	222	264.667	XP_028954932.1(DEAD-box ATP-dependent RNA helicase 5-like [Malus domestica])	GO:0003676(molecular_function:nucleic acid binding); GO:0005524(molecular_function:ATP binding); GO:0004386(molecular_function:helicase activity)	K14811	DBP3		COG0513(U:Intracellular trafficking, secretion, and vesicular transport)	COG0513(secretory carrier membrane protein)	PF00270.29(DEAD:DEAD/DEAH box helicase); PF00271.31(Helicase_C:Helicase conserved C-terminal domain); PF16203.5(ERCC3_RAD25_C:ERCC3/RAD25/XPB C-terminal helicase)	sp|Q6YS30|RH5_ORYSJ(DEAD-box ATP-dependent RNA helicase 5 OS=Oryza sativa subsp. japonica OX=39947 GN=Os07g0301200 PE=2 SV=1)
MD00G1068800	MD00G1068800	basic helix-loop-helix (bHLH) DNA-binding superfamily protein	1302	0	0	0	13	2	9	0	0	0	0	0	2	0	8	0	0.6667	XP_028954937.1(transcription factor bHLH18-like isoform X2 [Malus domestica])	GO:0046983(molecular_function:protein dimerization activity)				ENOG41118GE(K:Transcription)	ENOG41118GE(Transcription factor)	PF00010.26(HLH:Helix-loop-helix DNA-binding domain)	sp|Q9T072|BH025_ARATH(Transcription factor bHLH25 OS=Arabidopsis thaliana OX=3702 GN=BHLH25 PE=2 SV=2)
MD00G1068900	MD00G1068900		114	0	0	0	0	0	0	0	0	0	0	0	0	0	0	0	0	RXH84961.1(hypothetical protein DVH24_041729 [Malus domestica])
MD00G1069000	MD00G1069000		117	0	0	0	0	0	0	0	0	0	0	0	0	0	0	0	0	RXI09433.1(hypothetical protein DVH24_034050 [Malus domestica])
MD00G1069100	MD00G1069100		236	0	0	0	0	1	0	0	0	0	0	0	0	0	0.3333	0	0	RXH82183.1(hypothetical protein DVH24_036524 [Malus domestica])
MD00G1069200	MD00G1069200		114	0	0	0	0	0	0	0	0	0	0	0	0	0	0	0	0	RXH78961.1(hypothetical protein DVH24_034168, partial [Malus domestica])
MD00G1069300	MD00G1069300	Subtilase family protein	600	0	0	0	0	0	0	0	0	0	0	0	0	0	0	0	0	XP_009373327.1(PREDICTED: subtilisin-like protease SBT1.2 [Pyrus x bretschneideri])	GO:0004252(molecular_function:serine-type endopeptidase activity); GO:0016021(cellular_component:integral component of membrane)						PF00082.22(Peptidase_S8:Subtilase family)	sp|Q9LUM3|SBT15_ARATH(Subtilisin-like protease SBT1.5 OS=Arabidopsis thaliana OX=3702 GN=SBT1.5 PE=2 SV=1)
MD00G1069400	MD00G1069400		123	0	0	0	0	0	0	0	0	0	0	0	0	0	0	0	0	RXH84513.1(hypothetical protein DVH24_032797, partial [Malus domestica])
MD00G1069500	MD00G1069500	Subtilase family protein	2277	0	0	0	0	0	0	0	0	0	0	0	0	0	0	0	0	XP_028954939.1(subtilisin-like protease SBT1.2 [Malus domestica])	GO:0004252(molecular_function:serine-type endopeptidase activity)						PF00082.22(Peptidase_S8:Subtilase family); PF17766.1(fn3_6:Fibronectin type-III domain); PF02225.22(PA:PA domain); PF05922.16(Inhibitor_I9:Peptidase inhibitor I9)	sp|O64495|SBT12_ARATH(Subtilisin-like protease SBT1.2 OS=Arabidopsis thaliana OX=3702 GN=SBT1.2 PE=2 SV=1)
MD00G1069600	MD00G1069600		106	0	0	0	0	0	0	0	0	0	0	0	0	0	0	0	0	RXI06518.1(hypothetical protein DVH24_025654 [Malus domestica])
MD00G1069700	MD00G1069700		120	0	0	0	1	0	0	0	0	0	0	0	0	0	0.3333	0	0	RXH96237.1(hypothetical protein DVH24_008741, partial [Malus domestica])
MD00G1069800	MD00G1069800	copper chaperone for SOD1	1410	798	697	1151	771	825	831	110	143	123	150	173	148	882	809	125.333	157	XP_028954938.1(copper chaperone for superoxide dismutase, chloroplastic/cytosolic-like [Malus domestica])	GO:0046872(molecular_function:metal ion binding); GO:0030001(biological_process:metal ion transport); GO:0006801(biological_process:superoxide metabolic process)	K04569	CCS		COG2608(K:Transcription)	COG2608(Transcription factor)	PF00080.20(Sod_Cu:Copper/zinc superoxide dismutase (SODC)); PF00403.26(HMA:Heavy-metal-associated domain)	sp|Q9LD47|CCS_ARATH(Copper chaperone for superoxide dismutase, chloroplastic/cytosolic OS=Arabidopsis thaliana OX=3702 GN=CCS PE=1 SV=1)
MD00G1069900	MD00G1069900		1107	1596	1271	2477	3590	1252	2213	720	659	1123	1438	1571	1620	1781.33	2351.67	834	1543
MD00G1070000	MD00G1070000	F-box family protein	1410	580.35	533.28	454.13	905.32	692.5	358.55	494.24	355.34	777.97	372.97	228.76	481.34	522.587	652.123	542.517	361.023	XP_008361187.2(F-box/kelch-repeat protein At3g23880-like [Malus domestica])					ENOG410ZQ9A(S:Function unknown)	ENOG410ZQ9A(F-box kelch-repeat protein)	PF00646.33(F-box:F-box domain); PF12937.7(F-box-like:F-box-like); PF08268.12(FBA_3:F-box associated domain)	sp|Q9SU30|CPR1_ARATH(F-box protein CPR1 OS=Arabidopsis thaliana OX=3702 GN=CPR1 PE=1 SV=2)
MD00G1070100	MD00G1070100	F-box and associated interaction domains-containing protein	1344	45.44	56.6	34.79	28.36	39.4	10.33	15.76	17.12	23.74	13.3	23.01	12.5	45.61	26.03	18.8733	16.27	RXH74202.1(hypothetical protein DVH24_028923 [Malus domestica])					ENOG410ZQ9A(S:Function unknown)	ENOG410ZQ9A(F-box kelch-repeat protein)	PF00646.33(F-box:F-box domain); PF12937.7(F-box-like:F-box-like); PF08268.12(FBA_3:F-box associated domain)	sp|Q9SU30|CPR1_ARATH(F-box protein CPR1 OS=Arabidopsis thaliana OX=3702 GN=CPR1 PE=1 SV=2)
MD00G1070200	MD00G1070200		115	0	0	0	0	0	0	0	0	0	0	0	0	0	0	0	0	RXI05388.1(hypothetical protein DVH24_006645 [Malus domestica])
MD00G1070300	MD00G1070300		113	0	0	0	0	0	0	0	0	0	0	0	0	0	0	0	0	RXI01701.1(hypothetical protein DVH24_015050 [Malus domestica])
MD00G1070400	MD00G1070400	general control non-repressible 4	2501	840.57	760.56	862.62	886.63	952.7	979.06	868.17	512.24	762.81	884.18	617.37	802.62	821.25	939.463	714.407	768.057	XP_017178648.2(ABC transporter F family member 4 isoform X1 [Malus domestica])	GO:0016887(molecular_function:ATPase activity); GO:0005829(cellular_component:cytosol); GO:0032447(biological_process:protein urmylation); GO:0034227(biological_process:tRNA thio-modification); GO:0005524(molecular_function:ATP binding); GO:0002098(biological_process:tRNA wobble uridine modification)	K06184	ABCF1		COG0488(S:Function unknown)	COG0488((ABC) transporter)	PF00005.27(ABC_tran:ABC transporter); PF13304.6(AAA_21:AAA domain, putative AbiEii toxin, Type IV TA system); PF03193.16(RsgA_GTPase:RsgA GTPase); PF13555.6(AAA_29:P-loop containing region of AAA domain); PF01926.23(MMR_HSR1:50S ribosome-binding GTPase); PF13476.6(AAA_23:AAA domain)	sp|Q9M1H3|AB4F_ARATH(ABC transporter F family member 4 OS=Arabidopsis thaliana OX=3702 GN=ABCF4 PE=2 SV=1)
MD00G1070500	MD00G1070500	Pectin lyase-like superfamily protein	1197	0	0	0	0	0	0	0	0	0	0	0	0	0	0	0	0	XP_008394262.2(polygalacturonase-like [Malus domestica])	GO:0071555(biological_process:cell wall organization); GO:0005576(cellular_component:extracellular region); GO:0005975(biological_process:carbohydrate metabolic process); GO:0004650(molecular_function:polygalacturonase activity)	K01184	E3.2.1.15	map00040(Pentose and glucuronate interconversions)			PF00295.17(Glyco_hydro_28:Glycosyl hydrolases family 28); PF12708.7(Pectate_lyase_3:Pectate lyase superfamily protein)	sp|P48979|PGLR_PRUPE(Polygalacturonase OS=Prunus persica OX=3760 PE=2 SV=1)
MD00G1070600	MD00G1070600	triosephosphate isomerase	498	0	0	0	0	0	1.49	0	0	0	0	0	0	0	0.4967	0	0	XP_008337175.1(triosephosphate isomerase, cytosolic-like [Malus domestica])	GO:0044262(biological_process:cellular carbohydrate metabolic process); GO:0004807(molecular_function:triose-phosphate isomerase activity); GO:0009735(biological_process:response to cytokinin); GO:0005618(cellular_component:cell wall); GO:0009570(cellular_component:chloroplast stroma); GO:0005829(cellular_component:cytosol); GO:0005739(cellular_component:mitochondrion); GO:0005774(cellular_compon…	K01803	TPI, tpiA	map00010(Glycolysis / Gluconeogenesis); map00051(Fructose and mannose metabolism); map00710(Carbon fixation in photosynthetic organisms); map00562(Inositol phosphate metabolism)	COG0149(G:Carbohydrate transport and metabolism)	COG0149(triosephosphate isomerase)	PF00121.18(TIM:Triosephosphate isomerase)	sp|P12863|TPIS_MAIZE(Triosephosphate isomerase, cytosolic OS=Zea mays OX=4577 PE=1 SV=3)
MD00G1070700	MD00G1070700	actin-related protein 8	1549	140.54	74.92	70.38	78.17	107.91	115.69	114.53	138.66	106.7	119.08	104.32	108.62	95.28	100.59	119.963	110.673	XP_028943856.1(actin-related protein 8-like isoform X1 [Malus domestica])		K16616	PARP8				PF00022.19(Actin:Actin)	sp|Q9FKT0|ARP8_ARATH(Actin-related protein 8 OS=Arabidopsis thaliana OX=3702 GN=ARP8 PE=2 SV=1)
MD00G1070800	MD00G1070800	NB-ARC domain-containing disease resistance protein	1962	0	0	0	0	0	9	0	0	0	2	0	0	0	3	0	0.6667	XP_028954931.1(putative disease resistance RPP13-like protein 1, partial [Malus domestica])	GO:0016787(molecular_function:hydrolase activity); GO:0043531(molecular_function:ADP binding)						PF00931.22(NB-ARC:NB-ARC domain); PF18052.1(Rx_N:Rx N-terminal domain); PF12799.7(LRR_4:Leucine Rich repeats (2 copies)); PF13191.6(AAA_16:AAA ATPase domain); PF13238.6(AAA_18:AAA domain); PF00004.29(AAA:ATPase family associated with various cellular activities (AAA)); PF13671.6(AAA_33:AAA domain)	sp|Q9LRR4|R13L1_ARATH(Putative disease resistance RPP13-like protein 1 OS=Arabidopsis thaliana OX=3702 GN=RPPL1 PE=3 SV=1)
MD00G1070900	MD00G1070900		596	0	0	7.72	0	0	0	0	0	0	0	0	0	2.5733	0	0	0	RXH95533.1(hypothetical protein DVH24_008033 [Malus domestica])
MD00G1071000	MD00G1071000	Cytosol aminopeptidase family protein	552	710.44	798.33	959.95	674.26	814.23	452.72	894.29	348.03	682.92	927.69	833.46	900.39	822.907	647.07	641.747	887.18	RXH74252.1(hypothetical protein DVH24_028973 [Malus domestica])	GO:0005737(cellular_component:cytoplasm); GO:0004177(molecular_function:aminopeptidase activity); GO:0008235(molecular_function:metalloexopeptidase activity); GO:0030145(molecular_function:manganese ion binding)	K01255	CARP, pepA	map00480(Glutathione metabolism)	COG0260(E:Amino acid transport and metabolism)	COG0260(Presumably involved in the processing and regular turnover of intracellular proteins. Catalyzes the removal of unsubstituted N-terminal amino acids from various peptides (By similarity))	PF00883.21(Peptidase_M17:Cytosol aminopeptidase family, catalytic domain); PF02789.17(Peptidase_M17_N:Cytosol aminopeptidase family, N-terminal domain)	sp|P30184|AMPL1_ARATH(Leucine aminopeptidase 1 OS=Arabidopsis thaliana OX=3702 GN=LAP1 PE=1 SV=1)
MD00G1071100	MD00G1071100	Cytosol aminopeptidase family protein	528	125.56	145.23	169.47	133.78	130.18	161.39	268.06	218.48	254.04	231.37	206.71	209.51	146.753	141.783	246.86	215.863	RXH74252.1(hypothetical protein DVH24_028973 [Malus domestica])	GO:0005737(cellular_component:cytoplasm); GO:0004177(molecular_function:aminopeptidase activity); GO:0008235(molecular_function:metalloexopeptidase activity); GO:0030145(molecular_function:manganese ion binding)	K01255	CARP, pepA	map00480(Glutathione metabolism)	COG0260(E:Amino acid transport and metabolism)	COG0260(Presumably involved in the processing and regular turnover of intracellular proteins. Catalyzes the removal of unsubstituted N-terminal amino acids from various peptides (By similarity))	PF00883.21(Peptidase_M17:Cytosol aminopeptidase family, catalytic domain)	sp|Q6K669|AMPL2_ORYSJ(Leucine aminopeptidase 2, chloroplastic OS=Oryza sativa subsp. japonica OX=39947 GN=Os02g0794700 PE=2 SV=1)
MD00G1071200	MD00G1071200	FAD/NAD(P)-binding oxidoreductase family protein	1666	889	1042	1071	779	929	1294	853	814	819	1152	1325	1167	1000.67	1000.67	828.667	1214.67	XP_008375951.1(apoptosis-inducing factor homolog B-like [Malus domestica])	GO:0016491(molecular_function:oxidoreductase activity)	K22745	AIFM2		COG0446(S:Function unknown)	COG0446(pyridine nucleotide-disulfide oxidoreductase)	PF07992.14(Pyr_redox_2:Pyridine nucleotide-disulphide oxidoreductase); PF00070.27(Pyr_redox:Pyridine nucleotide-disulphide oxidoreductase); PF13738.6(Pyr_redox_3:Pyridine nucleotide-disulphide oxidoreductase); PF13434.6(K_oxygenase:L-lysine 6-monooxygenase (NADPH-requiring))	sp|Q54NS8|AIFB_DICDI(Apoptosis-inducing factor homolog B OS=Dictyostelium discoideum OX=44689 GN=aifB PE=3 SV=1)
MD00G1071300	MD00G1071300	P-loop containing nucleoside triphosphate hydrolases superfamily protein	4592	309.12	395.57	396.42	350.46	425.7	612	244	172	213	295.01	281.64	345	367.037	462.72	209.667	307.217	XP_008375952.1(ribosome biogenesis protein BMS1 homolog [Malus domestica])		K14569	BMS1	map03008(Ribosome biogenesis in eukaryotes)			PF04950.12(RIBIOP_C:40S ribosome biogenesis protein Tsr1 and BMS1 C-terminal); PF08142.12(AARP2CN:AARP2CN (NUC121) domain); PF00009.27(GTP_EFTU:Elongation factor Tu GTP binding domain)	sp|Q14692|BMS1_HUMAN(Ribosome biogenesis protein BMS1 homolog OS=Homo sapiens OX=9606 GN=BMS1 PE=1 SV=1)
MD00G1071400	MD00G1071400		106	0	0	0	0	0	0	0	0	0	0	0	0	0	0	0	0	RXH78961.1(hypothetical protein DVH24_034168, partial [Malus domestica])
MD00G1071500	MD00G1071500	Tetratricopeptide repeat (TPR)-like superfamily protein	951	0	0	0	0	0	0	0	0	0	0	0	0	0	0	0	0	XP_008356950.2(pentatricopeptide repeat-containing protein At4g16470-like [Malus domestica])					ENOG410Z7Z7(S:Function unknown)	ENOG410Z7Z7(Pentatricopeptide repeat-containing protein)	PF01535.20(PPR:PPR repeat); PF13041.6(PPR_2:PPR repeat family); PF12854.7(PPR_1:PPR repeat); PF17177.4(PPR_long:Pentacotripeptide-repeat region of PRORP)	sp|Q9CAY1|PP223_ARATH(Putative pentatricopeptide repeat-containing protein At3g11460, mitochondrial OS=Arabidopsis thaliana OX=3702 GN=PCMP-H52 PE=1 SV=1)
MD00G1071600	MD00G1071600	Tetratricopeptide repeat (TPR)-like superfamily protein	1182	0	0	0	0	0	0	0	0	0	0	0	0	0	0	0	0	XP_028954940.1(pentatricopeptide repeat-containing protein At1g05750, chloroplastic-like [Malus domestica])					ENOG410Z7Z7(S:Function unknown)	ENOG410Z7Z7(Pentatricopeptide repeat-containing protein)	PF01535.20(PPR:PPR repeat); PF13041.6(PPR_2:PPR repeat family); PF12854.7(PPR_1:PPR repeat); PF13812.6(PPR_3:Pentatricopeptide repeat domain); PF17177.4(PPR_long:Pentacotripeptide-repeat region of PRORP)	sp|Q9MA50|PPR13_ARATH(Pentatricopeptide repeat-containing protein At1g05750, chloroplastic OS=Arabidopsis thaliana OX=3702 GN=PDE247 PE=2 SV=1)
MD00G1071700	MD00G1071700	transferases	1044	0	0	0	0	0	0	0	0	0	0	0	0	0	0	0	0	RXH70973.1(hypothetical protein DVH24_015595 [Malus domestica])	GO:0016021(cellular_component:integral component of membrane); GO:0016746(molecular_function:transferase activity, transferring acyl groups); GO:0006506(biological_process:GPI anchor biosynthetic process)	K05283	PIGW	map00563(Glycosylphosphatidylinositol (GPI)-anchor biosynthesis)	COG5062(S:Function unknown)	COG5062(Phosphatidylinositol glycan anchor biosynthesis, class W)	PF06423.12(GWT1:GWT1)	sp|B3H6K1|Y4791_ARATH(Uncharacterized protein At4g17910 OS=Arabidopsis thaliana OX=3702 GN=At4g17910 PE=2 SV=2)
MD00G1071800	MD00G1071800	RING/U-box superfamily protein	1167	53	48	0	0	34.2	21	3	2	5	2	2	1	33.6667	18.4	3.3333	1.6667	XP_008355676.1(RING-H2 finger protein ATL52-like [Malus domestica])	GO:0016021(cellular_component:integral component of membrane)				ENOG41121N2(O:Posttranslational modification, protein turnover, chaperones)	ENOG41121N2(zinc ion binding)	PF13639.6(zf-RING_2:Ring finger domain); PF17123.5(zf-RING_11:RING-like zinc finger); PF12678.7(zf-rbx1:RING-H2 zinc finger domain); PF13923.6(zf-C3HC4_2:Zinc finger, C3HC4 type (RING finger)); PF00097.25(zf-C3HC4:Zinc finger, C3HC4 type (RING finger)); PF12861.7(zf-ANAPC11:Anaphase-promoting complex subunit 11 RING-H2 finger); PF13920.6(zf-C3HC4_3:Zinc finger, C3HC4 type (RING finger)); PF14634.…	sp|Q7XLY8|ATL41_ORYSJ(E3 ubiquitin-protein ligase Os04g0590900 OS=Oryza sativa subsp. japonica OX=39947 GN=Os04g0590900 PE=2 SV=2)
MD00G1071900	MD00G1071900	SNARE associated Golgi protein family	1533	316.32	332	410	331	402	256	293	211	319.66	368	350	377	352.773	329.667	274.553	365	XP_008342988.2(transmembrane protein 64-like isoform X2 [Malus domestica])	GO:0016021(cellular_component:integral component of membrane)				COG0398(S:Function unknown)	COG0398(Snare associated golgi protein)	PF09335.11(SNARE_assoc:SNARE associated Golgi protein)
MD00G1072000	MD00G1072000		114	0	0	0	0	0	0	0	0	0	0	0	0	0	0	0	0	RXI09433.1(hypothetical protein DVH24_034050 [Malus domestica])
MD00G1072100	MD00G1072100	Leucine-rich repeat protein kinase family protein	3876	3	11	0	0	2	3	2	2	0	0	0	0	4.6667	1.6667	1.3333	0	XP_008361939.2(probable LRR receptor-like serine/threonine-protein kinase At1g12460 [Malus domestica])	GO:0016021(cellular_component:integral component of membrane); GO:0005524(molecular_function:ATP binding); GO:0004672(molecular_function:protein kinase activity)				COG4886(S:Function unknown); COG0515(T:Signal transduction mechanisms)	COG4886(leucine Rich Repeat); COG0515(Serine Threonine protein kinase)	PF00069.25(Pkinase:Protein kinase domain); PF07714.17(Pkinase_Tyr:Protein tyrosine kinase); PF13855.6(LRR_8:Leucine rich repeat); PF12799.7(LRR_4:Leucine Rich repeats (2 copies)); PF08263.12(LRRNT_2:Leucine rich repeat N-terminal domain)	sp|C0LGE4|Y1124_ARATH(Probable LRR receptor-like serine/threonine-protein kinase At1g12460 OS=Arabidopsis thaliana OX=3702 GN=At1g12460 PE=1 SV=1)
MD00G1072200	MD00G1072200	ACC synthase 10	1587	156	126	175	179	162	319	120	133.75	172.91	171.99	184	194	152.333	220	142.22	183.33	XP_009373340.1(PREDICTED: probable aminotransferase ACS10 [Pyrus x bretschneideri])	GO:0003824(molecular_function:catalytic activity); GO:0009058(biological_process:biosynthetic process); GO:0030170(molecular_function:pyridoxal phosphate binding); GO:0008483(molecular_function:transaminase activity)	K14270	ACS10_12		COG0436(E:Amino acid transport and metabolism)	COG0436(aminotransferase)	PF00155.21(Aminotran_1_2:Aminotransferase class I and II)	sp|Q9LQ10|1A110_ARATH(Probable aminotransferase ACS10 OS=Arabidopsis thaliana OX=3702 GN=ACS10 PE=1 SV=1)
MD00G1072300	MD00G1072300	Pre-mRNA-processing-splicing factor	7578	490.16	625.9	683.33	663.03	693	1181.23	492	255	484.65	640.72	568	760.04	599.797	845.753	410.55	656.253	XP_028954946.1(LOW QUALITY PROTEIN: pre-mRNA-processing-splicing factor 8A-like [Malus domestica])	GO:0030623(molecular_function:U5 snRNA binding); GO:0005681(cellular_component:spliceosomal complex); GO:0000398(biological_process:mRNA splicing, via spliceosome); GO:0017070(molecular_function:U6 snRNA binding)	K12856	PRPF8, PRP8	map03040(Spliceosome)	COG5178(A:RNA processing and modification)	COG5178(PRP8 pre-mRNA processing factor 8 homolog (S. cerevisiae))	PF08083.11(PROCN:PROCN (NUC071) domain); PF12134.8(PRP8_domainIV:PRP8 domain IV core); PF10596.9(U6-snRNA_bdg:U6-snRNA interacting domain of PrP8); PF08082.11(PRO8NT:PRO8NT (NUC069), PrP8 N-terminal domain); PF10597.9(U5_2-snRNA_bdg:U5-snRNA binding site 2 of PrP8); PF08084.11(PROCT:PROCT (NUC072) domain); PF10598.9(RRM_4:RNA recognition motif of the spliceosomal PrP8); PF01398.21(JAB:JAB1/Mov34/…	sp|Q9SSD2|PRP8A_ARATH(Pre-mRNA-processing-splicing factor 8A OS=Arabidopsis thaliana OX=3702 GN=PRP8A PE=1 SV=1)
MD00G1072400	MD00G1072400		222	0	0	0	0	0	0	0	0	0	0	0	0	0	0	0	0	XP_028950517.1(uncharacterized protein LOC114821661 [Malus domestica])
MD00G1072500	MD00G1072500	NAD(P)-binding Rossmann-fold superfamily protein	1244	5	4	3	0	14	4	0	1	4	0	4	0	4	6	1.6667	1.3333	XP_028954947.1(cinnamoyl-CoA reductase-like SNL6 [Malus domestica])	GO:0003854(molecular_function:3-beta-hydroxy-delta5-steroid dehydrogenase activity); GO:0006694(biological_process:steroid biosynthetic process); GO:0016616(molecular_function:oxidoreductase activity, acting on the CH-OH group of donors, NAD or NADP as acceptor); GO:0016491(molecular_function:oxidoreductase activity)				COG0451(M:Cell wall/membrane/envelope biogenesis)	COG0451(Nad-dependent epimerase dehydratase)	PF13460.6(NAD_binding_10:NAD(P)H-binding); PF01073.19(3Beta_HSD:3-beta hydroxysteroid dehydrogenase/isomerase family); PF01370.21(Epimerase:NAD dependent epimerase/dehydratase family)	sp|Q9SAH9|CCR2_ARATH(Cinnamoyl-CoA reductase 2 OS=Arabidopsis thaliana OX=3702 GN=CCR2 PE=1 SV=1)
MD00G1072600	MD00G1072600		841	203	90	402	90	184	201	192	395	246	257	350	265	231.667	158.333	277.667	290.667	RXH70962.1(hypothetical protein DVH24_015584 [Malus domestica])
MD00G1072700	MD00G1072700	ubiquitin-specific protease 8	2142	4.08	5.91	3.82	24.73	8.5	17.31	2.24	0	7.24	5.02	6.34	23.74	4.6033	16.8467	3.16	11.7	XP_028954948.1(ubiquitin carboxyl-terminal hydrolase 8-like, partial [Malus domestica])	GO:0006511(biological_process:ubiquitin-dependent protein catabolic process); GO:0016579(biological_process:protein deubiquitination); GO:0036459(molecular_function:thiol-dependent ubiquitinyl hydrolase activity)				COG5560(M:Cell wall/membrane/envelope biogenesis)	COG5560(Nad-dependent epimerase dehydratase)	PF00443.29(UCH:Ubiquitin carboxyl-terminal hydrolase); PF13423.6(UCH_1:Ubiquitin carboxyl-terminal hydrolase)	sp|Q9C585|UBP8_ARATH(Ubiquitin carboxyl-terminal hydrolase 8 OS=Arabidopsis thaliana OX=3702 GN=UBP8 PE=2 SV=2)
MD00G1072800	MD00G1072800		896	10.15	15.26	19.03	32.58	16.88	14.16	21.95	2	12.88	5.39	7.65	4.09	14.8133	21.2067	12.2767	5.71	RXH95508.1(hypothetical protein DVH24_008008 [Malus domestica])
MD00G1072900	MD00G1072900	NB-ARC domain-containing disease resistance protein	627	0	0	0	0	0	0	0	0	0	0	0	0	0	0	0	0	XP_009347785.1(PREDICTED: putative disease resistance protein At3g14460 [Pyrus x bretschneideri])	GO:0016787(molecular_function:hydrolase activity); GO:0043531(molecular_function:ADP binding)						PF18052.1(Rx_N:Rx N-terminal domain); PF00931.22(NB-ARC:NB-ARC domain); PF13191.6(AAA_16:AAA ATPase domain)	sp|Q9LRR4|R13L1_ARATH(Putative disease resistance RPP13-like protein 1 OS=Arabidopsis thaliana OX=3702 GN=RPPL1 PE=3 SV=1)
MD00G1073000	MD00G1073000	NB-ARC domain-containing disease resistance protein	393	0	0	0	0	0	0	0	0	0	0	0	0	0	0	0	0	XP_009347785.1(PREDICTED: putative disease resistance protein At3g14460 [Pyrus x bretschneideri])	GO:0016787(molecular_function:hydrolase activity); GO:0043531(molecular_function:ADP binding)						PF00931.22(NB-ARC:NB-ARC domain)	sp|Q9LRR4|R13L1_ARATH(Putative disease resistance RPP13-like protein 1 OS=Arabidopsis thaliana OX=3702 GN=RPPL1 PE=3 SV=1)
MD00G1073100	MD00G1073100	NB-ARC domain-containing disease resistance protein	588	0	0	0	0	0	0	0	0	0	0	0	0	0	0	0	0	XP_009347785.1(PREDICTED: putative disease resistance protein At3g14460 [Pyrus x bretschneideri])	GO:0016787(molecular_function:hydrolase activity); GO:0043531(molecular_function:ADP binding)							sp|Q9LRR4|R13L1_ARATH(Putative disease resistance RPP13-like protein 1 OS=Arabidopsis thaliana OX=3702 GN=RPPL1 PE=3 SV=1)
MD00G1073200	MD00G1073200	Protein of unknown function	270	0	0	0	0	2	0	0	0	0	0	0	0	0	0.6667	0	0	RXH83423.1(hypothetical protein DVH24_005676 [Malus domestica])	GO:0080167(biological_process:response to karrikin); GO:0009785(biological_process:blue light signaling pathway)				ENOG410YZXR(S:Function unknown)	ENOG410YZXR(-)		sp|Q9LXJ1|BIC1_ARATH(Protein BIC1 OS=Arabidopsis thaliana OX=3702 GN=BIC1 PE=1 SV=1)
MD00G1073300	MD00G1073300	pentatricopeptide (PPR) domain protein 40	2707	66	35	87	64	62	86	26	60	32	42	53	58	62.6667	70.6667	39.3333	51	RXH78920.1(hypothetical protein DVH24_014688 [Malus domestica])					ENOG410Z7Z7(S:Function unknown)	ENOG410Z7Z7(-)	PF13041.6(PPR_2:PPR repeat family); PF12854.7(PPR_1:PPR repeat); PF01535.20(PPR:PPR repeat); PF13812.6(PPR_3:Pentatricopeptide repeat domain); PF17177.4(PPR_long:Pentacotripeptide-repeat region of PRORP); PF10037.9(MRP-S27:Mitochondrial 28S ribosomal protein S27)	sp|Q9LSQ2|PP239_ARATH(Putative pentatricopeptide repeat-containing protein At3g16890, mitochondrial OS=Arabidopsis thaliana OX=3702 GN=PPR40 PE=3 SV=1)
MD00G1073400	MD00G1073400	Protein of unknown function (DUF581)	1191	2917	1925	4329	2435	2492	1685	3563.99	3507	3522	2905	2033.93	2569	3057	2204	3531	2502.64	XP_008352590.2(FCS-Like Zinc finger 6-like [Malus domestica])					ENOG4111CFP(S:Function unknown); ENOG410Y1Y5(S:Function unknown)	ENOG4111CFP(Protein of unknown function (DUF581)); ENOG410Y1Y5(DUF581 domain containing protein, expressed)	PF04570.14(zf-FLZ:zinc-finger of the FCS-type, C2-C2)	sp|Q9SGZ8|FLZ6_ARATH(FCS-Like Zinc finger 6 OS=Arabidopsis thaliana OX=3702 GN=FLZ6 PE=1 SV=1)
MD00G1073500	MD00G1073500		232	2	0	0	0	0	1	0	0	0	0	0	0	0.6667	0.3333	0	0
MD00G1073600	MD00G1073600		120	0	0	0	0	0	0	0	0	0	0	0	0	0	0	0	0	RXI02493.1(hypothetical protein DVH24_002571 [Malus domestica])
MD00G1073700	MD00G1073700	translocase of the outer mitochondrial membrane 6	162	0	0	0	0	0	0	0	0	0	0	0	0	0	0	0	0	XP_008355673.1(mitochondrial import receptor subunit TOM6 homolog [Malus domestica])	GO:0005742(cellular_component:mitochondrial outer membrane translocase complex); GO:0016021(cellular_component:integral component of membrane)				ENOG410Y58X(U:Intracellular trafficking, secretion, and vesicular transport)	ENOG410Y58X(mitochondrial import receptor subunit TOM6 homolog)		sp|Q9XIA7|TOM6_ARATH(Mitochondrial import receptor subunit TOM6 homolog OS=Arabidopsis thaliana OX=3702 GN=TOM6 PE=1 SV=1)
MD00G1073800	MD00G1073800		115	0	0	0	0	0	0	0	0	0	0	0	0	0	0	0	0	RXI03053.1(hypothetical protein DVH24_003131 [Malus domestica])
MD00G1073900	MD00G1073900	Protein of unknown function	347	11	7.21	8.4	286.78	34	10.46	4.71	2	5	0	2	2	8.87	110.413	3.9033	1.3333	RXH80980.1(hypothetical protein DVH24_004894 [Malus domestica])	GO:0016021(cellular_component:integral component of membrane); GO:0005886(cellular_component:plasma membrane)				ENOG4111596(S:Function unknown)	ENOG4111596(-)	PF12734.7(CYSTM:Cysteine-rich TM module stress tolerance)
MD00G1074000	MD00G1074000	L-galactono-1	2105	983.99	934.98	1023	808	922.95	741.89	1322	599	1093.31	1268.01	982.01	1142	980.657	824.28	1004.77	1130.67	NP_001315785.1(L-galactono-1,4-lactone dehydrogenase, mitochondrial-like [Malus domestica])	GO:0003885(molecular_function:D-arabinono-1,4-lactone oxidase activity); GO:0016020(cellular_component:membrane); GO:0016633(molecular_function:galactonolactone dehydrogenase activity); GO:0071949(molecular_function:FAD binding)	K00225	GLDH	map00053(Ascorbate and aldarate metabolism)	COG0277(C:Energy production and conversion)	COG0277(FAD linked oxidase domain protein)	PF01565.23(FAD_binding_4:FAD binding domain); PF04030.14(ALO:D-arabinono-1,4-lactone oxidase)	sp|O47881|GLDH_BRAOL(L-galactono-1,4-lactone dehydrogenase, mitochondrial OS=Brassica oleracea OX=3712 PE=1 SV=1)
MD00G1074100	MD00G1074100	SEC14 cytosolic factor family protein / phosphoglyceride transfer family protein	1204	846	811	1008	700	733	641	959	768	954	1238	1069	1105	888.333	691.333	893.667	1137.33	XP_008387413.3(ganglioside-induced differentiation-associated protein 2 [Malus domestica])					COG2110(S:Function unknown)	COG2110(appr-1-p processing domain protein)	PF13716.6(CRAL_TRIO_2:Divergent CRAL/TRIO domain)	sp|Q5CZL1|GDAP2_XENTR(Ganglioside-induced differentiation-associated protein 2 OS=Xenopus tropicalis OX=8364 PE=2 SV=1)
MD00G1074200	MD00G1074200		117	0	0	0	0	0	0	0	0	0	0	0	0	0	0	0	0	RXH78961.1(hypothetical protein DVH24_034168, partial [Malus domestica])
MD00G1074300	MD00G1074300		114	0	0	0	0	0	0	0	0	0	0	0	0	0	0	0	0	RXH78961.1(hypothetical protein DVH24_034168, partial [Malus domestica])
MD00G1074400	MD00G1074400		106	0	0	0	0	0	0	0	0	0	0	0	0	0	0	0	0	RXH91521.1(hypothetical protein DVH24_020544 [Malus domestica])
MD00G1074500	MD00G1074500		117	0	0	0	0	0	0	0	0	0	0	0	0	0	0	0	0	RXH80974.1(hypothetical protein DVH24_004888 [Malus domestica])
MD00G1074600	MD00G1074600	lycopene cyclase	447	0	0	0	0	0	0	0	0	0	0	0	0	0	0	0	0	AFP43698.1(lycopene beta-cyclase [Eriobotrya japonica])	GO:0016117(biological_process:carotenoid biosynthetic process); GO:0016705(molecular_function:oxidoreductase activity, acting on paired donors, with incorporation or reduction of molecular oxygen)	K06443	lcyB, crtL1, crtY	map00906(Carotenoid biosynthesis)	ENOG410XPIY(I:Lipid transport and metabolism)	ENOG410XPIY(lycopene)	PF05834.12(Lycopene_cycl:Lycopene cyclase protein)	sp|Q43578|LCYB_TOBAC(Lycopene beta cyclase, chloroplastic OS=Nicotiana tabacum OX=4097 GN=LCY1 PE=1 SV=1)
MD00G1074700	MD00G1074700	lycopene cyclase	153	0	0	0	0	0	0	0	0	0	0	0	0	0	0	0	0	RXH80973.1(hypothetical protein DVH24_004887 [Malus domestica])	GO:0016117(biological_process:carotenoid biosynthetic process); GO:0016705(molecular_function:oxidoreductase activity, acting on paired donors, with incorporation or reduction of molecular oxygen)	K06443	lcyB, crtL1, crtY	map00906(Carotenoid biosynthesis)	ENOG410XPIY(I:Lipid transport and metabolism)	ENOG410XPIY(lycopene)	PF05834.12(Lycopene_cycl:Lycopene cyclase protein)	sp|Q43415|LCYB_CAPAN(Lycopene beta cyclase, chloroplastic/chromoplastic OS=Capsicum annuum OX=4072 GN=LCY1 PE=2 SV=1)
MD00G1074800	MD00G1074800		114	0	0	0	0	0	0	0	0	0	0	0	0	0	0	0	0	RXI02493.1(hypothetical protein DVH24_002571 [Malus domestica])
MD00G1074900	MD00G1074900		114	0	0	0	0	0	0	0	0	0	0	0	0	0	0	0	0	RXH78961.1(hypothetical protein DVH24_034168, partial [Malus domestica])
MD00G1075000	MD00G1075000	UDP-glucose 6-dehydrogenase family protein	1658	0	0	0	0	0	0	0	0	0	0	0	0	0	0	0	0	RXI07851.1(hypothetical protein DVH24_014417 [Malus domestica])	GO:0051287(molecular_function:NAD binding); GO:0003979(molecular_function:UDP-glucose 6-dehydrogenase activity)	K00012	UGDH, ugd	map00520(Amino sugar and nucleotide sugar metabolism); map00040(Pentose and glucuronate interconversions); map00053(Ascorbate and aldarate metabolism)	COG1004(M:Cell wall/membrane/envelope biogenesis)	COG1004(UDP-glucose 6-dehydrogenase)	PF03721.14(UDPG_MGDP_dh_N:UDP-glucose/GDP-mannose dehydrogenase family, NAD binding domain); PF03720.15(UDPG_MGDP_dh_C:UDP-glucose/GDP-mannose dehydrogenase family, UDP binding domain); PF00984.19(UDPG_MGDP_dh:UDP-glucose/GDP-mannose dehydrogenase family, central domain)	sp|Q96558|UGDH1_SOYBN(UDP-glucose 6-dehydrogenase 1 OS=Glycine max OX=3847 GN=UGD1 PE=2 SV=1)
MD00G1075100	MD00G1075100	microtubule-associated proteins 70-2	2299	6	10	9	30	8	79	1	10	8	16	11	11	8.3333	39	6.3333	12.6667	XP_009348833.1(PREDICTED: microtubule-associated protein 70-2-like isoform X1 [Pyrus x bretschneideri])	GO:0008017(molecular_function:microtubule binding); GO:0007010(biological_process:cytoskeleton organization)				ENOG411138Z(S:Function unknown)	ENOG411138Z(Myosin II heavy chain-like)	PF07058.11(MAP70:Microtubule-associated protein 70); PF15619.6(Lebercilin:Ciliary protein causing Leber congenital amaurosis disease)	sp|Q6Z746|MP702_ORYSJ(Microtubule-associated protein 70-2 OS=Oryza sativa subsp. japonica OX=39947 GN=MAP70.2 PE=2 SV=1)
MD00G1075200	MD00G1075200	UDP-glucosyl transferase 76E2	1260	0	0	0	0	0	0	0	0	0	0	0	0	0	0	0	0	XP_028954952.1(UDP-glucose iridoid glucosyltransferase-like [Malus domestica])	GO:0016758(molecular_function:transferase activity, transferring hexosyl groups)						PF00201.18(UDPGT:UDP-glucoronosyl and UDP-glucosyl transferase)	sp|U3UA11|UGT7_CATRO(UDP-glucose iridoid glucosyltransferase OS=Catharanthus roseus OX=4058 GN=UGT76A2 PE=1 SV=1)
MD00G1075300	MD00G1075300	Calcium-binding EF-hand family protein	1212	265	224	212	418.65	346.88	302.59	246	227.96	259.55	304.81	333.91	276.59	233.667	356.04	244.503	305.103	XP_008391123.1(probable calcium-binding protein CML48 [Malus domestica])	GO:0005509(molecular_function:calcium ion binding)	K13448	CML	map04626(Plant-pathogen interaction)	ENOG410YKQK(S:Function unknown)	ENOG410YKQK(grancalcin, EF-hand calcium binding protein)	PF00036.32(EF-hand_1:EF hand); PF13405.6(EF-hand_6:EF-hand domain); PF13202.6(EF-hand_5:EF hand); PF13499.6(EF-hand_7:EF-hand domain pair)	sp|Q9ZQH1|CML48_ARATH(Probable calcium-binding protein CML48 OS=Arabidopsis thaliana OX=3702 GN=CML48 PE=2 SV=2)
MD00G1075400	MD00G1075400	Glycosyl hydrolase superfamily protein	1782	146.57	183	129	398	176	1291.35	87	37	69	69	54	98	152.857	621.783	64.3333	73.6667	XP_008391122.1(glucan endo-1,3-beta-glucosidase 14 [Malus domestica])	GO:0016021(cellular_component:integral component of membrane); GO:0005975(biological_process:carbohydrate metabolic process); GO:0004553(molecular_function:hydrolase activity, hydrolyzing O-glycosyl compounds)				ENOG410YA4N(S:Function unknown)	ENOG410YA4N(grancalcin, EF-hand calcium binding protein)	PF00332.18(Glyco_hydro_17:Glycosyl hydrolases family 17)	sp|Q9ZQG9|E1314_ARATH(Glucan endo-1,3-beta-glucosidase 14 OS=Arabidopsis thaliana OX=3702 GN=At2g27500 PE=2 SV=2)
MD00G1075500	MD00G1075500	ferredoxin 3	1030	2122	1936.07	1795	1465	1721	2791	2715	2715	2433	2551	2632	2156	1951.02	1992.33	2621	2446.33	XP_008391121.1(ferredoxin, root R-B1 [Malus domestica])	GO:0046872(molecular_function:metal ion binding); GO:0051537(molecular_function:2 iron, 2 sulfur cluster binding); GO:0009507(cellular_component:chloroplast); GO:0009055(molecular_function:electron carrier activity)	K02639	petF	map00195(Photosynthesis)	COG0633(C:Energy production and conversion)	COG0633(Ferredoxin)	PF00111.27(Fer2:2Fe-2S iron-sulfur cluster binding domain)	sp|Q9ZQG8|FER3_ARATH(Ferredoxin-3, chloroplastic OS=Arabidopsis thaliana OX=3702 GN=FD3 PE=1 SV=1)
MD00G1075600	MD00G1075600	Protein of unknown function	738	0.7	0	0	4	0	0	0	0	0	0	0	0	0.2333	1.3333	0	0	RXH95916.1(hypothetical protein DVH24_008416 [Malus domestica])					ENOG4111H2B(S:Function unknown)	ENOG4111H2B(Stress up-regulated Nod 19)	PF07712.12(SURNod19:Stress up-regulated Nod 19)
MD00G1075700	MD00G1075700	Protein of unknown function	1919	928	954	592	590	890	1756	730	452	547	588	442	539	824.667	1078.67	576.333	523	XP_008375426.1(uncharacterized protein LOC103438663 [Malus domestica])					ENOG4111H2B(S:Function unknown)	ENOG4111H2B(Stress up-regulated Nod 19)	PF07712.12(SURNod19:Stress up-regulated Nod 19)
MD00G1075800	MD00G1075800	Mitochondrial substrate carrier family protein	2281	113.47	112	155	163	178	129.73	105	49	122.12	187.61	131.38	158	126.823	156.91	92.04	158.997	XP_008375423.1(calcium-binding mitochondrial carrier protein SCaMC-1 isoform X1 [Malus domestica])	GO:0022857(molecular_function:transmembrane transporter activity); GO:0016021(cellular_component:integral component of membrane); GO:0005509(molecular_function:calcium ion binding)	K14684	SLC25A23S		ENOG410XQ4P(S:Function unknown)	ENOG410XQ4P(Solute carrier family 25 (Mitochondrial carrier)	PF00153.27(Mito_carr:Mitochondrial carrier protein); PF13405.6(EF-hand_6:EF-hand domain); PF00036.32(EF-hand_1:EF hand); PF13499.6(EF-hand_7:EF-hand domain pair); PF13833.6(EF-hand_8:EF-hand domain pair); PF13202.6(EF-hand_5:EF hand)	sp|Q5XHA0|SCMC1_XENTR(Calcium-binding mitochondrial carrier protein SCaMC-1 OS=Xenopus tropicalis OX=8364 GN=slc25a24 PE=2 SV=1)
MD00G1075900	MD00G1075900		84	0	0	0	0	0	0	0	0	0	0	0	0	0	0	0	0	AES70855.1(transmembrane protein, putative [Medicago truncatula])	GO:0016021(cellular_component:integral component of membrane)
MD00G1076000	MD00G1076000	Pentatricopeptide repeat (PPR) superfamily protein	1593	12	5	4	12	5	18	19	7	13	12	11	15	7	11.6667	13	12.6667	XP_008375427.1(pentatricopeptide repeat-containing protein At5g61800 [Malus domestica])					ENOG410Z7Z7(S:Function unknown)	ENOG410Z7Z7(Solute carrier family 25 (Mitochondrial carrier)	PF01535.20(PPR:PPR repeat); PF13041.6(PPR_2:PPR repeat family); PF12854.7(PPR_1:PPR repeat); PF13812.6(PPR_3:Pentatricopeptide repeat domain)	sp|Q9FLS9|PP441_ARATH(Pentatricopeptide repeat-containing protein At5g61800 OS=Arabidopsis thaliana OX=3702 GN=PCMP-E8 PE=2 SV=1)
MD00G1076100	MD00G1076100	Protein of unknown function	494	8	6	10	27	1	467.33	5	15	8	1	13	7	8	165.11	9.3333	7	XP_008375428.2(uncharacterized protein LOC103438665 [Malus domestica])	GO:0016021(cellular_component:integral component of membrane)				ENOG410YX3P(S:Function unknown)	ENOG410YX3P(-)
MD00G1076200	MD00G1076200	Tetratricopeptide repeat (TPR)-like superfamily protein	1803	6	8	1	2	1	7	10	4	5	7	3	7	5	3.3333	6.3333	5.6667	XP_008375522.2(pentatricopeptide repeat-containing protein At1g08070, chloroplastic-like [Malus domestica])					ENOG410Z7Z7(S:Function unknown)	ENOG410Z7Z7(Pentatricopeptide repeat-containing protein)	PF13041.6(PPR_2:PPR repeat family); PF01535.20(PPR:PPR repeat); PF12854.7(PPR_1:PPR repeat); PF13812.6(PPR_3:Pentatricopeptide repeat domain); PF17177.4(PPR_long:Pentacotripeptide-repeat region of PRORP)	sp|Q9LN01|PPR21_ARATH(Pentatricopeptide repeat-containing protein At1g08070, chloroplastic OS=Arabidopsis thaliana OX=3702 GN=PCMP-H12 PE=2 SV=1)
MD00G1076300	MD00G1076300	calnexin 1	2049	2288.48	2261.52	2905.85	2262.32	2829.5	1600.42	4187.58	1656.47	3125.21	3758.76	1852.89	2848.69	2485.28	2230.75	2989.75	2820.11	XP_028953877.1(calnexin homolog [Malus domestica])	GO:0016021(cellular_component:integral component of membrane); GO:0006457(biological_process:protein folding); GO:0005509(molecular_function:calcium ion binding); GO:0051082(molecular_function:unfolded protein binding); GO:0005783(cellular_component:endoplasmic reticulum)	K08054	CANX	map04145(Phagosome); map04141(Protein processing in endoplasmic reticulum)	ENOG410XP7T(U:Intracellular trafficking, secretion, and vesicular transport)	ENOG410XP7T(Calnexin)	PF00262.18(Calreticulin:Calreticulin family)	sp|Q39817|CALX_SOYBN(Calnexin homolog OS=Glycine max OX=3847 PE=2 SV=1)
MD00G1076400	MD00G1076400	TUDOR-SN protein 1	3563	831.33	880.12	812.84	689	899.42	2748.68	603.67	271	515	849.79	685.98	893.85	841.43	1445.7	463.223	809.873	XP_008375430.1(ribonuclease TUDOR 2 [Malus domestica])	GO:0005737(cellular_component:cytoplasm); GO:0016787(molecular_function:hydrolase activity); GO:0046872(molecular_function:metal ion binding); GO:0004518(molecular_function:nuclease activity); GO:0016021(cellular_component:integral component of membrane); GO:0031047(biological_process:gene silencing by RNA); GO:0016442(cellular_component:RISC complex)	K15979	SND1		COG1525(L:Replication, recombination and repair)	COG1525(nuclease)	PF00565.17(SNase:Staphylococcal nuclease homologue); PF00567.24(TUDOR:Tudor domain)	sp|Q9FLT0|TSN2_ARATH(Ribonuclease TUDOR 2 OS=Arabidopsis thaliana OX=3702 GN=TSN2 PE=1 SV=1)
MD00G1076500	MD00G1076500	Amidase family protein	969	0	0	0	0	0	0	0	0	0	0	0	0	0	0	0	0	RXH95910.1(hypothetical protein DVH24_008410 [Malus domestica])	GO:0016740(molecular_function:transferase activity); GO:0004040(molecular_function:amidase activity)				COG0154(L:Replication, recombination and repair)	COG0154(nuclease)	PF01425.21(Amidase:Amidase)	sp|Q3AD36|GATA_CARHZ(Glutamyl-tRNA(Gln) amidotransferase subunit A OS=Carboxydothermus hydrogenoformans (strain ATCC BAA-161 / DSM 6008 / Z-2901) OX=246194 GN=gatA PE=3 SV=1)
MD00G1076600	MD00G1076600		207	0	0	0	0	0	0	0	0	0	0	0	3.43	0	0	0	1.1433	XP_028959461.1(uncharacterized protein LOC114825202 [Malus domestica])
MD00G1076700	MD00G1076700	Amidase family protein	2755	63	49	30	67	47	44	30	49	50	23	16	12	47.3333	52.6667	43	17	XP_008375431.1(uncharacterized protein LOC103438668 isoform X1 [Malus domestica])	GO:0050566(molecular_function:asparaginyl-tRNA synthase (glutamine-hydrolyzing) activity); GO:0004040(molecular_function:amidase activity)				COG0154(L:Replication, recombination and repair)	COG0154(nuclease)	PF01425.21(Amidase:Amidase)	sp|B2V855|GATA_SULSY(Glutamyl-tRNA(Gln) amidotransferase subunit A OS=Sulfurihydrogenibium sp. (strain YO3AOP1) OX=436114 GN=gatA PE=3 SV=1)
MD00G1076800	MD00G1076800	inositol polyphosphate kinase 2 beta	1047	281.58	290.09	222.69	237.94	300.69	216.34	145.05	100.99	116.47	169.63	129.99	161.19	264.787	251.657	120.837	153.603	XP_028953874.1(inositol polyphosphate multikinase beta-like [Malus domestica])	GO:0032958(biological_process:inositol phosphate biosynthetic process); GO:0000823(molecular_function:inositol-1,4,5-trisphosphate 6-kinase activity); GO:0047326(molecular_function:inositol tetrakisphosphate 5-kinase activity); GO:0005524(molecular_function:ATP binding); GO:0102732(molecular_function:myo-inositol-1,2,3,4,6-heptakisphosphate 5-kinase activity)	K00915	IPMK, IPK2	map04070(Phosphatidylinositol signaling system); map00562(Inositol phosphate metabolism)	ENOG4111RTX(S:Function unknown)	ENOG4111RTX(inositol polyphosphate multikinase)	PF03770.16(IPK:Inositol polyphosphate kinase)	sp|Q9FLT2|IPMKB_ARATH(Inositol polyphosphate multikinase beta OS=Arabidopsis thaliana OX=3702 GN=IPK2b PE=1 SV=1)
MD00G1076900	MD00G1076900	Zn-dependent exopeptidases superfamily protein	690	0	0	0	0	0	0	0	4.82	0	0	0	0	0	0	1.6067	0	XP_028953870.1(uncharacterized protein LOC114822891 [Malus domestica])	GO:0004181(molecular_function:metallocarboxypeptidase activity); GO:0016021(cellular_component:integral component of membrane); GO:0008270(molecular_function:zinc ion binding)				COG2866(E:Amino acid transport and metabolism)	COG2866(metallocarboxypeptidase activity)
MD00G1077000	MD00G1077000	RAB GTPase homolog A1B	1102	129.97	177	95.07	56.06	114.51	260.71	129	87.79	100.05	113.89	81.98	143.69	134.013	143.76	105.613	113.187	XP_008391814.1(ras-related protein RABA1b [Malus domestica])	GO:0042538(biological_process:hyperosmotic salinity response); GO:0006886(biological_process:intracellular protein transport); GO:0003924(molecular_function:GTPase activity); GO:0060627(biological_process:regulation of vesicle-mediated transport); GO:0032482(biological_process:Rab protein signal transduction); GO:0005886(cellular_component:plasma membrane); GO:0005774(cellular_component:vacuolar …	K07904	RAB11A	map04144(Endocytosis)	COG1100(S:Function unknown)	COG1100(GTP-binding Protein)	PF00071.22(Ras:Ras family); PF08477.13(Roc:Ras of Complex, Roc, domain of DAPkinase); PF00025.21(Arf:ADP-ribosylation factor family); PF01926.23(MMR_HSR1:50S ribosome-binding GTPase); PF03193.16(RsgA_GTPase:RsgA GTPase)	sp|Q39222|RAA1B_ARATH(Ras-related protein RABA1b OS=Arabidopsis thaliana OX=3702 GN=RABA1B PE=1 SV=1)
MD00G1077100	MD00G1077100	anaphase promoting complex 6	898	0	0	0	12.5	0	0	0	0	0	0	0	0	0	4.1667	0	0	XP_028944924.1(anaphase-promoting complex subunit 6 isoform X1 [Malus domestica])	GO:0016740(molecular_function:transferase activity)	K03353	APC6, CDC16	map04120(Ubiquitin mediated proteolysis)	ENOG410XNY1(D:Cell cycle control, cell division, chromosome partitioning)	ENOG410XNY1(Cell division cycle 16 homolog (S. cerevisiae))	PF12895.7(ANAPC3:Anaphase-promoting complex, cyclosome, subunit 3); PF07719.17(TPR_2:Tetratricopeptide repeat)	sp|B3DNN5|CDC16_ARATH(Anaphase-promoting complex subunit 6 OS=Arabidopsis thaliana OX=3702 GN=APC6 PE=2 SV=1)
MD00G1077200	MD00G1077200	anaphase promoting complex 6	255	0	0	0	0	0	0.5	0.5	0	0	0	0	0	0	0.1667	0.1667	0	RXI02937.1(hypothetical protein DVH24_003015 [Malus domestica])		K03353	APC6, CDC16	map04120(Ubiquitin mediated proteolysis)				sp|B3DNN5|CDC16_ARATH(Anaphase-promoting complex subunit 6 OS=Arabidopsis thaliana OX=3702 GN=APC6 PE=2 SV=1)
MD00G1077300	MD00G1077300	receptor like protein 2	2226	0	0	0	0	0	0	0	0	0	0	0	0	0	0	0	0	XP_008351469.2(receptor-like protein 2 [Malus domestica])	GO:0016021(cellular_component:integral component of membrane)						PF13855.6(LRR_8:Leucine rich repeat); PF12799.7(LRR_4:Leucine Rich repeats (2 copies)); PF08263.12(LRRNT_2:Leucine rich repeat N-terminal domain)	sp|Q9SHI3|RLP2_ARATH(Receptor-like protein 2 OS=Arabidopsis thaliana OX=3702 GN=RLP2 PE=2 SV=1)
MD00G1077400	MD00G1077400	receptor like protein 2	2190	0	1	0	0	0	0	0	0	0	0	0	0	0.3333	0	0	0	XP_008348860.2(receptor-like protein 2 [Malus domestica])	GO:0016021(cellular_component:integral component of membrane)						PF13855.6(LRR_8:Leucine rich repeat); PF12799.7(LRR_4:Leucine Rich repeats (2 copies)); PF08263.12(LRRNT_2:Leucine rich repeat N-terminal domain)	sp|Q9C7S5|PSYR1_ARATH(Tyrosine-sulfated glycopeptide receptor 1 OS=Arabidopsis thaliana OX=3702 GN=PSY1R PE=1 SV=1)
MD00G1077500	MD00G1077500	UDP-Glycosyltransferase superfamily protein	246	0	0	0	0	0	0	0	0	0	2	2	0	0	0	0	1.3333	RXI02943.1(hypothetical protein DVH24_003021 [Malus domestica])	GO:0004378(molecular_function:GDP-Man:Man1GlcNAc2-PP-Dol alpha-1,3-mannosyltransferase activity); GO:0016021(cellular_component:integral component of membrane); GO:0006486(biological_process:protein glycosylation)	K03843	ALG2	map00510(N-Glycan biosynthesis); map00513(Various types of N-glycan biosynthesis)	COG0438(M:Cell wall/membrane/envelope biogenesis)	COG0438(Glycosyl transferase (Group 1)
MD00G1077600	MD00G1077600	receptor like protein 3	333	0	0	0	0	0	0	0	0	0	0	0	0	0	0	0	0	PRQ33508.1(putative leucine-rich repeat domain, L domain-containing protein [Rosa chinensis])	GO:0016021(cellular_component:integral component of membrane)							sp|Q6JN46|EIX2_SOLLC(Receptor-like protein EIX2 OS=Solanum lycopersicum OX=4081 GN=EIX2 PE=1 SV=2)
MD00G1077700	MD00G1077700	Leucine-rich receptor-like protein kinase family protein	468	0	0	0	0	0	0	0	0	0	0	0	0	0	0	0	0	XP_024156382.1(receptor-like protein 2 [Rosa chinensis])	GO:0004674(molecular_function:protein serine/threonine kinase activity); GO:0016021(cellular_component:integral component of membrane)				COG4886(M:Cell wall/membrane/envelope biogenesis)	COG4886(Glycosyl transferase (Group 1)	PF13855.6(LRR_8:Leucine rich repeat)
MD00G1077800	MD00G1077800	receptor like protein 2	2304	21	26.41	0	24	44	35	0	4	0	0	2	0	15.8033	34.3333	1.3333	0.6667	XP_008348860.2(receptor-like protein 2 [Malus domestica])	GO:0016021(cellular_component:integral component of membrane)						PF13855.6(LRR_8:Leucine rich repeat); PF12799.7(LRR_4:Leucine Rich repeats (2 copies)); PF08263.12(LRRNT_2:Leucine rich repeat N-terminal domain)	sp|Q9C7S5|PSYR1_ARATH(Tyrosine-sulfated glycopeptide receptor 1 OS=Arabidopsis thaliana OX=3702 GN=PSY1R PE=1 SV=1)
MD00G1077900	MD00G1077900	UDP-Glycosyltransferase superfamily protein	887	166	154	123	130.67	128	136.6	93	98	91	98	92	88	147.667	131.757	94	92.6667	RXH84014.1(hypothetical protein DVH24_026913 [Malus domestica])	GO:0004378(molecular_function:GDP-Man:Man1GlcNAc2-PP-Dol alpha-1,3-mannosyltransferase activity); GO:0016021(cellular_component:integral component of membrane); GO:0006486(biological_process:protein glycosylation)	K03843	ALG2	map00510(N-Glycan biosynthesis); map00513(Various types of N-glycan biosynthesis)	COG0438(M:Cell wall/membrane/envelope biogenesis)	COG0438(Glycosyl transferase (Group 1)	PF00534.20(Glycos_transf_1:Glycosyl transferases group 1); PF13692.6(Glyco_trans_1_4:Glycosyl transferases group 1)	sp|Q7KWM5|ALG2_DICDI(Alpha-1,3/1,6-mannosyltransferase ALG2 OS=Dictyostelium discoideum OX=44689 GN=alg2 PE=3 SV=1)
MD00G1078000	MD00G1078000	UDP-Glycosyltransferase superfamily protein	604	0	0	0	0	0	1.4	0	0	0	0	0	0	0	0.4667	0	0	RXH84014.1(hypothetical protein DVH24_026913 [Malus domestica])	GO:0005783(cellular_component:endoplasmic reticulum); GO:0006486(biological_process:protein glycosylation); GO:0006490(biological_process:oligosaccharide-lipid intermediate biosynthetic process); GO:0004378(molecular_function:GDP-Man:Man1GlcNAc2-PP-Dol alpha-1,3-mannosyltransferase activity); GO:0016021(cellular_component:integral component of membrane); GO:0033577(biological_process:protein glyc…	K03843	ALG2	map00510(N-Glycan biosynthesis); map00513(Various types of N-glycan biosynthesis)	COG0438(M:Cell wall/membrane/envelope biogenesis)	COG0438(Glycosyl transferase (Group 1)		sp|Q7KWM5|ALG2_DICDI(Alpha-1,3/1,6-mannosyltransferase ALG2 OS=Dictyostelium discoideum OX=44689 GN=alg2 PE=3 SV=1)
MD00G1078100	MD00G1078100	FORMS APLOID AND BINUCLEATE CELLS 1A	5525	277.5	246.11	333	264	359.51	501	211.69	100.51	167.66	221.57	212.58	238.3	285.537	374.837	159.953	224.15	RXI00281.1(hypothetical protein DVH24_037829, partial [Malus domestica])	GO:0016307(molecular_function:phosphatidylinositol phosphate kinase activity); GO:0005524(molecular_function:ATP binding)	K00921	PIKFYVE, FAB1	map04145(Phagosome); map04070(Phosphatidylinositol signaling system); map00562(Inositol phosphate metabolism)	COG0459(O:Posttranslational modification, protein turnover, chaperones)	COG0459(Prevents misfolding and promotes the refolding and proper assembly of unfolded polypeptides generated under stress conditions (By similarity))	PF01504.18(PIP5K:Phosphatidylinositol-4-phosphate 5-Kinase); PF00118.24(Cpn60_TCP1:TCP-1/cpn60 chaperonin family)	sp|Q9XID0|FAB1D_ARATH(Putative 1-phosphatidylinositol-3-phosphate 5-kinase FAB1D OS=Arabidopsis thaliana OX=3702 GN=FAB1D PE=3 SV=1)
MD00G1078200	MD00G1078200	Putative membrane lipoprotein	861	0	0	0	0	0	1	0	0	0	0	0	0	0	0.3333	0	0	RXI00279.1(hypothetical protein DVH24_037827 [Malus domestica])	GO:0010374(biological_process:stomatal complex development); GO:0016021(cellular_component:integral component of membrane)	K20729	EPF1_2	map04016(MAPK signaling pathway - plant)	ENOG410YU6S(O:Posttranslational modification, protein turnover, chaperones)	ENOG410YU6S(Prevents misfolding and promotes the refolding and proper assembly of unfolded polypeptides generated under stress conditions (By similarity))	PF17181.4(EPF:Epidermal patterning factor proteins)	sp|Q8LC53|EPF2_ARATH(Protein EPIDERMAL PATTERNING FACTOR 2 OS=Arabidopsis thaliana OX=3702 GN=EPF2 PE=1 SV=1)
MD00G1078300	MD00G1078300	homolog of histone chaperone HIRA	3550	190	156	191.47	103	162	384	109	136	161	130	133	150	179.157	216.333	135.333	137.667	XP_028953880.1(protein HIRA isoform X1 [Malus domestica])	GO:0006325(biological_process:chromatin organization); GO:0006355(biological_process:regulation of transcription, DNA-templated); GO:0005634(cellular_component:nucleus); GO:0006351(biological_process:transcription, DNA-templated)	K11293	HIRA, HIR1		ENOG410XP1H(K:Transcription)	ENOG410XP1H(HIR histone cell cycle regulation defective homolog A (S. cerevisiae))	PF07569.11(Hira:TUP1-like enhancer of split); PF00400.32(WD40:WD domain, G-beta repeat); PF12894.7(ANAPC4_WD40:Anaphase-promoting complex subunit 4 WD40 domain)	sp|Q652L2|HIRA_ORYSJ(Protein HIRA OS=Oryza sativa subsp. japonica OX=39947 GN=Os09g0567700 PE=2 SV=1)
MD00G1078400	MD00G1078400	Regulator of Vps4 activity in the MVB pathway protein	2050	661.33	673.74	888	660.57	723	420.62	889	563	804.74	852	766.16	870.53	741.023	601.397	752.247	829.563	XP_008381029.1(IST1-like protein [Malus domestica])	GO:0015031(biological_process:protein transport)	K19476	IST1	map04144(Endocytosis)	ENOG410YG52(S:Function unknown)	ENOG410YG52(positive regulation of collateral sprouting)	PF03398.14(Ist1:Regulator of Vps4 activity in the MVB pathway)	sp|Q54I39|IST1L_DICDI(IST1-like protein OS=Dictyostelium discoideum OX=44689 GN=DDB_G0289029 PE=3 SV=1)
MD00G1078500	MD00G1078500	Leucine-rich repeat protein kinase family protein	2135	45.58	76.53	61.86	19.68	46.38	8.14	22.2	1	13.44	58.51	39.53	48.28	61.3233	24.7333	12.2133	48.7733	RXH71111.1(hypothetical protein DVH24_015733 [Malus domestica])	GO:0004674(molecular_function:protein serine/threonine kinase activity); GO:0016021(cellular_component:integral component of membrane); GO:0004714(molecular_function:transmembrane receptor protein tyrosine kinase activity); GO:0005524(molecular_function:ATP binding); GO:0030244(biological_process:cellulose biosynthetic process)				COG0515(T:Signal transduction mechanisms)	COG0515(Serine Threonine protein kinase)	PF00069.25(Pkinase:Protein kinase domain); PF07714.17(Pkinase_Tyr:Protein tyrosine kinase); PF08263.12(LRRNT_2:Leucine rich repeat N-terminal domain); PF13855.6(LRR_8:Leucine rich repeat); PF12799.7(LRR_4:Leucine Rich repeats (2 copies))	sp|C0LGF4|FEI1_ARATH(LRR receptor-like serine/threonine-protein kinase FEI 1 OS=Arabidopsis thaliana OX=3702 GN=FEI1 PE=1 SV=1)
MD00G1078600	MD00G1078600	Ankyrin repeat family protein	1162	1755.39	1578.84	1719.47	1596.02	1551.2	4698.32	2326.92	2271.11	2407.17	2982.39	3056.24	2829.8	1684.57	2615.18	2335.07	2956.14	XP_028953888.1(phytochrome-interacting ankyrin-repeat protein 2-like isoform X2 [Malus domestica])	GO:0016021(cellular_component:integral component of membrane)				COG0666(T:Signal transduction mechanisms)	COG0666(Serine Threonine protein kinase)	PF13637.6(Ank_4:Ankyrin repeats (many copies)); PF12796.7(Ank_2:Ankyrin repeats (3 copies)); PF13606.6(Ank_3:Ankyrin repeat); PF00023.30(Ank:Ankyrin repeat); PF13857.6(Ank_5:Ankyrin repeats (many copies))	sp|Q9FNP4|PIA2_ARATH(Phytochrome-interacting ankyrin-repeat protein 2 OS=Arabidopsis thaliana OX=3702 GN=PIA2 PE=1 SV=1)
MD00G1078700	MD00G1078700		120	0	0	0	0	0	0	0	0	0	0	0	0	0	0	0	0	RXH98526.1(hypothetical protein DVH24_010851 [Malus domestica])
MD00G1078800	MD00G1078800		112	0	0	0	0	0	0	0	0	0	0	0	0	0	0	0	0	RXI01059.1(hypothetical protein DVH24_001293 [Malus domestica])
MD00G1078900	MD00G1078900	RECQ helicase L2	2547	144	277	299	243	281	265	149	133	167	188	231	215	240	263	149.667	211.333	XP_028953884.1(LOW QUALITY PROTEIN: mediator of RNA polymerase II transcription subunit 34-like [Malus domestica])		K10899	RECQL		COG0514(S:Function unknown)	COG0514(Ankyrin Repeat)	PF00270.29(DEAD:DEAD/DEAH box helicase); PF00271.31(Helicase_C:Helicase conserved C-terminal domain); PF16124.5(RecQ_Zn_bind:RecQ zinc-binding); PF09382.10(RQC:RQC domain); PF00570.23(HRDC:HRDC domain); PF04851.15(ResIII:Type III restriction enzyme, res subunit)	sp|Q9FT73|MED34_ARATH(Mediator of RNA polymerase II transcription subunit 34 OS=Arabidopsis thaliana OX=3702 GN=MED34 PE=1 SV=1)
MD00G1079000	MD00G1079000		521	34.49	52.76	46.93	25.28	60.59	39.5	44.43	78.91	47.23	39.92	61.41	35.09	44.7267	41.79	56.8567	45.4733	RXH81823.1(hypothetical protein DVH24_036164 [Malus domestica])								sp|Q39162|TGA4_ARATH(Transcription factor TGA4 OS=Arabidopsis thaliana OX=3702 GN=TGA4 PE=1 SV=2)
MD00G1079100	MD00G1079100	Leucine-rich repeat protein kinase family protein	3426	11	4.01	21	15	13.01	9.64	5	3	16	7	11	11	12.0033	12.55	8	9.6667	XP_028953854.1(probable LRR receptor-like serine/threonine-protein kinase At3g47570 isoform X1 [Malus domestica])							PF00069.25(Pkinase:Protein kinase domain); PF07714.17(Pkinase_Tyr:Protein tyrosine kinase); PF13855.6(LRR_8:Leucine rich repeat); PF12799.7(LRR_4:Leucine Rich repeats (2 copies)); PF08263.12(LRRNT_2:Leucine rich repeat N-terminal domain)	sp|Q9SD62|Y3471_ARATH(Putative receptor-like protein kinase At3g47110 OS=Arabidopsis thaliana OX=3702 GN=At3g47110 PE=3 SV=1)
MD00G1079200	MD00G1079200	SAC domain-containing protein 8	1855	314.48	313.07	273.53	224.44	342.51	471.36	114.59	168.76	158.62	177.77	211.84	220.98	300.36	346.103	147.323	203.53	RXH81836.1(hypothetical protein DVH24_036177 [Malus domestica])	GO:0042578(molecular_function:phosphoric ester hydrolase activity); GO:0005783(cellular_component:endoplasmic reticulum)	K21797	SAC1, SACM1L	map04070(Phosphatidylinositol signaling system); map00562(Inositol phosphate metabolism)	COG5329(T:Signal transduction mechanisms)	COG5329(Phosphatase)	PF02383.18(Syja_N:SacI homology domain)	sp|Q96328|SAC8_ARATH(Phosphoinositide phosphatase SAC8 OS=Arabidopsis thaliana OX=3702 GN=SAC8 PE=2 SV=1)
MD00G1079300	MD00G1079300	PHF5-like protein	601	0	2.38	7.53	1.23	16.49	0	2	0	0	1.22	1.18	5.1	3.3033	5.9067	0.6667	2.5	XP_008351202.1(PHD finger-like domain-containing protein 5B [Malus domestica])	GO:0005686(cellular_component:U2 snRNP); GO:0005689(cellular_component:U12-type spliceosomal complex); GO:0000398(biological_process:mRNA splicing, via spliceosome); GO:0016853(molecular_function:isomerase activity)	K12834	PHF5A	map03040(Spliceosome)	ENOG4111JIM(A:RNA processing and modification)	ENOG4111JIM(PHD finger protein 5A)	PF03660.14(PHF5:PHF5-like protein)	sp|P0DI19|PHF5A_ARATH(PHD finger-like domain-containing protein 5A OS=Arabidopsis thaliana OX=3702 GN=At2g30000 PE=3 SV=1)
MD00G1079400	MD00G1079400	SAC domain-containing protein 8	517	6	2	7.42	2	0	14.06	0	5.37	5.1	2	2.07	2.08	5.14	5.3533	3.49	2.05	XP_028953866.1(phosphoinositide phosphatase SAC8 [Malus domestica])	GO:0042578(molecular_function:phosphoric ester hydrolase activity); GO:0005783(cellular_component:endoplasmic reticulum)	K21797	SAC1, SACM1L	map04070(Phosphatidylinositol signaling system); map00562(Inositol phosphate metabolism)				sp|Q96328|SAC8_ARATH(Phosphoinositide phosphatase SAC8 OS=Arabidopsis thaliana OX=3702 GN=SAC8 PE=2 SV=1)
MD00G1079500	MD00G1079500	SAC domain-containing protein 8	392	0	0	1	0	3.58	0	1	0	3	0	0	0	0.3333	1.1933	1.3333	0	XP_028953866.1(phosphoinositide phosphatase SAC8 [Malus domestica])	GO:0042578(molecular_function:phosphoric ester hydrolase activity); GO:0034597(molecular_function:phosphatidylinositol-4,5-bisphosphate 4-phosphatase activity); GO:0005783(cellular_component:endoplasmic reticulum); GO:0016316(molecular_function:phosphatidylinositol-3,4-bisphosphate 4-phosphatase activity)	K21797	SAC1, SACM1L	map04070(Phosphatidylinositol signaling system); map00562(Inositol phosphate metabolism)			PF02383.18(Syja_N:SacI homology domain)	sp|Q96328|SAC8_ARATH(Phosphoinositide phosphatase SAC8 OS=Arabidopsis thaliana OX=3702 GN=SAC8 PE=2 SV=1)
MD00G1079600	MD00G1079600		276	0	0	0	0	0	1	0	0	0	0	0	0	0	0.3333	0	0	RXH81838.1(hypothetical protein DVH24_036179 [Malus domestica])
MD00G1079700	MD00G1079700		465	0	0	0	0	0	0	0	0	0	0	0	0	0	0	0	0	RXH81839.1(hypothetical protein DVH24_036180 [Malus domestica])	GO:0008270(molecular_function:zinc ion binding)				ENOG41121N2(O:Posttranslational modification, protein turnover, chaperones)	ENOG41121N2(zinc ion binding)
MD00G1079800	MD00G1079800		676	2	3	0	7	0	0	0	0	0	0	0	0	1.6667	2.3333	0	0	RXH71696.1(hypothetical protein DVH24_025197 [Malus domestica])	GO:0008270(molecular_function:zinc ion binding)				ENOG41121N2(O:Posttranslational modification, protein turnover, chaperones)	ENOG41121N2(zinc ion binding)
MD00G1079900	MD00G1079900	PHF5-like protein	738	43.4	85.85	54.47	65	67.91	34	58.28	59.47	69	63	67	42	61.24	55.6367	62.25	57.3333	RZB50913.1(PHD finger-like domain-containing protein 5B [Glycine soja])	GO:0009535(cellular_component:chloroplast thylakoid membrane); GO:0009941(cellular_component:chloroplast envelope); GO:0009735(biological_process:response to cytokinin); GO:0009570(cellular_component:chloroplast stroma); GO:0000398(biological_process:mRNA splicing, via spliceosome); GO:0042742(biological_process:defense response to bacterium); GO:0005689(cellular_component:U12-type spliceosomal c…	K12834	PHF5A	map03040(Spliceosome)	ENOG4111JIM(A:RNA processing and modification)	ENOG4111JIM(PHD finger protein 5A)	PF03660.14(PHF5:PHF5-like protein)	sp|P0DI19|PHF5A_ARATH(PHD finger-like domain-containing protein 5A OS=Arabidopsis thaliana OX=3702 GN=At2g30000 PE=3 SV=1)
MD00G1080000	MD00G1080000	Leucine-rich repeat protein kinase family protein	3288	19	4	0	1.97	14.51	13.5	0	2	2	1	1	1	7.6667	9.9933	1.3333	1	XP_028953851.1(probable LRR receptor-like serine/threonine-protein kinase At3g47570 isoform X1 [Malus domestica])							PF00069.25(Pkinase:Protein kinase domain); PF07714.17(Pkinase_Tyr:Protein tyrosine kinase); PF13855.6(LRR_8:Leucine rich repeat); PF12799.7(LRR_4:Leucine Rich repeats (2 copies)); PF08263.12(LRRNT_2:Leucine rich repeat N-terminal domain); PF01636.23(APH:Phosphotransferase enzyme family)	sp|C0LGP4|Y3475_ARATH(Probable LRR receptor-like serine/threonine-protein kinase At3g47570 OS=Arabidopsis thaliana OX=3702 GN=At3g47570 PE=2 SV=1)
MD00G1080100	MD00G1080100	acyl-CoA oxidase 4	954	1.03	11.76	9.26	18.17	16.14	28.33	2.03	10.42	4.29	5.9	2.02	11.18	7.35	20.88	5.58	6.3667	RXH81834.1(hypothetical protein DVH24_036175 [Malus domestica])	GO:0003995(molecular_function:acyl-CoA dehydrogenase activity); GO:0050660(molecular_function:flavin adenine dinucleotide binding); GO:0005777(cellular_component:peroxisome)	K00232	E1.3.3.6, ACOX1, ACOX3	map00640(Propanoate metabolism); map00592(alpha-Linolenic acid metabolism); map01040(Biosynthesis of unsaturated fatty acids); map00071(Fatty acid degradation); map04146(Peroxisome); map00410(beta-Alanine metabolism)	COG1960(I:Lipid transport and metabolism)	COG1960(acyl-CoA dehydrogenase)	PF02770.19(Acyl-CoA_dh_M:Acyl-CoA dehydrogenase, middle domain); PF02771.16(Acyl-CoA_dh_N:Acyl-CoA dehydrogenase, N-terminal domain); PF00441.24(Acyl-CoA_dh_1:Acyl-CoA dehydrogenase, C-terminal domain)	sp|Q96329|ACOX4_ARATH(Acyl-coenzyme A oxidase 4, peroxisomal OS=Arabidopsis thaliana OX=3702 GN=ACX4 PE=1 SV=1)
MD00G1080200	MD00G1080200		795	0	0	0	0	0	0	0	0	0	0	0	0	0	0	0	0	RXH73862.1(hypothetical protein DVH24_016684 [Malus domestica])
MD00G1080300	MD00G1080300		855	221.19	229.01	212.56	137.38	274.39	152.15	227.46	167.02	188.89	253.53	279.48	222.94	220.92	187.973	194.457	251.983	XP_028953869.1(protein DOG1-like 4 [Malus domestica])								sp|Q0JNL3|TGA23_ORYSJ(Transcription factor TGA2.3 OS=Oryza sativa subsp. japonica OX=39947 GN=TGA2.3 PE=1 SV=1)
MD00G1080400	MD00G1080400	Protein of unknown function	2450	110.34	217.45	198.72	147.44	259.24	297.72	35.71	18.57	66.51	103.54	112.58	137.46	175.503	234.8	40.2633	117.86	RXH86311.1(hypothetical protein DVH24_017364 [Malus domestica])					ENOG4111WU4(S:Function unknown)	ENOG4111WU4(-)	PF12298.8(Bot1p:Eukaryotic mitochondrial regulator protein)
MD00G1080500	MD00G1080500	Pyridoxal phosphate (PLP)-dependent transferases superfamily protein	676	0	0	0	0	0	0	0	0	0	0	0	0	0	0	0	0	XP_009346532.1(PREDICTED: LL-diaminopimelate aminotransferase, chloroplastic-like [Pyrus x bretschneideri])	GO:0009735(biological_process:response to cytokinin); GO:0010285(molecular_function:L,L-diaminopimelate aminotransferase activity); GO:0009862(biological_process:systemic acquired resistance, salicylic acid mediated signaling pathway); GO:0008483(molecular_function:transaminase activity); GO:0009058(biological_process:biosynthetic process); GO:0030170(molecular_function:pyridoxal phosphate bindin…	K10206	E2.6.1.83	map00300(Lysine biosynthesis)	COG0436(E:Amino acid transport and metabolism)	COG0436(aminotransferase)		sp|Q93ZN9|DAPAT_ARATH(LL-diaminopimelate aminotransferase, chloroplastic OS=Arabidopsis thaliana OX=3702 GN=DAP PE=1 SV=1)
MD00G1080600	MD00G1080600	Pyridoxal phosphate (PLP)-dependent transferases superfamily protein	690	0	0	0	0	0	0	0	0	0	0	0	0	0	0	0	0	XP_009378578.1(PREDICTED: LL-diaminopimelate aminotransferase, chloroplastic-like [Pyrus x bretschneideri])	GO:0009735(biological_process:response to cytokinin); GO:0010285(molecular_function:L,L-diaminopimelate aminotransferase activity); GO:0009862(biological_process:systemic acquired resistance, salicylic acid mediated signaling pathway); GO:0008483(molecular_function:transaminase activity); GO:0009058(biological_process:biosynthetic process); GO:0030170(molecular_function:pyridoxal phosphate bindin…	K10206	E2.6.1.83	map00300(Lysine biosynthesis)	COG0436(E:Amino acid transport and metabolism)	COG0436(aminotransferase)	PF00155.21(Aminotran_1_2:Aminotransferase class I and II)	sp|Q93ZN9|DAPAT_ARATH(LL-diaminopimelate aminotransferase, chloroplastic OS=Arabidopsis thaliana OX=3702 GN=DAP PE=1 SV=1)
MD00G1080700	MD00G1080700	adenylosuccinate synthase	2191	1702.87	1648.37	1530	1067.88	1381	1562	1645.79	1719.61	1543.91	1543.85	1537.85	1604.93	1627.08	1336.96	1636.44	1562.21	RXH87555.1(hypothetical protein DVH24_034455 [Malus domestica])	GO:0004019(molecular_function:adenylosuccinate synthase activity); GO:0000287(molecular_function:magnesium ion binding); GO:0044208(biological_process:'de novo' AMP biosynthetic process); GO:0009507(cellular_component:chloroplast); GO:0005525(molecular_function:GTP binding)	K01939	purA, ADSS	map00250(Alanine, aspartate and glutamate metabolism); map00230(Purine metabolism)	COG0104(F:Nucleotide transport and metabolism)	COG0104(Plays an important role in the de novo pathway of purine nucleotide biosynthesis)	PF00709.21(Adenylsucc_synt:Adenylosuccinate synthetase)	sp|B9SL58|PURA2_RICCO(Adenylosuccinate synthetase 2, chloroplastic OS=Ricinus communis OX=3988 GN=PURA2 PE=3 SV=1)
MD00G1080800	MD00G1080800	FAD/NAD(P)-binding oxidoreductase family protein	2100	5091.79	5425.31	628	1078.81	4574.05	3863.31	672	829	734.99	725	1039.88	789	3715.03	3172.06	745.33	851.293	XP_008382382.1(squalene monooxygenase-like [Malus domestica])	GO:0016126(biological_process:sterol biosynthetic process); GO:0004506(molecular_function:squalene monooxygenase activity); GO:0016021(cellular_component:integral component of membrane); GO:0050660(molecular_function:flavin adenine dinucleotide binding)	K00511	SQLE, ERG1	map00909(Sesquiterpenoid and triterpenoid biosynthesis); map00100(Steroid biosynthesis)			PF08491.10(SE:Squalene epoxidase); PF01494.19(FAD_binding_3:FAD binding domain); PF01266.24(DAO:FAD dependent oxidoreductase); PF00890.24(FAD_binding_2:FAD binding domain); PF01134.22(GIDA:Glucose inhibited division protein A); PF13450.6(NAD_binding_8:NAD(P)-binding Rossmann-like domain); PF01946.17(Thi4:Thi4 family); PF07992.14(Pyr_redox_2:Pyridine nucleotide-disulphide oxidoreductase)	sp|O48651|SQE1_PANGI(Squalene monooxygenase SE1 OS=Panax ginseng OX=4054 GN=SQE1 PE=2 SV=1)
MD00G1080900	MD00G1080900	O-fucosyltransferase family protein	2218	28	20	27	15	15	15	12	13	35	15	31	17	25	15	20	21	RXH79521.1(hypothetical protein DVH24_040668 [Malus domestica])	GO:0006004(biological_process:fucose metabolic process); GO:0016021(cellular_component:integral component of membrane); GO:0016757(molecular_function:transferase activity, transferring glycosyl groups)	K23280	RRT		ENOG410YG3V(S:Function unknown)	ENOG410YG3V(DUF246 domain-containing protein)	PF10250.9(O-FucT:GDP-fucose protein O-fucosyltransferase)	sp|Q6NQ51|RRT4_ARATH(Rhamnogalacturonan I rhamnosyltransferase 1 OS=Arabidopsis thaliana OX=3702 GN=RRT4 PE=1 SV=1)
MD00G1081000	MD00G1081000	EXS (ERD1/XPR1/SYG1) family protein	2508	0	0	0	0	0	0	0	0	0	0	0	0	0	0	0	0	XP_028953898.1(phosphate transporter PHO1 homolog 3-like [Malus domestica])	GO:0016021(cellular_component:integral component of membrane)						PF03124.14(EXS:EXS family); PF03105.19(SPX:SPX domain)	sp|Q6R8G7|PHO13_ARATH(Phosphate transporter PHO1 homolog 3 OS=Arabidopsis thaliana OX=3702 GN=PHO1;H3 PE=2 SV=2)
MD00G1081100	MD00G1081100	EXS (ERD1/XPR1/SYG1) family protein	546	0	0	0	0	0	5.39	0	0	0	0	0	0	0	1.7967	0	0	XP_008389442.3(phosphate transporter PHO1 homolog 10-like [Malus domestica])	GO:0005794(cellular_component:Golgi apparatus); GO:0000822(molecular_function:inositol hexakisphosphate binding); GO:0016021(cellular_component:integral component of membrane); GO:0005802(cellular_component:trans-Golgi network); GO:0006817(biological_process:phosphate ion transport); GO:0015114(molecular_function:phosphate ion transmembrane transporter activity); GO:0016036(biological_process:cel…				COG5409(T:Signal transduction mechanisms)	COG5409(Xenotropic and polytropic retrovirus receptor 1)	PF03124.14(EXS:EXS family)	sp|Q6R8G0|PHO1A_ARATH(Phosphate transporter PHO1 homolog 10 OS=Arabidopsis thaliana OX=3702 GN=PHO1-H10 PE=2 SV=1)
MD00G1081200	MD00G1081200	EXS (ERD1/XPR1/SYG1) family protein	1386	1	0	0	0	0	0	0	0	0	0	0	0	0.3333	0	0	0	XP_028953897.1(LOW QUALITY PROTEIN: phosphate transporter PHO1 homolog 10-like [Malus domestica])	GO:0016021(cellular_component:integral component of membrane)				COG5409(T:Signal transduction mechanisms)	COG5409(Xenotropic and polytropic retrovirus receptor 1)	PF03105.19(SPX:SPX domain); PF03124.14(EXS:EXS family)	sp|Q6R8G0|PHO1A_ARATH(Phosphate transporter PHO1 homolog 10 OS=Arabidopsis thaliana OX=3702 GN=PHO1-H10 PE=2 SV=1)
MD00G1081300	MD00G1081300	EXS (ERD1/XPR1/SYG1) family protein	2589	0	0	0	0	0	2	0	0	0	0	0	0	0	0.6667	0	0	XP_028953896.1(phosphate transporter PHO1 homolog 3-like [Malus domestica])	GO:0016021(cellular_component:integral component of membrane)						PF03124.14(EXS:EXS family); PF03105.19(SPX:SPX domain)	sp|Q6R8G7|PHO13_ARATH(Phosphate transporter PHO1 homolog 3 OS=Arabidopsis thaliana OX=3702 GN=PHO1;H3 PE=2 SV=2)
MD00G1081400	MD00G1081400	EXS (ERD1/XPR1/SYG1) family protein	2337	2	2	1	5	0	85.23	1	0	0	0	0	0	1.6667	30.0767	0.3333	0	XP_028953897.1(LOW QUALITY PROTEIN: phosphate transporter PHO1 homolog 10-like [Malus domestica])	GO:0016021(cellular_component:integral component of membrane)				COG5409(T:Signal transduction mechanisms)	COG5409(Xenotropic and polytropic retrovirus receptor 1)	PF03124.14(EXS:EXS family); PF03105.19(SPX:SPX domain); PF10275.9(Peptidase_C65:Peptidase C65 Otubain)	sp|Q6R8G0|PHO1A_ARATH(Phosphate transporter PHO1 homolog 10 OS=Arabidopsis thaliana OX=3702 GN=PHO1-H10 PE=2 SV=1)
MD00G1081500	MD00G1081500	fucosyltransferase 1	1650	18	14	0	0	16	24	0	0	0	2	0	0	10.6667	13.3333	0	0.6667	XP_017192254.1(galactoside 2-alpha-L-fucosyltransferase-like isoform X2 [Malus domestica])		K13681	FUT		ENOG410XXHE(O:Posttranslational modification, protein turnover, chaperones)	ENOG410XXHE(fucosyltransferase)	PF03254.13(XG_FTase:Xyloglucan fucosyltransferase)	sp|Q9M5Q1|FUT1_PEA(Galactoside 2-alpha-L-fucosyltransferase OS=Pisum sativum OX=3888 GN=FT1 PE=2 SV=1)
MD00G1081600	MD00G1081600	FKBP-like peptidyl-prolyl cis-trans isomerase family protein	895	236.7	244.23	108.91	104.35	220.62	1603.26	273.89	280.39	304.72	233.03	163.74	232.13	196.613	642.743	286.333	209.633	XP_008389443.1(peptidyl-prolyl cis-trans isomerase NIMA-interacting 4-like [Malus domestica])	GO:0003755(molecular_function:peptidyl-prolyl cis-trans isomerase activity)	K09579	PIN4		COG0760(O:Posttranslational modification, protein turnover, chaperones)	COG0760(fucosyltransferase)	PF13616.6(Rotamase_3:PPIC-type PPIASE domain); PF00639.21(Rotamase:PPIC-type PPIASE domain); PF13145.6(Rotamase_2:PPIC-type PPIASE domain)	sp|A6QPY8|PIN4_BOVIN(Peptidyl-prolyl cis-trans isomerase NIMA-interacting 4 OS=Bos taurus OX=9913 GN=PIN4 PE=2 SV=1)
MD00G1081700	MD00G1081700	HSP20-like chaperones superfamily protein	366	0	0	0	0	0	0	0	0	0	0	0	0	0	0	0	0	XP_008351048.1(16.6 kDa heat shock protein-like [Malus domestica])		K13993	HSP20	map04141(Protein processing in endoplasmic reticulum)	COG0071(O:Posttranslational modification, protein turnover, chaperones)	COG0071(peptidyl-prolyl cis-trans isomerase)	PF00011.21(HSP20:Hsp20/alpha crystallin family)	sp|P27879|HSP11_MEDSA(18.1 kDa class I heat shock protein (Fragment) OS=Medicago sativa OX=3879 GN=HSP18.1 PE=2 SV=1)
MD00G1081800	MD00G1081800	myb domain protein 16	1243	0	0	0	0	0	0	0	0	0	0	0	0	0	0	0	0	XP_008350919.1(transcription factor MYB16-like [Malus domestica])	GO:0005634(cellular_component:nucleus); GO:0003677(molecular_function:DNA binding)	K09422	MYBP		COG5147(K:Transcription)	COG5147(Myblike DNAbinding domain containing protein)	PF00249.31(Myb_DNA-binding:Myb-like DNA-binding domain); PF13921.6(Myb_DNA-bind_6:Myb-like DNA-binding domain)	sp|Q9LXF1|MYB16_ARATH(Transcription factor MYB16 OS=Arabidopsis thaliana OX=3702 GN=MYB16 PE=2 SV=1)
MD00G1081900	MD00G1081900	heat shock protein 90.1	546	0	0	0	0	0	0	0	0	0	0	0	0	0	0	0	0	RXH99690.1(hypothetical protein DVH24_021492 [Malus domestica])	GO:0006457(biological_process:protein folding); GO:0051082(molecular_function:unfolded protein binding); GO:0005524(molecular_function:ATP binding)	K04079	HSP90A, htpG	map04626(Plant-pathogen interaction); map04141(Protein processing in endoplasmic reticulum)	COG0326(O:Posttranslational modification, protein turnover, chaperones)	COG0326(Molecular chaperone. Has ATPase activity (By similarity))	PF02518.26(HATPase_c:Histidine kinase-, DNA gyrase B-, and HSP90-like ATPase)	sp|P27323|HS901_ARATH(Heat shock protein 90-1 OS=Arabidopsis thaliana OX=3702 GN=HSP90-1 PE=1 SV=3)
MD00G1082000	MD00G1082000	Protein of unknown function	525	213	163	164	516	148	534	41	42	113	7	26	28	180	399.333	65.3333	20.3333	XP_008392062.1(organ-specific protein S2-like [Malus domestica])					ENOG41119F1(S:Function unknown)	ENOG41119F1(Protein of unknown function (DUF2775))	PF10950.8(Organ_specific:Organ specific protein)
MD00G1082100	MD00G1082100	Leucine-rich receptor-like protein kinase family protein	2634	45.54	27.45	26.57	30.09	37.17	613.55	16	24.38	24.94	17.87	27.75	28.22	33.1867	226.937	21.7733	24.6133	XP_028954942.1(receptor-like protein 2 [Malus domestica])							PF13855.6(LRR_8:Leucine rich repeat); PF12799.7(LRR_4:Leucine Rich repeats (2 copies)); PF08263.12(LRRNT_2:Leucine rich repeat N-terminal domain)	sp|Q9C7S5|PSYR1_ARATH(Tyrosine-sulfated glycopeptide receptor 1 OS=Arabidopsis thaliana OX=3702 GN=PSY1R PE=1 SV=1)
MD00G1082200	MD00G1082200	receptor like protein 2	2034	0	0	0	0	1	2	0	0	0	0	1	0	0	1	0	0.3333	XP_008384513.2(receptor-like protein 3 [Malus domestica])							PF12799.7(LRR_4:Leucine Rich repeats (2 copies)); PF13855.6(LRR_8:Leucine rich repeat)	sp|Q9SHI3|RLP2_ARATH(Receptor-like protein 2 OS=Arabidopsis thaliana OX=3702 GN=RLP2 PE=2 SV=1)
MD00G1082300	MD00G1082300	Leucine-rich receptor-like protein kinase family protein	2379	5.14	0	7.99	21.09	18.48	4.97	1.71	0	3.64	3.1	0	0	4.3767	14.8467	1.7833	1.0333	RXH85255.1(hypothetical protein DVH24_042023 [Malus domestica])							PF13855.6(LRR_8:Leucine rich repeat); PF12799.7(LRR_4:Leucine Rich repeats (2 copies)); PF00560.33(LRR_1:Leucine Rich Repeat)	sp|Q6JN46|EIX2_SOLLC(Receptor-like protein EIX2 OS=Solanum lycopersicum OX=4081 GN=EIX2 PE=1 SV=2)
MD00G1082400	MD00G1082400	receptor like protein 3	2433	0	0	0	0	0	0	0	0	0	0	0	0	0	0	0	0	XP_008384512.1(receptor-like protein 3 [Malus domestica])							PF13855.6(LRR_8:Leucine rich repeat); PF12799.7(LRR_4:Leucine Rich repeats (2 copies)); PF08263.12(LRRNT_2:Leucine rich repeat N-terminal domain)	sp|Q9C7S5|PSYR1_ARATH(Tyrosine-sulfated glycopeptide receptor 1 OS=Arabidopsis thaliana OX=3702 GN=PSY1R PE=1 SV=1)
MD00G1082500	MD00G1082500	receptor like protein 3	1134	0	0	0	0	0	0	0	0	0	1	1	0	0	0	0	0.6667	XP_028954943.1(receptor-like protein 3 [Malus domestica])							PF13855.6(LRR_8:Leucine rich repeat)
MD00G1082600	MD00G1082600	Leucine-rich receptor-like protein kinase family protein	723	0	0	0	0	0	0	0	0	0	0	0	0	0	0	0	0	XP_028954943.1(receptor-like protein 3 [Malus domestica])							PF12799.7(LRR_4:Leucine Rich repeats (2 copies)); PF13855.6(LRR_8:Leucine rich repeat); PF00560.33(LRR_1:Leucine Rich Repeat)	sp|Q9SHI4|RLP3_ARATH(Receptor-like protein 3 OS=Arabidopsis thaliana OX=3702 GN=RLP3 PE=2 SV=1)
MD00G1082700	MD00G1082700		327	0	0	0	0	0	1	0	0	0	0	0	0	0	0.3333	0	0	RXH85261.1(hypothetical protein DVH24_042029 [Malus domestica])
[truncated: 54,379 more rows]

## Sheet: Date in Fig.2C
seq_id	CK_0h_1	CK_0h_2	CK_0h_3	CK_1h_1	CK_1h_2	CK_1h_3	T_0h_1	T_0h_2	T_0h_3	T_1h_1	T_1h_2	T_1h_3
MD17G1042500	-0.791929	-0.901755	-1.18018	1.15003	1.25668	1.18291	-0.967854	-1.02215	-1.04005	0.83283	0.664758	0.816708
MD07G1222900	-0.697199	-0.633512	-0.950732	1.32067	1.41053	1.1841	-1.08255	-1.28298	-1.07604	0.553011	0.582468	0.672237
MD16G1093500	-0.541293	-0.457338	-0.89103	1.37772	1.29339	1.0861	-1.25305	-1.2246	-1.2905	0.538423	0.697262	0.66492
MD03G1065600	-0.860411	-0.811169	-0.9467	1.39851	1.35279	1.13279	-1.14033	-1.16067	-0.868693	0.521981	0.749859	0.632047
[truncated: 430 more rows]

## Sheet: Date in Fig.2D
Gene_id	Gene_name	Gene_description	CK_0h_vs_T_0h
[truncated: 5,186 more rows]

## Sheet: Date in Fig.2E
Gene_id	Gene_name	Gene_description	CK_0h_vs_CK_1h
[truncated: 1,135 more rows]

[truncated: 7 more sheets: Date in Fig.3A, Date in Fig.3B, Date in Fig.3C, Date in Fig.3D, Date in Fig.4C, Date in Fig.4D, Date in Fig.4E]
