# Supplementary material for: Transcriptomics and metabolomics provide insight into the anti-browning mechanism of selenium in freshly cut apples
Source: Front Plant Sci. 2023 May 8;14:1176936. doi: 10.3389/fpls.2023.1176936 (PMC10200898; doi:10.3389/fpls.2023.1176936)
Supplement: Supplementary file 1 [file DataSheet_1.zip › Supplementary_Material/Date sheet _2-Transcriptomics and metabolomics provide insights into the mechanisms of anti-browning agent selenium for fresh-cut apples.xlsx]

## Sheet: Date in Fig.5A-H
PPO activity				POD activity				LOX activity				PLD activity
	Mean	SD			Mean	SD			Mean	SD			Mean	SD
CK_0h	2.615	0.0617981	b	CK_0h	119.117	0.517849	b	CK_0h	25.8263	0.828472	b	CK_0h	104.049	2.02532	b
CK_1h	5.35267	0.0456216	a	CK_1h	153.268	0.69195	a	CK_1h	51.4063	1.22429	a	CK_1h	293.741	10.6143	a
T_0h	0.488	0.023516	c	T_0h	76.3967	0.565813	c	T_0h	13.6787	0.342503	d	T_0h	69.459	1.84988	d
T_1h	0.518333	0.0198578	c	T_1h	69.2857	0.372657	d	T_1h	16.115	0.518844	c	T_1h	82.9277	2.28785	c
SOD activity				CAT activity				APX activity				GST activity
	Mean	SD			Mean	SD			Mean	SD			Mean	SD
CK_0h	19.945	0.997572	c	CK_0h	4.29633	0.073228	c	CK_0h	14.673	0.349017	c	CK_0h	0.348	0.0173494	c
CK_1h	13.74	0.651328	d	CK_1h	3.80333	0.107226	c	CK_1h	10.5993	0.45887	d	CK_1h	0.188333	0.0061101	d
T_0h	31.4907	0.640126	b	T_0h	11.1243	0.516097	b	T_0h	29.999	0.343166	a	T_0h	0.559667	0.0228983	a
T_1h	46.7	1.06057	a	T_1h	15.256	0.439509	a	T_1h	23.081	0.231758	b	T_1h	0.456333	0.0112398	b

## Sheet: Date in Fig.6
Gene_id	seq-log2fc(T_0h/CK_0h)	qpcr-Log2FC(T_0h/CK_0h)	seq-log2fc(CK_1h/CK_0h)	qpcr-Log2FC(CK_1h/CK_0h)
MD15G1106600	-3.06584	-1.33449	2.83004	2.97018
MD03G1289900	-2.28841	-1.26142	2.47818	3.00994
MD03G1296100	-2.70829	-2.23505	2.95549	2.30786
MD13G1092700	-2.34836	-2.22539	1.71948	1.76143
MD15G1071400	-3.30412	-4.53926	3.53924	3.72239
MD12G1181000	-1.56627	-1.69782	3.56722	3.32595
MD02G1148800	-1.94042	-1.92581	2.25184	2.45325
MD08G1057400	-1.91028	-1.84996	2.62865	2.07093
MD07G1022600	-3.59931	-3.32312	5.22133	5.72722
MD08G1106900	-2.75046	-3.20304	1.91301	2.08284
MD12G1040800	-1.72376	-2.43118	2.22263	2.48887
MD07G1222900	-1.45504	-1.36649	5.36458	5.42261
MD00G1144300	2.31103	2.36385	5.46846	5.30839
MD16G1093500	-1.59453	-1.53767	4.33959	4.31895
MD10G1143400	-1.37922	-1.64754	1.41813	1.3731
MD13G1090900	-5.42844	-3.39571	2.57014	2.66872

## Sheet: Date in Fig.7A
	p1	p2
CK_0h_1	-44.1708	2.72635
CK_0h_2	-37.9197	11.2955
CK_0h_3	-38.0543	21.1506
CK_0h_4	-34.5085	28.2763
CK_0h_5	-20.4684	29.3617
CK_0h_6	-21.4002	31.0121
CK_1h_1	23.8574	13.7296
CK_1h_2	22.0506	13.6719
CK_1h_3	21.006	15.1844
CK_1h_4	22.8502	19.4689
CK_1h_5	27.7232	12.3568
CK_1h_6	29.6888	19.083
QC01	-60.1174	-28.6986
QC02	-59.6276	-27.2843
QC03	-55.2946	-22.6877
T_0h_1	-20.0191	4.77936
T_0h_2	23.6835	-41.0105
T_0h_3	21.7278	-22.0674
T_0h_4	23.5094	-7.42599
T_0h_5	17.7031	-10.0269
T_0h_6	19.2549	-7.17203
T_1h_1	24.8197	-9.48688
T_1h_2	24.1365	-11.5972
T_1h_3	25.4078	-5.08414
T_1h_4	20.3751	-10.9596
T_1h_5	23.8286	-10.086
T_1h_6	19.9577	-8.50943

## Sheet: Date in Fig.7B
	ID	Metabolite	Metab ID	KEGG Pathway ID	KEGG Pathway Description	KEGG Compound ID	Library ID	Mode	KEGG Compound First Category	KEGG Compound Second Category	KEGG Pathway First Category	KEGG Pathway Second Category	HMDB Superclass	HMDB Class	M/Z	Adducts	Formula	Retention time	RSD	Fragmentation Score	Theoretical Fragmentation Score	Mass Error	CAS ID	HMDB Subclass	CK_0h_1	CK_0h_2	CK_0h_3	CK_0h_4	CK_0h_5	CK_0h_6	T_0h_1	T_0h_2	T_0h_3	T_0h_4	T_0h_5	T_0h_6	CK_1h_1	CK_1h_2	CK_1h_3	CK_1h_4	CK_1h_5	CK_1h_6	T_1h_1	T_1h_2	T_1h_3	T_1h_4	T_1h_5	T_1h_6	QC01
58	pos_3	13(S)-HOTrE	metab_2	map00592	alpha-Linolenic acid metabolism	C16316	-	pos	-	-	Metabolism	Lipid metabolism	-	-	277.216	M+H-H2O, M+K, M+Na, M+H, M+H-2H2O	C18H30O3	6.0189	0.0285252	38.5	-	-0.170707	-	-	6.5618	6.711	6.868	6.9586	6.7882	6.838	6.9338	6.0412	6.3965	6.4293	6.2525	6.557	6.4957	6.3871	6.1977	6.5707	6.5869	6.3649	6.5947	6.6165	6.3338	6.3265	6.7702	6.8323	6.6505
	pos_23	PS(18:0/18:1(9Z))	metab_22	map01100;map00564;map01110;map00260	Metabolic pathways;Glycerophospholipid metabolism;Biosynthesis of secondary metabolites;Glycine, serine and threonine metabolism	C02737	HMDB0010163;LMGP03010025	pos	Lipids	Phospholipids	Metabolism;Metabolism;Metabolism;Metabolism	Global and overview maps;Lipid metabolism;Global and overview maps;Amino acid metabolism	Lipids and lipid-like molecules	Glycerophospholipids	790.56	M+H, M+CH3OH+H, M+H-H2O, M+H-2H2O	C42H80NO10P	5.9983	0.104445	-	33.8	0.881907	124262-93-7	Glycerophosphoserines	6.5674	6.2554	6.0811	6.0255	6.0317	6.3001	6.233	5.5972	5.8636	5.8063	5.641	5.5997	5.4271	5.3811	4.6184	5.5501	5.8407	5.9297	6.0442	5.6452	5.4224	5.3558	5.9443	5.8661	6.9481
	pos_24	PS(16:0/20:0)	metab_23	map01100;map00564;map01110;map00260	Metabolic pathways;Glycerophospholipid metabolism;Biosynthesis of secondary metabolites;Glycine, serine and threonine metabolism	C02737	LMGP03010035;HMDB0112345	pos	Lipids	Phospholipids	Metabolism;Metabolism;Metabolism;Metabolism	Global and overview maps;Lipid metabolism;Global and overview maps;Amino acid metabolism	Lipids and lipid-like molecules	Glycerophospholipids	756.554	M+H-2H2O, M+H, M+Na, M+H-H2O	C42H82NO10P	8.3089	0.02206	-	40.1	0.231664	-	Glycerophosphoserines	6.9514	6.7549	6.6389	6.5482	6.4957	6.4478	6.343	6.4171	6.397	6.2709	6.1973	6.1938	6.4349	6.4273	6.2158	6.2384	6.1865	6.317	6.153	6.2211	6.4003	6.3718	6.2801	6.3154	7.1589
	pos_25	PS(18:0/18:0)	metab_24	map01100;map00564;map01110;map00260	Metabolic pathways;Glycerophospholipid metabolism;Biosynthesis of secondary metabolites;Glycine, serine and threonine metabolism	C02737	HMDB0012378;LMGP03010036	pos	Lipids	Phospholipids	Metabolism;Metabolism;Metabolism;Metabolism	Global and overview maps;Lipid metabolism;Global and overview maps;Amino acid metabolism	Lipids and lipid-like molecules	Glycerophospholipids	774.564	M+Na, M+CH3OH+H, M+H-H2O, M+H	C42H82NO10P	5.9914	0.0650417	-	39.2	2.59656	-	Glycerophosphoserines	6.7439	6.5156	6.3362	6.2792	6.0586	6.0208	5.8974	5.6376	5.6773	5.5876	5.4595	5.6982	5.4567	4.6141	5.0335	5.7513	5.7389	5.453	5.7628	5.616	5.4563	5.4161	5.6231	5.7034	7.004
	pos_71	GPCho(18:1/20:5)	metab_70	-	-	-	HMDB0011321;HMDB0008116;HMDB0008083;HMDB0011255;HMDB0011288	pos	-	-	-	-	Lipids and lipid-like molecules	Glycerophospholipids	806.568	M+H, M+K, M+Na	C46H80NO8P	6.0189	0.184203	41.4	-	-1.75044	-	Glycerophosphocholines	7.3172	6.9782	6.8243	6.7549	6.5797	6.5179	6.4927	6.215	6.0446	5.8273	5.5671	5.5048	5.2638	5.2742	5.1017	5.5447	5.4439	5.1129	5.393	5.3258	5.3749	5.1599	5.4696	5.5476	7.4933
	pos_81	PC(18:0/0:0)	metab_79	map00564	Glycerophospholipid metabolism	C04230	LMGP01050026;HMDB0010384	pos	Lipids	Phospholipids	Metabolism	Lipid metabolism	Lipids and lipid-like molecules	Glycerophospholipids	546.353	M+Na, M+2Na-H, M+H-H2O	C26H54NO7P	8.3226	0.135685	94.7	-	0.845415	19420-57-6	Glycerophosphocholines	6.2466	5.6981	5.2054	4.8237	4.5536	4.132	4.2203	4.4793	3.8896	3.8521	4.0497	3.8311	3.9758	3.8315	3.8161	3.8469	3.8671	3.8534	3.8463	3.8462	3.8252	3.8026	3.8503	3.8404	6.5501
	pos_95	PS(18:0/20:0)	metab_93	map01100;map00564;map01110;map00260	Metabolic pathways;Glycerophospholipid metabolism;Biosynthesis of secondary metabolites;Glycine, serine and threonine metabolism	C02737	LMGP03010962;HMDB0010164	pos	Lipids	Phospholipids	Metabolism;Metabolism;Metabolism;Metabolism	Global and overview maps;Lipid metabolism;Global and overview maps;Amino acid metabolism	Lipids and lipid-like molecules	Glycerophospholipids	802.595	M+H-H2O, M+NH4, M+H	C44H86NO10P	8.3021	0.0781667	-	47.8	-0.784872	-	Glycerophosphoserines	6.4361	6.5521	6.3816	6.2028	5.8868	5.6283	5.0813	4.7182	4.3785	3.9709	4.5611	4.0137	0.0587	0.0566	0.0547	0.0585	0.0611	0.0593	0.0584	0.0584	0.0558	0.0531	0.0589	0.0577	6.6756
	pos_301	(5S)-hydroperoxy-18-hydroxy-EPE	metab_298	-	-	-	HMDB0062616	pos	-	-	-	-	Lipids and lipid-like molecules	Fatty Acyls	351.214	M+H, M+H-H2O	C20H30O5	5.9983	0.0657945	-	43.1	-6.67411	-	Eicosanoids	5.3489	5.3645	5.6485	5.7627	5.6365	5.7114	5.5846	3.8767	4.7583	4.8069	4.8879	5.0461	4.9072	4.7858	4.4365	5.2698	4.8319	4.5986	4.9236	4.8869	5.0091	4.698	5.019	5.1731	5.403
	pos_361	2E,6E,8E-decatrienoic acid	metab_353	-	-	-	LMFA01030215	pos	-	-	-	-	-	-	149.096	M+H-H2O, M+H	C10H14O2	6.3002	0.01996	68.2	-	0.127409	-	-	6.2258	6.2661	6.2931	6.3152	6.3218	6.3236	6.3248	5.8171	5.8252	5.9706	5.9887	5.9685	5.9979	5.9977	6.0211	6.0148	6.0507	6.0034	6.0289	6.0263	5.9903	5.9759	6.0067	6.0543	6.1756
	pos_379	Arachidonoyl PAF C-16	metab_370	-	-	-	-	pos	-	-	-	-	-	-	768.59	M+H, M+H-2H2O	C44H82NO7P	6.4099	0.00945804	36.4	-	-0.435184	-	-	7.301	7.244	7.3112	7.3033	7.2002	7.21	7.1746	6.8743	6.7515	6.56	6.3706	6.334	5.9306	5.9669	5.7655	5.5042	5.3438	5.2387	5.7066	5.2956	5.2454	5.4823	5.8867	5.8719	7.3622
	pos_472	Benzoquinoneacetic acid	metab_453	-	-	-	HMDB0002334	pos	-	-	-	-	Organic oxygen compounds	Organooxygen compounds	149.023	M+H-H2O, M+H	C8H6O4	6.1904	0.0315314	-	36.4	0.127416	10275-07-7	Carbonyl compounds	5.2813	5.3282	5.3942	5.4164	5.3686	5.4222	5.3922	4.8686	4.8997	5.0557	5.0184	5.0329	5.0185	4.9904	4.9878	5.1353	5.0378	5.0061	5.0195	4.9964	4.9577	4.9056	5.0767	5.0526	5.2382
	pos_537	13,14-Dihydro PGE1	metab_509	-	-	-	HMDB0002689	pos	-	-	-	-	Lipids and lipid-like molecules	Fatty Acyls	357.261	M+H, M+NH4	C20H36O5	5.9914	0.0398027	-	35.4	-7.64476	19313-28-1	Eicosanoids	5.7326	5.7728	5.7864	5.8017	5.8003	5.8297	5.8499	6.1332	6.1294	6.103	6.1217	6.1107	6.0647	6.0966	6.0988	6.0058	6.0895	6.0894	6.0771	6.0864	6.0948	6.0846	6.0844	6.0661	5.5856
	pos_620	PS(18:3(9Z,12Z,15Z)/22:0)	metab_584	map01100;map00564;map01110;map00260	Metabolic pathways;Glycerophospholipid metabolism;Biosynthesis of secondary metabolites;Glycine, serine and threonine metabolism	C02737	LMGP03010420;HMDB0112477	pos	Lipids	Phospholipids	Metabolism;Metabolism;Metabolism;Metabolism	Global and overview maps;Lipid metabolism;Global and overview maps;Amino acid metabolism	Lipids and lipid-like molecules	Glycerophospholipids	824.579	M+H, M+H-H2O	C46H84NO10P	8.3158	0.0485119	-	72.2	-2.40256	-	Glycerophosphoserines	6.1273	6.0262	5.8452	5.4815	5.3348	4.6875	4.5452	4.3662	4.345	1.4519	4.6478	1.4317	4.3535	1.4321	4.3263	4.1521	1.4664	1.4532	1.4463	1.4462	4.7158	4.4527	1.4503	1.4406	6.3757
	pos_1235	4-(Methylnitrosamino)-1-(3-pyridyl)-1-butanone	metab_1166	-	-	C16453	HMDB0246622;HMDB0011603	pos	-	-	-	-	Organic oxygen compounds	Organooxygen compounds	432.238	2M+NH4	C10H13N3O2	5.9024	0.0211607	-	39.5	6.47923	64091-91-4	Carbonyl compounds	7.2393	7.2575	7.3177	7.311	7.3243	7.3327	7.3998	7.6249	7.6884	7.6886	7.5869	7.6093	7.5815	7.5469	7.6804	7.5246	7.5977	7.584	7.6626	7.6368	7.6342	7.6717	7.5894	7.6259	7.14
	pos_1256	Lucidenolactone	metab_1179	-	-	-	HMDB0030897	pos	-	-	-	-	Lipids and lipid-like molecules	Prenol lipids	474.285	M+NH4	C27H36O6	5.9367	0.109181	-	71.9	0.440398	-	Triterpenoids	6.2731	6.2863	6.2664	6.308	6.2888	6.3234	6.2914	5.6232	5.9169	5.9932	5.942	6.015	6.1016	5.9824	5.9358	6.3005	5.906	5.8001	6.1035	5.9631	5.9297	5.9239	5.8336	5.8864	5.8912
	pos_1309	PC(16:0/20:4(8Z,11Z,14Z,17Z))	metab_1215	map01100;map00564;map01110;map00590;map00591;map00592	Metabolic pathways;Glycerophospholipid metabolism;Biosynthesis of secondary metabolites;Arachidonic acid metabolism;Linoleic acid metabolism;alpha-Linolenic acid metabolism	C00157	LMGP01012136;HMDB0007983	pos	Lipids	Phospholipids	Metabolism;Metabolism;Metabolism;Metabolism;Metabolism;Metabolism	Global and overview maps;Lipid metabolism;Global and overview maps;Lipid metabolism;Lipid metabolism;Lipid metabolism	Lipids and lipid-like molecules	Glycerophospholipids	782.57	M+H	C44H80NO8P	6.0052	0.022815	-	91	0.356027	-	Glycerophosphocholines	8.736	8.6598	8.6534	8.615	8.5087	8.4431	8.4324	8.4014	8.3728	8.2985	8.2613	8.2603	8.2284	8.1732	8.1405	8.213	8.2016	8.1134	8.172	8.2952	8.3109	8.2857	8.3144	8.28	8.8021
	pos_1422	Alpha-Campholene acetate	metab_1285	-	-	-	HMDB0032193	pos	-	-	-	-	Lipids and lipid-like molecules	Prenol lipids	214.18	M+NH4	C12H20O2	6.259	0.0301028	-	69.7	-0.0168705	1727-68-0	Monoterpenoids	5.5052	5.2364	5.2005	5.2578	5.327	5.3582	5.2157	5.1291	4.9365	5.0562	5.0142	5.0456	5.0145	5.0092	4.9268	5.0295	5.2179	5.4868	4.9603	5.0985	5.1994	4.9849	5.2157	5.0986	5.1749
	pos_1429	Lucidenic acid F	metab_1288	-	-	-	HMDB0036436	pos	-	-	-	-	Lipids and lipid-like molecules	Prenol lipids	474.285	M+NH4	C27H36O6	6.2659	0.0522134	-	44.3	0.423298	98665-18-0	Triterpenoids	5.9285	5.8546	5.8452	5.8924	5.9297	5.9225	5.8423	5.0866	5.4286	5.3603	5.5465	5.5181	5.6534	5.5249	5.6391	5.6611	5.3654	5.4564	5.6547	5.5688	5.4325	5.6761	5.4479	5.4351	5.4638
	pos_1431	7-hydroxy-6-(3-hydroxy-3-methylbutyl)-2H-chromen-2-one	metab_1289	-	-	-	-	pos	-	-	-	-	-	-	281.138	M+CH3OH+H	C14H16O4	6.2727	0.0234403	-	52.7	-0.175062	-	-	6.2153	6.2193	6.2376	6.2675	6.2597	6.2738	6.275	5.8256	5.91	5.9639	5.9827	5.9632	6.0642	5.9762	6.1066	6.0742	5.9397	5.9348	6.0577	6.0618	5.9637	6.1049	5.9615	5.9602	5.961
	pos_1441	4-hydroxy Nonenal	metab_1297	-	-	-	-	pos	-	-	-	-	-	-	157.122	M+H	C9H16O2	6.3002	0.0224159	78.7	-	0.0564007	-	-	5.4615	5.4997	5.5214	5.5169	5.5619	5.5268	5.5566	5.1495	5.1132	5.2652	5.2812	5.2011	5.2645	5.2408	5.2481	5.2859	5.2814	5.2558	5.2484	5.1801	5.2997	5.2583	5.259	5.3404	5.3799
	pos_1453	3-O-Acetylepisamarcandin	metab_1307	-	-	-	HMDB0031958	pos	-	-	-	-	Phenylpropanoids and polyketides	Coumarins and derivatives	460.269	M+NH4	C26H34O6	6.3344	0.037866	-	65.3	0.031001	61490-18-4	_	7.029	7.0703	7.0056	7.0208	7.1827	7.1301	7.2993	8.1586	8.223	8.1744	8.1428	8.1428	8.1936	8.0999	8.2235	8.1712	8.1	8.1132	8.2055	8.2086	8.1241	8.2349	8.1037	8.0729	6.7319
	pos_1462	LysoPC(P-18:0)	metab_1312	map00564	Glycerophospholipid metabolism	C04230	HMDB0013122	pos	Lipids	Phospholipids	Metabolism	Lipid metabolism	Lipids and lipid-like molecules	Glycerophospholipids	508.376	M+H	C26H54NO6P	6.3618	0.0725948	-	33.7	0.359184	-	Glycerophosphocholines	6.7079	6.1709	5.3372	5.0782	4.3636	5.1323	4.1446	4.1037	4.125	4.3128	4.1097	4.1337	4.516	4.599	4.1187	4.1495	4.1697	4.2515	4.1489	4.1488	4.1278	4.2582	4.153	4.5605	7.2062
	pos_1497	Triethylamine	metab_1328	-	-	C14691	HMDB0032539	pos	-	-	-	-	Organic nitrogen compounds	Organonitrogen compounds	102.128	M+H	C6H15N	6.4442	0.0269581	42.5	-	4.0358	121-44-8	Amines	6.4801	6.5403	6.5503	6.6434	6.6485	6.6796	6.9554	7.9956	7.7532	7.5621	7.5604	7.5045	7.4617	7.5149	7.4999	7.4812	7.5967	7.573	7.5297	7.5506	7.6264	7.6337	7.6321	7.6363	6.3965
	pos_1521	PE(15:0/16:1(9Z))	metab_1341	map01100;map00564;map01110;map00563;map04136	Metabolic pathways;Glycerophospholipid metabolism;Biosynthesis of secondary metabolites;Glycosylphosphatidylinositol (GPI)-anchor biosynthesis;Autophagy - other	C00350	HMDB0008891;LMGP02011235	pos	Lipids	Phospholipids	Metabolism;Metabolism;Metabolism;Metabolism;Cellular Processes	Global and overview maps;Lipid metabolism;Global and overview maps;Glycan biosynthesis and metabolism;Transport and catabolism	Lipids and lipid-like molecules	Glycerophospholipids	708.512	M+CH3OH+H	C36H70NO8P	6.4784	0.039803	-	75.7	-8.27138	-	Glycerophosphoethanolamines	5.966	6.1441	5.8846	5.9017	6.1567	5.924	5.9927	7.3866	7.5126	7.4318	7.5003	7.4594	7.4411	7.4776	7.3889	7.3879	7.3405	7.4705	7.3024	7.3854	7.4098	7.3744	7.3691	7.3699	5.6053
	pos_2012	PC(16:0/18:2(9Z,12Z))	metab_1640	map01100;map00564;map01110;map00590;map00591;map00592	Metabolic pathways;Glycerophospholipid metabolism;Biosynthesis of secondary metabolites;Arachidonic acid metabolism;Linoleic acid metabolism;alpha-Linolenic acid metabolism	C00157	HMDB0007973;6931-84-6;LMGP01010594	pos	Lipids	Phospholipids	Metabolism;Metabolism;Metabolism;Metabolism;Metabolism;Metabolism	Global and overview maps;Lipid metabolism;Global and overview maps;Lipid metabolism;Lipid metabolism;Lipid metabolism	Lipids and lipid-like molecules	Glycerophospholipids	758.57	M+H	C42H80NO8P	8.3089	0.0116416	-	74.3	0.205533	17708-90-6;6931-84-6	Glycerophosphocholines	8.0963	8.0409	7.9617	7.8753	7.8268	7.7878	7.7371	7.7272	7.6772	7.6367	7.6272	7.5486	7.4266	7.4185	7.4104	7.3632	7.3379	7.3577	7.3602	7.3262	7.4014	7.4609	7.4919	7.4863	8.1515
	pos_2285	PC(18:0/22:6(4E,7E,10E,13E,16E,19E))[U]	metab_1870	-	-	-	-	pos	-	-	-	-	-	-	834.6	M+H	C48H84NO8P	8.3089	0.0205525	31.6	-	-1.16102	-	-	6.6757	6.6207	6.5274	6.3825	6.248	6.1285	5.8975	5.8501	5.7514	5.5875	5.358	5.1834	4.1141	4.0966	4.1767	4.112	4.1323	4.1185	4.1114	4.1113	4.0903	4.0678	4.1155	4.2204	6.7609
	pos_2286	PC(16:0/22:6(3Z,6Z,9Z,12Z,15Z,18))[U]	metab_1871	-	-	-	-	pos	-	-	-	-	-	-	806.567	M+H	C46H80NO8P	8.3089	0.0649001	36.8	-	-2.50999	-	-	7.2216	7.062	6.9771	6.8758	6.8371	6.7967	6.7004	6.6157	6.4146	6.2086	6.0483	5.9632	5.6943	5.6407	5.5829	5.6672	5.5964	5.5826	5.6092	5.6408	5.7587	5.7011	5.6436	5.669	7.4006
	pos_2291	PC(14:0/18:1(11Z))	metab_1875	map01100;map00564;map01110;map00590;map00591;map00592	Metabolic pathways;Glycerophospholipid metabolism;Biosynthesis of secondary metabolites;Arachidonic acid metabolism;Linoleic acid metabolism;alpha-Linolenic acid metabolism	C00157	HMDB0007872;LMGP01010490	pos	Lipids	Phospholipids	Metabolism;Metabolism;Metabolism;Metabolism;Metabolism;Metabolism	Global and overview maps;Lipid metabolism;Global and overview maps;Lipid metabolism;Lipid metabolism;Lipid metabolism	Lipids and lipid-like molecules	Glycerophospholipids	732.553	M+H	C40H78NO8P	8.3089	0.0159974	-	32.3	-0.804837	-	Glycerophosphocholines	6.2358	6.1471	6.0462	5.8999	5.7624	5.7013	5.5787	5.4979	5.3452	5.3706	5.3802	5.1665	5.7741	5.7565	5.3279	4.9176	4.8835	5.5218	4.9259	4.0971	5.232	5.3325	4.91	5.1804	6.2505
	pos_2828	D8'-Merulinic acid A	metab_2227	-	-	-	-	pos	-	-	-	-	-	-	391.284	M+H	C24H38O4	6.6156	0.0210651	-	52.6	-0.250893	-	-	7.0507	7.0719	7.0763	7.1151	7.0965	7.1154	7.101	6.6485	6.7019	6.8055	6.8009	6.8188	6.8252	6.857	6.8716	6.8431	6.8613	6.8419	6.8308	6.8263	6.8021	6.8118	6.8251	6.8366	6.9932
	pos_2884	DG(18:0/16:1(9Z)/0:0)	metab_2256	-	-	C00165	HMDB0007157	pos	-	-	-	-	Lipids and lipid-like molecules	Glycerolipids	636.556	M+ACN+H	C37H70O5	6.4853	0.0198939	-	41.4	-0.877568	-	Diradylglycerols	6.5222	6.5772	6.5938	6.6143	6.6389	6.625	6.6604	6.0712	6.1675	6.2818	6.2556	6.3581	6.334	6.3068	6.3249	6.3253	6.3704	6.3722	6.4278	6.4019	6.3017	6.3481	6.3934	6.4064	6.4579
	pos_2915	Trans-Hexadec-2-enoyl carnitine	metab_2276	-	-	-	LMFA07070109;HMDB0006317	pos	-	-	-	-	Lipids and lipid-like molecules	Fatty Acyls	430.353	M+CH3OH+H	C23H43NO4	6.4442	0.0218744	-	41.2	-0.38043	-	Fatty acid esters	6.0886	6.1419	6.1913	6.2277	6.2103	6.2233	6.2487	6.3992	6.467	6.4744	6.4929	6.4872	6.4752	6.4834	6.4542	6.4623	6.4751	6.4422	6.4913	6.4842	6.4391	6.4479	6.4637	6.4431	6.0579
	pos_2938	PS(O-18:0/20:3(8Z,11Z,14Z))	metab_2291	-	-	-	LMGP03020036	pos	-	-	-	-	-	-	800.58	M+H	C44H82NO9P	6.4167	0.0231957	34.6	-	-0.351456	-	-	7.305	7.132	7.0278	6.8564	6.4414	6.0769	5.5689	3.8923	4.0099	2.8656	3.5772	3.5227	3.9858	2.8451	3.6932	4.4587	2.8806	2.8669	4.148	4.2046	2.8387	2.8162	4.6299	4.9899	7.4707
	pos_2939	Eicosapentaenoyl PAF C-16	metab_2292	-	-	-	-	pos	-	-	-	-	-	-	766.572	M+H	C44H80NO7P	6.4167	0.0310303	33.5	-	-3.73705	-	-	7.1	7.0475	7.0557	6.957	6.7304	6.6346	6.4066	5.9667	5.6863	5.7106	5.6664	5.593	5.498	5.5166	5.4974	5.5559	5.489	5.5492	5.5066	5.4563	5.5315	5.4893	5.4692	5.4413	7.1631
	pos_2945	PC(16:0/22:5(4E,7E,10E,13E,16E))[U]	metab_2297	-	-	-	-	pos	-	-	-	-	-	-	808.584	M+H	C46H82NO8P	6.4099	0.0472089	32.6	-	-1.15672	-	-	8.0128	7.9127	7.8557	7.7606	7.6305	7.5697	7.5255	7.435	7.2844	7.1231	6.9467	6.649	5.5091	5.2734	4.9309	4.6282	4.2054	4.6159	4.678	4.6023	4.1634	4.1409	4.4398	4.5076	8.0736
	pos_3009	Riesling acetal	metab_2341	-	-	-	HMDB0037562	pos	-	-	-	-	Organoheterocyclic compounds	Tetrahydrofurans	227.164	M+H	C13H22O3	6.307	0.0214253	-	37.7	-0.212073	-	_	5.5844	5.6058	5.6798	5.6722	5.6651	5.6714	5.6976	5.2265	5.2103	5.3661	5.3662	5.3253	5.2956	5.3624	5.3543	5.4056	5.4288	5.3943	5.3509	5.3524	5.3884	5.3475	5.4072	5.4237	5.53
	pos_3018	Cyclohex-2-enone	metab_2349	-	-	C02395	-	pos	-	-	-	-	-	-	97.0653	M+H	C6H8O	6.3002	0.0218688	44.3	-	4.99113	930-68-7	-	5.5495	5.5527	5.6396	5.6342	5.6233	5.6373	5.6005	5.2653	5.291	5.3336	5.3396	5.3783	5.354	5.3821	5.3761	5.4001	5.4221	5.3925	5.3922	5.3647	5.346	5.3369	5.3834	5.4162	5.4823
	pos_3031	Armillaritin	metab_2356	-	-	-	HMDB0038918	pos	-	-	-	-	Lipids and lipid-like molecules	Prenol lipids	418.222	M+NH4	C23H28O6	6.2727	0.0473451	-	58.8	-0.654369	135247-96-0	Sesquiterpenoids	6.5962	6.6133	6.6833	6.7314	6.7538	6.7375	6.7002	5.7558	5.9696	6.1934	6.1053	6.1736	6.2108	6.1121	6.1882	6.3717	6.1713	6.054	6.2322	6.1206	6.1815	6.1956	6.057	6.2185	6.4594
	pos_3037	Austalide L	metab_2361	-	-	-	HMDB0030158	pos	-	-	-	-	Phenylpropanoids and polyketides	Flavonoids	446.254	M+NH4	C25H32O6	6.2659	0.066988	-	49.4	-0.115213	87833-52-1	Flavones	7.0918	7.0855	7.1127	7.1638	7.1816	7.2401	7.1888	6.2618	6.4508	6.5961	6.534	6.6109	6.7208	6.5629	6.7352	6.8109	6.6259	6.5574	6.7845	6.7065	6.6236	6.7513	6.6155	6.6905	6.7857
	pos_3172	13-hydroxyoctadecanoic acid	metab_2450	-	-	-	HMDB0061662	pos	-	-	-	-	Lipids and lipid-like molecules	Fatty Acyls	323.258	M+Na	C18H36O3	6.0806	0.0418555	-	53.5	8.09406	-	Fatty acids and conjugates	4.5783	4.6783	5.2516	5.3784	4.8588	5.0536	5.086	3.7638	4.0639	3.8499	3.7698	4.8361	4.9633	4.1347	3.7788	4.6253	4.847	3.8161	4.9729	4.9465	3.7879	3.7653	5.2032	5.2657	4.7312
	pos_3238	4-Methyl-1-phenyl-2-pentanol	metab_2497	-	-	-	HMDB0031568	pos	-	-	-	-	Benzenoids	Benzene and substituted derivatives	179.143	M+H	C12H18O	6.0189	0.042354	46.1	-	0.0106403	7779-78-4	_	4.8202	4.9822	5.0885	5.1418	5.0411	5.0604	5.0625	4.4763	4.6775	4.7098	4.5766	4.8125	4.772	4.7171	4.5819	4.846	4.8896	4.6882	4.813	4.8398	4.6523	4.671	4.9778	5.0023	4.822
	pos_3251	PC(20:4(5Z,8Z,11Z,14Z)/P-16:0)	metab_2504	-	-	-	HMDB0008455	pos	-	-	-	-	Lipids and lipid-like molecules	Glycerophospholipids	766.573	M+H	C44H80NO7P	6.0052	0.110349	-	56.4	-2.23415	-	Glycerophosphocholines	6.5447	6.5025	6.327	6.0145	5.5841	5.3519	5.3336	4.7502	4.8641	4.896	4.8594	4.7447	4.7155	4.6574	4.7669	4.7462	4.8025	4.6763	4.653	4.6582	4.6169	4.579	4.6004	4.6032	6.5809
	pos_3260	Phosphocholine	metab_2513	map01100;map00564	Metabolic pathways;Glycerophospholipid metabolism	C00588	HMDB0001565	pos	-	-	Metabolism;Metabolism	Global and overview maps;Lipid metabolism	Organic nitrogen compounds	Organonitrogen compounds	184.073	M+H	C5H14NO4P	6.0052	0.061786	91.9	-	0.161642	107-73-3;3616-04-4	Quaternary ammonium salts	5.2559	5.107	5.0439	4.8789	4.7929	4.6599	4.6037	4.4258	4.3043	4.2937	4.321	4.3105	4.231	4.1845	1.5012	4.023	4.0113	3.974	4.1056	4.203	3.9404	4.0968	4.4743	4.4521	5.4025
	pos_3281	LysoPC(0:0/18:0)	metab_2529	-	-	-	HMDB0011128	pos	-	-	-	-	Lipids and lipid-like molecules	Glycerophospholipids	524.371	M+H	C26H54NO7P	5.9914	0.0969811	68.7	-	0.497692	4421-58-3	Glycerophosphocholines	8.1611	7.8412	7.3773	6.9722	6.5967	6.5123	6.497	6.0608	5.9688	6.0482	6.0143	6.0295	5.8397	5.7398	5.6963	5.9955	5.8633	5.4575	5.8235	5.8964	5.7144	5.5274	5.739	5.8317	8.2746
	pos_3301	Lyso-PAF C-16	metab_2541	-	-	-	-	pos	-	-	-	-	-	-	482.361	M+H	C24H52NO6P	5.9777	0.11371	45	-	0.645792	-	-	6.2336	5.7634	4.7281	4.1884	3.7467	3.7112	0.0141	0.0128	1.8226	0.3464	0.013	1.7762	0.0143	1.5364	0.2844	0.2018	0.7739	0.9294	0.4438	1.5012	0.0216	0.0129	0.0143	0.014	6.723
	pos_3774	3,4,5-trihydroxy-6-{4-[(1E)-3-oxopent-1-en-1-yl]phenoxy}oxane-2-carboxylic acid	metab_2987	-	-	-	-	pos	-	-	-	-	-	-	385.147	M+CH3OH+H	C17H20O8	2.1834	0.0260921	-	83.5	-6.98609	-	-	4.4881	4.6254	4.6782	4.5364	4.653	4.4826	5.0199	4.7375	4.9744	5.2031	4.7193	4.8821	4.9795	4.6638	4.5087	4.8276	4.9759	4.7693	5.0589	5.0579	4.663	4.3915	5.0102	4.884	4.6967
	pos_3854	6-({8,8-dimethyl-2-oxo-4-phenyl-2H,8H-pyrano[2,3-f]chromen-5-yl}oxy)-3,4,5-trihydroxyoxane-2-carboxylic acid	metab_3066	-	-	-	-	pos	-	-	-	-	-	-	479.137	M+H-H2O	C26H24O10	1.5231	0.0421033	-	54.7	7.5489	-	-	4.5699	4.5156	4.3524	4.2523	4.5932	4.3193	4.8961	4.6923	4.7283	5.0715	4.4824	4.7646	4.8967	4.549	4.4269	4.8246	4.942	4.6808	4.9655	5.0158	4.625	4.3853	4.9087	4.8053	4.6194
	pos_3905	L-Alloisoleucine	metab_3117	-	-	-	HMDB0000557	pos	-	-	-	-	Organic acids and derivatives	Carboxylic acids and derivatives	132.102	M+H	C6H13NO2	0.9645	0.0243604	44.1	-	0.741335	1509-34-8	Amino acids, peptides, and analogues	5.8134	5.8927	5.7767	5.7807	5.9235	5.8708	6.0733	6.0309	6.0569	6.1936	5.9496	6.0072	6.1233	5.9976	5.8994	6.0265	6.1476	6.001	6.1649	6.1565	5.7824	5.6936	6.0443	5.9983	5.8002
	neg_322	PE(16:0/0:0)	metab_3691	-	-	-	LMGP02050002;HMDB0011503	neg	-	-	-	-	Lipids and lipid-like molecules	Glycerophospholipids	452.279	M-H, M+FA-H	C21H44NO7P	6.1014	0.0242507	93	-	1.9358	53862-35-4	Glycerophosphoethanolamines	5.3155	5.0112	5.0148	5.0505	4.9948	4.9515	4.9362	4.913	4.8247	4.7774	4.8476	4.824	5.6056	5.2731	5.0855	4.9597	4.976	5.1978	4.8871	4.8541	5.0927	5.1235	4.9549	5.0187	6.4987
	neg_1028	6-{5-[(5-carboxy-2,3-dihydroxyphenoxy)carbonyl]-2,3-dihydroxyphenoxy}-3,4,5-trihydroxyoxane-2-carboxylic acid	metab_4356	-	-	-	-	neg	-	-	-	-	-	-	543.066	M+FA-H	C20H18O15	1.2479	0.00575971	-	60.1	7.02479	-	-	5.9304	6.0197	5.537	5.4743	5.8911	5.7612	6.1711	6.0508	6.1257	6.2452	5.837	6.0113	6.1773	5.9194	5.7224	5.9097	6.1136	5.9143	6.2118	6.1634	5.7843	5.7164	6.1016	6.0439	6.008
	neg_1236	2-Ethyl-2-Hydroxybutyric acid	metab_4560	-	-	-	HMDB0001975	neg	-	-	-	-	Lipids and lipid-like molecules	Fatty Acyls	131.071	M-H	C6H12O3	4.3025	0.00374131	40.5	-	-6.50271	3639-21-2	Fatty acids and conjugates	4.2135	4.303	4.2697	4.185	4.1833	4.2286	4.7015	4.4573	4.4371	4.6538	4.2982	4.4249	4.5284	4.2186	4.2236	4.3721	4.4697	4.323	4.7201	4.6404	4.1455	4.083	4.5428	4.4841	4.4578
	neg_1268	Phenethyl rutinoside	metab_4592	-	-	-	HMDB0032622	neg	-	-	-	-	Organic oxygen compounds	Organooxygen compounds	429.177	M-H	C20H30O10	5.2126	0.0114333	-	53.3	1.32511	88510-08-1	Carbohydrates and carbohydrate conjugates	4.9275	4.9172	4.7998	4.6897	4.9032	4.769	5.0342	5.0314	4.9659	5.0576	4.9072	4.9444	4.8773	4.8424	4.7899	4.9828	4.9848	4.8536	5.099	5.0619	4.9023	4.9218	5.0435	4.9959	4.9696
	neg_2006	PE(18:2(9Z,12Z)/18:2(9Z,12Z))	metab_5256	map01100;map00564;map01110;map00563;map04136	Metabolic pathways;Glycerophospholipid metabolism;Biosynthesis of secondary metabolites;Glycosylphosphatidylinositol (GPI)-anchor biosynthesis;Autophagy - other	C00350	LMGP02010111;HMDB0009093	neg	Lipids	Phospholipids	Metabolism;Metabolism;Metabolism;Metabolism;Cellular Processes	Global and overview maps;Lipid metabolism;Global and overview maps;Glycan biosynthesis and metabolism;Transport and catabolism	Lipids and lipid-like molecules	Glycerophospholipids	738.51	M-H	C41H74NO8P	8.3206	0.03714	-	56.9	2.85062	20707-71-5	Glycerophosphoethanolamines	5.4642	5.1746	5.5511	5.6712	5.6082	5.5461	5.7095	5.779	5.7609	5.7174	5.8079	5.8614	5.8142	5.7904	5.8476	5.7467	5.5959	5.6185	5.5778	5.6505	5.8494	5.8061	5.5957	5.7912	5.524
	neg_2340	LysoPC(17:0)	metab_5575	map00564	Glycerophospholipid metabolism	C04230	HMDB0012108	neg	Lipids	Phospholipids	Metabolism	Lipid metabolism	Lipids and lipid-like molecules	Glycerophospholipids	508.342	M-H	C25H52NO7P	8.3206	0.0449662	-	74.2	2.12522	50930-23-9	Glycerophosphocholines	5.3969	4.7507	4.3953	4.3233	4.1844	3.9452	3.5489	3.6542	3.4845	3.3906	3.6067	4.0501	5.3859	4.673	3.6342	3.8774	3.3515	3.3896	3.3383	3.338	3.3662	3.3669	3.3342	3.3221	5.0322
	neg_2768	1-Palmitoyl-2-linoleoyl PE	metab_5956	-	-	-	-	neg	-	-	-	-	-	-	714.51	M-H	C39H74NO8P	6.7245	0.026741	68.5	-	2.60878	-	-	5.7802	5.3184	5.7381	5.8969	5.8725	5.8457	5.9799	6.0695	6.049	6.0561	6.1261	6.1639	6.1858	6.2085	6.2277	6.0196	5.8987	5.9653	5.9453	6.044	6.1798	6.2153	5.8764	6.0634	5.6716
	neg_2821	GPEtn(18:2/18:2)	metab_6003	-	-	-	HMDB0011442;HMDB0011409;HMDB0009093	neg	-	-	-	-	Lipids and lipid-like molecules	Glycerophospholipids	738.51	M-H	C41H74NO8P	6.5223	0.0301547	46.3	-	2.55886	20707-71-5	Glycerophosphoethanolamines	6.073	5.7553	6.2943	6.3978	6.2747	6.1918	6.4965	6.5454	6.5564	6.5204	6.5368	6.6056	6.5842	6.5355	6.5984	6.5202	6.3927	6.3787	6.3926	6.4839	6.587	6.5627	6.3905	6.5785	6.2001
	neg_2885	13(S)-HODE	metab_6057	map00591	Linoleic acid metabolism	C14762	-	neg	-	-	Metabolism	Lipid metabolism	-	-	295.228	M-H	C18H32O3	6.3889	0.00601586	77.7	-	1.41036	-	-	5.8741	5.99	6.2315	6.3194	6.0645	6.1151	5.9227	5.7136	6.0091	5.8776	5.8472	5.9845	5.8747	5.8609	5.6949	5.948	5.9227	5.8691	5.865	5.9198	5.9785	6.0402	6.086	6.1097	5.9874
	neg_3012	PI(16:0/18:2(9Z,12Z))	metab_6169	-	-	-	HMDB0009784;LMGP06010959	neg	-	-	-	-	Lipids and lipid-like molecules	Glycerophospholipids	833.521	M-H	C43H79O13P	6.2064	0.0633109	-	39.6	2.53543	219584-66-4	Glycerophosphoinositols	6.5388	6.3503	6.4791	6.3339	6.3875	6.3691	6.4468	6.68	6.6522	6.7534	6.8303	6.7199	6.4718	6.6743	6.7019	6.7056	6.6062	6.6313	6.5822	6.6302	6.6426	6.7723	6.7436	6.7991	6.2781
	neg_3673	D-Glucurono-6,3-lactone	metab_6794	map01100;map00053	Metabolic pathways;Ascorbate and aldarate metabolism	C02670	HMDB0006355	neg	-	-	Metabolism;Metabolism	Global and overview maps;Carbohydrate metabolism	Organoheterocyclic compounds	Furofurans	221.03	M+FA-H	C6H8O6	0.8591	0.0240822	-	56	-0.109219	32449-92-6	Isosorbides	5.0112	4.9529	4.9358	4.8869	4.9036	4.9343	4.6833	4.8048	4.8401	4.916	4.7038	4.7778	4.9083	5.0231	4.9993	5.0333	4.851	5.002	4.8231	4.8241	4.9409	4.9106	4.7951	4.699	4.9124
64	pos_43	L-Serine	metab_42	map01100;map00564;map01110;map00920;map01240;map00460;map00270;map01200;map01230;map00600;map02010;map00260;map00261;map00630;map00970	Metabolic pathways;Glycerophospholipid metabolism;Biosynthesis of secondary metabolites;Sulfur metabolism;Biosynthesis of cofactors;Cyanoamino acid metabolism;Cysteine and methionine metabolism;Carbon metabolism;Biosynthesis of amino acids;Sphingolipid metabolism;ABC transporters;Glycine, serine and threonine metabolism;Monobactam biosynthesis;Glyoxylate and dicarboxylate metabolism;Aminoacyl-tRN…	C00065	HMDB0000187;56-45-1	pos	Peptides	Amino acids	Metabolism;Metabolism;Metabolism;Metabolism;Metabolism;Metabolism;Metabolism;Metabolism;Metabolism;Metabolism;Environmental Information Processing;Metabolism;Metabolism;Metabolism;Genetic Information Processing	Global and overview maps;Lipid metabolism;Global and overview maps;Energy metabolism;Global and overview maps;Metabolism of other amino acids;Amino acid metabolism;Global and overview maps;Global and overview maps;Lipid metabolism;Membrane transport;Amino acid metabolism;Biosynthesis of other secondary metabolites;Carbohydrate metabolism;Translation	Organic acids and derivatives	Carboxylic acids and derivatives	106.05	M+H, 2M+ACN+Na, M+H-2H2O	C3H7NO3	0.4417	0.0230991	74.4	-	3.52665	56-45-1	Amino acids, peptides, and analogues	4.5628	4.5544	4.4472	4.4627	4.6475	4.5623	4.2263	4.2187	4.2264	4.3257	4.2374	4.2721	4.654	4.6857	4.5926	4.6153	4.6283	4.6589	4.3185	4.3431	4.2837	4.3072	4.3149	4.3203	4.2796
	pos_132	7-hydroxy-3-(2,3,4-trihydroxyphenyl)-3,4-dihydro-2H-1-benzopyran-4-one	metab_130	-	-	-	-	pos	-	-	-	-	-	-	311.053	M+Na, M+K, M+H	C15H12O6	2.9974	0.054688	-	31.4	-0.258027	-	-	2.6793	2.7005	2.7273	2.738	2.7678	2.7616	4.962	5.4336	5.0627	4.8765	5.5928	5.5106	2.7618	2.7443	2.729	2.7597	2.7799	2.7662	5.2649	5.16	5.4941	5.5209	5.2734	5.3106	4.8905
	pos_209	3,4-Methyleneadipic acid	metab_206	-	-	-	HMDB0059756	pos	-	-	-	-	Lipids and lipid-like molecules	Fatty Acyls	212.092	M+H-2H2O, M+ACN+H	C8H10O4	2.001	0.0245066	-	48.1	0.887956	-	Fatty acids and conjugates	4.5489	4.5433	4.5686	4.6413	4.644	4.7093	4.9544	5.1077	5.0909	5.0516	5.1889	5.1649	4.7871	4.8364	4.8932	4.8913	4.8888	4.9461	5.1662	5.1387	5.2572	5.2607	5.2011	5.1877	4.731
	pos_219	3,4,5-trihydroxy-6-{[(2E)-2-methyl-3-phenylprop-2-enoyl]oxy}oxane-2-carboxylic acid	metab_216	-	-	-	-	pos	-	-	-	-	-	-	361.089	M+H, M+Na	C16H18O8	2.3713	0.0205639	-	67.5	-0.512369	-	-	4.9166	4.4039	3.3082	2.5898	4.6676	4.5022	5.1609	5.3502	5.2351	5.2128	5.4269	5.3744	4.3316	3.307	3.2799	4.1657	4.0375	3.4157	5.2865	5.2755	5.4984	5.4757	5.3464	5.3116	4.9259
	pos_225	3,4,5-trihydroxy-6-[(1-oxo-3-phenylpropan-2-yl)oxy]oxane-2-carboxylic acid	metab_222	-	-	-	-	pos	-	-	-	-	-	-	349.089	M+Na, M+K	C15H18O8	2.705	0.0219718	-	30.7	0.193523	-	-	4.9911	4.5232	4.1062	3.9248	4.808	4.77	6.3493	6.6892	5.8252	5.7787	6.4801	6.3787	4.7558	4.0552	4.2193	4.9637	4.8455	4.3959	6.5217	6.4593	6.0151	5.9654	6.2701	6.1939	5.9499
	pos_639	PE(18:0/22:4(7Z,10Z,13Z,16Z))	metab_603	map01100;map00564;map01110;map00563;map04136	Metabolic pathways;Glycerophospholipid metabolism;Biosynthesis of secondary metabolites;Glycosylphosphatidylinositol (GPI)-anchor biosynthesis;Autophagy - other	C00350	LMGP02011200;HMDB0009009	pos	Lipids	Phospholipids	Metabolism;Metabolism;Metabolism;Metabolism;Cellular Processes	Global and overview maps;Lipid metabolism;Global and overview maps;Glycan biosynthesis and metabolism;Transport and catabolism	Lipids and lipid-like molecules	Glycerophospholipids	813.619	M+NH4, M+CH3OH+H	C45H82NO8P	8.3021	0.0568642	-	36.7	8.70787	-	Glycerophosphoethanolamines	6.4384	6.3402	6.2568	6.1757	6.0194	5.9221	5.8541	5.7655	5.7109	5.6513	5.4981	5.2441	5.0843	4.9156	4.8391	4.7431	4.2455	4.2318	4.2247	4.2246	4.2036	4.181	4.2288	4.2188	6.4697
	pos_927	(R)C(R)S-S-Propylcysteine sulfoxide	metab_866	-	-	-	HMDB0029442	pos	-	-	-	-	Organic acids and derivatives	Carboxylic acids and derivatives	400.16	2M+ACN+H	C6H13NO3S	1.9965	0.0121216	-	35.9	9.19408	17935-27-2	Amino acids, peptides, and analogues	5.348	4.7149	4.2732	3.9539	4.9239	5.032	6.2956	6.7311	6.5574	6.4255	6.589	6.5226	4.5371	3.8242	4.4559	4.8558	4.8798	4.4433	6.509	6.464	6.6367	6.7473	6.5769	6.6171	6.2114
	pos_992	8-(1,2-dihydroxypropan-2-yl)-9-hydroxy-2H,8H,9H-furo[2,3-h]chromen-2-one	metab_931	-	-	-	-	pos	-	-	-	-	-	-	579.15	2M+Na	C14H14O6	2.6821	0.0105524	-	31.1	4.43823	-	-	2.5754	2.5966	3.4984	2.6341	2.6639	2.6576	5.1754	5.4659	5.8058	5.4475	6.0254	6.0471	2.6578	2.6404	2.625	2.6557	2.6759	2.6622	5.4901	5.3543	6.227	6.1067	5.8054	5.9253	5.3212
	pos_1007	2-(3,4-dihydroxyphenyl)-5,7,8-trihydroxy-6-methoxy-4H-chromen-4-one	metab_946	-	-	-	-	pos	-	-	-	-	-	-	365.085	M+CH3OH+H	C16H12O8	2.9778	0.0212858	-	32.9	-6.25596	-	-	4.3087	2.8906	3.16	2.9282	3.8418	3.5459	5.7441	5.6794	5.3023	5.3849	5.4263	5.5843	3.676	2.9345	2.9191	4.0728	3.6452	2.9563	5.7035	5.6641	5.2454	5.1273	5.57	5.5385	5.1434
	pos_1059	1-[2,4-dihydroxy-5-(3-methylbut-2-en-1-yl)phenyl]-2,3-dihydroxy-3-[4-hydroxy-3-(3-methylbut-2-en-1-yl)phenyl]propan-1-one	metab_998	-	-	-	-	pos	-	-	-	-	-	-	468.236	M+ACN+H	C25H30O6	3.8338	0.0229007	-	40.4	-4.83609	-	-	5.0838	5.0983	4.826	4.7389	5.0009	4.9719	5.3028	5.3538	5.365	5.3701	5.4224	5.4121	5.0109	5.0121	4.8966	5.0088	5.0677	5.0648	5.371	5.3818	5.4764	5.475	5.4382	5.4366	5.0916
	pos_1303	10,11-dihydro-leukotriene B4	metab_1211	-	-	-	HMDB0012504;LMFA03020045	pos	-	-	-	-	Lipids and lipid-like molecules	Fatty Acyls	356.279	M+NH4	C20H34O4	6.0052	0.0575787	-	65.5	-0.244824	-	Eicosanoids	3.7879	3.8497	4.3441	4.5061	4.5437	4.5963	4.6123	5.1865	5.219	5.206	5.3708	5.1988	4.6973	4.7753	4.7748	4.854	4.9995	5.1028	5.1533	5.2577	5.1265	5.2022	5.3414	5.2976	3.7631
	pos_1616	Cer(d18:0/16:0)	metab_1388	-	-	-	HMDB0011760;LMSP02020001	pos	-	-	-	-	Lipids and lipid-like molecules	Sphingolipids	540.535	M+H	C34H69NO3	6.7528	0.0363603	-	59	0.535267	5966-29-0	Ceramides	5.9547	6.045	6.1846	6.0156	5.6674	6.2578	6.0317	5.552	5.6962	5.5418	5.9365	5.499	6.1966	6.0807	6.3613	6.2959	6.2973	5.9837	6.1458	5.802	5.6359	6.0779	5.9988	5.9919	5.5966
	pos_2314	PC(18:0/20:4(8Z,11Z,14Z,17Z))	metab_1894	map01100;map00564;map01110;map00590;map00591;map00592	Metabolic pathways;Glycerophospholipid metabolism;Biosynthesis of secondary metabolites;Arachidonic acid metabolism;Linoleic acid metabolism;alpha-Linolenic acid metabolism	C00157	HMDB0008049;LMGP01012144	pos	Lipids	Phospholipids	Metabolism;Metabolism;Metabolism;Metabolism;Metabolism;Metabolism	Global and overview maps;Lipid metabolism;Global and overview maps;Lipid metabolism;Lipid metabolism;Lipid metabolism	Lipids and lipid-like molecules	Glycerophospholipids	810.6	M+H	C46H84NO8P	8.3021	0.0251318	-	80.2	-0.91238	-	Glycerophosphocholines	7.2197	7.2327	7.2118	7.1325	7.0371	6.9422	6.8438	6.8213	6.7391	6.6196	6.5448	6.4117	6.1124	6.0033	5.931	5.8188	5.522	5.3255	5.3246	4.9381	5.1409	5.0024	5.09	4.8433	7.3875
	pos_2963	C16 Sphinganine	metab_2310	-	-	C13915	LMSP01040001	pos	-	-	-	-	-	-	274.274	M+H	C16H35NO2	6.3893	0.0118772	70.8	-	-0.336411	-	-	7.7186	7.5856	7.6555	7.5897	7.3652	7.3847	7.2653	7.3637	7.2452	7.2101	7.3659	7.4352	7.8952	7.738	7.6723	7.8113	7.593	7.5168	7.3701	7.5958	7.2939	7.7492	7.5401	7.3023	7.4613
	pos_3249	GPCho(18:2/18:2)	metab_2502	-	-	-	HMDB0008138;HMDB0011277;HMDB0011310;HMDB0013435	pos	-	-	-	-	Lipids and lipid-like molecules	Glycerophospholipids	804.551	M+Na	C44H80NO8P	6.0052	0.0254913	67.3	-	0.127023	998-06-1	Glycerophosphocholines	6.9863	6.8419	6.9108	6.908	6.7	6.5245	6.5751	6.5787	6.4866	6.436	6.396	6.342	6.3686	6.4024	6.25	6.4204	6.3717	6.2497	6.283	6.5356	6.6925	6.5367	6.5525	6.5137	7.1267
	pos_3250	PC(16:0/20:5(5E,8E,11E,14E,17E))[U]	metab_2503	-	-	-	-	pos	-	-	-	-	-	-	780.552	M+H	C44H78NO8P	6.0052	0.0223104	32.4	-	-1.70906	-	-	7.6933	7.6624	7.6849	7.6547	7.5617	7.5871	7.5847	7.5228	7.3943	7.3462	7.3505	7.3305	7.2232	7.1707	7.1758	7.2408	7.1158	7.1513	7.3183	7.3374	7.2851	7.255	7.3138	7.3102	7.8384
	pos_3645	Trans-o-Coumaric acid 2-glucoside	metab_2859	map00940;map01110	Phenylpropanoid biosynthesis;Biosynthesis of secondary metabolites	C05158	HMDB0033581	pos	-	-	Metabolism;Metabolism	Biosynthesis of other secondary metabolites;Global and overview maps	Organic oxygen compounds	Organooxygen compounds	349.089	M+Na	C15H18O8	3.482	0.0227104	-	50.8	0.198659	618-67-7	Carbohydrates and carbohydrate conjugates	4.869	3.7663	2.8886	2.8994	4.2028	4.2937	6.4474	6.7912	5.9348	5.9635	6.4775	6.4185	4.3853	2.9057	3.6486	4.9156	4.426	3.4026	6.6071	6.5284	6.1679	6.1433	6.3486	6.3109	6.0335
	pos_3689	2-Propenal, 3-(1,3-benzodioxol-5-yl)-	metab_2902	-	-	-	-	pos	-	-	-	-	-	-	177.055	M+H	C10H8O3	3.0074	0.0214896	37.8	-	0.320067	-	-	4.4165	4.3956	4.4995	4.4403	4.5107	4.4484	4.8912	4.8505	4.8675	4.9362	4.7482	4.8647	4.6197	4.4167	4.4466	4.6745	4.6386	4.4875	4.9488	4.9251	4.7376	4.7219	4.9158	4.8989	4.5646
	pos_3691	3,4,5-trihydroxy-6-[(3-phenyloxiran-2-yl)methoxy]oxane-2-carboxylic acid	metab_2904	-	-	-	-	pos	-	-	-	-	-	-	291.087	M+H-2H2O	C15H18O8	2.9938	0.0685389	-	52.4	0.770978	-	-	2.0885	1.9505	1.5128	1.7404	2.0392	2.0424	4.457	5.0699	4.7214	4.3909	5.2437	5.1635	2.2479	2.289	2.1835	2.0531	2.3552	2.0031	4.8986	4.8024	5.1568	5.2242	4.9657	4.9494	4.4214
	pos_3718	M-Coumaric acid	metab_2931	map01100;map00360	Metabolic pathways;Phenylalanine metabolism	C12621	HMDB0001713	pos	-	-	Metabolism;Metabolism	Global and overview maps;Amino acid metabolism	Phenylpropanoids and polyketides	Cinnamic acids and derivatives	165.054	M+H	C9H8O3	2.705	0.0133196	90.1	-	-1.61232	14755-02-3	Hydroxycinnamic acids and derivatives	3.4647	3.5708	3.564	3.6065	3.6222	3.6586	4.6247	4.9723	4.1071	4.1087	4.7781	4.6918	3.6498	3.6945	3.6521	3.767	3.6798	3.5749	4.8756	4.7852	4.3269	4.3078	4.6176	4.5174	4.1788
	pos_3733	Rosmarinic acid	metab_2946	map01100;map00350	Metabolic pathways;Tyrosine metabolism	C01850	HMDB0003572;HMDB0257311	pos	-	-	Metabolism;Metabolism	Global and overview maps;Amino acid metabolism	Phenylpropanoids and polyketides	Cinnamic acids and derivatives	361.089	M+H	C18H16O8	2.5314	0.0364693	-	56.7	-6.61903	20283-92-5;537-15-5;20283-92-5	Hydroxycinnamic acids and derivatives	4.2811	3.4663	2.9602	2.9709	3.9752	3.7992	5.1173	5.2693	5.2184	5.1842	5.3587	5.3454	2.9947	2.9772	2.9619	3.8274	3.0613	2.9991	5.2231	5.221	5.3817	5.388	5.2998	5.2394	4.8318
	pos_3805	6-(4-ethyl-5-hydroxy-2-methoxyphenoxy)-3,4,5-trihydroxyoxane-2-carboxylic acid	metab_3017	-	-	-	-	pos	-	-	-	-	-	-	386.145	M+ACN+H	C15H20O9	2.001	0.0227435	-	33.9	0.0356806	-	-	4.5492	3.8694	3.3787	2.9495	4.069	4.144	5.6696	5.7834	5.8282	5.7514	6.0176	6.0155	3.9864	3.0423	3.3449	4.3649	4.3221	3.1216	5.8383	5.8114	6.0499	5.9836	5.8702	5.8323	5.4263
	pos_3807	UMBELLIFERONE	metab_3019	map00940;map01110	Phenylpropanoid biosynthesis;Biosynthesis of secondary metabolites	C09315	HMDB0029865	pos	-	-	Metabolism;Metabolism	Biosynthesis of other secondary metabolites;Global and overview maps	Phenylpropanoids and polyketides	Coumarins and derivatives	163.039	M+H	C9H6O3	2.001	0.0024766	68.3	-	0.171881	93-35-6	Hydroxycoumarins	5.3271	4.9201	4.7097	4.5998	5.0556	5.1369	6.2346	6.4368	6.3979	6.3383	6.5477	6.5129	4.8521	4.5943	4.7816	5.1449	5.0878	4.8023	6.3994	6.3764	6.581	6.5638	6.4403	6.4281	6.048
	pos_3808	4,6-Heptadiyne-1,3-diol	metab_3020	-	-	-	HMDB0038963	pos	-	-	-	-	Lipids and lipid-like molecules	Fatty Acyls	89.0392	M+H-2H2O	C7H8O2	2.001	0.0274617	-	31.7	4.63523	-	Fatty alcohols	2.7299	2.7511	2.7778	2.7886	2.8184	2.8121	3.974	4.2083	4.1825	4.0845	4.2935	4.2541	2.8123	2.7949	2.7795	2.8102	2.8304	2.8167	4.1604	4.1083	4.3572	4.3544	4.1893	4.1778	3.7998
	pos_3818	(S)-5'-Deoxy-5'-(methylsulfinyl)adenosine	metab_3030	-	-	-	-	pos	-	-	-	-	-	-	314.092	M+H	C11H15N5O4S	1.8447	0.0235071	73.1	-	-0.0724291	-	-	5.6069	5.6604	5.9265	5.8947	5.8394	5.7898	5.5335	5.0845	5.5754	5.7487	5.0992	5.4058	5.7518	5.7087	5.7395	5.8076	5.8194	5.7233	5.3497	5.4679	5.3411	5.1783	5.6609	5.6414	5.5172
	neg_203	Citric acid	metab_3575	map01100;map00630;map01110;map01240;map01210;map01200;map01230;map00250;map00020	Metabolic pathways;Glyoxylate and dicarboxylate metabolism;Biosynthesis of secondary metabolites;Biosynthesis of cofactors;2-Oxocarboxylic acid metabolism;Carbon metabolism;Biosynthesis of amino acids;Alanine, aspartate and glutamate metabolism;Citrate cycle (TCA cycle)	C00158	HMDB0000094;77-92-9	neg	Organic acids	Carboxylic acids	Metabolism;Metabolism;Metabolism;Metabolism;Metabolism;Metabolism;Metabolism;Metabolism;Metabolism	Global and overview maps;Carbohydrate metabolism;Global and overview maps;Global and overview maps;Global and overview maps;Global and overview maps;Global and overview maps;Amino acid metabolism;Carbohydrate metabolism	Organic acids and derivatives	Carboxylic acids and derivatives	191.019	M-H2O-H, M-H	C6H8O7	0.955	0.00615834	43.8	-	-2.74622	77-92-9	Tricarboxylic acids and derivatives	6.6369	6.6518	6.6411	6.5389	6.5526	6.4429	6.2669	6.3917	6.4813	6.5604	6.3562	6.3983	6.6626	6.6192	6.6896	6.7138	6.6228	6.3621	6.4335	6.4132	6.4829	6.484	6.4342	6.3695	6.537
	neg_267	Chlorogenic Acid	metab_3637	map00940;map00941;map01110;map00945	Phenylpropanoid biosynthesis;Flavonoid biosynthesis;Biosynthesis of secondary metabolites;Stilbenoid, diarylheptanoid and gingerol biosynthesis	C00852	HMDB0003164;HMDB0040690	neg	-	-	Metabolism;Metabolism;Metabolism;Metabolism	Biosynthesis of other secondary metabolites;Biosynthesis of other secondary metabolites;Global and overview maps;Biosynthesis of other secondary metabolites	Organic oxygen compounds	Organooxygen compounds	353.088	M-H, M+Na-2H	C16H18O9	3.4764	0.00396073	70.2	-	1.95595	327-97-9;202650-88-2;202650-88-2	Alcohols and polyols	5.842	5.3406	4.913	4.6788	5.4664	5.475	6.689	6.8851	6.859	6.7971	6.9873	6.9446	5.0427	4.4983	5.0077	5.5372	5.4244	4.9715	6.8482	6.8092	7.0541	7.09	6.9108	6.9021	6.6402
	neg_280	Phloridzin	metab_3650	map00941;map01110	Flavonoid biosynthesis;Biosynthesis of secondary metabolites	C01604	HMDB0256451;HMDB0036634;LMPK12120517	neg	-	-	Metabolism;Metabolism	Biosynthesis of other secondary metabolites;Global and overview maps	Phenylpropanoids and polyketides	Flavonoids	435.13	M-H, M+FA-H	C21H24O10	4.6176	0.0114357	68.9	-	1.51103	60-81-1	Flavonoid glycosides	3.8669	3.8806	4.9505	4.3945	3.9105	3.9927	5.8993	5.8569	6.3027	6.2	5.966	6.1191	3.827	3.8753	3.9178	4.9299	4.627	3.8965	6.0591	6.0118	5.7838	5.7697	6.0522	6.024	5.7286
	neg_501	1-Oleoylglycerophosphoinositol	metab_3867	-	-	-	HMDB0061693	neg	-	-	-	-	Lipids and lipid-like molecules	Glycerophospholipids	619.29	M-H, M+Na-2H	C27H51O12P	8.3206	0.00893127	-	51.3	2.51582	1114770-15-8	Glycerophosphoinositols	6.0599	5.62	5.336	4.9902	4.5688	4.0761	3.6293	3.6476	3.6686	3.6646	3.6488	3.6376	6.0716	5.6746	5.2442	4.962	4.6258	4.368	3.6124	3.6121	3.6403	3.641	3.6083	3.5962	6.658
	neg_563	D-Glucose 6-phosphate	metab_3926	map01100;map00998;map00500;map01110;map00562	Metabolic pathways;Biosynthesis of various secondary metabolites - part 2;Starch and sucrose metabolism;Biosynthesis of secondary metabolites;Inositol phosphate metabolism	C00092	HMDB0001401;MJDBNL00000132	neg	-	-	Metabolism;Metabolism;Metabolism;Metabolism;Metabolism	Global and overview maps;Biosynthesis of other secondary metabolites;Carbohydrate metabolism;Global and overview maps;Carbohydrate metabolism	Organic oxygen compounds	Organooxygen compounds	259.023	M-H2O-H, M-H	C6H13O9P	0.4618	0.00255873	75.1	-	0.796362	56-73-5	Carbohydrates and carbohydrate conjugates	6.1891	6.2086	6.0957	6.0999	6.2253	6.1875	5.9121	6.0089	5.9858	6.0578	6.0091	6.0067	6.2516	6.227	6.3227	6.3164	6.2628	6.2496	6.028	6.0014	6.0866	6.1139	6.0476	6.0145	6.1121
	neg_732	Hydroxyethyl glycine	metab_4091	-	-	-	HMDB0061148	neg	-	-	-	-	Organic acids and derivatives	Carboxylic acids and derivatives	118.05	M-H	C4H9NO3	0.4687	0.0170307	-	38.8	-7.7411	-	Amino acids, peptides, and analogues	4.9014	4.9344	5.0057	5.0262	5.0255	4.9737	4.7097	4.7935	4.7767	4.8621	4.7762	4.8008	4.9553	4.9271	5.033	5.0111	4.9717	4.9915	4.7619	4.7808	4.6622	4.6855	4.733	4.6571	4.8232
	neg_901	N-Acetylgalactosamine	metab_4244	-	-	C01074	HMDB0000212	neg	-	-	-	-	Organic oxygen compounds	Organooxygen compounds	202.072	M-H2O-H	C8H15NO6	0.8106	0.207951	-	49.4	-0.907729	1811-31-0	Carbohydrates and carbohydrate conjugates	4.8201	4.7554	4.7802	4.6693	4.7441	4.5158	4.444	4.1294	4.3459	4.6205	4.1987	4.4413	4.6688	4.7068	4.6771	4.7398	4.7154	4.8139	4.3316	4.3896	4.5295	4.5829	4.4559	4.4449	4.635
	neg_947	Threonolactone	metab_4286	-	-	-	HMDB0000940	neg	-	-	-	-	Organoheterocyclic compounds	Lactones	295.067	2M+Hac-H	C4H6O4	0.9274	0.00621569	-	69.8	1.57559	21730-93-8	Gamma butyrolactones	6.4108	6.4106	6.4968	6.4633	6.4662	6.3797	6.2742	6.3225	6.2687	6.3172	6.2798	6.2721	6.3703	6.374	6.5112	6.5404	6.4427	6.4722	6.3209	6.3113	6.2885	6.2998	6.3037	6.263	6.3797
	neg_948	6-(3,4-dihydroxy-6-methyl-5-oxooxan-2-yl)-5,7-dihydroxy-2-(3-methoxyphenyl)-4H-chromen-4-one	metab_4287	-	-	-	-	neg	-	-	-	-	-	-	409.097	M-H2O-H	C22H20O9	0.9274	0.0397905	-	72.1	9.76875	-	-	5.0279	5.0867	5.4745	5.3877	5.2093	5.4297	5.5699	5.5116	5.4266	5.278	5.5783	5.5265	5.0988	5.2483	5.0412	4.7942	5.0314	5.2397	5.4797	5.5829	5.4552	5.3765	5.2644	5.4001	5.3115
	neg_959	2-Amino-4-oxo-6-(1',2'-dioxoprolyl)-7,8-dihydroxypteridine	metab_4294	-	-	-	-	neg	-	-	-	-	-	-	248.041	M-H2O-H	C9H9N5O5	0.9413	0.0314031	-	57.6	-4.17845	-	-	4.8392	4.858	4.8494	4.9704	4.8249	4.7529	4.4255	4.4936	4.1688	4.329	3.865	4.3024	4.859	4.8722	4.9621	4.9563	4.8756	4.9969	4.6823	4.2533	4.5427	4.0963	4.6488	4.3765	4.7511
	neg_1121	Aucubin	metab_4447	-	-	C09771	HMDB0036562;LMPR0102070006	neg	-	-	-	-	Lipids and lipid-like molecules	Prenol lipids	327.109	M-H2O-H	C15H22O9	2.3914	0.0118958	-	33.9	1.65491	479-98-1	Terpene glycosides	5.139	5.1502	5.2117	5.2152	5.2393	5.114	5.5737	5.6805	5.2337	5.2968	5.4888	5.4724	5.1802	5.1452	5.1839	5.2609	5.1857	5.1831	5.6661	5.6114	5.3512	5.3536	5.5149	5.4597	5.3844
	neg_1138	3-{[3,4-dihydroxy-5-(hydroxymethyl)oxolan-2-yl]oxy}-5,7-dihydroxy-2-(3-hydroxyphenyl)-3,4-dihydro-2H-1-benzopyran-4-one	metab_4463	-	-	-	-	neg	-	-	-	-	-	-	465.105	M+FA-H	C20H20O10	2.6154	0.0184749	-	59.3	1.62958	-	-	4.1721	3.6136	4.1061	3.3064	3.6244	3.9753	4.9732	4.7666	5.1547	5.2123	4.9709	4.9968	3.1323	3.1806	3.223	4.1323	4.0742	3.3492	5.0313	4.9929	5.0787	5.0478	5.1199	5.0846	4.7858
	neg_1141	{11-methoxy-16,18-dioxo-6,8,19-trioxapentacyclo[10.7.0.0?,?.0?,?.0??,??]nonadeca-1(12),2(9),4,10,13(17)-pentaen-14-yl}oxidanesulfonic acid	metab_4466	-	-	-	-	neg	-	-	-	-	-	-	453.013	M+FA-H	C17H12O10S	2.6224	0.0131353	-	72.8	0.0555479	-	-	3.7806	3.2864	3.3826	3.3698	3.3163	3.3099	4.9861	5.1271	5.1474	5.0984	5.234	5.1868	3.2329	3.2812	3.3236	3.2846	3.2642	3.3023	5.0839	5.0062	5.2916	5.3111	5.1646	5.1804	4.8535
	neg_1167	Shikimic acid	metab_4491	map01100;map00400;map01110;map01230;map01240	Metabolic pathways;Phenylalanine, tyrosine and tryptophan biosynthesis;Biosynthesis of secondary metabolites;Biosynthesis of amino acids;Biosynthesis of cofactors	C00493	HMDB0003070	neg	-	-	Metabolism;Metabolism;Metabolism;Metabolism;Metabolism	Global and overview maps;Amino acid metabolism;Global and overview maps;Global and overview maps;Global and overview maps	Organic oxygen compounds	Organooxygen compounds	173.045	M-H	C7H10O5	3.0424	0.0054211	39.4	-	-2.80819	138-59-0	Alcohols and polyols	2.885	2.6007	2.6967	2.6839	2.6305	2.6241	4.3749	4.6468	4.5169	4.4395	4.7017	4.647	2.5473	2.5954	2.6378	2.8951	2.5785	2.6166	4.5359	4.5334	4.776	4.8313	4.6219	4.6091	4.3222
	neg_1179	(3,4,5,6-tetrahydroxyoxan-2-yl)methyl 3-(4-hydroxy-3-methoxyphenyl)prop-2-enoate	metab_4503	-	-	-	-	neg	-	-	-	-	-	-	355.104	M-H	C16H20O9	3.1194	0.0368626	-	87.4	1.83605	-	-	4.6547	4.7081	4.862	4.7707	4.7636	4.5667	5.1472	5.0656	5.1297	5.2186	5.0074	5.1184	4.7298	4.6348	4.6686	4.8697	4.8373	4.7224	5.2023	5.1786	5.0487	5.0669	5.1774	5.1321	4.9743
	neg_1189	Cis-3-Hexenyl b-primeveroside	metab_4513	-	-	-	HMDB0031690	neg	-	-	-	-	Lipids and lipid-like molecules	Fatty Acyls	415.162	M+Na-2H	C17H30O10	3.3434	0.00639133	-	76.1	7.93226	132278-37-6	Fatty acyl glycosides	4.7251	4.7162	5.0184	4.9694	4.9123	4.7491	5.1651	5.0634	5.1549	5.3182	5.0012	5.063	4.7406	4.6042	4.8421	4.9858	4.8255	4.7611	5.1723	5.1438	5.0286	5.0091	5.1468	5.0742	5.0283
	neg_1230	Phloretin xylosyl-galactoside	metab_4554	-	-	-	HMDB0029252	neg	-	-	-	-	Phenylpropanoids and polyketides	Flavonoids	567.173	M-H	C26H32O14	4.2115	0.00359666	-	56.1	1.89214	-	Flavonoid glycosides	3.4954	2.2064	3.0415	2.3931	2.2362	2.2298	5.9872	6.1769	6.2747	6.1954	6.2612	6.2497	2.4503	2.2012	2.2434	4.3076	3.6719	2.2222	6.2166	6.1747	6.2644	6.3182	6.2158	6.1606	5.922
	neg_1252	Rosuvastatin 5 S-lactone	metab_4576	-	-	-	HMDB0060941	neg	-	-	-	-	Organoheterocyclic compounds	Diazines	498.126	M+Cl	C22H26FN3O5S	4.6176	0.0469629	-	44.3	-1.62451	-	Pyrimidines and pyrimidine derivatives	3.2889	3.3026	3.3988	3.386	3.3325	3.3261	4.9819	4.8828	5.3931	5.3002	5.0413	5.211	3.2491	3.2974	3.3398	3.7674	3.2804	3.3185	5.147	5.1193	4.8204	4.8558	5.1771	5.1171	4.7601
	neg_1427	PC(14:1(9Z)/18:3(6Z,9Z,12Z))	metab_4738	map01100;map00564;map01110;map00590;map00591;map00592	Metabolic pathways;Glycerophospholipid metabolism;Biosynthesis of secondary metabolites;Arachidonic acid metabolism;Linoleic acid metabolism;alpha-Linolenic acid metabolism	C00157	LMGP01011392;HMDB0007908	neg	Lipids	Phospholipids	Metabolism;Metabolism;Metabolism;Metabolism;Metabolism;Metabolism	Global and overview maps;Lipid metabolism;Global and overview maps;Lipid metabolism;Lipid metabolism;Lipid metabolism	Lipids and lipid-like molecules	Glycerophospholipids	770.5	M+FA-H	C40H72NO8P	6.1644	0.0270912	-	46	3.17568	-	Glycerophosphocholines	4.8766	5.2108	4.8051	4.8638	5.1493	4.4591	4.4176	4.8745	4.45	4.6804	4.5943	4.3782	4.8895	5.0898	4.9796	4.6907	4.6952	5.5029	4.2877	4.1874	4.899	4.9674	4.323	4.3886	4.9604
	neg_2004	1-Palmitoylglycerophosphoinositol	metab_5255	-	-	-	HMDB0061695	neg	-	-	-	-	Lipids and lipid-like molecules	Glycerophospholipids	571.29	M-H	C25H49O12P	8.3206	0.00617929	-	68.6	1.96777	1425501-12-7	Glycerophosphoinositols	5.6358	5.2227	5.0282	4.8496	4.5225	4.3351	4.2672	3.982	4.2712	4.0449	4.1147	3.8185	5.5987	5.1963	4.9179	4.7325	4.3005	4.4054	4.1038	3.9335	4.1458	3.8297	4.2783	4.0559	6.1242
	neg_2380	PC(18:1(11Z)/22:5(4Z,7Z,10Z,13Z,16Z))	metab_5608	map01100;map00564;map01110;map00590;map00591;map00592	Metabolic pathways;Glycerophospholipid metabolism;Biosynthesis of secondary metabolites;Arachidonic acid metabolism;Linoleic acid metabolism;alpha-Linolenic acid metabolism	C00157	HMDB0008088	neg	Lipids	Phospholipids	Metabolism;Metabolism;Metabolism;Metabolism;Metabolism;Metabolism	Global and overview maps;Lipid metabolism;Global and overview maps;Lipid metabolism;Lipid metabolism;Lipid metabolism	Lipids and lipid-like molecules	Glycerophospholipids	870.549	M+K-2H	C48H84NO8P	8.2995	0.0158178	-	35.1	8.83644	-	Glycerophosphocholines	4.9857	4.281	5.2242	4.6038	4.016	3.9871	3.9451	3.9634	3.9844	3.9805	3.9646	4.0041	5.2786	3.9692	5.1859	4.9322	4.5955	3.9796	3.9282	3.9279	3.9561	3.9568	3.9241	3.912	5.9293
	neg_3065	PE(18:1(9Z)/0:0)	metab_6218	-	-	-	LMGP02050004	neg	-	-	-	-	-	-	478.295	M-H	C23H46NO7P	6.1084	0.00764945	90.5	-	1.89792	-	-	4.5406	4.2157	3.9916	3.8078	4.1327	3.745	3.9482	3.6937	3.25	3.4083	3.506	3.5909	4.5867	4.3187	4.1493	4.0922	3.5064	3.6035	1.8722	3.5278	3.6522	3.9962	3.1555	3.2014	5.5598
	neg_3162	1-Stearoylglycerophosphoinositol	metab_6301	-	-	-	HMDB0240261	neg	-	-	-	-	Lipids and lipid-like molecules	Glycerophospholipids	599.321	M-H	C27H53O12P	5.9546	0.0114458	-	74.4	2.1077	327620-46-2	Glycerophosphoinositols	6.6104	6.3063	6.0923	5.8141	5.5713	5.3168	5.081	4.9174	4.4713	4.3031	4.1487	4.3356	6.6248	6.3437	6.0769	5.7657	5.4242	5.2669	4.9445	4.6944	4.1672	4.1532	4.4322	4.3671	6.8681
	neg_3232	2,4-Difurfurylfuran	metab_6366	-	-	-	HMDB0032217	neg	-	-	-	-	Organoheterocyclic compounds	Heteroaromatic compounds	273.077	M+FA-H	C14H12O3	5.7377	0.012158	-	74.6	2.59231	64280-32-6	_	2.8403	2.8539	2.95	2.9372	2.8838	2.8774	4.5475	4.4864	5.0086	4.8956	4.6271	4.8163	2.8005	2.8487	2.8911	2.8522	2.8317	2.8699	4.7584	4.6593	4.513	4.3978	4.7678	4.7434	4.4245
	neg_3271	Prolylhydroxyproline	metab_6405	-	-	-	HMDB0256781;HMDB0006695	neg	-	-	-	-	Organic acids and derivatives	Carboxylic acids and derivatives	455.214	2M-H	C10H16N2O4	4.5896	0.0078162	-	61.7	-1.06979	18684-24-7	Amino acids, peptides, and analogues	5.4943	5.4752	5.2945	5.2401	5.4497	5.4067	5.2641	5.2777	5.1741	5.2969	5.1515	5.2019	5.4871	5.5037	5.4033	5.4163	5.4082	5.4606	5.3045	5.3082	5.0648	5.1042	5.2037	5.1516	5.3455
	neg_3374	3-O-p-Coumaroylquinic acid	metab_6506	-	-	-	HMDB0029681	neg	-	-	-	-	Organic oxygen compounds	Organooxygen compounds	337.094	M-H	C16H18O8	3.0354	0.0093501	-	47.7	2.1891	-	Alcohols and polyols	5.4036	4.9533	4.0909	3.9755	5.0295	4.9789	6.0151	6.2433	6.1431	6.105	6.2979	6.2443	4.8474	3.8868	3.9753	4.8526	4.8157	4.4515	6.1515	6.1321	6.3661	6.4093	6.2335	6.1953	5.9535
	neg_3383	Orotidylic acid	metab_6515	map00240;map01100;map01240	Pyrimidine metabolism;Metabolic pathways;Biosynthesis of cofactors	C01103	HMDB0000218;2149-82-8	neg	-	-	Metabolism;Metabolism;Metabolism	Nucleotide metabolism;Global and overview maps;Global and overview maps	Nucleosides, nucleotides, and analogues	Pyrimidine nucleotides	388.997	M+Na-2H	C10H13N2O11P	2.9164	0.0134652	-	70.1	-8.38308	2149-82-8	Pyrimidine ribonucleotides	4.2675	4.2812	4.3774	4.3646	4.3111	4.3047	4.4221	4.9286	4.6156	4.2981	5.1156	4.9775	4.2277	4.276	4.3184	4.2794	4.259	4.2972	4.7722	4.6751	5.0522	5.1023	4.759	4.7806	4.5349
	neg_3414	3-HYDROXYCOUMARIN	metab_6546	-	-	-	HMDB0002149	neg	-	-	-	-	Phenylpropanoids and polyketides	Coumarins and derivatives	161.024	M-H	C9H6O3	2.6154	0.0104219	45	-	-3.62489	939-19-5	Hydroxycoumarins	3.5359	3.2194	3.335	3.414	3.3016	3.5727	4.3841	4.5738	4.5771	4.5083	4.6915	4.634	3.3274	3.1812	3.5488	3.3864	3.504	3.5588	4.5517	4.5048	4.74	4.7838	4.6445	4.6024	4.3273
	neg_3415	2-{[5,7-dihydroxy-2-(4-hydroxyphenyl)-4-oxo-4H-chromen-3-yl]oxy}-4,5-dihydroxy-6-methyloxan-3-yl (2E)-3-(4-hydroxyphenyl)prop-2-enoate	metab_6547	-	-	-	-	neg	-	-	-	-	-	-	577.136	M-H	C30H26O12	2.6014	0.0092849	-	89.7	1.9197	-	-	3.3913	3.405	4.7856	3.4884	3.4349	3.4285	5.7093	5.7658	6.1614	5.7707	6.3579	6.3862	3.3515	3.3998	3.4422	3.4032	3.3828	3.4209	5.875	5.7226	6.5474	6.3414	6.1151	6.2459	5.775
	neg_3420	3,4,5-trihydroxy-6-[4-hydroxy-3-(3-oxopropyl)phenoxy]oxane-2-carboxylic acid	metab_6552	-	-	-	-	neg	-	-	-	-	-	-	341.089	M-H	C15H18O9	2.5594	0.00683243	-	57.6	2.07885	-	-	3.1157	3.5256	3.9923	3.8601	3.6055	3.4491	5.2142	5.1104	5.0959	5.1662	4.9955	5.0952	3.8128	3.178	3.6706	4.0334	3.8617	3.1454	5.2558	5.225	5.0247	4.9273	5.2378	5.1767	4.9093
	neg_3428	Deoxynivalenol 3-glucoside	metab_6560	-	-	-	HMDB0039852	neg	-	-	-	-	Lipids and lipid-like molecules	Prenol lipids	457.172	M-H	C21H30O11	2.3914	0.0155579	-	32.2	2.09038	131180-21-7	Sesquiterpenoids	5.3412	5.365	5.2404	5.196	5.3708	5.284	5.1059	4.983	5.2223	5.3849	5.0155	5.071	5.2827	5.2483	5.1992	5.2559	5.3054	5.2895	5.12	5.092	5.1218	5.1283	5.1829	5.1184	5.2416
	neg_3429	(3,4,5,6-tetrahydroxyoxan-2-yl)methyl (2E)-3-(3,4-dihydroxyphenyl)prop-2-enoate	metab_6561	-	-	-	-	neg	-	-	-	-	-	-	341.089	M-H	C15H18O9	2.3914	0.00961019	-	56.4	2.1621	-	-	3.0243	3.038	3.1341	3.1213	3.0679	3.0615	5.1657	5.089	4.9943	5.0457	4.9559	5.0025	2.9845	3.0328	3.0751	3.0362	3.0158	3.0539	5.2162	5.1915	4.8735	4.8288	5.1229	5.1142	4.7593
	neg_3701	L-Glutamine	metab_6820	map01100;map00630;map00220;map00230;map01240;map02010;map00910;map01230;map00240;map00250;map00970;map00750	Metabolic pathways;Glyoxylate and dicarboxylate metabolism;Arginine biosynthesis;Purine metabolism;Biosynthesis of cofactors;ABC transporters;Nitrogen metabolism;Biosynthesis of amino acids;Pyrimidine metabolism;Alanine, aspartate and glutamate metabolism;Aminoacyl-tRNA biosynthesis;Vitamin B6 metabolism	C00064	56-85-9;HMDB0003423;HMDB0000641	neg	Peptides	Amino acids	Metabolism;Metabolism;Metabolism;Metabolism;Metabolism;Environmental Information Processing;Metabolism;Metabolism;Metabolism;Metabolism;Genetic Information Processing;Metabolism	Global and overview maps;Carbohydrate metabolism;Amino acid metabolism;Nucleotide metabolism;Global and overview maps;Membrane transport;Energy metabolism;Global and overview maps;Nucleotide metabolism;Amino acid metabolism;Translation;Metabolism of cofactors and vitamins	Organic acids and derivatives	Carboxylic acids and derivatives	145.061	M-H	C5H10N2O3	0.7969	0.00312478	48.9	-	-4.96204	56-85-9;5959-95-5	Amino acids, peptides, and analogues	4.8762	4.8905	4.7073	4.7761	4.8751	4.874	3.9591	4.0434	4.4299	4.6144	4.3355	4.3994	4.8124	4.8615	4.9286	4.8966	4.7625	4.8565	3.9545	4.0784	4.332	4.4794	4.1577	4.0659	4.7338
	neg_3733	Glucose 1-phosphate	metab_6846	map01100;map01110;map00561;map01240;map00520;map00040;map00052;map00010;map00500	Metabolic pathways;Biosynthesis of secondary metabolites;Glycerolipid metabolism;Biosynthesis of cofactors;Amino sugar and nucleotide sugar metabolism;Pentose and glucuronate interconversions;Galactose metabolism;Glycolysis / Gluconeogenesis;Starch and sucrose metabolism	C00103	59-56-3;HMDB0001586	neg	-	-	Metabolism;Metabolism;Metabolism;Metabolism;Metabolism;Metabolism;Metabolism;Metabolism;Metabolism	Global and overview maps;Global and overview maps;Lipid metabolism;Global and overview maps;Carbohydrate metabolism;Carbohydrate metabolism;Carbohydrate metabolism;Carbohydrate metabolism;Carbohydrate metabolism	Organic oxygen compounds	Organooxygen compounds	259.023	M-H	C6H13O9P	0.7487	0.0117664	58.8	-	1.46179	59-56-3	Carbohydrates and carbohydrate conjugates	5.907	5.8967	5.8696	5.8193	5.9275	5.8631	5.6219	5.698	5.7449	5.8012	5.7306	5.7264	5.985	5.9218	6.1084	6.1286	6.0133	5.9886	5.7167	5.7026	5.8238	5.8444	5.7954	5.7587	5.8705
	neg_3738	Fructose 6-phosphate	metab_6851	map01100;map01110;map01200;map00710;map00052;map00500	Metabolic pathways;Biosynthesis of secondary metabolites;Carbon metabolism;Carbon fixation in photosynthetic organisms;Galactose metabolism;Starch and sucrose metabolism	C00085	HMDB0257695;643-13-0;HMDB0000124	neg	-	-	Metabolism;Metabolism;Metabolism;Metabolism;Metabolism;Metabolism	Global and overview maps;Global and overview maps;Global and overview maps;Energy metabolism;Carbohydrate metabolism;Carbohydrate metabolism	Organic oxygen compounds	Organooxygen compounds	241.012	M-H2O-H	C6H13O9P	0.7419	0.0558707	-	34.8	0.800287	643-13-0	Carbohydrates and carbohydrate conjugates	5.3062	5.2987	4.8328	5.0682	5.2736	5.3854	3.9933	4.6786	4.0291	3.674	4.7445	4.5848	5.1624	5.2522	4.5205	4.5192	4.8948	5.0743	4.2327	4.25	4.7415	4.9228	4.0772	4.0495	4.9068
	neg_3883	Erythrono-1,4-lactone	metab_6981	-	-	-	HMDB0000349	neg	-	-	-	-	Organoheterocyclic compounds	Lactones	295.067	2M+Hac-H	C4H6O4	0.5374	0.0069241	-	71.5	1.52061	17675-99-9	Gamma butyrolactones	6.116	6.1727	6.3215	6.3197	6.1937	6.1458	6.0386	6.0904	6.0856	6.0482	6.0517	6.079	6.0824	6.1026	6.2718	6.2777	6.1512	6.1911	6.0819	6.0527	5.9935	6.0346	6.0373	6.0296	6.1355
	neg_3942	4-Acetamidobutanoic acid	metab_7034	map01100;map00330	Metabolic pathways;Arginine and proline metabolism	C02946	HMDB0003681	neg	-	-	Metabolism;Metabolism	Global and overview maps;Amino acid metabolism	Organic acids and derivatives	Carboxylic acids and derivatives	144.066	M-H	C6H11NO3	0.4753	0.0141921	-	31.2	-5.16882	3025-96-5	Amino acids, peptides, and analogues	4.726	4.7941	4.9218	4.9483	4.87	4.9128	4.4616	4.5363	4.6075	4.6995	4.5588	4.4823	4.6178	4.6252	5.2056	5.1481	4.8971	4.9858	4.5256	4.5541	4.4782	4.4448	4.4399	4.4005	4.6908
	neg_1159	(+/-)-Catechin	metab_7364	map00941;map01110	Flavonoid biosynthesis;Biosynthesis of secondary metabolites	C06562	HMDB0002780	neg	-	-	Metabolism;Metabolism	Biosynthesis of other secondary metabolites;Global and overview maps	Phenylpropanoids and polyketides	Flavonoids	289.072	M-H	C15H14O6	2.9164	0.00612031	87.8	-	1.94072	154-23-4	Flavans	2.8629	2.8765	4.1796	3.3086	2.9064	2.9664	5.6432	6.0747	5.8217	5.5432	6.2504	6.138	2.8231	2.8713	2.9137	3.9872	3.753	3.0355	5.9711	5.8645	6.2259	6.2688	5.9639	5.9773	5.7183
	neg_34	L-Glutamate	metab_7370	map01100;map00630;map00220;map01200;map00430;map01240;map01210;map00330;map02010;map00860;map00480;map01230;map00250;map00910;map00970;map00340;map01110;map00650;map00660	Metabolic pathways;Glyoxylate and dicarboxylate metabolism;Arginine biosynthesis;Carbon metabolism;Taurine and hypotaurine metabolism;Biosynthesis of cofactors;2-Oxocarboxylic acid metabolism;Arginine and proline metabolism;ABC transporters;Porphyrin and chlorophyll metabolism;Glutathione metabolism;Biosynthesis of amino acids;Alanine, aspartate and glutamate metabolism;Nitrogen metabolism;Aminoa…	C00025	HMDB0003339;HMDB0000148;HMDB0060475	neg	Peptides;Hormones and transmitters	Amino acids;Neurotransmitters	Metabolism;Metabolism;Metabolism;Metabolism;Metabolism;Metabolism;Metabolism;Metabolism;Environmental Information Processing;Metabolism;Metabolism;Metabolism;Metabolism;Metabolism;Genetic Information Processing;Metabolism;Metabolism;Metabolism;Metabolism	Global and overview maps;Carbohydrate metabolism;Amino acid metabolism;Global and overview maps;Metabolism of other amino acids;Global and overview maps;Global and overview maps;Amino acid metabolism;Membrane transport;Metabolism of cofactors and vitamins;Metabolism of other amino acids;Global and overview maps;Amino acid metabolism;Energy metabolism;Translation;Amino acid metabolism;Global and o…	Organic acids and derivatives	Carboxylic acids and derivatives	146.045	M-H, 2M-H, M-H2O-H	C5H9NO4	0.4687	0.00686286	86.3	-	-5.08715	56-86-0;6893-26-1	Amino acids, peptides, and analogues	6.3465	6.3081	6.1529	6.1448	6.2868	6.2489	5.9575	5.9865	6.088	6.1747	6.0264	6.0371	6.3817	6.3977	6.3734	6.3966	6.3818	6.3799	6.1379	6.1183	6.1717	6.1923	6.1615	6.1061	6.2072
47	pos_33	D-Fructose 6-phosphate	metab_32	map01100;map01110;map01200;map00710;map00052;map00500	Metabolic pathways;Biosynthesis of secondary metabolites;Carbon metabolism;Carbon fixation in photosynthetic organisms;Galactose metabolism;Starch and sucrose metabolism	C00085	HMDB0304311;HMDB0000124	pos	-	-	Metabolism;Metabolism;Metabolism;Metabolism;Metabolism;Metabolism	Global and overview maps;Global and overview maps;Global and overview maps;Energy metabolism;Carbohydrate metabolism;Carbohydrate metabolism	Organic oxygen compounds	Organooxygen compounds	261.037	M+H, M+Na, M+H-2H2O	C6H13O9P	0.422	0.0258253	57.3	-	-0.154584	643-13-0	Carbohydrates and carbohydrate conjugates	4.7152	4.6435	4.4727	4.4531	4.6597	4.6604	4.465	4.6467	4.6315	4.734	4.6271	4.631	4.9372	4.8125	4.7817	4.9349	4.8323	4.8186	4.5586	4.5756	4.7348	4.7265	4.6671	4.6102	4.5572
	pos_695	L-3-Aminodihydro-2(3H)-furanone	metab_658	-	-	C02926	HMDB0029387	pos	-	-	-	-	Organic acids and derivatives	Carboxylic acids and derivatives	84.045	M+H-H2O	C4H7NO2	0.4348	0.00818011	-	54.9	6.22065	-	Amino acids, peptides, and analogues	4.9316	4.955	4.9139	4.931	4.9444	4.9935	4.8644	4.8737	4.9391	4.9671	4.9282	4.9396	5.0079	5.032	5.0138	5.0384	5.0481	5.0679	4.9399	4.9133	4.9284	4.9224	4.9463	4.9443	4.875
	pos_736	D-Xylono-1,5-lactone	metab_698	map01100;map00040	Metabolic pathways;Pentose and glucuronate interconversions	C02266	HMDB0011676	pos	-	-	Metabolism;Metabolism	Global and overview maps;Carbohydrate metabolism	Organoheterocyclic compounds	Lactones	314.108	2M+NH4	C5H8O5	0.5221	0.0254286	-	61.9	-0.647928	-	Delta valerolactones	5.2236	5.0373	5.2003	5.1769	5.3234	5.1612	5.1264	5.2314	5.0142	5.2222	5.1728	5.0543	5.3706	5.2985	5.3501	5.4563	5.4552	5.3964	5.2916	5.3359	5.1183	5.227	5.2559	5.1198	5.0341
	pos_754	3-(Pyrazol-1-yl)-L-alanine	metab_712	-	-	C01162	-	pos	-	-	-	-	-	-	156.077	M+H	C6H9N3O2	0.5763	0.0372893	50.6	-	0.264757	10162-27-3	-	5.0919	5.135	5.075	5.1717	5.191	5.1609	5.2355	5.3697	4.9478	4.9736	5.2389	5.1902	5.241	5.2968	5.4492	5.3661	5.3826	5.3604	5.279	5.2957	4.7295	4.7156	5.0398	4.995	5.0029
	pos_768	L-Aspartic acid	metab_724	map01100;map00220;map01110;map00770;map00300;map01240;map01210;map00270;map01200;map00260;map01230;map00760;map00460;map00250;map00710;map00970;map00261;map02010;map00410;map00340	Metabolic pathways;Arginine biosynthesis;Biosynthesis of secondary metabolites;Pantothenate and CoA biosynthesis;Lysine biosynthesis;Biosynthesis of cofactors;2-Oxocarboxylic acid metabolism;Cysteine and methionine metabolism;Carbon metabolism;Glycine, serine and threonine metabolism;Biosynthesis of amino acids;Nicotinate and nicotinamide metabolism;Cyanoamino acid metabolism;Alanine, aspartate a…	C00049	56-84-8;HMDB0000191	pos	Peptides;Hormones and transmitters	Amino acids;Neurotransmitters	Metabolism;Metabolism;Metabolism;Metabolism;Metabolism;Metabolism;Metabolism;Metabolism;Metabolism;Metabolism;Metabolism;Metabolism;Metabolism;Metabolism;Metabolism;Genetic Information Processing;Metabolism;Environmental Information Processing;Metabolism;Metabolism	Global and overview maps;Amino acid metabolism;Global and overview maps;Metabolism of cofactors and vitamins;Amino acid metabolism;Global and overview maps;Global and overview maps;Amino acid metabolism;Global and overview maps;Amino acid metabolism;Global and overview maps;Metabolism of cofactors and vitamins;Metabolism of other amino acids;Amino acid metabolism;Energy metabolism;Translation;Bio…	Organic acids and derivatives	Carboxylic acids and derivatives	134.045	M+H	C4H7NO4	0.6108	0.0352215	79	-	0.568148	56-84-8	Amino acids, peptides, and analogues	5.3753	5.3644	4.8138	4.7822	5.3083	5.2429	4.8174	4.9658	4.8282	4.8088	4.9841	4.9356	5.4066	5.4538	5.0525	5.1038	5.2689	5.307	4.9993	4.986	5.0705	5.016	4.9925	4.9855	4.917
	pos_787	Osmundalin	metab_739	-	-	-	HMDB0031304	pos	-	-	-	-	Organic oxygen compounds	Organooxygen compounds	335.074	M+2Na-H	C12H18O8	0.6656	0.0216078	-	64.3	8.00064	54835-71-1	Carbohydrates and carbohydrate conjugates	5.024	5.0269	4.9023	4.8542	5.0788	5.0408	5.0173	4.9081	5.1324	5.2754	4.9847	5.0317	5.1691	5.2218	5.21	5.2475	5.2049	5.2224	5.0489	5.1362	5.0498	5.0917	5.1598	5.0874	4.9479
	pos_831	6-(4-{3,7-dihydroxy-4-[3,5,7-trihydroxy-2-(3-hydroxyphenyl)-3,4-dihydro-2H-1-benzopyran-8-yl]-3,4-dihydro-2H-1-benzopyran-2-yl}-2-hydroxyphenoxy)-3,4,5-trihydroxyoxane-2-carboxylic acid	metab_773	-	-	-	-	pos	-	-	-	-	-	-	362.097	M+2H	C36H34O16	0.8682	0.0201137	-	35.9	-7.79982	-	-	5.7792	5.749	5.5118	5.5828	5.8286	5.7267	5.7212	5.7907	5.607	5.6023	5.7116	5.7135	5.9564	5.8936	5.9331	5.984	5.9367	5.9811	5.8056	5.8108	5.7695	5.7592	5.7388	5.707	5.6636
	pos_836	Kaempferol 3-neohesperidoside-7-(2''-p-coumaryllaminaribioside)	metab_778	-	-	-	LMPK12111827	pos	-	-	-	-	-	-	533.155	M+2H	C48H56O27	0.8751	0.0220638	-	58.6	-5.03924	-	-	6.3763	6.3578	6.0374	6.1453	6.4369	6.3436	6.3375	6.4311	6.2036	6.2264	6.359	6.3353	6.5522	6.5009	6.4926	6.4921	6.5344	6.5504	6.4609	6.428	6.3472	6.3974	6.343	6.3444	6.2627
	pos_889	Cytidine	metab_829	map00240;map01100;map02010	Pyrimidine metabolism;Metabolic pathways;ABC transporters	C00475	HMDB0000089;HMDB0248553;65-46-3	pos	Nucleic acids	Nucleosides	Metabolism;Metabolism;Environmental Information Processing	Nucleotide metabolism;Global and overview maps;Membrane transport	Nucleosides, nucleotides, and analogues	Pyrimidine nucleosides	244.093	M+H	C9H13N3O5	1.4646	0.0287536	61.9	-	0.0797731	65-46-3	_	5.4956	5.469	5.2312	5.2043	5.4905	5.4649	5.1526	5.1321	5.3331	5.4089	5.2528	5.2995	5.6307	5.6216	5.5044	5.5768	5.5717	5.5658	5.2116	5.2275	5.3829	5.339	5.3199	5.3024	5.2576
	pos_976	Adenosine	metab_915	map01100;map02010;map00230	Metabolic pathways;ABC transporters;Purine metabolism	C00212	HMDB0000050;HMDB0247583;58-61-7	pos	Nucleic acids	Nucleosides	Metabolism;Environmental Information Processing;Metabolism	Global and overview maps;Membrane transport;Nucleotide metabolism	Nucleosides, nucleotides, and analogues	Purine nucleosides	268.104	M+H	C10H13N5O4	2.3898	0.022561	89.7	-	0.195158	58-61-7	_	6.4129	6.4716	6.128	5.9824	6.5008	6.2069	6.3959	6.554	6.5208	6.3974	6.6161	6.5833	6.7119	6.6698	6.5348	6.6995	6.6545	6.576	6.4341	6.4551	6.2752	6.318	6.2405	6.2221	6.3168
	pos_985	Arginyl-Valine	metab_924	-	-	-	HMDB0028722	pos	-	-	-	-	Organic acids and derivatives	Carboxylic acids and derivatives	296.169	M+Na	C11H23N5O3	2.5594	0.0224614	-	59.4	0.257921	2896-20-0	Amino acids, peptides, and analogues	4.546	4.9341	5.2181	5.011	4.572	4.7104	4.8107	4.8297	4.8468	4.8402	4.6499	5.0605	5.3487	5.0557	4.9868	5.3301	4.8557	5.2193	5.0509	4.5839	4.5675	4.9846	4.4079	4.9181	4.8217
	pos_991	6-[(4,7-dihydroxy-2,2-dimethyl-3,4-dihydro-2H-1-benzopyran-5-yl)oxy]-3,4,5-trihydroxyoxane-2-carboxylic acid	metab_930	-	-	-	-	pos	-	-	-	-	-	-	419.152	M+CH3OH+H	C17H22O10	2.6821	0.0379433	-	61.8	-6.38271	-	-	4.7994	4.8108	4.8865	4.6786	4.9304	4.8137	4.9199	4.5811	5.3976	5.6094	4.6473	5.0116	5.0982	4.4304	4.4335	4.8291	5.0597	4.6458	5.0366	5.0412	5.0525	4.8665	5.2503	5.1397	4.8936
	pos_1045	5'-Deoxy-5'-(methylthio)adenosine	metab_984	map01100;map00270;map00908	Metabolic pathways;Cysteine and methionine metabolism;Zeatin biosynthesis	C00170	-	pos	-	-	Metabolism;Metabolism;Metabolism	Global and overview maps;Amino acid metabolism;Metabolism of terpenoids and polyketides	-	-	298.097	M+H	C11H15N5O3S	3.5858	0.0209349	85.6	-	0.0474734	2457-80-9	-	5.4468	5.3471	4.6975	3.8453	5.3669	5.2684	4.7651	4.6224	4.3198	4.2249	4.719	4.733	5.4323	5.4069	4.8473	4.8887	5.0599	5.2202	4.4933	4.3968	4.7157	4.7108	4.5183	4.6611	4.8615
	pos_1213	6-Hydroxyangelicin	metab_1148	-	-	C18085	-	pos	-	-	-	-	-	-	203.034	M+H	C11H6O4	5.875	0.0761969	39.7	-	0.297612	-	-	2.5651	2.5862	3.9252	3.6497	3.2871	3.2247	2.6404	2.5997	4.1612	4.2186	3.7979	3.868	3.1799	2.63	3.8666	4.6477	4.344	3.4974	2.6448	2.6447	2.6237	2.6012	3.2284	2.7346	3.4517
	pos_1596	DG(18:1(11Z)/18:3(9Z,12Z,15Z)/0:0)	metab_1379	-	-	C00165	HMDB0007192	pos	-	-	-	-	Lipids and lipid-like molecules	Fatty Acyls	599.503	M+H-H2O	C39H68O5	6.691	0.0380834	-	51.3	-0.960106	-	Lineolic acids and derivatives	6.9201	7.0656	7.1535	7.1887	7.1929	7.2849	7.2173	6.9618	7.0042	6.9593	6.8872	6.9615	7.1669	7.2976	7.2431	7.1943	7.1689	7.1775	7.0914	7.0124	6.9737	7.0511	7.1233	7.1701	6.7183
	pos_3359	2,4-Nonadien-1-ol	metab_2585	-	-	-	LMFA05000608	pos	-	-	-	-	-	-	158.154	M+NH4	C9H16O	5.9091	0.032505	-	30.5	0.212343	-	-	5.0111	5.0151	5.0184	5.1293	5.1104	5.0814	4.8734	4.8004	4.9319	4.9857	4.94	4.9167	5.4114	5.1995	5.0619	5.2822	5.2228	5.0942	4.9928	4.9176	4.9236	4.8604	4.9352	4.9891	4.8947
	pos_3414	16-Hydroxy hexadecanoic acid	metab_2633	-	-	-	-	pos	-	-	-	-	-	-	290.269	M+NH4	C16H32O3	5.8613	0.0193139	-	56.2	-0.461179	-	-	4.6858	4.5689	4.7036	4.6958	4.3238	4.1517	4.1084	4.4972	4.3475	4.3766	4.4319	4.5851	4.9422	4.8882	4.7834	4.9232	4.6551	4.6404	4.3661	4.6459	4.4802	4.8522	4.6351	4.2923	4.3599
	pos_3473	(R)-Meranzin	metab_2691	-	-	-	HMDB0030853	pos	-	-	-	-	Phenylpropanoids and polyketides	Coumarins and derivatives	261.112	M+H	C15H16O4	5.7767	0.0286115	64.3	-	0.271587	-	_	2.6506	2.6718	4.9163	4.7232	4.2335	4.0581	2.726	2.6852	5.2104	5.4077	5.4702	5.1054	3.4137	2.8697	5.3213	5.7363	5.4421	5.0976	2.7303	2.7302	2.9659	2.6868	3.7458	3.7357	4.6744
	pos_3540	Ethyl 3-hydroxydodecanoate	metab_2758	-	-	-	HMDB0059850	pos	-	-	-	-	Lipids and lipid-like molecules	Fatty Acyls	262.238	M+NH4	C14H28O3	5.2372	0.0230199	-	53.8	0.0171635	-	Fatty alcohols	4.8705	4.5199	4.6138	4.6337	4.2374	4.1532	4.2424	4.5799	4.3856	4.4084	4.3979	4.5011	4.9613	4.89	4.8489	4.9387	4.742	4.5345	4.3319	4.5268	4.3959	4.7901	4.622	4.2344	4.45
	pos_3719	Lys Leu Gln	metab_2932	-	-	-	-	pos	-	-	-	-	-	-	388.254	M+H	C17H33N5O5	2.697	0.0137595	76	-	-3.39708	-	-	4.8614	4.872	4.9602	4.9305	4.9332	4.9754	4.713	4.7896	4.9662	4.9747	4.9556	4.9051	5.1618	5.0676	5.2188	5.2752	5.356	5.2262	5.17	5.139	4.9818	4.9423	5.0634	5.0677	4.8828
	pos_3761	2-Propylisonicotinic acid	metab_2974	-	-	-	-	pos	-	-	-	-	-	-	166.086	M+H	C9H11NO2	2.2642	0.0226929	53.8	-	0.610678	-	-	4.7425	4.8034	4.8067	4.8145	4.8672	4.8584	4.6677	4.6631	4.7651	4.9127	4.718	4.6991	4.9623	4.8292	4.9421	4.9626	4.9593	4.8957	4.725	4.6842	4.7005	4.6659	4.7418	4.7172	4.6719
	pos_3782	5'-O-beta-D-Glucosylpyridoxine	metab_2995	-	-	C03996	-	pos	-	-	-	-	-	-	332.134	M+H	C14H21NO8	2.1705	0.0226694	81.6	-	0.0763481	-	-	5.4655	5.488	5.3385	5.29	5.5299	5.4476	5.3627	5.2832	5.5272	5.667	5.3554	5.3968	5.6695	5.6099	5.4321	5.5314	5.6004	5.5285	5.4169	5.4241	5.4248	5.3495	5.4684	5.4078	5.3268
	pos_3795	Pyridoxine (Vitamin B6)	metab_3007	-	-	-	-	pos	-	-	-	-	-	-	170.081	M+H	C8H11NO3	2.1179	0.0228314	74.3	-	0.316149	-	-	5.7846	5.7981	5.7807	5.8058	5.9023	5.8603	5.7269	5.8102	5.852	5.8634	5.8194	5.844	5.9615	5.9301	5.9581	5.9965	6.0005	5.9937	5.8293	5.8151	5.8953	5.872	5.8847	5.8799	5.6986
	pos_3895	Cytosine	metab_3107	map00240;map01100	Pyrimidine metabolism;Metabolic pathways	C00380	HMDB0000630	pos	Nucleic acids	Bases	Metabolism;Metabolism	Nucleotide metabolism;Global and overview maps	Organoheterocyclic compounds	Diazines	112.051	M+H	C4H5N3O	1.0537	0.0223875	79.2	-	2.82389	71-30-7	Pyrimidines and pyrimidine derivatives	5.3094	5.3586	5.2396	5.213	5.3767	5.3851	5.1639	5.1518	5.2629	5.3457	5.2249	5.2425	5.4197	5.4771	5.3621	5.4063	5.4598	5.4289	5.2232	5.2211	5.3156	5.2748	5.3241	5.3232	5.1694
	pos_3921	N2-Acetyl-L-ornithine	metab_3133	map01100;map01210;map00220;map01110;map01230	Metabolic pathways;2-Oxocarboxylic acid metabolism;Arginine biosynthesis;Biosynthesis of secondary metabolites;Biosynthesis of amino acids	C00437	HMDB0003357	pos	-	-	Metabolism;Metabolism;Metabolism;Metabolism;Metabolism	Global and overview maps;Global and overview maps;Amino acid metabolism;Global and overview maps;Global and overview maps	Organic acids and derivatives	Carboxylic acids and derivatives	175.108	M+H	C7H14N2O3	0.8887	0.0398125	54.3	-	0.0912057	6205-08-09	Amino acids, peptides, and analogues	4.822	4.9248	4.8523	4.922	4.9513	4.9842	4.7004	4.8668	4.7792	4.7537	4.9305	4.8495	4.933	4.9749	5.0239	4.9561	4.9826	5.0178	4.8791	4.8475	4.8081	4.7298	4.8112	4.6865	4.7637
	pos_3983	8-Deoxy-11-hydroxy-13-chlorogrosheimin	metab_3187	-	-	-	HMDB0041037	pos	-	-	-	-	Lipids and lipid-like molecules	Prenol lipids	337.062	M+K	C15H19ClO4	0.7128	0.0220064	-	45.1	4.26386	83551-02-4	Terpene lactones	4.9302	4.7624	4.9892	4.9634	4.9339	4.7698	4.7722	4.6161	4.9997	5.2078	4.4649	5.0482	5.0654	4.9623	5.208	5.4255	5.2808	5.1307	4.8889	4.8236	4.9939	4.8456	5.1246	5.078	4.8245
	pos_4130	N2-Acetyl-L-aminoadipate	metab_3316	-	-	C12986	-	pos	-	-	-	-	-	-	204.087	M+H	C8H13NO5	0.4348	0.0220639	46.1	-	0.379672	-	-	5.8766	5.8532	5.8971	5.8831	5.9507	5.9138	5.8148	5.8359	5.8456	5.9352	5.8507	5.8841	5.9917	6.0018	6.0226	6.0366	6.0205	6.0519	5.8863	5.8958	5.9462	5.9115	5.9494	5.9159	5.7743
	pos_790	Allysine	metab_3370	map01100;map00310;map01110;map00300;map00960;map01230	Metabolic pathways;Lysine degradation;Biosynthesis of secondary metabolites;Lysine biosynthesis;Tropane, piperidine and pyridine alkaloid biosynthesis;Biosynthesis of amino acids	C04076	1962-83-0;HMDB0303320;HMDB0001263	pos	-	-	Metabolism;Metabolism;Metabolism;Metabolism;Metabolism;Metabolism	Global and overview maps;Amino acid metabolism;Global and overview maps;Amino acid metabolism;Biosynthesis of other secondary metabolites;Global and overview maps	Organic acids and derivatives	Carboxylic acids and derivatives	146.081	M+H	C6H11NO3	0.6861	0.0224908	-	55.6	-0.12268	1962-83-0;6665-12-9	Amino acids, peptides, and analogues	5.2522	5.2898	5.34	5.3724	5.3793	5.4277	5.1833	5.2501	5.2451	5.245	5.2352	5.2264	5.3786	5.4043	5.6274	5.6108	5.526	5.537	5.3334	5.343	5.194	5.1566	5.2473	5.2792	5.1295
	pos_3543	Dodecanoic acid	metab_3372	map01100;map01110;map00061	Metabolic pathways;Biosynthesis of secondary metabolites;Fatty acid biosynthesis	C02679	HMDB0000638;HMDB0303347;143-07-7;HMDB0303348;LMFA01010012;HMDB0002262	pos	Lipids	Fatty acids	Metabolism;Metabolism;Metabolism	Global and overview maps;Global and overview maps;Lipid metabolism	Lipids and lipid-like molecules	Fatty Acyls	218.212	M+NH4	C12H24O2	5.1506	0.0222378	-	43	0.326154	1908-11-8;143-07-7	Fatty acids and conjugates	5.4158	4.9741	5.1069	5.1748	4.8939	4.7385	4.7338	5.0022	4.9196	4.9799	5.1463	5.1228	5.3571	5.3795	5.3134	5.3895	5.1832	5.2138	4.8057	5.0753	5.0602	5.2607	5.0961	4.8379	4.9953
	neg_156	Meloside L	metab_3529	-	-	-	LMPK12110497;HMDB0029478	neg	-	-	-	-	Phenylpropanoids and polyketides	Flavonoids	631.122	M+Na-2H, M+K-2H	C27H30O16	0.598	0.0137574	-	39.5	-9.15274	55196-48-0	Flavonoid glycosides	6.2796	6.2888	6.583	6.5301	6.4909	6.429	6.2448	6.2952	6.4464	6.476	6.3131	6.3459	6.3987	6.3716	6.6403	6.5812	6.5166	6.5333	6.3303	6.272	6.2962	6.3655	6.2962	6.2955	6.4041
	neg_316	PS(22:0/15:0)	metab_3685	map01100;map00564;map01110;map00260	Metabolic pathways;Glycerophospholipid metabolism;Biosynthesis of secondary metabolites;Glycine, serine and threonine metabolism	C02737	HMDB0112709;LMGP03010703	neg	Lipids	Phospholipids	Metabolism;Metabolism;Metabolism;Metabolism	Global and overview maps;Lipid metabolism;Global and overview maps;Amino acid metabolism	Lipids and lipid-like molecules	Glycerophospholipids	826.563	M+Na-2H, M+FA-H	C43H84NO10P	6.0313	0.00787402	-	42.7	5.92821	-	Glycerophosphoserines	7.2985	6.6599	6.7651	6.6297	6.5655	6.5827	6.534	6.6848	6.6281	6.5528	6.7035	6.5191	7.223	6.7649	7.059	6.711	6.6701	6.7976	6.5229	6.621	6.6225	6.6337	6.4174	6.3825	6.535
	neg_323	PE(15:0/22:2(13Z,16Z))	metab_3692	map01100;map00564;map01110;map00563;map04136	Metabolic pathways;Glycerophospholipid metabolism;Biosynthesis of secondary metabolites;Glycosylphosphatidylinositol (GPI)-anchor biosynthesis;Autophagy - other	C00350	HMDB0008909;LMGP02010471	neg	Lipids	Phospholipids	Metabolism;Metabolism;Metabolism;Metabolism;Cellular Processes	Global and overview maps;Lipid metabolism;Global and overview maps;Glycan biosynthesis and metabolism;Transport and catabolism	Lipids and lipid-like molecules	Glycerophospholipids	802.563	M+Cl, M+FA-H	C42H80NO8P	6.1084	0.0561208	-	81	2.33919	-	Glycerophosphoethanolamines	7.8934	7.0385	7.0277	6.9388	6.7379	6.7102	6.6623	6.8103	6.6493	6.603	6.7558	6.617	7.7911	7.0929	7.31	7.0231	6.9053	6.9154	6.6302	6.7822	6.7157	6.6728	6.5888	6.5664	6.7756
	neg_361	Corchorifatty acid F	metab_3730	-	-	-	HMDB0035919	neg	-	-	-	-	Lipids and lipid-like molecules	Fatty Acyls	309.208	M-H2O-H, M-H	C18H32O5	6.3324	0.0104706	-	46	1.8052	95341-44-9	Lineolic acids and derivatives	5.5106	5.5348	6.0624	6.145	5.796	6.0209	6.0267	5.6506	6.0569	5.9256	5.8514	6.0043	5.553	5.5351	5.4561	5.9005	5.8637	5.6522	5.9052	5.9369	5.8459	5.864	6.107	6.2024	5.8364
	neg_721	Fructosamine	metab_4081	-	-	-	HMDB0002030	neg	-	-	-	-	Organic oxygen compounds	Organooxygen compounds	214.049	M+Cl	C6H13NO5	0.455	0.0229632	-	54.5	-1.41731	4429-04-03	Carbohydrates and carbohydrate conjugates	4.7614	4.3958	4.7231	4.6042	4.7137	4.6153	4.5823	4.7865	4.7096	4.8738	4.5652	4.4738	4.9143	4.7025	5.0322	5.0961	4.9051	4.8991	4.8621	4.8392	4.5438	4.4661	4.7305	4.7139	4.6939
	neg_733	1-Deoxy-D-xylulose	metab_4092	-	-	C06257	HMDB0001292	neg	-	-	-	-	Organic oxygen compounds	Organooxygen compounds	171.006	M+K-2H	C5H10O4	0.4687	0.00841727	-	53.9	-4.65947	60299-43-6	Carbohydrates and carbohydrate conjugates	5.399	5.4057	5.2846	5.2435	5.4197	5.3797	5.3275	5.3703	5.2607	5.3806	5.2348	5.3049	5.4437	5.4247	5.4454	5.4135	5.3747	5.4379	5.3744	5.362	5.2731	5.2639	5.2893	5.1838	5.3309
	neg_808	Portulacaxanthin II	metab_4160	map01110;map00965	Biosynthesis of secondary metabolites;Betalain biosynthesis	C08565	HMDB0012281	neg	-	-	Metabolism;Metabolism	Global and overview maps;Biosynthesis of other secondary metabolites	Organic acids and derivatives	Carboxylic acids and derivatives	409.084	M+Cl	C18H18N2O7	0.6185	0.0334822	-	54.7	9.49144	135545-98-1	Amino acids, peptides, and analogues	5.3303	5.2786	5.0811	5.1625	5.3707	5.4514	5.4996	5.3238	5.4188	5.465	5.3035	5.407	5.2948	5.3996	5.0189	5.1857	5.3481	5.2247	5.3917	5.4495	5.4225	5.4208	5.4144	5.4856	5.3171
	neg_1072	Isomaltose	metab_4400	map00500	Starch and sucrose metabolism	C00252	HMDB0002923	neg	Carbohydrates	Oligosaccharides	Metabolism	Carbohydrate metabolism	Organic oxygen compounds	Organooxygen compounds	323.099	M-H2O-H	C12H22O11	1.8033	0.0109719	-	39.9	1.68521	37169-69-0;499-40-1	Carbohydrates and carbohydrate conjugates	4.7453	4.8054	4.6543	4.592	4.7665	4.6699	4.6642	4.6577	4.6421	4.795	4.5394	4.5949	4.7767	4.7795	4.7976	4.8148	4.7686	4.7873	4.7223	4.6601	4.5419	4.5551	4.7075	4.6192	4.6836
	neg_1200	Histidinyl-Gamma-glutamate	metab_4524	-	-	-	HMDB0028899	neg	-	-	-	-	Organic acids and derivatives	Carboxylic acids and derivatives	611.257	2M+FA-H	C11H17N5O4	3.5535	0.00818536	-	56.4	4.46169	-	Amino acids, peptides, and analogues	6.1778	6.2142	6.1588	6.0929	6.2082	6.1078	6.0535	6.0159	6.0815	6.2272	5.9754	6.0282	6.2262	6.1815	6.1589	6.2154	6.221	6.203	6.0654	6.0519	6.0608	6.0801	6.1256	6.0853	6.1372
	neg_1343	Trans-EKODE-(E)-Ib	metab_4662	-	-	-	-	neg	-	-	-	-	-	-	309.208	M-H	C18H30O4	5.9686	0.00641142	86.1	-	1.88114	-	-	4.9821	5.0383	5.5454	5.624	5.3183	5.5335	5.5619	5.156	5.5457	5.4167	5.349	5.5027	4.9658	5.016	4.8981	5.339	5.3527	5.18	5.429	5.4192	5.339	5.3251	5.6037	5.7114	5.3267
	neg_1758	PC(16:0/20:4(5Z,8Z,11Z,14Z))	metab_5030	map01100;map00564;map01110;map00590;map00591;map00592	Metabolic pathways;Glycerophospholipid metabolism;Biosynthesis of secondary metabolites;Arachidonic acid metabolism;Linoleic acid metabolism;alpha-Linolenic acid metabolism	C00157	6931-56-2;HMDB0007982	neg	Lipids	Phospholipids	Metabolism;Metabolism;Metabolism;Metabolism;Metabolism;Metabolism	Global and overview maps;Lipid metabolism;Global and overview maps;Lipid metabolism;Lipid metabolism;Lipid metabolism	Lipids and lipid-like molecules	Glycerophospholipids	826.562	M+FA-H	C44H80NO8P	7.5887	0.0279483	-	67.5	2.27088	35418-58-7;6931-56-2	Glycerophosphocholines	4.8636	4.9046	4.2269	4.2141	4.1606	4.1542	4.1122	4.4506	4.1993	4.1657	4.1781	4.1205	4.6119	5.4525	5.2981	4.9813	4.928	4.6628	4.7821	4.095	4.1232	4.4586	4.0912	4.1005	6.0454
	neg_2971	9,10,13-TriHOME	metab_6136	map00591	Linoleic acid metabolism	C14835	HMDB0004710	neg	-	-	Metabolism	Lipid metabolism	Lipids and lipid-like molecules	Fatty Acyls	329.234	M-H	C18H34O5	6.2764	0.00676678	-	67.3	1.92792	29907-57-1	Fatty acids and conjugates	5.823	5.8759	6.1555	6.1969	5.9582	6.0518	6.0339	5.824	6.0745	6.0597	5.9338	6.0396	5.8935	5.8887	5.8146	5.9918	5.9776	5.9111	6.0318	6.0504	6.017	6.0234	6.1553	6.214	5.9791
	neg_3027	GPEtn(18:0/18:2)	metab_6182	-	-	-	HMDB0008994	neg	-	-	-	-	Lipids and lipid-like molecules	Glycerophospholipids	742.541	M-H	C41H78NO8P	6.1644	0.0536279	52.8	-	2.8059	7266-53-7	Glycerophosphoethanolamines	6.7583	5.7353	5.5152	5.4716	5.3058	5.2562	5.2897	5.555	5.2002	5.1348	5.4146	5.1427	6.6683	5.7721	6.003	5.7034	5.6323	5.5914	5.2257	5.5074	5.2875	5.2822	5.1463	5.1533	5.3381
	neg_3096	Erinacine A	metab_6246	-	-	-	HMDB0040291	neg	-	-	-	-	Lipids and lipid-like molecules	Prenol lipids	431.245	M-H	C25H36O6	6.0313	0.0294612	-	50.7	1.53637	-	Diterpenoids	4.8324	3.4186	3.8941	4.1894	4.6849	4.5931	4.314	3.4184	4.309	4.0545	3.7411	4.0593	3.3651	3.4134	4.1389	3.959	4.0923	4.5866	4.1759	3.9465	4.2974	5.0609	5.0958	5.1188	4.4041
	neg_3728	3-Fucosyllactose	metab_6841	-	-	-	HMDB0002094	neg	-	-	-	-	Organic oxygen compounds	Organooxygen compounds	533.173	M+FA-H	C18H32O15	0.7555	0.0425084	-	31.9	2.11353	41312-47-4	Carbohydrates and carbohydrate conjugates	4.6582	4.4242	4.1627	4.5786	4.4685	4.7048	4.179	4.4459	5.2256	5.4078	4.9178	5.075	4.7481	4.6964	4.5164	4.5543	4.6793	4.3146	4.5346	4.6738	5.1841	5.182	5.0957	5.1085	4.85
	neg_3871	3-Galactosyllactose	metab_6969	-	-	-	HMDB0006599	neg	-	-	-	-	Organic oxygen compounds	Organooxygen compounds	539.14	M+Cl	C18H32O16	0.5506	0.138225	-	85	2.35601	273932-91-5	Carbohydrates and carbohydrate conjugates	4.596	4.3558	5.3824	4.96	4.7101	4.9839	5.1147	4.8235	4.886	4.5447	4.8163	4.8687	4.3019	4.4458	4.5704	4.8128	4.3332	4.4844	5.164	4.7232	4.9638	4.928	4.4194	4.9363	4.9951
	neg_4024	2-Oxoarginine	metab_7110	map01100;map00330	Metabolic pathways;Arginine and proline metabolism	C03771	3715-10-4;HMDB0004225	neg	-	-	Metabolism;Metabolism	Global and overview maps;Amino acid metabolism	Organic acids and derivatives	Keto acids and derivatives	154.062	M-H2O-H	C6H11N3O3	0.4382	0.0471294	-	41.5	-3.72125	3715-10-04	Short-chain keto acids and derivatives	4.8262	4.966	4.7263	4.9117	4.8709	4.7756	4.8726	4.9589	4.4336	4.6007	4.8422	4.8532	4.7926	4.8088	5.1262	5.0379	4.9266	4.9224	4.7991	4.8361	4.1713	4.1357	4.4987	4.4149	4.7279
	neg_3915	Isocitrate	metab_7369	map01100;map00630;map01110;map01240;map01210;map01200;map01230;map00020	Metabolic pathways;Glyoxylate and dicarboxylate metabolism;Biosynthesis of secondary metabolites;Biosynthesis of cofactors;2-Oxocarboxylic acid metabolism;Carbon metabolism;Biosynthesis of amino acids;Citrate cycle (TCA cycle)	C00311	HMDB0001874;HMDB0304324;HMDB0000193	neg	Organic acids	Carboxylic acids	Metabolism;Metabolism;Metabolism;Metabolism;Metabolism;Metabolism;Metabolism;Metabolism	Global and overview maps;Carbohydrate metabolism;Global and overview maps;Global and overview maps;Global and overview maps;Global and overview maps;Global and overview maps;Carbohydrate metabolism	Organic acids and derivatives	Carboxylic acids and derivatives	191.019	M-H	C6H8O7	0.5099	0.00998427	35.1	-	-1.30985	6061-97-8;320-77-4	Tricarboxylic acids and derivatives	5.4364	5.4061	5.3275	5.2603	5.4182	5.3767	5.2262	5.2754	5.3244	5.3516	5.2598	5.2422	5.403	5.4485	5.3926	5.3997	5.3495	5.3882	5.2293	5.2043	5.2917	5.254	5.2698	5.2234	5.3371
[truncated: 2 more columns]

## Sheet: Date in Fig.7E
Num	First Category	Second Category	Pathway Description	Pathway_ID	Database	Ratio_in_study	Ratio_in_pop	Pvalue_uncorrected	Pvalue_corrected
7	Metabolism	Lipid metabolism	alpha-Linolenic acid metabolism	map00592	KEGG PATHWAY	2/25	44/4814	0.0214	0.0704
1	Metabolism	Metabolism of other amino acids	Taurine and hypotaurine metabolism	map00430	KEGG PATHWAY	1/25	22/4814	0.1085	0.2376
1	Metabolism	Biosynthesis of other secondary metabolites	Stilbenoid, diarylheptanoid and gingerol biosynthesis	map00945	KEGG PATHWAY	1/25	25/4814	0.1223	0.2447
3	Metabolism	Carbohydrate metabolism	Starch and sucrose metabolism	map00500	KEGG PATHWAY	3/25	37/4814	0.0009	0.0098
1	Metabolism	Lipid metabolism	Sphingolipid metabolism	map00600	KEGG PATHWAY	1/25	25/4814	0.1223	0.2447
3	Metabolism	Biosynthesis of other secondary metabolites	Phenylpropanoid biosynthesis	map00940	KEGG PATHWAY	3/25	68/4814	0.005	0.0285
2	Metabolism	Energy metabolism	Nitrogen metabolism	map00910	KEGG PATHWAY	2/25	19/4814	0.0042	0.0276
7	Metabolism	Lipid metabolism	Linoleic acid metabolism	map00591	KEGG PATHWAY	2/25	28/4814	0.009	0.0377
4	Metabolism	Carbohydrate metabolism	Glyoxylate and dicarboxylate metabolism	map00630	KEGG PATHWAY	4/25	62/4814	0.0003	0.0059
3	Metabolism	Glycan biosynthesis and metabolism	Glycosylphosphatidylinositol (GPI)-anchor biosynthesis	map00563	KEGG PATHWAY	1/25	4/4814	0.0206	0.073
6	Metabolism	Amino acid metabolism	Glycine, serine and threonine metabolism	map00260	KEGG PATHWAY	2/25	50/4814	0.0272	0.0783
19	Metabolism	Lipid metabolism	Glycerophospholipid metabolism	map00564	KEGG PATHWAY	6/25	56/4814	0	0
2	Metabolism	Carbohydrate metabolism	Galactose metabolism	map00052	KEGG PATHWAY	2/25	46/4814	0.0233	0.0715
3	Metabolism	Biosynthesis of other secondary metabolites	Flavonoid biosynthesis	map00941	KEGG PATHWAY	3/25	74/4814	0.0063	0.0289
1	Metabolism	Carbohydrate metabolism	Citrate cycle (TCA cycle)	map00020	KEGG PATHWAY	1/25	20/4814	0.0991	0.2279
1	Metabolism	Energy metabolism	Carbon fixation in photosynthetic organisms	map00710	KEGG PATHWAY	1/25	23/4814	0.1131	0.2365
3	Cellular Processes	Transport and catabolism	Autophagy - other	map04136	KEGG PATHWAY	1/25	3/4814	0.0155	0.0594
2	Metabolism	Amino acid metabolism	Arginine biosynthesis	map00220	KEGG PATHWAY	2/25	23/4814	0.0061	0.0313
3	Genetic Information Processing	Translation	Aminoacyl-tRNA biosynthesis	map00970	KEGG PATHWAY	3/25	52/4814	0.0023	0.0177
3	Metabolism	Amino acid metabolism	Alanine, aspartate and glutamate metabolism	map00250	KEGG PATHWAY	3/25	28/4814	0.0004	0.0057

## Sheet: Date in Fig.7F
Num	First Category	Second Category	Pathway Description	Pathway_ID	Database	Ratio_in_study	Ratio_in_pop	Pvalue_uncorrected	Pvalue_corrected
1	Metabolism	Metabolism of other amino acids	Taurine and hypotaurine metabolism	map00430	KEGG PATHWAY	1/34	22/4814	0.1447	0.279
5	Metabolism	Carbohydrate metabolism	Starch and sucrose metabolism	map00500	KEGG PATHWAY	4/34	37/4814	0.0001	0.0016
4	Metabolism	Nucleotide metabolism	Pyrimidine metabolism	map00240	KEGG PATHWAY	4/34	65/4814	0.001	0.0062
3	Metabolism	Biosynthesis of other secondary metabolites	Phenylpropanoid biosynthesis	map00940	KEGG PATHWAY	3/34	68/4814	0.0118	0.0425
2	Metabolism	Energy metabolism	Nitrogen metabolism	map00910	KEGG PATHWAY	2/34	19/4814	0.0077	0.0377
2	Metabolism	Biosynthesis of other secondary metabolites	Monobactam biosynthesis	map00261	KEGG PATHWAY	2/34	39/4814	0.0305	0.0748
2	Metabolism	Amino acid metabolism	Lysine biosynthesis	map00300	KEGG PATHWAY	2/34	35/4814	0.0249	0.0672
5	Metabolism	Lipid metabolism	Linoleic acid metabolism	map00591	KEGG PATHWAY	2/34	28/4814	0.0163	0.0518
5	Metabolism	Carbohydrate metabolism	Glyoxylate and dicarboxylate metabolism	map00630	KEGG PATHWAY	5/34	62/4814	0.0001	0.0011
2	Metabolism	Glycan biosynthesis and metabolism	Glycosylphosphatidylinositol (GPI)-anchor biosynthesis	map00563	KEGG PATHWAY	1/34	4/4814	0.028	0.0719
3	Metabolism	Amino acid metabolism	Glycine, serine and threonine metabolism	map00260	KEGG PATHWAY	3/34	50/4814	0.005	0.0272
8	Metabolism	Lipid metabolism	Glycerophospholipid metabolism	map00564	KEGG PATHWAY	4/34	56/4814	0.0006	0.004
3	Metabolism	Amino acid metabolism	Cysteine and methionine metabolism	map00270	KEGG PATHWAY	3/34	64/4814	0.01	0.0415
2	Metabolism	Metabolism of other amino acids	Cyanoamino acid metabolism	map00460	KEGG PATHWAY	2/34	45/4814	0.0397	0.0931
2	Metabolism	Carbohydrate metabolism	Citrate cycle (TCA cycle)	map00020	KEGG PATHWAY	2/34	20/4814	0.0085	0.0382
3	Metabolism	Energy metabolism	Carbon fixation in photosynthetic organisms	map00710	KEGG PATHWAY	2/34	23/4814	0.0112	0.0431
2	Cellular Processes	Transport and catabolism	Autophagy - other	map04136	KEGG PATHWAY	1/34	3/4814	0.021	0.0598
4	Metabolism	Amino acid metabolism	Arginine biosynthesis	map00220	KEGG PATHWAY	4/34	23/4814	0	0.0009
4	Genetic Information Processing	Translation	Aminoacyl-tRNA biosynthesis	map00970	KEGG PATHWAY	4/34	52/4814	0.0004	0.0034
4	Metabolism	Amino acid metabolism	Alanine, aspartate and glutamate metabolism	map00250	KEGG PATHWAY	4/34	28/4814	0	0.001

## Sheet: Date in Fig.8B
Pathway ID	Pathway Description	First Category	Second Category	Database	Metabolite number	Pvalue_uncorrected metabolite	Pvalue_corrected metabolite	Gene number	Pvalue_uncorrected gene	Pvalue_corrected gene	Ratio_in_study Metabolite	Ratio_in_pop Metabolite	Ratio_in_study gene	Ratio_in_pop gene
mdm01240	Biosynthesis of cofactors	Metabolism	Global and overview maps	KEGG PATHWAY	7	0.00103366	0.00950965	0	-	-	7/25	327/4814	-	-
mdm00563	Glycosylphosphatidylinositol (GPI)-anchor biosynthesis	Metabolism	Glycan biosynthesis and metabolism	KEGG PATHWAY	3	0.0206179	0.0729555	0	-	-	1/25	4/4814	-	-
mdm04626	Plant-pathogen interaction	Organismal Systems	Environmental adaptation	KEGG PATHWAY	0	-	-	32	0.000357003	0.0381994	-	-	32/649	489/19018
mdm00941	Flavonoid biosynthesis	Metabolism	Biosynthesis of other secondary metabolites	KEGG PATHWAY	3	0.00629064	0.028937	12	0.000825774	0.0441789	3/25	74/4814	12/649	120/19018
mdm00564	Glycerophospholipid metabolism	Metabolism	Lipid metabolism	KEGG PATHWAY	19	2.81483e-07	1.29482e-05	15	0.000888333	0.0316839	6/25	56/4814	15/649	173/19018
mdm00250	Alanine, aspartate and glutamate metabolism	Metabolism	Amino acid metabolism	KEGG PATHWAY	3	0.000372138	0.00570612	11	0.00115542	0.0309074	3/25	28/4814	11/649	108/19018
mdm00254	Aflatoxin biosynthesis	Metabolism	Biosynthesis of other secondary metabolites	KEGG PATHWAY	0	-	-	2	0.00116282	0.0248844	-	-	2/649	2/19018
mdm00450	Selenocompound metabolism	Metabolism	Metabolism of other amino acids	KEGG PATHWAY	0	-	-	6	0.00125448	0.0223716	-	-	6/649	36/19018
mdm00061	Fatty acid biosynthesis	Metabolism	Lipid metabolism	KEGG PATHWAY	0	-	-	9	0.00332571	0.0444813	-	-	9/649	89/19018
mdm02010	ABC transporters	Environmental Information Processing	Membrane transport	KEGG PATHWAY	3	0.0328225	0.0888139	8	0.00635129	0.0755097	3/25	137/4814	8/649	81/19018
mdm00906	Carotenoid biosynthesis	Metabolism	Metabolism of terpenoids and polyketides	KEGG PATHWAY	0	-	-	7	0.0105025	0.10216	-	-	7/649	71/19018
mdm00062	Fatty acid elongation	Metabolism	Lipid metabolism	KEGG PATHWAY	0	-	-	7	0.0113014	0.100771	-	-	7/649	72/19018
mdm00940	Phenylpropanoid biosynthesis	Metabolism	Biosynthesis of other secondary metabolites	KEGG PATHWAY	3	0.00496413	0.0285437	24	0.0123202	0.101405	3/25	68/4814	24/649	428/19018
mdm00592	alpha-Linolenic acid metabolism	Metabolism	Lipid metabolism	KEGG PATHWAY	7	0.021439	0.0704425	10	0.0174141	0.124221	2/25	44/4814	10/649	135/19018
mdm00770	Pantothenate and CoA biosynthesis	Metabolism	Metabolism of cofactors and vitamins	KEGG PATHWAY	0	-	-	5	0.0294482	0.196935	-	-	5/649	51/19018
mdm00910	Nitrogen metabolism	Metabolism	Energy metabolism	KEGG PATHWAY	2	0.00419477	0.0275657	6	0.0320549	0.201757	2/25	19/4814	6/649	70/19018
mdm00290	Valine, leucine and isoleucine biosynthesis	Metabolism	Amino acid metabolism	KEGG PATHWAY	0	-	-	4	0.0364421	0.216628	-	-	4/649	37/19018
mdm04712	Circadian rhythm - plant	Organismal Systems	Environmental adaptation	KEGG PATHWAY	0	-	-	6	0.0476464	0.254908	-	-	6/649	77/19018

## Sheet: Date in Fig.8C
Pathway ID	Pathway Description	First Category	Second Category	Database	Metabolite number	Pvalue_uncorrected metabolite	Pvalue_corrected metabolite	Gene number	Pvalue_uncorrected gene	Pvalue_corrected gene	Ratio_in_study Metabolite	Ratio_in_pop Metabolite	Ratio_in_study gene	Ratio_in_pop gene
mdm01240	Biosynthesis of cofactors	Metabolism	Global and overview maps	KEGG PATHWAY	9	0.000316638	0.00341969	0	-	-	9/34	327/4814	-	-
mdm00563	Glycosylphosphatidylinositol (GPI)-anchor biosynthesis	Metabolism	Glycan biosynthesis and metabolism	KEGG PATHWAY	2	0.0279617	0.0719014	0	-	-	1/34	4/4814	-	-
mdm04075	Plant hormone signal transduction	Environmental Information Processing	Signal transduction	KEGG PATHWAY	0	-	-	66	5.74252e-07	7.00588e-05	-	-	66/1357	494/19018
mdm00941	Flavonoid biosynthesis	Metabolism	Biosynthesis of other secondary metabolites	KEGG PATHWAY	3	0.0148303	0.0500523	25	9.92359e-07	6.05339e-05	3/34	74/4814	25/1357	120/19018
mdm00620	Pyruvate metabolism	Metabolism	Carbohydrate metabolism	KEGG PATHWAY	0	-	-	31	3.16219e-06	0.000128596	-	-	31/1357	178/19018
mdm00196	Photosynthesis - antenna proteins	Metabolism	Energy metabolism	KEGG PATHWAY	0	-	-	11	1.44828e-05	0.000353381	-	-	11/1357	34/19018
mdm00906	Carotenoid biosynthesis	Metabolism	Metabolism of terpenoids and polyketides	KEGG PATHWAY	0	-	-	16	3.11338e-05	0.000633055	-	-	16/1357	71/19018
mdm04626	Plant-pathogen interaction	Organismal Systems	Environmental adaptation	KEGG PATHWAY	0	-	-	58	9.36608e-05	0.00142833	-	-	58/1357	489/19018
mdm00564	Glycerophospholipid metabolism	Metabolism	Lipid metabolism	KEGG PATHWAY	8	0.000587743	0.00396727	25	0.00057412	0.00583689	4/34	56/4814	25/1357	173/19018
mdm00780	Biotin metabolism	Metabolism	Metabolism of cofactors and vitamins	KEGG PATHWAY	0	-	-	8	0.00224175	0.0195353	-	-	8/1357	34/19018
mdm04016	MAPK signaling pathway - plant	Environmental Information Processing	Signal transduction	KEGG PATHWAY	0	-	-	34	0.0078852	0.0565879	-	-	34/1357	309/19018
mdm00261	Monobactam biosynthesis	Metabolism	Biosynthesis of other secondary metabolites	KEGG PATHWAY	2	0.0304804	0.0748156	5	0.00917895	0.0622129	2/34	39/4814	5/1357	19/19018
mdm00905	Brassinosteroid biosynthesis	Metabolism	Metabolism of terpenoids and polyketides	KEGG PATHWAY	0	-	-	9	0.00931732	0.059827	-	-	9/1357	51/19018
mdm00380	Tryptophan metabolism	Metabolism	Amino acid metabolism	KEGG PATHWAY	0	-	-	14	0.00960599	0.0585966	-	-	14/1357	98/19018
mdm00195	Photosynthesis	Metabolism	Energy metabolism	KEGG PATHWAY	0	-	-	15	0.0105179	0.0611039	-	-	15/1357	109/19018
mdm00903	Limonene and pinene degradation	Metabolism	Metabolism of terpenoids and polyketides	KEGG PATHWAY	0	-	-	4	0.010952	0.060734	-	-	4/1357	13/19018
mdm00950	Isoquinoline alkaloid biosynthesis	Metabolism	Biosynthesis of other secondary metabolites	KEGG PATHWAY	0	-	-	9	0.0134591	0.0684173	-	-	9/1357	54/19018
mdm00270	Cysteine and methionine metabolism	Metabolism	Amino acid metabolism	KEGG PATHWAY	3	0.00999933	0.0415357	24	0.0135189	0.0659723	3/34	64/4814	24/1357	208/19018
mdm00250	Alanine, aspartate and glutamate metabolism	Metabolism	Amino acid metabolism	KEGG PATHWAY	4	3.76818e-05	0.00101741	14	0.0213415	0.100141	4/34	28/4814	14/1357	108/19018
mdm00940	Phenylpropanoid biosynthesis	Metabolism	Biosynthesis of other secondary metabolites	KEGG PATHWAY	3	0.0117995	0.0424781	42	0.0223093	0.0972047	3/34	68/4814	42/1357	428/19018
mdm04933	AGE-RAGE signaling pathway in diabetic complications	Human Diseases	Endocrine and metabolic disease	KEGG PATHWAY	0	-	-	5	0.0249633	0.105018	-	-	5/1357	24/19018
mdm00904	Diterpenoid biosynthesis	Metabolism	Metabolism of terpenoids and polyketides	KEGG PATHWAY	0	-	-	9	0.0256008	0.10411	-	-	9/1357	60/19018
mdm00330	Arginine and proline metabolism	Metabolism	Amino acid metabolism	KEGG PATHWAY	3	0.0170748	0.0512244	14	0.0366901	0.131653	3/34	78/4814	14/1357	116/19018
mdm00900	Terpenoid backbone biosynthesis	Metabolism	Metabolism of terpenoids and polyketides	KEGG PATHWAY	0	-	-	12	0.0402339	0.140244	-	-	12/1357	96/19018
mdm00130	Ubiquinone and other terpenoid-quinone biosynthesis	Metabolism	Metabolism of cofactors and vitamins	KEGG PATHWAY	0	-	-	11	0.0418122	0.141697	-	-	11/1357	86/19018
mdm00909	Sesquiterpenoid and triterpenoid biosynthesis	Metabolism	Metabolism of terpenoids and polyketides	KEGG PATHWAY	0	-	-	10	0.0431193	0.142177	-	-	10/1357	76/19018
mdm00710	Carbon fixation in photosynthetic organisms	Metabolism	Energy metabolism	KEGG PATHWAY	3	0.0111644	0.0430625	17	0.0434281	0.139427	2/34	23/4814	17/1357	152/19018
mdm00290	Valine, leucine and isoleucine biosynthesis	Metabolism	Amino acid metabolism	KEGG PATHWAY	0	-	-	6	0.0452546	0.141566	-	-	6/1357	37/19018
mdm00902	Monoterpenoid biosynthesis	Metabolism	Metabolism of terpenoids and polyketides	KEGG PATHWAY	0	-	-	7	0.047666	0.145381	-	-	7/1357	47/19018
mdm00072	Synthesis and degradation of ketone bodies	Metabolism	Lipid metabolism	KEGG PATHWAY	0	-	-	3	0.0490486	0.14595	-	-	3/1357	12/19018

## Sheet: Date in Fig.9
	Gene name	Gene Description	Control TPM(CK_0h vs CK_1h)	Treat TPM(CK_0h vs CK_1h)	log2FC(CK_0h vs CK_1h)	Pvalue(CK_0h vs CK_1h)	Padjust(CK_0h vs CK_1h)	Significant(CK_0h vs CK_1h)	Regulate(CK_0h vs CK_1h)	Control TPM(T_0h vs T_1h)	Treat TPM(T_0h vs T_1h)	log2FC(T_0h vs T_1h)	Pvalue(T_0h vs T_1h)	Padjust(T_0h vs T_1h)	Significant(T_0h vs T_1h)	Regulate(T_0h vs T_1h)	Control TPM(CK_0h vs T_0h)	Treat TPM(CK_0h vs T_0h)	log2FC(CK_0h vs T_0h)	Pvalue(CK_0h vs T_0h)	Padjust(CK_0h vs T_0h)	Significant(CK_0h vs T_0h)	Regulate(CK_0h vs T_0h)	Control TPM(CK_1h vs T_1h)	Treat TPM(CK_1h vs T_1h)	log2FC(CK_1h vs T_1h)	Pvalue(CK_1h vs T_1h)	Padjust(CK_1h vs T_1h)	Significant(CK_1h vs T_1h)	Regulate(CK_1h vs T_1h)
LOX	MD01G1027400	Lipase/lipooxygenase	16.04	43.3267	1.26554	0.00332208	0.109738	no	up	11.8	8.56	-0.639524	0.00925084	0.131638	no	down	16.04	11.8	-0.110874	0.641787	0.831425	no	down	43.3267	8.56	-1.9814	4.21809e-06	0.000104372	yes	down
	MD04G1204200	lipoxygenase 1	0.33	0.356667	0.046711	0.961705	0.997159	no	up	0.11	0.116667	-0.146798	0.891284	1	no	down	0.33	0.11	-1.2332	0.184171	0.432168	no	down	0.356667	0.116667	-1.41501	0.224678	0.433138	no	down
	MD04G1204100	lipoxygenase 1	0	0.0233333	2.65507	0.504697	1	no	up	0	0	0	1	1	no test	no test	0	0	0	1	1	no test	no test	0.0233333	0	-2.51636	0.527307	1	no	down
	MD12G1218200	lipoxygenase 1	0.103333	0.23	1.03746	0.527817	0.966139	no	up	0.08	0.05	-0.839957	0.511742	1	no	down	0.103333	0.08	-0.0594986	0.965729	0.986134	no	down	0.23	0.05	-1.90881	0.247456	0.459427	no	down
	MD09G1180900	lipoxygenase 3	1.56667	9.56667	2.50669	7.14454e-12	1.24453e-09	yes	up	0.416667	0.55	0.260472	0.559814	0.837884	no	up	1.56667	0.416667	-1.59316	0.000311032	0.00637757	yes	down	9.56667	0.55	-3.81196	2.52251e-26	5.39973e-23	yes	down
	MD04G1204500	lipoxygenase 1	0.966667	1.47	0.460105	0.396332	0.9515	no	up	0.38	0.4	-0.00358444	0.996799	0.998989	no	down	0.966667	0.38	-1.11042	0.192804	0.443634	no	down	1.47	0.4	-1.54396	0.00777614	0.0453467	yes	down
	MD04G1204000	lipoxygenase 1	20.0533	16.6967	-0.389392	0.0690993	0.667777	no	down	10.6133	15.41	0.416445	0.0667835	0.353843	no	up	20.0533	10.6133	-0.634099	0.00653873	0.0543936	no	down	16.6967	15.41	0.200783	0.314528	0.533799	no	up
	MD10G1294000	lipoxygenase 3	1.05	0.666667	-0.784595	0.275606	0.921892	no	down	0.606667	0.553333	-0.320546	0.613933	0.860853	no	down	1.05	0.606667	-0.437559	0.49916	0.738761	no	down	0.666667	0.553333	0.0592303	0.940315	0.973695	no	up
	MD03G1021200	lipoxygenase 2	3.11	3.96667	0.243781	0.657198	0.977413	no	up	1.85	1.56	-0.387999	0.223684	0.601632	no	down	3.11	1.85	-0.444887	0.259297	0.521213	no	down	3.96667	1.56	-1.04363	0.0405081	0.145357	no	down
	MD07G1004500	lipoxygenase 2	203.55	239.993	0.15403	0.622387	0.977413	no	up	200.32	152.887	-0.378459	0.197677	0.570883	no	down	203.55	200.32	0.253291	0.42356	0.67863	no	up	239.993	152.887	-0.249412	0.321663	0.540827	no	down
PLD	MD07G1004600	lipoxygenase 2	6.87667	8.04	0.150527	0.797406	0.986556	no	up	4.59333	5.94	0.212754	0.369919	0.723716	no	up	6.87667	4.59333	-0.256675	0.455204	0.704793	no	down	8.04	5.94	-0.17251	0.751472	0.872897	no	down
	MD04G1069600	phospholipase D beta 1	1.39667	1.06333	-0.547039	0.443634	0.958694	no	down	0.16	0.203333	0.138586	0.902912	0.96972	no	up	1.39667	0.16	-2.81445	0.00106982	0.015318	yes	down	1.06333	0.203333	-2.09819	0.0129643	0.0655113	no	down
	MD15G1237100	phospholipase D delta	0.00666667	0.43	5.75755	0.00139866	0.054104	no	up	0.0433333	0.0866667	0.868769	0.517165	1	no	up	0.00666667	0.0433333	2.91426	0.305034	1	no	up	0.43	0.0866667	-1.91485	0.0991033	0.258153	no	down
	MD17G1209200	phospholipase D alpha 1	103.7	112.22	0.0178159	0.956537	0.997159	no	up	87.7367	100.517	0.0742152	0.78533	0.927829	no	up	103.7	87.7367	0.030315	0.907498	0.961973	no	up	112.22	100.517	0.113877	0.72809	0.858685	no	up
	MD07G1124600	phospholipase D beta 1	11.86	13.2233	0.0348778	0.883646	0.994191	no	up	10.8133	11.6267	-0.0414754	0.780609	0.926419	no	down	11.86	10.8133	0.184256	0.30813	0.573774	no	up	13.2233	11.6267	0.134155	0.523968	0.716849	no	up
	MD13G1162600	phospholipase D P1	7.97667	7.31667	-0.330986	0.340833	0.942691	no	down	3.98333	5.99333	0.559821	0.00949305	0.133687	no	up	7.97667	3.98333	-0.829035	0.00166495	0.0210886	no	down	7.31667	5.99333	0.0852925	0.788426	0.895377	no	up
	MD04G1197500	phospholipase D P1	0.63	1.01333	0.552205	0.307004	0.93473	no	up	0.566667	0.873333	0.523447	0.239901	0.616927	no	up	0.63	0.566667	0.11871	0.83668	0.930072	no	up	1.01333	0.873333	0.124088	0.773057	0.886022	no	up
	MD15G1125000	phospholipase D alpha 1	0.733333	0.78	0.00574789	0.994058	0.998985	no	up	0.22	0.05	-2.39501	0.0316001	1	no	down	0.733333	0.22	-1.37992	0.0407694	0.176645	no	down	0.78	0.05	-3.76528	0.00148709	0.0129321	yes	down
POD	MD17G1092400	Peroxidase superfamily protein	0.68	0.89	0.264317	0.940932	0.996819	no	up	0.0166667	0	-1.14393	0.779215	1	no	down	0.68	0.0166667	-4.86863	0.0131866	0.0859302	no	down	0.89	0	-6.25739	0.0354795	0.132937	no	down
	MD04G1101700	Peroxidase superfamily protein	0.0266667	0.183333	2.63854	0.280303	1	no	up	0	0.0266667	1.7243	0.669018	1	no	up	0.0266667	0	-1.57821	0.695928	1	no	down	0.183333	0.0266667	-2.46284	0.300071	1	no	down
	MD12G1184600	Peroxidase superfamily protein	0.503333	0.123333	-2.16143	0.238176	0.899873	no	down	0	0	0	1	1	no test	no test	0.503333	0	-5.62864	0.00823403	0.0631565	no	down	0.123333	0	-3.61381	0.348429	1	no	down
	MD10G1033300	Peroxidase superfamily protein	0.316667	4.36333	3.63753	0.00364476	0.117262	no	up	0.98	0.853333	-0.204565	0.928854	0.979247	no	down	0.316667	0.98	1.76256	0.594902	0.803339	no	up	4.36333	0.853333	-2.0263	0.0443555	0.153965	no	down
	MD01G1034400	Peroxidase superfamily protein	1.43667	2.46667	0.578263	0.451517	0.961117	no	up	1.34333	0.913333	-0.829872	0.209166	0.583304	no	down	1.43667	1.34333	0.31528	0.636588	0.828289	no	up	2.46667	0.913333	-1.06523	0.187406	0.387101	no	down
	MD13G1086200	Peroxidase superfamily protein	0.19	0.12	-0.757623	0.689607	1	no	down	0.143333	0.07	-1.14469	0.474286	1	no	down	0.19	0.143333	-0.0820133	0.957558	0.982691	no	down	0.12	0.07	-0.441559	0.841498	1	no	down
	MD02G1124700	Peroxidase superfamily protein	0.36	0.38	0.0943345	0.955362	0.997159	no	up	0.17	0.153333	-0.386165	0.780733	1	no	down	0.36	0.17	-0.64941	0.638	0.828971	no	down	0.38	0.153333	-1.11977	0.536286	0.725527	no	down
	MD01G1034500	Peroxidase superfamily protein	2.55333	2.72667	0.0213048	0.977407	0.998259	no	up	0.636667	0.51	-0.516799	0.478166	0.793627	no	down	2.55333	0.636667	-1.6775	0.0040919	0.0392265	yes	down	2.72667	0.51	-2.19647	0.0128817	0.0652007	no	down
	MD05G1243700	Peroxidase superfamily protein	0.31	0.226667	-0.624069	0.751113	0.983408	no	down	0	0	0	1	1	no test	no test	0.31	0	-4.66985	0.0665112	0.236719	no	down	0.226667	0	-4.19182	0.212466	1	no	down
	MD15G1321300	Peroxidase superfamily protein	0.283333	0.203333	-0.577621	0.677891	0.978202	no	down	0	0.0166667	0.779624	0.848477	1	no	up	0.283333	0	-4.75091	0.02944	0.14461	no	down	0.203333	0.0166667	-3.37338	0.14824	1	no	down
	MD04G1170900	Peroxidase superfamily protein	5.10333	13.1167	1.3094	0.0374587	0.513455	no	up	6.30333	0.67	-3.35898	0.00812305	0.122733	no	down	5.10333	6.30333	0.534994	0.629663	0.824178	no	up	13.1167	0.67	-4.09898	4.71287e-08	2.26903e-06	yes	down
	MD01G1194000	Peroxidase superfamily protein	0.15	0.126667	-0.342107	0.888684	1	no	down	0	0.04	1.65136	0.682719	1	no	up	0.15	0	-3.39141	0.326038	1	no	down	0.126667	0.04	-1.37536	0.620995	1	no	down
	MD16G1085600	Peroxidase superfamily protein	0.0333333	0.216667	2.61387	0.279176	1	no	up	0.0333333	0.0166667	-0.978762	0.803715	1	no	down	0.0333333	0.0333333	0.163325	0.967481	1	no	up	0.216667	0.0166667	-3.37629	0.160865	1	no	down
	MD03G1014400	peroxidase 2	35.13	6.69333	-2.52009	0.425875	0.955103	no	down	0	0	0	1	1	no test	no test	35.13	0	-11.5836	0.00302774	0.0317092	yes	down	6.69333	0	-9.22553	0.018226	0.0836402	no	down
PPO	MD10G1299400	Polyphenol oxidase	12.2833	20.48	0.574312	0.588335	0.973495	no	up	0.563333	0.126667	-2.18526	0.0418353	0.28952	no	down	12.2833	0.563333	-4.21731	0.00240946	0.0271147	yes	down	20.48	0.126667	-6.92382	6.86644e-28	1.91079e-24	yes	down
	MD05G1320100	Polyphenol oxidase	2.23	1.45667	-0.78821	0.493984	0.964856	no	down	0	0.04	2.71058	0.437826	1	no	up	2.23	0	-8.29033	0.00134368	0.0180151	yes	down	1.45667	0.04	-4.77335	0.000207309	0.00269077	yes	down
	MD10G1298500	Polyphenol oxidase	0.196667	0.763333	1.82659	0.213469	0.891296	no	up	0.03	0.0566667	0.917298	0.671423	1	no	up	0.196667	0.03	-2.45509	0.209047	0.463494	no	down	0.763333	0.0566667	-3.33101	0.0297265	0.117354	no	down
	MD10G1299300	Polyphenol oxidase	0.183333	1.21333	2.5997	0.00146598	0.0562425	no	up	0	0	0	1	1	no test	no test	0.183333	0	-4.75326	0.0254034	0.131487	no	down	1.21333	0	-7.50366	5.44799e-07	1.81783e-05	yes	down
	MD05G1318900	Polyphenol oxidase	2.61667	2.32667	-0.262302	0.713101	0.981802	no	down	0.603333	0.393333	-0.687809	0.478544	1	no	down	2.61667	0.603333	-1.84154	0.0198342	0.112493	no	down	2.32667	0.393333	-2.23359	0.00928904	0.0516371	no	down
	MD10G1298700	Polyphenol oxidase	0.163333	0.45	1.29953	0.259032	0.912653	no	up	0.02	0.02	-0.123759	0.964762	1	no	down	0.163333	0.02	-2.76694	0.154561	0.389581	no	down	0.45	0.02	-4.16648	0.00627244	0.0386824	yes	down
SOD	MD07G1232200	manganese superoxide dismutase 1	201.52	194.493	-0.15071	0.630531	0.977413	no	down	177.74	248.627	0.301741	0.366989	0.721728	no	up	201.52	177.74	0.200493	0.483324	0.726887	no	up	194.493	248.627	0.676486	0.0666156	0.200279	no	up
	MD12G1004800	copper/zinc superoxide dismutase 3	85.33	69.17	-0.403153	0.166195	0.851199	no	down	61.8667	77.57	0.151078	0.528597	0.8212	no	up	85.33	61.8667	-0.101026	0.641449	0.831308	no	down	69.17	77.57	0.47873	0.126141	0.300251	no	up
CAT	MD06G1008700	catalase 2	563.727	533.103	-0.19393	0.391804	0.9515	no	down	723.883	769.52	-0.0451983	0.856137	0.954488	no	down	563.727	723.883	0.646489	0.00338085	0.0341616	no	up	533.103	769.52	0.823207	0.00146239	0.0127893	no	up
GST	MD05G1252400	Glutathione S-transferase family protein	78.38	68.03	-0.418986	0.0328744	0.482107	no	down	115.16	115.163	-0.0755681	0.635215	0.870631	no	down	78.38	115.16	0.734842	6.76029e-06	0.00035499	no	up	68.03	115.163	1.30659	1.11671e-08	6.51483e-07	yes	up
	MD04G1111700	Glutathione S-transferase family protein	0.473333	0.113333	-2.1686	0.316122	0.935707	no	down	0.713333	0.896667	0.236444	0.806686	0.935396	no	up	0.473333	0.713333	0.922898	0.463541	0.711902	no	up	0.113333	0.896667	3.35759	0.0352183	0.13219	no	up
	MD09G1147300	glutathione S-transferase PHI 9	10.2033	10.01	-0.136545	0.725729	0.982136	no	down	19.65	11.7167	-0.949482	0.00103198	0.0341095	no	down	10.2033	19.65	1.32459	0.000149065	0.00366333	yes	up	10.01	11.7167	0.533507	0.0751127	0.21638	no	up
	MD03G1282700	glutathione S-transferase phi 8	4003.07	3814.8	-0.216789	0.493672	0.964856	no	down	7540.22	5137.16	-0.710838	0.00168782	0.0474425	no	down	4003.07	7540.22	1.30491	6.21327e-06	0.00033114	yes	up	3814.8	5137.16	0.743155	0.00332012	0.0240292	no	up
	MD02G1271700	Glutathione S-transferase	75.7333	92.93	0.134441	0.547577	0.966997	no	up	98.8633	88.37	-0.285247	0.0513752	0.315909	no	down	75.7333	98.8633	0.681737	9.74422e-05	0.00264666	no	up	92.93	88.37	0.292778	0.123391	0.295861	no	up
	MD14G1236600	Glutathione S-transferase family protein	6.26	7.46	0.112221	0.710651	0.981802	no	up	6.93667	7.25667	-0.110421	0.637705	0.871118	no	down	6.26	6.93667	0.492772	0.0793046	0.262193	no	up	7.46	7.25667	0.296719	0.247104	0.459131	no	up
APX	MD15G1242900	ascorbate peroxidase 3	129.747	116.373	-0.272985	0.214931	0.891296	no	down	132.877	125.677	-0.236482	0.0757215	0.376735	no	down	129.747	132.877	0.359542	0.0168829	0.100956	no	up	116.373	125.677	0.423146	0.0413048	0.147325	no	up
	MD05G1120800	ascorbate peroxidase 3	84.2067	73.64	-0.27544	0.215311	0.891296	no	down	118.97	99.58	-0.561273	0.00136105	0.0411574	no	down	84.2067	118.97	0.953062	1.22001e-06	9.41683e-05	no	up	73.64	99.58	0.694275	0.000426236	0.00485323	no	up
	MD11G1121400	ascorbate peroxidase 1	262.577	255.81	-0.152524	0.49364	0.964856	no	down	343.257	290.593	-0.401621	0.00262124	0.0616413	no	down	262.577	343.257	0.715036	1.35232e-05	0.000577497	no	up	255.81	290.593	0.493571	0.0123419	0.063154	no	up
PAL	MD01G1106900	phenylalanine ammonia-lyase 2	3.5	2.32	-0.740364	0.300872	0.933176	no	down	0.393333	0.323333	-0.349913	0.710778	0.901211	no	down	0.393333	3.5	2.91592	0.0606961	0.224074	no	up	0.323333	2.32	2.48691	0.00010851	0.00159263	yes	up
	MD03G1121400	phenylalanine ammonia-lyase 2	5.22333	5.08667	-0.127126	0.790674	0.98632	no	down	3.53333	3.03	-0.40172	0.303677	0.674947	no	down	3.53333	5.22333	0.212945	0.590342	0.800742	no	up	3.03	5.08667	0.466353	0.362533	0.580837	no	up
	MD07G1172700	phenylalanine ammonia-lyase 2	44.2233	58.0367	0.295244	0.432871	0.957306	no	up	38.0533	47.8533	0.198301	0.422054	0.758489	no	up	44.2233	38.0533	-0.0611605	0.795559	0.911552	no	down	47.8533	58.0367	0.0105034	0.977729	0.990596	no	up
	MD03G1121500	phenylalanine ammonia-lyase 2	4.21	2.91333	-0.429499	0.393243	0.9515	no	down	2.43	3.5	0.753518	0.115813	0.459476	no	up	3.5	2.91333	-0.66853	0.198452	0.450487	no	down	2.43	4.21	0.492127	0.3226	0.541681	no	up
LAR	MD16G1048500	NAD(P)-binding Rossmann-fold superfamily protein	39.64	18.8733	-1.23164	0.0404745	0.534671	no	down	30.47	50.46	0.621025	0.0393846	0.279679	no	up	39.64	30.47	-0.0978524	0.875169	0.948053	no	down	18.8733	50.46	1.7891	0.000593327	0.00632851	yes	up
4CL	MD07G1309000	4-coumarate:CoA ligase 3	20.56	13.6733	-0.723432	0.0295441	0.453511	no	down	23.5833	24.5733	-0.0711946	0.749278	0.916446	no	down	20.56	23.5833	0.487868	0.0345968	0.160363	no	up	13.6733	24.5733	1.16603	0.000259051	0.00322978	yes	up
C4H	MD11G1052900	cinnamate-4-hydroxylase	181.273	129.897	-0.601205	0.0537042	0.605421	no	down	191.143	235.41	0.183274	0.465204	0.786991	no	up	181.273	191.143	0.365556	0.157364	0.393717	no	up	129.897	235.41	1.17653	6.22805e-05	0.00100182	yes	up
FLS	MD08G1121600	flavonol synthase 1	15.8167	5.09667	-1.78327	0.00642864	0.177627	no	down	15.5967	20.31	0.190874	0.418122	0.756138	no	up	15.8167	15.5967	0.327402	0.683945	0.85557	no	up	5.09667	20.31	2.32075	1.60981e-09	1.16965e-07	yes	up
CHI	MD07G1233400	Chalcone-flavanone isomerase family protein	23.97	15.1433	-0.767275	0.0558799	0.615383	no	down	22.9833	27.3333	0.0640406	0.789556	0.928956	no	up	23.97	22.9833	0.304328	0.239775	0.500552	no	up	15.1433	27.3333	1.1575	0.00281491	0.0212784	yes	up
