# Supplementary material for: Transcriptomics and metabolomics provide insight into the anti-browning mechanism of selenium in freshly cut apples
Source: Front Plant Sci. 2023 May 8;14:1176936. doi: 10.3389/fpls.2023.1176936 (PMC10200898; doi:10.3389/fpls.2023.1176936)
Supplement: Supplementary file 1 [file DataSheet_1.zip › Supplementary_Material/Supplementary Table 1. Comparison rate of sequencing results with apple genome.xlsx]

## Sheet: Supplementary Table 1
Sample	Total reads	Total mapped	Multiple mapped	Uniquely mapped
CK_0h_1	44219480	41079743(92.9%)	2457508(5.56%)	38622235(87.34%)
CK_0h_2	44982890	40861360(90.84%)	2331646(5.18%)	38529714(85.65%)
CK_0h_3	42123178	38828043(92.18%)	2292582(5.44%)	36535461(86.73%)
CK_1h_1	42384512	37626880(88.78%)	2459153(5.8%)	35167727(82.97%)
CK_1h_2	45027390	41837872(92.92%)	1947304(4.32%)	39890568(88.59%)
CK_1h_3	45057108	40997396(90.99%)	2333178(5.18%)	38664218(85.81%)
T_0h_1	45412730	42463604(93.51%)	2802249(6.17%)	39661355(87.34%)
T_0h_2	43500522	40489882(93.08%)	3706530(8.52%)	36783352(84.56%)
T_0h_3	44475026	41797555(93.98%)	2588863(5.82%)	39208692(88.16%)
T_1h_1	45710538	42550951(93.09%)	2741589(6.0%)	39809362(87.09%)
T_1h_2	48140042	44108335(91.63%)	3597649(7.47%)	40510686(84.15%)
T_1h_3	48179570	44979073(93.36%)	2811979(5.84%)	42167094(87.52%)
