# Supplementary material for: Transcriptomics and metabolomics provide insight into the anti-browning mechanism of selenium in freshly cut apples
Source: Front Plant Sci. 2023 May 8;14:1176936. doi: 10.3389/fpls.2023.1176936 (PMC10200898; doi:10.3389/fpls.2023.1176936)
Supplement: Supplementary file 1 [file DataSheet_1.zip › Supplementary_Material/Supplementary Table 10. DAMs in CK_1h vs T_1h..xlsx]

## Sheet: Supplementary Table 10
ID	Metabolite	Metab ID	Significant	Regulate	Mode	M/Z	Retention time	Formula	KEGG Compound First Category	KEGG Compound Second Category	KEGG Pathway ID	KEGG Pathway First Category	KEGG Pathway Second Category	Fragmentation Score	Theoretical Fragmentation Score	KEGG Pathway Description	KEGG Pathway Description	VIP_pred_OPLS-DA	VIP_PLS-DA	FC(T_1h/CK_1h)	P_value	FDR	T_1h_1	T_1h_2	T_1h_3	T_1h_4	T_1h_5	T_1h_6	CK_1h_1	CK_1h_2	CK_1h_3	CK_1h_4	CK_1h_5	CK_1h_6
pos_219	3,4,5-trihydroxy-6-{[(2E)-2-methyl-3-phenylprop-2-enoyl]oxy}oxane-2-carboxylic acid	metab_216	yes	up	pos	361.089	2.37128	C16H18O8	-	-	-	-	-	-	67.5	-	-	3.9965	3.9717	1.4286	1e-05	0.0003758	5.2865	5.2755	5.4984	5.4757	5.3464	5.3116	4.3316	3.307	3.2799	4.1657	4.0375	3.4157
pos_1059	1-[2,4-dihydroxy-5-(3-methylbut-2-en-1-yl)phenyl]-2,3-dihydroxy-3-[4-hydroxy-3-(3-methylbut-2-en-1-yl)phenyl]propan-1-one	metab_998	yes	up	pos	468.236	3.8338	C25H30O6	-	-	-	-	-	-	40.4	-	-	2.0936	2.073	1.0838	1.006e-07	9.804e-06	5.371	5.3818	5.4764	5.475	5.4382	5.4366	5.0109	5.0121	4.8966	5.0088	5.0677	5.0648
pos_927	(R)C(R)S-S-Propylcysteine sulfoxide	metab_866	yes	up	pos	400.16	1.99647	C6H13NO3S	-	-	-	-	-	-	35.9	-	-	4.6765	4.6228	1.4652	1.432e-07	1.314e-05	6.509	6.464	6.6367	6.7473	6.5769	6.6171	4.5371	3.8242	4.4559	4.8558	4.8798	4.4433
pos_132	7-hydroxy-3-(2,3,4-trihydroxyphenyl)-3,4-dihydro-2H-1-benzopyran-4-one	metab_130	yes	up	pos	311.053	2.99738	C15H12O6	-	-	-	-	-	-	31.4	-	-	5.2463	5.2048	1.9358	8.098e-13	8.419e-10	5.2649	5.16	5.4941	5.5209	5.2734	5.3106	2.7618	2.7443	2.729	2.7597	2.7799	2.7662
pos_225	3,4,5-trihydroxy-6-[(1-oxo-3-phenylpropan-2-yl)oxy]oxane-2-carboxylic acid	metab_222	yes	up	pos	349.089	2.70502	C15H18O8	-	-	-	-	-	-	30.7	-	-	4.1371	4.119	1.3743	2.259e-06	0.0001284	6.5217	6.4593	6.0151	5.9654	6.2701	6.1939	4.7558	4.0552	4.2193	4.9637	4.8455	4.3959
pos_991	6-[(4,7-dihydroxy-2,2-dimethyl-3,4-dihydro-2H-1-benzopyran-5-yl)oxy]-3,4,5-trihydroxyoxane-2-carboxylic acid	metab_930	yes	up	pos	419.152	2.68207	C17H22O10	-	-	-	-	-	-	61.8	-	-	1.4286	1.4293	1.0663	0.0374	0.1944	5.0366	5.0412	5.0525	4.8665	5.2503	5.1397	5.0982	4.4304	4.4335	4.8291	5.0597	4.6458
pos_209	3,4-Methyleneadipic acid	metab_206	yes	up	pos	212.092	2.00095	C8H10O4	-	-	-	-	-	-	48.1	-	-	1.8434	1.822	1.0673	7.002e-07	4.748e-05	5.1662	5.1387	5.2572	5.2607	5.2011	5.1877	4.7871	4.8364	4.8932	4.8913	4.8888	4.9461
pos_1007	2-(3,4-dihydroxyphenyl)-5,7,8-trihydroxy-6-methoxy-4H-chromen-4-one	metab_946	yes	up	pos	365.085	2.9778	C16H12O8	-	-	-	-	-	-	32.9	-	-	4.6009	4.5835	1.6261	2.743e-06	0.000145	5.7035	5.6641	5.2454	5.1273	5.57	5.5385	3.676	2.9345	2.9191	4.0728	3.6452	2.9563
pos_992	8-(1,2-dihydroxypropan-2-yl)-9-hydroxy-2H,8H,9H-furo[2,3-h]chromen-2-one	metab_931	yes	up	pos	579.15	2.68207	C14H14O6	-	-	-	-	-	-	31.1	-	-	5.7977	5.7444	2.193	6.368e-10	1.241e-07	5.4901	5.3543	6.227	6.1067	5.8054	5.9253	2.6578	2.6404	2.625	2.6557	2.6759	2.6622
pos_1303	10,11-dihydro-leukotriene B4	metab_1211	yes	up	pos	356.279	6.00515	C20H34O4	-	-	-	-	-	-	65.5	-	-	1.8355	1.7981	1.0746	0.0004945	0.008612	5.1533	5.2577	5.1265	5.2022	5.3414	5.2976	4.6973	4.7753	4.7748	4.854	4.9995	5.1028
pos_3249	GPCho(18:2/18:2)	metab_2502	yes	up	pos	804.551	6.00515	C44H80NO8P	-	-	-	-	-	67.3	-	-	-	1.1259	1.108	1.0276	0.0182	0.1208	6.283	6.5356	6.6925	6.5367	6.5525	6.5137	6.3686	6.4024	6.25	6.4204	6.3717	6.2497
pos_3718	M-Coumaric acid	metab_2931	yes	up	pos	165.054	2.70502	C9H8O3	-	-	map01100;map00360	Metabolism;Metabolism	Global and overview maps;Amino acid metabolism	90.1	-	Metabolic pathways;Phenylalanine metabolism	Metabolic pathways;Phenylalanine metabolism	2.9954	2.9937	1.2458	3.611e-06	0.0001706	4.8756	4.7852	4.3269	4.3078	4.6176	4.5174	3.6498	3.6945	3.6521	3.767	3.6798	3.5749
pos_3805	6-(4-ethyl-5-hydroxy-2-methoxyphenoxy)-3,4,5-trihydroxyoxane-2-carboxylic acid	metab_3017	yes	up	pos	386.145	2.00095	C15H20O9	-	-	-	-	-	-	33.9	-	-	4.71	4.6678	1.5953	4.767e-06	0.0002124	5.8383	5.8114	6.0499	5.9836	5.8702	5.8323	3.9864	3.0423	3.3449	4.3649	4.3221	3.1216
pos_3250	PC(16:0/20:5(5E,8E,11E,14E,17E))[U]	metab_2503	yes	up	pos	780.552	6.00515	C44H78NO8P	-	-	-	-	-	32.4	-	-	-	1.0562	1.0634	1.0171	0.0002387	0.005242	7.3183	7.3374	7.2851	7.255	7.3138	7.3102	7.2232	7.1707	7.1758	7.2408	7.1158	7.1513
pos_3645	Trans-o-Coumaric acid 2-glucoside	metab_2859	yes	up	pos	349.089	3.48202	C15H18O8	-	-	map00940;map01110	Metabolism;Metabolism	Biosynthesis of other secondary metabolites;Global and overview maps	-	50.8	Phenylpropanoid biosynthesis;Biosynthesis of secondary metabolites	Phenylpropanoid biosynthesis;Biosynthesis of secondary metabolites	4.8587	4.8309	1.6091	1.85e-05	0.0006557	6.6071	6.5284	6.1679	6.1433	6.3486	6.3109	4.3853	2.9057	3.6486	4.9156	4.426	3.4026
pos_3808	4,6-Heptadiyne-1,3-diol	metab_3020	yes	up	pos	89.0392	2.00095	C7H8O2	-	-	-	-	-	-	31.7	-	-	3.8841	3.8532	1.5052	1.799e-11	6.234e-09	4.1604	4.1083	4.3572	4.3544	4.1893	4.1778	2.8123	2.7949	2.7795	2.8102	2.8304	2.8167
pos_3733	Rosmarinic acid	metab_2946	yes	up	pos	361.089	2.53135	C18H16O8	-	-	map01100;map00350	Metabolism;Metabolism	Global and overview maps;Amino acid metabolism	-	56.7	Metabolic pathways;Tyrosine metabolism	Metabolic pathways;Tyrosine metabolism	4.738	4.7108	1.687	3.192e-08	3.982e-06	5.2231	5.221	5.3817	5.388	5.2998	5.2394	2.9947	2.9772	2.9619	3.8274	3.0613	2.9991
pos_3691	3,4,5-trihydroxy-6-[(3-phenyloxiran-2-yl)methoxy]oxane-2-carboxylic acid	metab_2904	yes	up	pos	291.087	2.99383	C15H18O8	-	-	-	-	-	-	52.4	-	-	5.4738	5.4262	2.2841	1.699e-11	6.234e-09	4.8986	4.8024	5.1568	5.2242	4.9657	4.9494	2.2479	2.289	2.1835	2.0531	2.3552	2.0031
pos_3807	UMBELLIFERONE	metab_3019	yes	up	pos	163.039	2.00095	C9H6O3	-	-	map00940;map01110	Metabolism;Metabolism	Biosynthesis of other secondary metabolites;Global and overview maps	68.3	-	Phenylpropanoid biosynthesis;Biosynthesis of secondary metabolites	Phenylpropanoid biosynthesis;Biosynthesis of secondary metabolites	4.0913	4.0531	1.3256	8.176e-09	1.342e-06	6.3994	6.3764	6.581	6.5638	6.4403	6.4281	4.8521	4.5943	4.7816	5.1449	5.0878	4.8023
pos_3689	2-Propenal, 3-(1,3-benzodioxol-5-yl)-	metab_2902	yes	up	pos	177.055	3.00735	C10H8O3	-	-	-	-	-	37.8	-	-	-	1.6709	1.6699	1.0684	0.0004631	0.008161	4.9488	4.9251	4.7376	4.7219	4.9158	4.8989	4.6197	4.4167	4.4466	4.6745	4.6386	4.4875
neg_1121	Aucubin	metab_4447	yes	up	neg	327.109	2.39135	C15H22O9	-	-	-	-	-	-	33.9	-	-	1.5593	1.5483	1.0584	0.0002761	0.00538	5.6661	5.6114	5.3512	5.3536	5.5149	5.4597	5.1802	5.1452	5.1839	5.2609	5.1857	5.1831
neg_1138	3-{[3,4-dihydroxy-5-(hydroxymethyl)oxolan-2-yl]oxy}-5,7-dihydroxy-2-(3-hydroxyphenyl)-3,4-dihydro-2H-1-benzopyran-4-one	metab_4463	yes	up	neg	465.105	2.61537	C20H20O10	-	-	-	-	-	-	59.3	-	-	3.7976	3.6279	1.4393	9.932e-06	0.0003834	5.0313	4.9929	5.0787	5.0478	5.1199	5.0846	3.1323	3.1806	3.223	4.1323	4.0742	3.3492
neg_361	Corchorifatty acid F	metab_3730	yes	up	neg	309.208	6.33237	C18H32O5	-	-	-	-	-	-	46	-	-	1.5601	1.4657	1.056	0.007694	0.05696	5.9052	5.9369	5.8459	5.864	6.107	6.2024	5.553	5.5351	5.4561	5.9005	5.8637	5.6522
neg_948	6-(3,4-dihydroxy-6-methyl-5-oxooxan-2-yl)-5,7-dihydroxy-2-(3-methoxyphenyl)-4H-chromen-4-one	metab_4287	yes	up	neg	409.097	0.9274	C22H20O9	-	-	-	-	-	-	72.1	-	-	1.6272	1.6296	1.069	0.001495	0.01783	5.4797	5.5829	5.4552	5.3765	5.2644	5.4001	5.0988	5.2483	5.0412	4.7942	5.0314	5.2397
neg_1230	Phloretin xylosyl-galactoside	metab_4554	yes	up	neg	567.173	4.21152	C26H32O14	-	-	-	-	-	-	56.1	-	-	5.6154	5.399	2.185	3.878e-06	0.0001845	6.2166	6.1747	6.2644	6.3182	6.2158	6.1606	2.4503	2.2012	2.2434	4.3076	3.6719	2.2222
neg_1252	Rosuvastatin 5 S-lactone	metab_4576	yes	up	neg	498.126	4.61757	C22H26FN3O5S	-	-	-	-	-	-	44.3	-	-	3.9712	3.8683	1.493	1.599e-08	1.585e-06	5.147	5.1193	4.8204	4.8558	5.1771	5.1171	3.2491	3.2974	3.3398	3.7674	3.2804	3.3185
neg_1179	(3,4,5,6-tetrahydroxyoxan-2-yl)methyl 3-(4-hydroxy-3-methoxyphenyl)prop-2-enoate	metab_4503	yes	up	neg	355.104	3.11942	C16H20O9	-	-	-	-	-	-	87.4	-	-	1.8863	1.8297	1.0822	6.77e-06	0.000291	5.2023	5.1786	5.0487	5.0669	5.1774	5.1321	4.7298	4.6348	4.6686	4.8697	4.8373	4.7224
neg_1189	Cis-3-Hexenyl b-primeveroside	metab_4513	yes	up	neg	415.162	3.34343	C17H30O10	-	-	-	-	-	-	76.1	-	-	1.5801	1.536	1.0632	0.000427	0.007431	5.1723	5.1438	5.0286	5.0091	5.1468	5.0742	4.7406	4.6042	4.8421	4.9858	4.8255	4.7611
neg_1141	{11-methoxy-16,18-dioxo-6,8,19-trioxapentacyclo[10.7.0.0?,?.0?,?.0??,??]nonadeca-1(12),2(9),4,10,13(17)-pentaen-14-yl}oxidanesulfonic acid	metab_4466	yes	up	neg	453.013	2.62237	C17H12O10S	-	-	-	-	-	-	72.8	-	-	4.2739	4.1682	1.5767	3.691e-12	5.131e-09	5.0839	5.0062	5.2916	5.3111	5.1646	5.1804	3.2329	3.2812	3.3236	3.2846	3.2642	3.3023
neg_808	Portulacaxanthin II	metab_4160	yes	up	neg	409.084	0.618483	C18H18N2O7	-	-	map01110;map00965	Metabolism;Metabolism	Global and overview maps;Biosynthesis of other secondary metabolites	-	54.7	Biosynthesis of secondary metabolites;Betalain biosynthesis	Biosynthesis of secondary metabolites;Betalain biosynthesis	1.1527	1.1029	1.0355	0.00864	0.06129	5.3917	5.4495	5.4225	5.4208	5.4144	5.4856	5.2948	5.3996	5.0189	5.1857	5.3481	5.2247
neg_267	Chlorogenic Acid	metab_3637	yes	up	neg	353.088	3.47645	C16H18O9	-	-	map00940;map00941;map01110;map00945	Metabolism;Metabolism;Metabolism;Metabolism	Biosynthesis of other secondary metabolites;Biosynthesis of other secondary metabolites;Global and overview maps;Biosynthesis of other secondary metabolites	70.2	-	Phenylpropanoid biosynthesis;Flavonoid biosynthesis;Biosynthesis of secondary metabolites;Stilbenoid, diarylheptanoid and gingerol biosynthesis	Phenylpropanoid biosynthesis;Flavonoid biosynthesis;Biosynthesis of secondary metabolites;Stilbenoid, diarylheptanoid and gingerol biosynthesis	4.197	4.0514	1.3654	3.553e-07	2.438e-05	6.8482	6.8092	7.0541	7.09	6.9108	6.9021	5.0427	4.4983	5.0077	5.5372	5.4244	4.9715
neg_280	Phloridzin	metab_3650	yes	up	neg	435.13	4.61757	C21H24O10	-	-	map00941;map01110	Metabolism;Metabolism	Biosynthesis of other secondary metabolites;Global and overview maps	68.9	-	Flavonoid biosynthesis;Biosynthesis of secondary metabolites	Flavonoid biosynthesis;Biosynthesis of secondary metabolites	4.058	3.9032	1.4238	5.16e-06	0.000236	6.0591	6.0118	5.7838	5.7697	6.0522	6.024	3.827	3.8753	3.9178	4.9299	4.627	3.8965
neg_1167	Shikimic acid	metab_4491	yes	up	neg	173.045	3.04242	C7H10O5	-	-	map01100;map00400;map01110;map01230;map01240	Metabolism;Metabolism;Metabolism;Metabolism;Metabolism	Global and overview maps;Amino acid metabolism;Global and overview maps;Global and overview maps;Global and overview maps	39.4	-	Metabolic pathways;Phenylalanine, tyrosine and tryptophan biosynthesis;Biosynthesis of secondary metabolites;Biosynthesis of amino acids;Biosynthesis of cofactors	Metabolic pathways;Phenylalanine, tyrosine and tryptophan biosynthesis;Biosynthesis of secondary metabolites;Biosynthesis of amino acids;Biosynthesis of cofactors	4.4009	4.2842	1.7584	8.807e-11	1.964e-08	4.5359	4.5334	4.776	4.8313	4.6219	4.6091	2.5473	2.5954	2.6378	2.8951	2.5785	2.6166
neg_1343	Trans-EKODE-(E)-Ib	metab_4662	yes	up	neg	309.208	5.96857	C18H30O4	-	-	-	-	-	86.1	-	-	-	1.6417	1.5383	1.0675	0.006605	0.05157	5.429	5.4192	5.339	5.3251	5.6037	5.7114	4.9658	5.016	4.8981	5.339	5.3527	5.18
neg_3096	Erinacine A	metab_6246	yes	up	neg	431.245	6.03133	C25H36O6	-	-	-	-	-	-	50.7	-	-	2.1162	1.9525	1.1758	0.03832	0.1664	4.1759	3.9465	4.2974	5.0609	5.0958	5.1188	3.3651	3.4134	4.1389	3.959	4.0923	4.5866
neg_3414	3-HYDROXYCOUMARIN	metab_6546	yes	up	neg	161.024	2.61537	C9H6O3	-	-	-	-	-	45	-	-	-	3.418	3.3231	1.3569	1.556e-08	1.585e-06	4.5517	4.5048	4.74	4.7838	4.6445	4.6024	3.3274	3.1812	3.5488	3.3864	3.504	3.5588
neg_3415	2-{[5,7-dihydroxy-2-(4-hydroxyphenyl)-4-oxo-4H-chromen-3-yl]oxy}-4,5-dihydroxy-6-methyloxan-3-yl (2E)-3-(4-hydroxyphenyl)prop-2-enoate	metab_6547	yes	up	neg	577.136	2.60138	C30H26O12	-	-	-	-	-	-	89.7	-	-	5.1432	5.002	1.8062	8.609e-10	1.097e-07	5.875	5.7226	6.5474	6.3414	6.1151	6.2459	3.3515	3.3998	3.4422	3.4032	3.3828	3.4209
neg_2971	9,10,13-TriHOME	metab_6136	yes	up	neg	329.234	6.27637	C18H34O5	-	-	map00591	Metabolism	Lipid metabolism	-	67.3	Linoleic acid metabolism	Linoleic acid metabolism	1.1704	1.105	1.0286	0.002735	0.02741	6.0318	6.0504	6.017	6.0234	6.1553	6.214	5.8935	5.8887	5.8146	5.9918	5.9776	5.9111
neg_1159	(+/-)-Catechin	metab_7364	yes	up	neg	289.072	2.9164	C15H14O6	-	-	map00941;map01110	Metabolism;Metabolism	Biosynthesis of other secondary metabolites;Global and overview maps	87.8	-	Flavonoid biosynthesis;Biosynthesis of secondary metabolites	Flavonoid biosynthesis;Biosynthesis of secondary metabolites	5.1968	5.0066	1.8709	1.394e-07	1.13e-05	5.9711	5.8645	6.2259	6.2688	5.9639	5.9773	2.8231	2.8713	2.9137	3.9872	3.753	3.0355
neg_3232	2,4-Difurfurylfuran	metab_6366	yes	up	neg	273.077	5.73767	C14H12O3	-	-	-	-	-	-	74.6	-	-	4.1358	4.0412	1.6286	7.329e-11	1.868e-08	4.7584	4.6593	4.513	4.3978	4.7678	4.7434	2.8005	2.8487	2.8911	2.8522	2.8317	2.8699
neg_3420	3,4,5-trihydroxy-6-[4-hydroxy-3-(3-oxopropyl)phenoxy]oxane-2-carboxylic acid	metab_6552	yes	up	neg	341.089	2.55937	C15H18O9	-	-	-	-	-	-	57.6	-	-	3.7269	3.6356	1.4213	2.65e-06	0.0001314	5.2558	5.225	5.0247	4.9273	5.2378	5.1767	3.8128	3.178	3.6706	4.0334	3.8617	3.1454
neg_3429	(3,4,5,6-tetrahydroxyoxan-2-yl)methyl (2E)-3-(3,4-dihydroxyphenyl)prop-2-enoate	metab_6561	yes	up	neg	341.089	2.39135	C15H18O9	-	-	-	-	-	-	56.4	-	-	4.393	4.2987	1.6677	4.728e-11	1.298e-08	5.2162	5.1915	4.8735	4.8288	5.1229	5.1142	2.9845	3.0328	3.0751	3.0362	3.0158	3.0539
neg_3728	3-Fucosyllactose	metab_6841	yes	up	neg	533.173	0.7555	C18H32O15	-	-	-	-	-	-	31.9	-	-	1.6094	1.5291	1.0824	0.01732	0.1017	4.5346	4.6738	5.1841	5.182	5.0957	5.1085	4.7481	4.6964	4.5164	4.5543	4.6793	4.3146
neg_3871	3-Galactosyllactose	metab_6969	yes	up	neg	539.14	0.55065	C18H32O16	-	-	-	-	-	-	85	-	-	1.5431	1.5027	1.0813	0.018	0.1046	5.164	4.7232	4.9638	4.928	4.4194	4.9363	4.3019	4.4458	4.5704	4.8128	4.3332	4.4844
neg_3374	3-O-p-Coumaroylquinic acid	metab_6506	yes	up	neg	337.094	3.03542	C16H18O8	-	-	-	-	-	-	47.7	-	-	4.0618	3.9262	1.3971	2.652e-06	0.0001314	6.1515	6.1321	6.3661	6.4093	6.2335	6.1953	4.8474	3.8868	3.9753	4.8526	4.8157	4.4515
neg_3383	Orotidylic acid	metab_6515	yes	up	neg	388.997	2.9164	C10H13N2O11P	-	-	map00240;map01100;map01240	Metabolism;Metabolism;Metabolism	Nucleotide metabolism;Global and overview maps;Global and overview maps	-	70.1	Pyrimidine metabolism;Metabolic pathways;Biosynthesis of cofactors	Pyrimidine metabolism;Metabolic pathways;Biosynthesis of cofactors	2.3003	2.247	1.1359	1.206e-05	0.0004347	4.7722	4.6751	5.0522	5.1023	4.759	4.7806	4.2277	4.276	4.3184	4.2794	4.259	4.2972
pos_736	D-Xylono-1,5-lactone	metab_698	yes	down	pos	314.108	0.522117	C5H8O5	-	-	map01100;map00040	Metabolism;Metabolism	Global and overview maps;Carbohydrate metabolism	-	61.9	Metabolic pathways;Pentose and glucuronate interconversions	Metabolic pathways;Pentose and glucuronate interconversions	1.1533	1.1448	0.9697	0.004301	0.04435	5.2916	5.3359	5.1183	5.227	5.2559	5.1198	5.3706	5.2985	5.3501	5.4563	5.4552	5.3964
pos_754	3-(Pyrazol-1-yl)-L-alanine	metab_712	yes	down	pos	156.077	0.5763	C6H9N3O2	-	-	-	-	-	50.6	-	-	-	1.6187	1.6003	0.9364	0.01005	0.08014	5.279	5.2957	4.7295	4.7156	5.0398	4.995	5.241	5.2968	5.4492	5.3661	5.3826	5.3604
pos_985	Arginyl-Valine	metab_924	yes	down	pos	296.169	2.55937	C11H23N5O3	-	-	-	-	-	-	59.4	-	-	1.6762	1.6308	0.9258	0.01836	0.1208	5.0509	4.5839	4.5675	4.9846	4.4079	4.9181	5.3487	5.0557	4.9868	5.3301	4.8557	5.2193
pos_1045	5'-Deoxy-5'-(methylthio)adenosine	metab_984	yes	down	pos	298.097	3.5858	C11H15N5O3S	-	-	map01100;map00270;map00908	Metabolism;Metabolism;Metabolism	Global and overview maps;Amino acid metabolism;Metabolism of terpenoids and polyketides	85.6	-	Metabolic pathways;Cysteine and methionine metabolism;Zeatin biosynthesis	Metabolic pathways;Cysteine and methionine metabolism;Zeatin biosynthesis	2.2447	2.2185	0.8911	0.000705	0.01139	4.4933	4.3968	4.7157	4.7108	4.5183	4.6611	5.4323	5.4069	4.8473	4.8887	5.0599	5.2202
pos_33	D-Fructose 6-phosphate	metab_32	yes	down	pos	261.037	0.421983	C6H13O9P	-	-	map01100;map01110;map01200;map00710;map00052;map00500	Metabolism;Metabolism;Metabolism;Metabolism;Metabolism;Metabolism	Global and overview maps;Global and overview maps;Global and overview maps;Energy metabolism;Carbohydrate metabolism;Carbohydrate metabolism	57.3	-	Metabolic pathways;Biosynthesis of secondary metabolites;Carbon metabolism;Carbon fixation in photosynthetic organisms;Galactose metabolism;Starch and sucrose metabolism	Metabolic pathways;Biosynthesis of secondary metabolites;Carbon metabolism;Carbon fixation in photosynthetic organisms;Galactose metabolism;Starch and sucrose metabolism	1.3714	1.3591	0.9571	0.0005068	0.008686	4.5586	4.5756	4.7348	4.7265	4.6671	4.6102	4.9372	4.8125	4.7817	4.9349	4.8323	4.8186
pos_639	PE(18:0/22:4(7Z,10Z,13Z,16Z))	metab_603	yes	down	pos	813.619	8.30207	C45H82NO8P	Lipids	Phospholipids	map01100;map00564;map01110;map00563;map04136	Metabolism;Metabolism;Metabolism;Metabolism;Cellular Processes	Global and overview maps;Lipid metabolism;Global and overview maps;Glycan biosynthesis and metabolism;Transport and catabolism	-	36.7	Metabolic pathways;Glycerophospholipid metabolism;Biosynthesis of secondary metabolites;Glycosylphosphatidylinositol (GPI)-anchor biosynthesis;Autophagy - other	Metabolic pathways;Glycerophospholipid metabolism;Biosynthesis of secondary metabolites;Glycosylphosphatidylinositol (GPI)-anchor biosynthesis;Autophagy - other	1.9052	1.8568	0.901	0.009968	0.07972	4.2247	4.2246	4.2036	4.181	4.2288	4.2188	5.0843	4.9156	4.8391	4.7431	4.2455	4.2318
pos_831	6-(4-{3,7-dihydroxy-4-[3,5,7-trihydroxy-2-(3-hydroxyphenyl)-3,4-dihydro-2H-1-benzopyran-8-yl]-3,4-dihydro-2H-1-benzopyran-2-yl}-2-hydroxyphenoxy)-3,4,5-trihydroxyoxane-2-carboxylic acid	metab_773	yes	down	pos	362.097	0.86825	C36H34O16	-	-	-	-	-	-	35.9	-	-	1.3621	1.3415	0.9692	6.468e-06	0.0002654	5.8056	5.8108	5.7695	5.7592	5.7388	5.707	5.9564	5.8936	5.9331	5.984	5.9367	5.9811
pos_43	L-Serine	metab_42	yes	down	pos	106.05	0.441667	C3H7NO3	Peptides	Amino acids	map01100;map00564;map01110;map00920;map01240;map00460;map00270;map01200;map01230;map00600;map02010;map00260;map00261;map00630;map00970	Metabolism;Metabolism;Metabolism;Metabolism;Metabolism;Metabolism;Metabolism;Metabolism;Metabolism;Metabolism;Environmental Information Processing;Metabolism;Metabolism;Metabolism;Genetic Information Processing	Global and overview maps;Lipid metabolism;Global and overview maps;Energy metabolism;Global and overview maps;Metabolism of other amino acids;Amino acid metabolism;Global and overview maps;Global and overview maps;Lipid metabolism;Membrane transport;Amino acid metabolism;Biosynthesis of other secondary metabolites;Carbohydrate metabolism;Translation	74.4	-	Metabolic pathways;Glycerophospholipid metabolism;Biosynthesis of secondary metabolites;Sulfur metabolism;Biosynthesis of cofactors;Cyanoamino acid metabolism;Cysteine and methionine metabolism;Carbon metabolism;Biosynthesis of amino acids;Sphingolipid metabolism;ABC transporters;Glycine, serine and threonine metabolism;Monobactam biosynthesis;Glyoxylate and dicarboxylate metabolism;Aminoacyl-tRN…	Metabolic pathways;Glycerophospholipid metabolism;Biosynthesis of secondary metabolites;Sulfur metabolism;Biosynthesis of cofactors;Cyanoamino acid metabolism;Cysteine and methionine metabolism;Carbon metabolism;Biosynthesis of amino acids;Sphingolipid metabolism;ABC transporters;Glycine, serine and threonine metabolism;Monobactam biosynthesis;Glyoxylate and dicarboxylate metabolism;Aminoacyl-tRN…	1.8541	1.837	0.9302	1.669e-09	3.062e-07	4.3185	4.3431	4.2837	4.3072	4.3149	4.3203	4.654	4.6857	4.5926	4.6153	4.6283	4.6589
pos_695	L-3-Aminodihydro-2(3H)-furanone	metab_658	yes	down	pos	84.045	0.4348	C4H7NO2	-	-	-	-	-	-	54.9	-	-	1.0178	1.0119	0.9795	2.091e-06	0.000123	4.9399	4.9133	4.9284	4.9224	4.9463	4.9443	5.0079	5.032	5.0138	5.0384	5.0481	5.0679
pos_836	Kaempferol 3-neohesperidoside-7-(2''-p-coumaryllaminaribioside)	metab_778	yes	down	pos	533.155	0.875083	C48H56O27	-	-	-	-	-	-	58.6	-	-	1.1265	1.1082	0.9796	0.0002061	0.004693	6.4609	6.428	6.3472	6.3974	6.343	6.3444	6.5522	6.5009	6.4926	6.4921	6.5344	6.5504
pos_1213	6-Hydroxyangelicin	metab_1148	yes	down	pos	203.034	5.87498	C11H6O4	-	-	-	-	-	39.7	-	-	-	2.5927	2.6322	0.7434	0.01439	0.1025	2.6448	2.6447	2.6237	2.6012	3.2284	2.7346	3.1799	2.63	3.8666	4.6477	4.344	3.4974
pos_787	Osmundalin	metab_739	yes	down	pos	335.074	0.665633	C12H18O8	-	-	-	-	-	-	64.3	-	-	1.0339	1.0348	0.9776	0.0002555	0.005384	5.0489	5.1362	5.0498	5.0917	5.1598	5.0874	5.1691	5.2218	5.21	5.2475	5.2049	5.2224
pos_976	Adenosine	metab_915	yes	down	pos	268.104	2.3898	C10H13N5O4	Nucleic acids	Nucleosides	map01100;map02010;map00230	Metabolism;Environmental Information Processing;Metabolism	Global and overview maps;Membrane transport;Nucleotide metabolism	89.7	-	Metabolic pathways;ABC transporters;Purine metabolism	Metabolic pathways;ABC transporters;Purine metabolism	1.7637	1.7286	0.9523	8.037e-05	0.002157	6.4341	6.4551	6.2752	6.318	6.2405	6.2221	6.7119	6.6698	6.5348	6.6995	6.6545	6.576
pos_1616	Cer(d18:0/16:0)	metab_1388	yes	down	pos	540.535	6.75277	C34H69NO3	-	-	-	-	-	-	59	-	-	1.3297	1.3364	0.9579	0.0233	0.1422	6.1458	5.802	5.6359	6.0779	5.9988	5.9919	6.1966	6.0807	6.3613	6.2959	6.2973	5.9837
pos_889	Cytidine	metab_829	yes	down	pos	244.093	1.46463	C9H13N3O5	Nucleic acids	Nucleosides	map00240;map01100;map02010	Metabolism;Metabolism;Environmental Information Processing	Nucleotide metabolism;Global and overview maps;Membrane transport	61.9	-	Pyrimidine metabolism;Metabolic pathways;ABC transporters	Pyrimidine metabolism;Metabolic pathways;ABC transporters	1.678	1.666	0.9495	6.237e-06	0.0002629	5.2116	5.2275	5.3829	5.339	5.3199	5.3024	5.6307	5.6216	5.5044	5.5768	5.5717	5.5658
pos_1596	DG(18:1(11Z)/18:3(9Z,12Z,15Z)/0:0)	metab_1379	yes	down	pos	599.503	6.69105	C39H68O5	-	-	-	-	-	-	51.3	-	-	1.0583	1.0551	0.9809	0.003608	0.03908	7.0914	7.0124	6.9737	7.0511	7.1233	7.1701	7.1669	7.2976	7.2431	7.1943	7.1689	7.1775
pos_768	L-Aspartic acid	metab_724	yes	down	pos	134.045	0.610767	C4H7NO4	Peptides;Hormones and transmitters	Amino acids;Neurotransmitters	map01100;map00220;map01110;map00770;map00300;map01240;map01210;map00270;map01200;map00260;map01230;map00760;map00460;map00250;map00710;map00970;map00261;map02010;map00410;map00340	Metabolism;Metabolism;Metabolism;Metabolism;Metabolism;Metabolism;Metabolism;Metabolism;Metabolism;Metabolism;Metabolism;Metabolism;Metabolism;Metabolism;Metabolism;Genetic Information Processing;Metabolism;Environmental Information Processing;Metabolism;Metabolism	Global and overview maps;Amino acid metabolism;Global and overview maps;Metabolism of cofactors and vitamins;Amino acid metabolism;Global and overview maps;Global and overview maps;Amino acid metabolism;Global and overview maps;Amino acid metabolism;Global and overview maps;Metabolism of cofactors and vitamins;Metabolism of other amino acids;Amino acid metabolism;Energy metabolism;Translation;Bio…	79	-	Metabolic pathways;Arginine biosynthesis;Biosynthesis of secondary metabolites;Pantothenate and CoA biosynthesis;Lysine biosynthesis;Biosynthesis of cofactors;2-Oxocarboxylic acid metabolism;Cysteine and methionine metabolism;Carbon metabolism;Glycine, serine and threonine metabolism;Biosynthesis of amino acids;Nicotinate and nicotinamide metabolism;Cyanoamino acid metabolism;Alanine, aspartate a…	Metabolic pathways;Arginine biosynthesis;Biosynthesis of secondary metabolites;Pantothenate and CoA biosynthesis;Lysine biosynthesis;Biosynthesis of cofactors;2-Oxocarboxylic acid metabolism;Cysteine and methionine metabolism;Carbon metabolism;Glycine, serine and threonine metabolism;Biosynthesis of amino acids;Nicotinate and nicotinamide metabolism;Cyanoamino acid metabolism;Alanine, aspartate a…	1.4711	1.4453	0.9512	0.003218	0.03626	4.9993	4.986	5.0705	5.016	4.9925	4.9855	5.4066	5.4538	5.0525	5.1038	5.2689	5.307
pos_2314	PC(18:0/20:4(8Z,11Z,14Z,17Z))	metab_1894	yes	down	pos	810.6	8.30207	C46H84NO8P	Lipids	Phospholipids	map01100;map00564;map01110;map00590;map00591;map00592	Metabolism;Metabolism;Metabolism;Metabolism;Metabolism;Metabolism	Global and overview maps;Lipid metabolism;Global and overview maps;Lipid metabolism;Lipid metabolism;Lipid metabolism	-	80.2	Metabolic pathways;Glycerophospholipid metabolism;Biosynthesis of secondary metabolites;Arachidonic acid metabolism;Linoleic acid metabolism;alpha-Linolenic acid metabolism	Metabolic pathways;Glycerophospholipid metabolism;Biosynthesis of secondary metabolites;Arachidonic acid metabolism;Linoleic acid metabolism;alpha-Linolenic acid metabolism	2.6183	2.5558	0.8742	0.000429	0.007779	5.3246	4.9381	5.1409	5.0024	5.09	4.8433	6.1124	6.0033	5.931	5.8188	5.522	5.3255
pos_2963	C16 Sphinganine	metab_2310	yes	down	pos	274.274	6.3893	C16H35NO2	-	-	-	-	-	70.8	-	-	-	1.2243	1.213	0.9703	0.03498	0.1859	7.3701	7.5958	7.2939	7.7492	7.5401	7.3023	7.8952	7.738	7.6723	7.8113	7.593	7.5168
pos_3473	(R)-Meranzin	metab_2691	yes	down	pos	261.112	5.77672	C15H16O4	-	-	-	-	-	64.3	-	-	-	3.2753	3.3464	0.6669	0.01535	0.1072	2.7303	2.7302	2.9659	2.6868	3.7458	3.7357	3.4137	2.8697	5.3213	5.7363	5.4421	5.0976
pos_3540	Ethyl 3-hydroxydodecanoate	metab_2758	yes	down	pos	262.238	5.23722	C14H28O3	-	-	-	-	-	-	53.8	-	-	1.5915	1.5815	0.9305	0.009883	0.07945	4.3319	4.5268	4.3959	4.7901	4.622	4.2344	4.9613	4.89	4.8489	4.9387	4.742	4.5345
pos_3359	2,4-Nonadien-1-ol	metab_2585	yes	down	pos	158.154	5.90913	C9H16O	-	-	-	-	-	-	30.5	-	-	1.5936	1.5658	0.947	0.0005942	0.009859	4.9928	4.9176	4.9236	4.8604	4.9352	4.9891	5.4114	5.1995	5.0619	5.2822	5.2228	5.0942
pos_3543	Dodecanoic acid	metab_3372	yes	down	pos	218.212	5.15062	C12H24O2	Lipids	Fatty acids	map01100;map01110;map00061	Metabolism;Metabolism;Metabolism	Global and overview maps;Global and overview maps;Lipid metabolism	-	43	Metabolic pathways;Biosynthesis of secondary metabolites;Fatty acid biosynthesis	Metabolic pathways;Biosynthesis of secondary metabolites;Fatty acid biosynthesis	1.5031	1.4976	0.9467	0.004855	0.04822	4.8057	5.0753	5.0602	5.2607	5.0961	4.8379	5.3571	5.3795	5.3134	5.3895	5.1832	5.2138
pos_3782	5'-O-beta-D-Glucosylpyridoxine	metab_2995	yes	down	pos	332.134	2.17047	C14H21NO8	-	-	-	-	-	81.6	-	-	-	1.118	1.0996	0.9736	0.002783	0.03313	5.4169	5.4241	5.4248	5.3495	5.4684	5.4078	5.6695	5.6099	5.4321	5.5314	5.6004	5.5285
pos_3921	N2-Acetyl-L-ornithine	metab_3133	yes	down	pos	175.108	0.888717	C7H14N2O3	-	-	map01100;map01210;map00220;map01110;map01230	Metabolism;Metabolism;Metabolism;Metabolism;Metabolism	Global and overview maps;Global and overview maps;Amino acid metabolism;Global and overview maps;Global and overview maps	54.3	-	Metabolic pathways;2-Oxocarboxylic acid metabolism;Arginine biosynthesis;Biosynthesis of secondary metabolites;Biosynthesis of amino acids	Metabolic pathways;2-Oxocarboxylic acid metabolism;Arginine biosynthesis;Biosynthesis of secondary metabolites;Biosynthesis of amino acids	1.3373	1.3138	0.9625	0.0001961	0.004547	4.8791	4.8475	4.8081	4.7298	4.8112	4.6865	4.933	4.9749	5.0239	4.9561	4.9826	5.0178
pos_3818	(S)-5'-Deoxy-5'-(methylsulfinyl)adenosine	metab_3030	yes	down	pos	314.092	1.84472	C11H15N5O4S	-	-	-	-	-	73.1	-	-	-	1.6237	1.6384	0.9448	0.002377	0.02954	5.3497	5.4679	5.3411	5.1783	5.6609	5.6414	5.7518	5.7087	5.7395	5.8076	5.8194	5.7233
pos_790	Allysine	metab_3370	yes	down	pos	146.081	0.68605	C6H11NO3	-	-	map01100;map00310;map01110;map00300;map00960;map01230	Metabolism;Metabolism;Metabolism;Metabolism;Metabolism;Metabolism	Global and overview maps;Amino acid metabolism;Global and overview maps;Amino acid metabolism;Biosynthesis of other secondary metabolites;Global and overview maps	-	55.6	Metabolic pathways;Lysine degradation;Biosynthesis of secondary metabolites;Lysine biosynthesis;Tropane, piperidine and pyridine alkaloid biosynthesis;Biosynthesis of amino acids	Metabolic pathways;Lysine degradation;Biosynthesis of secondary metabolites;Lysine biosynthesis;Tropane, piperidine and pyridine alkaloid biosynthesis;Biosynthesis of amino acids	1.512	1.5049	0.9538	0.0006173	0.01019	5.3334	5.343	5.194	5.1566	5.2473	5.2792	5.3786	5.4043	5.6274	5.6108	5.526	5.537
pos_3719	Lys Leu Gln	metab_2932	yes	down	pos	388.254	2.697	C17H33N5O5	-	-	-	-	-	76	-	-	-	1.0645	1.072	0.9699	0.01528	0.1071	5.17	5.139	4.9818	4.9423	5.0634	5.0677	5.1618	5.0676	5.2188	5.2752	5.356	5.2262
pos_3761	2-Propylisonicotinic acid	metab_2974	yes	down	pos	166.086	2.26422	C9H11NO2	-	-	-	-	-	53.8	-	-	-	1.4849	1.4777	0.9555	4.523e-06	0.0002044	4.725	4.6842	4.7005	4.6659	4.7418	4.7172	4.9623	4.8292	4.9421	4.9626	4.9593	4.8957
pos_3414	16-Hydroxy hexadecanoic acid	metab_2633	yes	down	pos	290.269	5.86127	C16H32O3	-	-	-	-	-	-	56.2	-	-	1.3293	1.3177	0.9459	0.02692	0.1587	4.3661	4.6459	4.4802	4.8522	4.6351	4.2923	4.9422	4.8882	4.7834	4.9232	4.6551	4.6404
pos_3895	Cytosine	metab_3107	yes	down	pos	112.051	1.05372	C4H5N3O	Nucleic acids	Bases	map00240;map01100	Metabolism;Metabolism	Nucleotide metabolism;Global and overview maps	79.2	-	Pyrimidine metabolism;Metabolic pathways	Pyrimidine metabolism;Metabolic pathways	1.1557	1.1547	0.9731	0.0002219	0.004979	5.2232	5.2211	5.3156	5.2748	5.3241	5.3232	5.4197	5.4771	5.3621	5.4063	5.4598	5.4289
pos_3983	8-Deoxy-11-hydroxy-13-chlorogrosheimin	metab_3187	yes	down	pos	337.062	0.712833	C15H19ClO4	-	-	-	-	-	-	45.1	-	-	1.2052	1.2245	0.9575	0.02618	0.1552	4.8889	4.8236	4.9939	4.8456	5.1246	5.078	5.0654	4.9623	5.208	5.4255	5.2808	5.1307
pos_3795	Pyridoxine (Vitamin B6)	metab_3007	yes	down	pos	170.081	2.11787	C8H11NO3	-	-	-	-	-	74.3	-	-	-	1.0186	1.0208	0.9816	8.867e-05	0.002324	5.8293	5.8151	5.8953	5.872	5.8847	5.8799	5.9615	5.9301	5.9581	5.9965	6.0005	5.9937
pos_4130	N2-Acetyl-L-aminoadipate	metab_3316	yes	down	pos	204.087	0.4348	C8H13NO5	-	-	-	-	-	46.1	-	-	-	1.0028	1.0005	0.9829	2.151e-05	0.0007374	5.8863	5.8958	5.9462	5.9115	5.9494	5.9159	5.9917	6.0018	6.0226	6.0366	6.0205	6.0519
neg_156	Meloside L	metab_3529	yes	down	neg	631.122	0.598033	C27H30O16	-	-	-	-	-	-	39.5	-	-	1.2312	1.2146	0.9696	0.001268	0.01549	6.3303	6.272	6.2962	6.3655	6.2962	6.2955	6.3987	6.3716	6.6403	6.5812	6.5166	6.5333
neg_203	Citric acid	metab_3575	yes	down	neg	191.019	0.954983	C6H8O7	Organic acids	Carboxylic acids	map01100;map00630;map01110;map01240;map01210;map01200;map01230;map00250;map00020	Metabolism;Metabolism;Metabolism;Metabolism;Metabolism;Metabolism;Metabolism;Metabolism;Metabolism	Global and overview maps;Carbohydrate metabolism;Global and overview maps;Global and overview maps;Global and overview maps;Global and overview maps;Global and overview maps;Amino acid metabolism;Carbohydrate metabolism	43.8	-	Metabolic pathways;Glyoxylate and dicarboxylate metabolism;Biosynthesis of secondary metabolites;Biosynthesis of cofactors;2-Oxocarboxylic acid metabolism;Carbon metabolism;Biosynthesis of amino acids;Alanine, aspartate and glutamate metabolism;Citrate cycle (TCA cycle)	Metabolic pathways;Glyoxylate and dicarboxylate metabolism;Biosynthesis of secondary metabolites;Biosynthesis of cofactors;2-Oxocarboxylic acid metabolism;Carbon metabolism;Biosynthesis of amino acids;Alanine, aspartate and glutamate metabolism;Citrate cycle (TCA cycle)	1.1168	1.0692	0.9734	0.009736	0.0668	6.4335	6.4132	6.4829	6.484	6.4342	6.3695	6.6626	6.6192	6.6896	6.7138	6.6228	6.3621
neg_316	PS(22:0/15:0)	metab_3685	yes	down	neg	826.563	6.03133	C43H84NO10P	Lipids	Phospholipids	map01100;map00564;map01110;map00260	Metabolism;Metabolism;Metabolism;Metabolism	Global and overview maps;Lipid metabolism;Global and overview maps;Amino acid metabolism	-	42.7	Metabolic pathways;Glycerophospholipid metabolism;Biosynthesis of secondary metabolites;Glycine, serine and threonine metabolism	Metabolic pathways;Glycerophospholipid metabolism;Biosynthesis of secondary metabolites;Glycine, serine and threonine metabolism	1.6159	1.5006	0.9508	0.007305	0.05522	6.5229	6.621	6.6225	6.6337	6.4174	6.3825	7.223	6.7649	7.059	6.711	6.6701	6.7976
neg_959	2-Amino-4-oxo-6-(1',2'-dioxoprolyl)-7,8-dihydroxypteridine	metab_4294	yes	down	neg	248.041	0.9413	C9H9N5O5	-	-	-	-	-	-	57.6	-	-	2.0055	1.9511	0.901	0.0005508	0.008872	4.6823	4.2533	4.5427	4.0963	4.6488	4.3765	4.859	4.8722	4.9621	4.9563	4.8756	4.9969
neg_947	Threonolactone	metab_4286	yes	down	neg	295.067	0.9274	C4H6O4	-	-	-	-	-	-	69.8	-	-	1.116	1.0995	0.9761	0.0004218	0.007378	6.3209	6.3113	6.2885	6.2998	6.3037	6.263	6.3703	6.374	6.5112	6.5404	6.4427	6.4722
neg_1072	Isomaltose	metab_4400	yes	down	neg	323.099	1.8033	C12H22O11	Carbohydrates	Oligosaccharides	map00500	Metabolism	Carbohydrate metabolism	-	39.9	Starch and sucrose metabolism	Starch and sucrose metabolism	1.1369	1.0953	0.968	0.0006975	0.01018	4.7223	4.6601	4.5419	4.5551	4.7075	4.6192	4.7767	4.7795	4.7976	4.8148	4.7686	4.7873
neg_721	Fructosamine	metab_4081	yes	down	neg	214.049	0.455	C6H13NO5	-	-	-	-	-	-	54.5	-	-	1.2344	1.2166	0.9529	0.02115	0.1152	4.8621	4.8392	4.5438	4.4661	4.7305	4.7139	4.9143	4.7025	5.0322	5.0961	4.9051	4.8991
neg_732	Hydroxyethyl glycine	metab_4091	yes	down	neg	118.05	0.46865	C4H9NO3	-	-	-	-	-	-	38.8	-	-	1.5863	1.5356	0.946	1.473e-06	7.963e-05	4.7619	4.7808	4.6622	4.6855	4.733	4.6571	4.9553	4.9271	5.033	5.0111	4.9717	4.9915
neg_733	1-Deoxy-D-xylulose	metab_4092	yes	down	neg	171.006	0.46865	C5H10O4	-	-	-	-	-	-	53.9	-	-	1.06	0.988	0.9757	0.001515	0.01796	5.3744	5.362	5.2731	5.2639	5.2893	5.1838	5.4437	5.4247	5.4454	5.4135	5.3747	5.4379
neg_563	D-Glucose 6-phosphate	metab_3926	yes	down	neg	259.023	0.461817	C6H13O9P	-	-	map01100;map00998;map00500;map01110;map00562	Metabolism;Metabolism;Metabolism;Metabolism;Metabolism	Global and overview maps;Biosynthesis of other secondary metabolites;Carbohydrate metabolism;Global and overview maps;Carbohydrate metabolism	75.1	-	Metabolic pathways;Biosynthesis of various secondary metabolites - part 2;Starch and sucrose metabolism;Biosynthesis of secondary metabolites;Inositol phosphate metabolism	Metabolic pathways;Biosynthesis of various secondary metabolites - part 2;Starch and sucrose metabolism;Biosynthesis of secondary metabolites;Inositol phosphate metabolism	1.4214	1.3909	0.9644	2.945e-06	0.000144	6.028	6.0014	6.0866	6.1139	6.0476	6.0145	6.2516	6.227	6.3227	6.3164	6.2628	6.2496
neg_1200	Histidinyl-Gamma-glutamate	metab_4524	yes	down	neg	611.257	3.55347	C11H17N5O4	-	-	-	-	-	-	56.4	-	-	1.0436	1.0333	0.9802	1.03e-05	0.0003834	6.0654	6.0519	6.0608	6.0801	6.1256	6.0853	6.2262	6.1815	6.1589	6.2154	6.221	6.203
neg_901	N-Acetylgalactosamine	metab_4244	yes	down	neg	202.072	0.810567	C8H15NO6	-	-	-	-	-	-	49.4	-	-	1.4682	1.4671	0.9441	0.0001073	0.002536	4.3316	4.3896	4.5295	4.5829	4.4559	4.4449	4.6688	4.7068	4.6771	4.7398	4.7154	4.8139
neg_501	1-Oleoylglycerophosphoinositol	metab_3867	yes	down	neg	619.29	8.32055	C27H51O12P	-	-	-	-	-	-	51.3	-	-	3.7134	3.5244	0.7014	0.0001553	0.00342	3.6124	3.6121	3.6403	3.641	3.6083	3.5962	6.0716	5.6746	5.2442	4.962	4.6258	4.368
neg_323	PE(15:0/22:2(13Z,16Z))	metab_3692	yes	down	neg	802.563	6.10837	C42H80NO8P	Lipids	Phospholipids	map01100;map00564;map01110;map00563;map04136	Metabolism;Metabolism;Metabolism;Metabolism;Cellular Processes	Global and overview maps;Lipid metabolism;Global and overview maps;Glycan biosynthesis and metabolism;Transport and catabolism	-	81	Metabolic pathways;Glycerophospholipid metabolism;Biosynthesis of secondary metabolites;Glycosylphosphatidylinositol (GPI)-anchor biosynthesis;Autophagy - other	Metabolic pathways;Glycerophospholipid metabolism;Biosynthesis of secondary metabolites;Glycosylphosphatidylinositol (GPI)-anchor biosynthesis;Autophagy - other	2.0235	1.8827	0.9283	0.004612	0.03984	6.6302	6.7822	6.7157	6.6728	6.5888	6.5664	7.7911	7.0929	7.31	7.0231	6.9053	6.9154
neg_1758	PC(16:0/20:4(5Z,8Z,11Z,14Z))	metab_5030	yes	down	neg	826.562	7.58867	C44H80NO8P	Lipids	Phospholipids	map01100;map00564;map01110;map00590;map00591;map00592	Metabolism;Metabolism;Metabolism;Metabolism;Metabolism;Metabolism	Global and overview maps;Lipid metabolism;Global and overview maps;Lipid metabolism;Lipid metabolism;Lipid metabolism	-	67.5	Metabolic pathways;Glycerophospholipid metabolism;Biosynthesis of secondary metabolites;Arachidonic acid metabolism;Linoleic acid metabolism;alpha-Linolenic acid metabolism	Metabolic pathways;Glycerophospholipid metabolism;Biosynthesis of secondary metabolites;Arachidonic acid metabolism;Linoleic acid metabolism;alpha-Linolenic acid metabolism	2.3709	2.2591	0.8569	0.00267	0.02698	4.7821	4.095	4.1232	4.4586	4.0912	4.1005	4.6119	5.4525	5.2981	4.9813	4.928	4.6628
neg_2004	1-Palmitoylglycerophosphoinositol	metab_5255	yes	down	neg	571.29	8.32055	C25H49O12P	-	-	-	-	-	-	68.6	-	-	2.54	2.3762	0.8352	0.003421	0.03174	4.1038	3.9335	4.1458	3.8297	4.2783	4.0559	5.5987	5.1963	4.9179	4.7325	4.3005	4.4054
neg_3162	1-Stearoylglycerophosphoinositol	metab_6301	yes	down	neg	599.321	5.95462	C27H53O12P	-	-	-	-	-	-	74.4	-	-	3.641	3.431	0.7538	0.0001666	0.00353	4.9445	4.6944	4.1672	4.1532	4.4322	4.3671	6.6248	6.3437	6.0769	5.7657	5.4242	5.2669
neg_3428	Deoxynivalenol 3-glucoside	metab_6560	yes	down	neg	457.172	2.39135	C21H30O11	-	-	-	-	-	-	32.2	-	-	1.0826	1.0735	0.974	4.247e-05	0.001241	5.12	5.092	5.1218	5.1283	5.1829	5.1184	5.2827	5.2483	5.1992	5.2559	5.3054	5.2895
neg_1427	PC(14:1(9Z)/18:3(6Z,9Z,12Z))	metab_4738	yes	down	neg	770.5	6.16437	C40H72NO8P	Lipids	Phospholipids	map01100;map00564;map01110;map00590;map00591;map00592	Metabolism;Metabolism;Metabolism;Metabolism;Metabolism;Metabolism	Global and overview maps;Lipid metabolism;Global and overview maps;Lipid metabolism;Lipid metabolism;Lipid metabolism	-	46	Metabolic pathways;Glycerophospholipid metabolism;Biosynthesis of secondary metabolites;Arachidonic acid metabolism;Linoleic acid metabolism;alpha-Linolenic acid metabolism	Metabolic pathways;Glycerophospholipid metabolism;Biosynthesis of secondary metabolites;Arachidonic acid metabolism;Linoleic acid metabolism;alpha-Linolenic acid metabolism	1.6431	1.6597	0.9063	0.0302	0.1427	4.2877	4.1874	4.899	4.9674	4.323	4.3886	4.8895	5.0898	4.9796	4.6907	4.6952	5.5029
neg_3271	Prolylhydroxyproline	metab_6405	yes	down	neg	455.214	4.58955	C10H16N2O4	-	-	-	-	-	-	61.7	-	-	1.5121	1.4425	0.9526	0.0002002	0.004105	5.3045	5.3082	5.0648	5.1042	5.2037	5.1516	5.4871	5.5037	5.4033	5.4163	5.4082	5.4606
neg_3027	GPEtn(18:0/18:2)	metab_6182	yes	down	neg	742.541	6.16437	C41H78NO8P	-	-	-	-	-	52.8	-	-	-	2.2321	2.0804	0.8935	0.004802	0.04119	5.2257	5.5074	5.2875	5.2822	5.1463	5.1533	6.6683	5.7721	6.003	5.7034	5.6323	5.5914
neg_3738	Fructose 6-phosphate	metab_6851	yes	down	neg	241.012	0.74185	C6H13O9P	-	-	map01100;map01110;map01200;map00710;map00052;map00500	Metabolism;Metabolism;Metabolism;Metabolism;Metabolism;Metabolism	Global and overview maps;Global and overview maps;Global and overview maps;Energy metabolism;Carbohydrate metabolism;Carbohydrate metabolism	-	34.8	Metabolic pathways;Biosynthesis of secondary metabolites;Carbon metabolism;Carbon fixation in photosynthetic organisms;Galactose metabolism;Starch and sucrose metabolism	Metabolic pathways;Biosynthesis of secondary metabolites;Carbon metabolism;Carbon fixation in photosynthetic organisms;Galactose metabolism;Starch and sucrose metabolism	1.8104	1.7676	0.8929	0.0243	0.1249	4.2327	4.25	4.7415	4.9228	4.0772	4.0495	5.1624	5.2522	4.5205	4.5192	4.8948	5.0743
neg_3883	Erythrono-1,4-lactone	metab_6981	yes	down	neg	295.067	0.537367	C4H6O4	-	-	-	-	-	-	71.5	-	-	1.0262	1.0071	0.9772	0.002802	0.02771	6.0819	6.0527	5.9935	6.0346	6.0373	6.0296	6.0824	6.1026	6.2718	6.2777	6.1512	6.1911
neg_3733	Glucose 1-phosphate	metab_6846	yes	down	neg	259.023	0.748667	C6H13O9P	-	-	map01100;map01110;map00561;map01240;map00520;map00040;map00052;map00010;map00500	Metabolism;Metabolism;Metabolism;Metabolism;Metabolism;Metabolism;Metabolism;Metabolism;Metabolism	Global and overview maps;Global and overview maps;Lipid metabolism;Global and overview maps;Carbohydrate metabolism;Carbohydrate metabolism;Carbohydrate metabolism;Carbohydrate metabolism;Carbohydrate metabolism	58.8	-	Metabolic pathways;Biosynthesis of secondary metabolites;Glycerolipid metabolism;Biosynthesis of cofactors;Amino sugar and nucleotide sugar metabolism;Pentose and glucuronate interconversions;Galactose metabolism;Glycolysis / Gluconeogenesis;Starch and sucrose metabolism	Metabolic pathways;Biosynthesis of secondary metabolites;Glycerolipid metabolism;Biosynthesis of cofactors;Amino sugar and nucleotide sugar metabolism;Pentose and glucuronate interconversions;Galactose metabolism;Glycolysis / Gluconeogenesis;Starch and sucrose metabolism	1.4507	1.4331	0.9585	9.21e-05	0.002298	5.7167	5.7026	5.8238	5.8444	5.7954	5.7587	5.985	5.9218	6.1084	6.1286	6.0133	5.9886
neg_34	L-Glutamate	metab_7370	yes	down	neg	146.045	0.46865	C5H9NO4	Peptides;Hormones and transmitters	Amino acids;Neurotransmitters	map01100;map00630;map00220;map01200;map00430;map01240;map01210;map00330;map02010;map00860;map00480;map01230;map00250;map00910;map00970;map00340;map01110;map00650;map00660	Metabolism;Metabolism;Metabolism;Metabolism;Metabolism;Metabolism;Metabolism;Metabolism;Environmental Information Processing;Metabolism;Metabolism;Metabolism;Metabolism;Metabolism;Genetic Information Processing;Metabolism;Metabolism;Metabolism;Metabolism	Global and overview maps;Carbohydrate metabolism;Amino acid metabolism;Global and overview maps;Metabolism of other amino acids;Global and overview maps;Global and overview maps;Amino acid metabolism;Membrane transport;Metabolism of cofactors and vitamins;Metabolism of other amino acids;Global and overview maps;Amino acid metabolism;Energy metabolism;Translation;Amino acid metabolism;Global and o…	86.3	-	Metabolic pathways;Glyoxylate and dicarboxylate metabolism;Arginine biosynthesis;Carbon metabolism;Taurine and hypotaurine metabolism;Biosynthesis of cofactors;2-Oxocarboxylic acid metabolism;Arginine and proline metabolism;ABC transporters;Porphyrin and chlorophyll metabolism;Glutathione metabolism;Biosynthesis of amino acids;Alanine, aspartate and glutamate metabolism;Nitrogen metabolism;Aminoa…	Metabolic pathways;Glyoxylate and dicarboxylate metabolism;Arginine biosynthesis;Carbon metabolism;Taurine and hypotaurine metabolism;Biosynthesis of cofactors;2-Oxocarboxylic acid metabolism;Arginine and proline metabolism;ABC transporters;Porphyrin and chlorophyll metabolism;Glutathione metabolism;Biosynthesis of amino acids;Alanine, aspartate and glutamate metabolism;Nitrogen metabolism;Aminoa…	1.4985	1.462	0.9629	1.116e-08	1.207e-06	6.1379	6.1183	6.1717	6.1923	6.1615	6.1061	6.3817	6.3977	6.3734	6.3966	6.3818	6.3799
neg_3942	4-Acetamidobutanoic acid	metab_7034	yes	down	neg	144.066	0.4753	C6H11NO3	-	-	map01100;map00330	Metabolism;Metabolism	Global and overview maps;Amino acid metabolism	-	31.2	Metabolic pathways;Arginine and proline metabolism	Metabolic pathways;Arginine and proline metabolism	1.8169	1.7941	0.9106	0.001915	0.02118	4.5256	4.5541	4.4782	4.4448	4.4399	4.4005	4.6178	4.6252	5.2056	5.1481	4.8971	4.9858
neg_2380	PC(18:1(11Z)/22:5(4Z,7Z,10Z,13Z,16Z))	metab_5608	yes	down	neg	870.549	8.29955	C48H84NO8P	Lipids	Phospholipids	map01100;map00564;map01110;map00590;map00591;map00592	Metabolism;Metabolism;Metabolism;Metabolism;Metabolism;Metabolism	Global and overview maps;Lipid metabolism;Global and overview maps;Lipid metabolism;Lipid metabolism;Lipid metabolism	-	35.1	Metabolic pathways;Glycerophospholipid metabolism;Biosynthesis of secondary metabolites;Arachidonic acid metabolism;Linoleic acid metabolism;alpha-Linolenic acid metabolism	Metabolic pathways;Glycerophospholipid metabolism;Biosynthesis of secondary metabolites;Arachidonic acid metabolism;Linoleic acid metabolism;alpha-Linolenic acid metabolism	2.2614	2.1585	0.8447	0.01216	0.07838	3.9282	3.9279	3.9561	3.9568	3.9241	3.912	5.2786	3.9692	5.1859	4.9322	4.5955	3.9796
neg_3065	PE(18:1(9Z)/0:0)	metab_6218	yes	down	neg	478.295	6.10837	C23H46NO7P	-	-	-	-	-	90.5	-	-	-	2.1388	2.1028	0.7999	0.04108	0.1739	1.8722	3.5278	3.6522	3.9962	3.1555	3.2014	4.5867	4.3187	4.1493	4.0922	3.5064	3.6035
neg_4024	2-Oxoarginine	metab_7110	yes	down	neg	154.062	0.438183	C6H11N3O3	-	-	map01100;map00330	Metabolism;Metabolism	Global and overview maps;Amino acid metabolism	-	41.5	Metabolic pathways;Arginine and proline metabolism	Metabolic pathways;Arginine and proline metabolism	1.8554	1.7863	0.9068	0.006148	0.04907	4.7991	4.8361	4.1713	4.1357	4.4987	4.4149	4.7926	4.8088	5.1262	5.0379	4.9266	4.9224
neg_3915	Isocitrate	metab_7369	yes	down	neg	191.019	0.509883	C6H8O7	Organic acids	Carboxylic acids	map01100;map00630;map01110;map01240;map01210;map01200;map01230;map00020	Metabolism;Metabolism;Metabolism;Metabolism;Metabolism;Metabolism;Metabolism;Metabolism	Global and overview maps;Carbohydrate metabolism;Global and overview maps;Global and overview maps;Global and overview maps;Global and overview maps;Global and overview maps;Carbohydrate metabolism	35.1	-	Metabolic pathways;Glyoxylate and dicarboxylate metabolism;Biosynthesis of secondary metabolites;Biosynthesis of cofactors;2-Oxocarboxylic acid metabolism;Carbon metabolism;Biosynthesis of amino acids;Citrate cycle (TCA cycle)	Metabolic pathways;Glyoxylate and dicarboxylate metabolism;Biosynthesis of secondary metabolites;Biosynthesis of cofactors;2-Oxocarboxylic acid metabolism;Carbon metabolism;Biosynthesis of amino acids;Citrate cycle (TCA cycle)	1.1709	1.1367	0.9718	9.713e-06	0.0003834	5.2293	5.2043	5.2917	5.254	5.2698	5.2234	5.403	5.4485	5.3926	5.3997	5.3495	5.3882
neg_3701	L-Glutamine	metab_6820	yes	down	neg	145.061	0.796883	C5H10N2O3	Peptides	Amino acids	map01100;map00630;map00220;map00230;map01240;map02010;map00910;map01230;map00240;map00250;map00970;map00750	Metabolism;Metabolism;Metabolism;Metabolism;Metabolism;Environmental Information Processing;Metabolism;Metabolism;Metabolism;Metabolism;Genetic Information Processing;Metabolism	Global and overview maps;Carbohydrate metabolism;Amino acid metabolism;Nucleotide metabolism;Global and overview maps;Membrane transport;Energy metabolism;Global and overview maps;Nucleotide metabolism;Amino acid metabolism;Translation;Metabolism of cofactors and vitamins	48.9	-	Metabolic pathways;Glyoxylate and dicarboxylate metabolism;Arginine biosynthesis;Purine metabolism;Biosynthesis of cofactors;ABC transporters;Nitrogen metabolism;Biosynthesis of amino acids;Pyrimidine metabolism;Alanine, aspartate and glutamate metabolism;Aminoacyl-tRNA biosynthesis;Vitamin B6 metabolism	Metabolic pathways;Glyoxylate and dicarboxylate metabolism;Arginine biosynthesis;Purine metabolism;Biosynthesis of cofactors;ABC transporters;Nitrogen metabolism;Biosynthesis of amino acids;Pyrimidine metabolism;Alanine, aspartate and glutamate metabolism;Aminoacyl-tRNA biosynthesis;Vitamin B6 metabolism	2.4466	2.3991	0.8609	9.81e-06	0.0003834	3.9545	4.0784	4.332	4.4794	4.1577	4.0659	4.8124	4.8615	4.9286	4.8966	4.7625	4.8565
