# Supplementary material for: Transcriptomics and metabolomics provide insight into the anti-browning mechanism of selenium in freshly cut apples
Source: Front Plant Sci. 2023 May 8;14:1176936. doi: 10.3389/fpls.2023.1176936 (PMC10200898; doi:10.3389/fpls.2023.1176936)
Supplement: Supplementary file 1 [file DataSheet_1.zip › Supplementary_Material/Supplementary Table 11. The top 60 DAMs were selected for cluster analysis..xlsx]

## Sheet: Supplementary Table 11
Metabolite	T_0h	T_1h	CK_0h	CK_1h
Corchorifatty acid F	0.3142	0.5769	-0.0243	-0.8667
Portulacaxanthin II	0.5002	0.7196	-0.4766	-0.7432
6-[(4,7-dihydroxy-2,2-dimethyl-3,4-dihydro-2H-1-benzopyran-5-yl)oxy]-3,4,5-trihydroxyoxane-2-carboxylic acid	0.4002	0.5306	-0.34	-0.5908
3,4-Methyleneadipic acid	0.6204	1.0749	-1.4001	-0.2953
Orotidylic acid	0.5835	1.0025	-0.7265	-0.8595
Cis-3-Hexenyl b-primeveroside	0.8784	0.7052	-0.6416	-0.9421
3-O-p-Coumaroylquinic acid	0.8557	0.9374	-0.7475	-1.0456
Rosmarinic acid	0.903	0.9448	-0.7122	-1.1356
6-(4-ethyl-5-hydroxy-2-methoxyphenoxy)-3,4,5-trihydroxyoxane-2-carboxylic acid	0.8947	0.9412	-0.8615	-0.9743
2-{[5,7-dihydroxy-2-(4-hydroxyphenyl)-4-oxo-4H-chromen-3-yl]oxy}-4,5-dihydroxy-6-methyloxan-3-yl (2E)-3-(4-hydroxyphenyl)prop-2-enoate	0.9035	0.9895	-0.8518	-1.0411
(R)C(R)S-S-Propylcysteine sulfoxide	0.8979	0.9663	-0.8326	-1.0315
Chlorogenic Acid	0.8907	0.9726	-0.8199	-1.0434
2,4-Difurfurylfuran	1.018	0.9215	-0.9476	-0.9919
Phloridzin	0.9806	0.8722	-0.933	-0.9198
(+/-)-Catechin	0.901	0.9921	-0.9627	-0.9304
3,4,5-trihydroxy-6-[4-hydroxy-3-(3-oxopropyl)phenoxy]oxane-2-carboxylic acid	0.9189	0.9537	-0.9521	-0.9206
(3,4,5,6-tetrahydroxyoxan-2-yl)methyl (2E)-3-(3,4-dihydroxyphenyl)prop-2-enoate	0.9675	0.9828	-0.9549	-0.9954
Shikimic acid	0.9233	1.0204	-0.9509	-0.9928
7-hydroxy-3-(2,3,4-trihydroxyphenyl)-3,4-dihydro-2H-1-benzopyran-4-one	0.9341	1.0086	-0.9819	-0.9607
2-Propenal, 3-(1,3-benzodioxol-5-yl)-	0.8915	0.883	-1.123	-0.6515
1-[2,4-dihydroxy-5-(3-methylbut-2-en-1-yl)phenyl]-2,3-dihydroxy-3-[4-hydroxy-3-(3-methylbut-2-en-1-yl)phenyl]propan-1-one	0.7835	1.0395	-1.0352	-0.7877
M-Coumaric acid	0.8743	0.9216	-0.9831	-0.8128
(3,4,5,6-tetrahydroxyoxan-2-yl)methyl 3-(4-hydroxy-3-methoxyphenyl)prop-2-enoate	0.8642	0.9564	-0.9632	-0.8573
Phloretin xylosyl-galactoside	0.9325	0.951	-1.009	-0.8744
3,4,5-trihydroxy-6-[(3-phenyloxiran-2-yl)methoxy]oxane-2-carboxylic acid	0.9115	1.0177	-1.0628	-0.8664
PC(18:0/20:4(8Z,11Z,14Z,17Z))	0.6029	-1.3166	1.1595	-0.4458
PC(16:0/20:5(5E,8E,11E,14E,17E))[U]	0.1913	-0.4507	1.3821	-1.1227
GPCho(18:2/18:2)	-0.3185	-0.0807	1.314	-0.9149
Cytosine	-0.8817	-0.355	0.0089	1.2279
Cytidine	-0.7797	-0.558	0.0634	1.2743
PC(16:0/20:4(5Z,8Z,11Z,14Z))	-0.6438	-0.4739	-0.1241	1.2418
L-3-Aminodihydro-2(3H)-furanone	-0.7343	-0.4752	-0.2403	1.4497
D-Glucose 6-phosphate	-1.0592	-0.6174	0.3956	1.281
Glucose 1-phosphate	-0.9845	-0.5802	0.2347	1.33
DG(18:1(11Z)/18:3(9Z,12Z,15Z)/0:0)	-0.8725	-0.2718	0.2634	0.8808
C16 Sphinganine	-1.0054	-0.1826	0.199	0.989
Dodecanoic acid	-0.522	-0.3335	-0.1965	1.0521
Fructosamine	-0.3602	-0.2069	-0.5261	1.0932
8-Deoxy-11-hydroxy-13-chlorogrosheimin	-0.557	-0.0522	-0.3694	0.9786
Lys Leu Gln	-0.8719	0.2519	-0.6297	1.2497
N2-Acetyl-L-aminoadipate	-0.9258	-0.0927	-0.4134	1.4319
6-(4-{3,7-dihydroxy-4-[3,5,7-trihydroxy-2-(3-hydroxyphenyl)-3,4-dihydro-2H-1-benzopyran-8-yl]-3,4-dihydro-2H-1-benzopyran-2-yl}-2-hydroxyphenoxy)-3,4,5-trihydroxyoxane-2-carboxylic acid	-0.6585	-0.0775	-0.6171	1.353
Fructose 6-phosphate	-0.8133	-0.6233	1.0088	0.4277
Deoxynivalenol 3-glucoside	-0.6619	-0.6902	0.8357	0.5164
1-Palmitoylglycerophosphoinositol	-0.741	-0.7878	0.8327	0.696
(S)-5'-Deoxy-5'-(methylsulfinyl)adenosine	-0.7815	-0.6499	0.773	0.6585
Isocitrate	-0.5599	-1.0058	0.6145	0.9512
L-Glutamine	-0.6991	-1.0411	0.8416	0.8986
1-Oleoylglycerophosphoinositol	-0.8265	-0.8615	0.8163	0.8717
1-Stearoylglycerophosphoinositol	-0.8078	-0.9072	0.8784	0.8367
2-Propylisonicotinic acid	-0.5673	-0.8767	0.1889	1.2551
1-Deoxy-D-xylulose	-0.4288	-0.7193	0.1267	1.0213
PS(22:0/15:0)	-0.387	-0.7044	0.2735	0.8179
Histidinyl-Gamma-glutamate	-0.8076	-0.6179	0.4456	0.9799
5'-Deoxy-5'-(methylthio)adenosine	-0.604	-0.5603	0.4092	0.7551
PE(15:0/22:2(13Z,16Z))	-0.6031	-0.6708	0.4717	0.8022
PC(18:1(11Z)/22:5(4Z,7Z,10Z,13Z,16Z))	-0.6086	-0.6896	0.505	0.7933
3-(Pyrazol-1-yl)-L-alanine	-0.0238	-0.8058	-0.1367	0.9663
PE(18:1(9Z)/0:0)	-0.2904	-0.8832	0.6131	0.5605
2-Oxoarginine	0.0224	-1.0972	0.3609	0.714
