# Supplementary material for: Transcriptomics and metabolomics provide insight into the anti-browning mechanism of selenium in freshly cut apples
Source: Front Plant Sci. 2023 May 8;14:1176936. doi: 10.3389/fpls.2023.1176936 (PMC10200898; doi:10.3389/fpls.2023.1176936)
Supplement: Supplementary file 1 [file DataSheet_1.zip › Supplementary_Material/Supplementary Table 2. Numbers of up- and down-regulated DEGs in CK_0h vs T_0h, CK_1h vs T_1h, CK_0h vs CK_1h, and T_0h vs T_1h.xlsx]

## Sheet: Supplementary Table 2
diff_group	total DEG	up	down		Gene_id	Gene_name	Gene_description	T_0h_vs_T_1h	CK_1h_vs_T_1h	CK_0h_vs_CK_1h	CK_0h_vs_T_0h	Sum
T_0h_vs_T_1h	434	345	89		4594			434	3531	700	1654	4594
CK_1h_vs_T_1h	3531	580	2951		MD01G1217300	MD01G1217300	cyclic nucleotide gated channel 1	no|down	yes|down	no|up	no|down	1
CK_0h_vs_CK_1h	700	687	13		MD03G1201300	MD03G1201300	Protein of unknown function	no|no test	yes|down	no|up	no|down	1
CK_0h_vs_T_0h	1654	383	1271		MD13G1043900	MD13G1043900	Regulator of Vps4 activity in the MVB pathway protein	no|up	yes|down	yes|up	no|down	2
					MD06G1104100	MD06G1104100	WRKY family transcription factor	yes|up	yes|down	yes|up	no|down	3
					MD17G1157800	MD17G1157800	myb-like HTH transcriptional regulator family protein	no|down	yes|down	no|up	no|down	1
					MD06G1094100	MD06G1094100	Late embryogenesis abundant (LEA) hydroxyproline-rich glycoprotein family	yes|up	yes|down	yes|up	no|down	3
					MD13G1109300	MD13G1109300	HXXXD-type acyl-transferase family protein	no|up	yes|up	no|down	no|up	1
					MD06G1039700	MD06G1039700	S-adenosyl-L-methionine-dependent methyltransferases superfamily protein	no|down	yes|down	no|down	no|down	1
					MD13G1070900	MD13G1070900	Homeodomain-like superfamily protein	no|down	yes|down	no|up	no|down	1
					MD06G1182600	MD06G1182600	alpha/beta-Hydrolases superfamily protein	no|down	yes|down	no|up	no|down	1
					MD11G1062400	MD11G1062400	UDP-Glycosyltransferase superfamily protein	no|down	yes|down	no|down	no|down	1
					MD13G1046100	MD13G1046100	AP2/B3 transcription factor family protein	no|up	yes|down	no|up	yes|down	2
					MD07G1126500	MD07G1126500	BON association protein 2	yes|up	yes|down	yes|up	no|down	3
					MD03G1286300	MD03G1286300	multidrug resistance-associated protein 4	no|down	yes|down	no|down	yes|down	2
					MD15G1354500	MD15G1354500	camphor resistance CrcB family protein	no|up	yes|down	no|up	no|down	1
					MD15G1131400	MD15G1131400	Protein of unknown function	yes|up	yes|down	yes|up	no|down	3
					MD09G1133000	MD09G1133000		no|down	yes|up	no|down	no|up	1
					MD00G1037600	MD00G1037600	cytochrome P450	no|down	no|down	no|down	yes|down	1
					MD01G1066000	MD01G1066000	ARID/BRIGHT DNA-binding domain	no|up	yes|down	no|up	no|down	1
					MD15G1302900	MD15G1302900	Homeobox-leucine zipper protein family	no|down	yes|down	no|up	yes|down	2
					MD13G1000200	MD13G1000200	ferredoxin/thioredoxin reductase subunit A (variable subunit) 2	yes|down	no|down	no|up	no|up	1
					MD05G1177100	MD05G1177100		no|down	yes|down	no|up	yes|down	2
					MD08G1236700	MD08G1236700		yes|down	no|down	no|up	yes|up	2
					MD15G1191400	MD15G1191400	basic helix-loop-helix (bHLH) DNA-binding superfamily protein	no|up	yes|down	no|up	yes|down	2
					MD17G1035000	MD17G1035000	Protein of unknown function	no|up	yes|up	no|down	yes|up	2
					MD02G1166700	MD02G1166700	Homeodomain-like superfamily protein	no|up	yes|down	yes|up	no|down	2
					MD14G1002400	MD14G1002400	NDH-dependent cyclic electron flow 5	no|down	yes|down	no|up	no|down	1
					MD17G1020200	MD17G1020200	Ubiquitin-like superfamily protein	no|up	yes|up	no|up	no|up	1
					MD09G1256000	MD09G1256000	Pathogenesis-related thaumatin superfamily protein	no|down	yes|down	no|up	no|up	1
					MD10G1051700	MD10G1051700	Calmodulin-binding transcription activator protein with CG-1 and Ankyrin domains	yes|up	no|up	no|down	yes|down	2
					MD07G1043400	MD07G1043400	carboxyesterase 17	no|down	yes|down	no|down	no|down	1
					MD02G1090000	MD02G1090000	Mob1/phocein family protein	no|down	yes|down	no|up	no|up	1
					MD14G1125500	MD14G1125500	Protein of unknown function	yes|up	no|down	yes|up	no|up	2
					MD14G1126700	MD14G1126700	esterase/lipase/thioesterase family protein	no|down	yes|up	no|down	no|up	1
					MD01G1166700	MD01G1166700	expansin A8	no|down	yes|up	yes|down	yes|up	3
					MD15G1180500	MD15G1180500	GRAS family transcription factor family protein	no|up	yes|down	no|up	yes|down	2
					MD12G1172500	MD12G1172500	Thiamine pyrophosphate dependent pyruvate decarboxylase family protein	no|down	no|up	no|down	yes|up	1
					MD06G1009800	MD06G1009800	Domain of unknown function (DUF23)	no|up	yes|down	no|up	no|down	1
					MD07G1191200	MD07G1191200	PsbP-like protein 2	no|down	no|down	no|up	yes|up	1
					MD00G1159200	MD00G1159200	mitogen-activated protein kinase kinase kinase 15	yes|up	no|down	yes|up	no|down	2
					MD10G1189500	MD10G1189500		no|up	yes|down	no|up	yes|down	2
					MD15G1200200	MD15G1200200	NAC domain containing protein 75	no|down	yes|down	no|up	no|down	1
					MD08G1240000	MD08G1240000	TCP family transcription factor	no|down	yes|down	no|up	no|down	1
					MD03G1110000	MD03G1110000	Dof-type zinc finger DNA-binding family protein	no|up	yes|down	no|up	no|down	1
					MD03G1200300	MD03G1200300	Protein of unknown function	no|down	yes|down	no|up	no|down	1
					MD07G1090700	MD07G1090700	Leucine-rich repeat protein kinase family protein	no|up	no|down	no|down	yes|down	1
					MD15G1115400	MD15G1115400	Mog1/PsbP/DUF1795-like photosystem II reaction center PsbP family protein	no|down	yes|down	no|up	no|down	1
					MD17G1001400	MD17G1001400	Squamosa promoter-binding protein-like (SBP domain) transcription factor family protein	no|down	yes|down	no|up	yes|down	2
					MD06G1030500	MD06G1030500	BR-signaling kinase 2	no|down	yes|down	no|up	no|down	1
					MD13G1016000	MD13G1016000	purple acid phosphatase 3	no|up	yes|up	no|down	no|up	1
					MD17G1086700	MD17G1086700	myb domain protein 15	no|up	yes|down	yes|up	no|down	2
					MD07G1148900	MD07G1148900	RING/U-box superfamily protein	no|down	yes|up	no|down	yes|up	2
					MD17G1141300	MD17G1141300	K-box region and MADS-box transcription factor family protein	no|down	yes|down	no|up	no|down	1
					MD14G1169600	MD14G1169600	cytochrome P450	no|down	yes|down	no|up	no|up	1
					MD07G1236200	MD07G1236200	Leucine-rich repeat protein kinase family protein	no|up	no|down	yes|up	no|up	1
					MD17G1141900	MD17G1141900	Integrin-linked protein kinase family	no|up	no|down	no|down	yes|down	1
					MD15G1162600	MD15G1162600		no|down	yes|down	no|up	no|down	1
					MD13G1210200	MD13G1210200	Protein of unknown function	yes|up	no|down	yes|up	no|up	2
					MD05G1139000	MD05G1139000	Protein phosphatase 2C family protein	no|down	yes|down	no|up	no|down	1
					MD06G1142200	MD06G1142200	purple acid phosphatase 27	no|down	yes|down	no|down	no|down	1
					MD09G1163300	MD09G1163300	Ubiquitin-specific protease family C19-related protein	no|up	no|down	no|up	yes|down	1
					MD04G1137000	MD04G1137000	S-locus lectin protein kinase family protein	no|no test	no|down	no|down	yes|down	1
					MD12G1193200	MD12G1193200	Disease resistance protein (TIR-NBS-LRR class) family	no|up	yes|down	yes|up	no|down	2
					MD12G1113000	MD12G1113000	Heavy metal transport/detoxification superfamily protein	no|down	yes|down	yes|up	yes|down	3
					MD07G1173200	MD07G1173200	RNI-like superfamily protein	no|down	no|up	no|down	yes|up	1
					MD02G1001900	MD02G1001900	Zinc-binding dehydrogenase family protein	no|up	yes|down	yes|up	no|down	2
					MD12G1228400	MD12G1228400		no|up	no|down	no|down	yes|down	1
					MD02G1159100	MD02G1159100	Protein kinase superfamily protein	no|down	yes|down	no|up	yes|down	2
					MD06G1079900	MD06G1079900	Arabidopsis thaliana protein of unknown function (DUF821)	no|down	yes|down	no|up	no|down	1
					MD12G1119500	MD12G1119500	Protein kinase superfamily protein	no|down	yes|down	no|up	no|down	1
					MD07G1228500	MD07G1228500	dehydration-induced protein (ERD15)	no|down	yes|down	no|up	no|down	1
					MD04G1019600	MD04G1019600	indole-3-acetate beta-D-glucosyltransferase	no|up	no|down	no|down	yes|down	1
					MD08G1127900	MD08G1127900	Galactose oxidase/kelch repeat superfamily protein	no|up	yes|down	no|up	no|down	1
					MD10G1214100	MD10G1214100		no|down	yes|down	no|up	no|down	1
					MD06G1166200	MD06G1166200	Octicosapeptide/Phox/Bem1p family protein	no|up	yes|down	yes|up	no|up	2
					MD16G1250700	MD16G1250700	Protein of unknown function (DUF177)	no|down	yes|down	no|up	no|up	1
					MD12G1079700	MD12G1079700		no|up	yes|up	no|down	no|up	1
					MD02G1232800	MD02G1232800	tubulin folding cofactor A (KIESEL)	no|down	no|up	no|up	yes|up	1
					MD01G1213900	MD01G1213900	Ubiquitin-associated/translation elongation factor EF1B protein	no|down	no|up	no|up	yes|up	1
					MD14G1040600	MD14G1040600		no|down	yes|down	no|up	no|down	1
					MD15G1265500	MD15G1265500	Major facilitator superfamily protein	no|up	yes|down	yes|up	no|down	2
					MD14G1195900	MD14G1195900		no|down	no|down	no|up	yes|up	1
					MD05G1121200	MD05G1121200	ubiquitin-conjugating enzyme 10	no|down	yes|down	no|up	yes|down	2
					MD06G1060000	MD06G1060000	Eukaryotic aspartyl protease family protein	no|no test	yes|down	no|up	no|down	1
					MD01G1025400	MD01G1025400	Probable glucan 1	no|down	yes|down	no|up	no|down	1
					MD03G1090500	MD03G1090500	RHOMBOID-like 1	no|up	yes|up	no|down	no|up	1
					MD16G1195800	MD16G1195800	Protein of unknown function (DUF1677)	no|down	yes|down	no|up	yes|down	2
					MD10G1063400	MD10G1063400	5'-deoxyadenosine deaminase	no|down	no|up	no|up	yes|up	1
					MD10G1143400	MD10G1143400	hydroxy methylglutaryl CoA reductase 1	yes|up	yes|down	yes|up	yes|down	4
					MD00G1093400	MD00G1093400	subtilase family protein	no|down	yes|down	no|up	no|down	1
					MD02G1189200	MD02G1189200	phytosulfokine 6 precursor	no|up	yes|down	no|up	no|down	1
					MD01G1069800	MD01G1069800	Ribosomal L5P family protein	no|down	yes|up	no|down	yes|up	2
					MD16G1129900	MD16G1129900	CCR-like	no|down	no|up	no|up	yes|up	1
					MD15G1321600	MD15G1321600	S-adenosyl-L-methionine-dependent methyltransferases superfamily protein	no|down	yes|down	no|up	no|down	1
					MD03G1256000	MD03G1256000	Protein of unknown function (DUF506)	no|up	yes|down	yes|up	no|down	2
					MD13G1032500	MD13G1032500	Sec-independent periplasmic protein translocase	no|up	yes|up	no|down	no|up	1
					MD10G1311000	MD10G1311000	terpene synthase 02	no|up	yes|up	no|down	no|down	1
					MD17G1252600	MD17G1252600		no|up	no|down	no|up	yes|down	1
					MD12G1091200	MD12G1091200	Protein of unknown function	no|down	yes|down	no|up	no|down	1
					MD16G1215400	MD16G1215400		no|down	yes|down	no|up	no|up	1
					MD15G1037300	MD15G1037300	Glycosyl hydrolase family protein with chitinase insertion domain	no|down	yes|down	no|up	no|down	1
					MD09G1113700	MD09G1113700	Protein of unknown function	no|up	yes|up	no|down	no|up	1
					MD11G1179700	MD11G1179700	Bifunctional inhibitor/lipid-transfer protein/seed storage 2S albumin superfamily protein	no|down	yes|down	no|down	yes|down	2
					MD04G1187000	MD04G1187000	Pentatricopeptide repeat (PPR) superfamily protein	no|up	no|down	no|down	yes|down	1
					MD09G1075000	MD09G1075000	Pollen Ole e 1 allergen and extensin family protein	yes|down	yes|down	no|down	no|down	2
					MD17G1282000	MD17G1282000	RING/U-box superfamily protein	no|down	yes|down	no|up	no|up	1
					MD09G1277600	MD09G1277600	homeodomain GLABROUS 11	no|up	no|down	no|down	yes|down	1
					MD01G1066900	MD01G1066900	calmodulin-binding receptor-like cytoplasmic kinase 2	no|up	no|down	no|down	yes|down	1
					MD02G1249700	MD02G1249700	RING/U-box superfamily protein	yes|up	no|down	no|up	no|down	1
					MD10G1048100	MD10G1048100	Ribosomal protein L33 family protein	no|down	yes|down	no|up	no|down	1
					MD17G1267600	MD17G1267600	microsomal glutathione s-transferase	no|no test	yes|down	no|down	yes|down	2
					MD14G1230300	MD14G1230300	UDP-Glycosyltransferase superfamily protein	no|up	yes|down	no|up	yes|down	2
					MD07G1073500	MD07G1073500	Disease resistance protein (TIR-NBS-LRR class) family	no|down	yes|down	no|up	no|down	1
					MD10G1080100	MD10G1080100	polyol/monosaccharide transporter 5	no|down	yes|down	no|up	no|down	1
					MD04G1180400	MD04G1180400	Protein kinase superfamily protein	no|down	yes|down	no|up	no|down	1
					MD13G1284800	MD13G1284800	cytochrome P450	no|down	yes|down	no|down	yes|down	2
					MD15G1050800	MD15G1050800	Duplicated homeodomain-like superfamily protein	no|up	yes|down	no|up	no|down	1
					MD00G1126700	MD00G1126700	GRAM domain-containing protein / ABA-responsive protein-related	no|down	yes|down	no|down	no|down	1
					MD03G1273400	MD03G1273400		no|down	yes|up	no|down	no|up	1
					MD15G1351800	MD15G1351800	nodulin MtN21 /EamA-like transporter family protein	no|down	yes|down	no|up	yes|down	2
					MD11G1056600	MD11G1056600	Protein phosphatase 2C family protein	no|down	yes|down	no|up	no|down	1
					MD03G1152100	MD03G1152100	Polynucleotidyl transferase	no|up	no|down	yes|up	no|up	1
					MD15G1032200	MD15G1032200	NAC domain containing protein 28	no|up	yes|down	no|up	no|down	1
					MD11G1286700	MD11G1286700	RAD3-like DNA-binding helicase protein	no|up	no|up	no|down	yes|down	1
					MD15G1057600	MD15G1057600	cytochrome P450	no|down	yes|down	no|down	yes|down	2
					MD09G1150900	MD09G1150900	Ca2+ activated outward rectifying K+ channel 6	no|up	yes|up	no|down	no|up	1
					MD06G1128700	MD06G1128700	inositol polyphosphate kinase 2 alpha	no|down	yes|down	no|up	no|down	1
					MD15G1083700	MD15G1083700	plant glycogenin-like starch initiation protein 3	no|up	yes|down	no|up	no|down	1
					MD03G1205300	MD03G1205300	fatty acid desaturase A	no|up	yes|up	no|down	yes|up	2
					MD03G1175000	MD03G1175000	Chaperonin-like RbcX protein	no|down	yes|down	no|down	no|down	1
					MD00G1143500	MD00G1143500	WRKY DNA-binding protein 40	no|up	yes|down	no|up	no|down	1
					MD08G1214200	MD08G1214200	peroxin-12	no|down	yes|down	no|up	no|down	1
					MD02G1246600	MD02G1246600	Protein kinase superfamily protein	no|up	yes|down	no|up	no|down	1
					MD07G1091300	MD07G1091300	GroES-like family protein	no|down	no|up	no|down	yes|up	1
					MD11G1034400	MD11G1034400	NB-ARC domain-containing disease resistance protein	no|down	yes|down	no|up	no|down	1
					MD11G1215200	MD11G1215200	APS reductase 3	no|up	yes|down	no|up	no|down	1
					MD15G1059600	MD15G1059600	glutamate receptor 2.7	no|up	yes|down	no|up	no|down	1
					MD17G1197300	MD17G1197300	CASC3/Barentsz eIF4AIII binding	yes|up	no|up	no|down	yes|down	2
					MD13G1057000	MD13G1057000	Cytochrome P450 superfamily protein	no|down	yes|down	no|down	no|down	1
					MD11G1231700	MD11G1231700	FAD/NAD(P)-binding oxidoreductase family protein	no|up	yes|down	no|up	yes|down	2
					MD16G1068100	MD16G1068100	EXS (ERD1/XPR1/SYG1) family protein	no|up	no|down	no|up	yes|down	1
					MD11G1077700	MD11G1077700	NB-ARC domain-containing disease resistance protein	yes|up	no|up	no|down	yes|down	2
					MD05G1043500	MD05G1043500	metacaspase 1	no|up	yes|down	no|up	yes|down	2
					MD00G1203600	MD00G1203600	NB-ARC domain-containing disease resistance protein	no|up	yes|down	no|up	no|down	1
					MD02G1028800	MD02G1028800	early nodulin-like protein 14	no|down	yes|down	no|up	no|down	1
					MD01G1034500	MD01G1034500	Peroxidase superfamily protein	no|down	no|down	no|up	yes|down	1
					MD07G1159900	MD07G1159900	Protein of unknown function	no|up	yes|up	no|down	no|down	1
					MD06G1098100	MD06G1098100	Protein of unknown function	no|down	yes|down	no|down	yes|down	2
					MD13G1160700	MD13G1160700	MLP-like protein 423	no|up	yes|down	no|up	no|down	1
					MD15G1026100	MD15G1026100	DNA glycosylase superfamily protein	no|down	no|up	no|down	yes|up	1
					MD02G1015200	MD02G1015200	HXXXD-type acyl-transferase family protein	no|up	yes|up	no|down	no|up	1
					MD01G1234500	MD01G1234500	exportin 1A	no|up	no|down	no|down	yes|down	1
					MD04G1047500	MD04G1047500	conserved peptide upstream open reading frame 37	no|up	no|down	no|down	yes|down	1
					MD00G1203000	MD00G1203000		no|up	yes|down	no|up	yes|down	2
					MD05G1338400	MD05G1338400	Protein of unknown function (DUF506)	no|down	yes|down	no|up	no|up	1
					MD00G1160200	MD00G1160200	ATP-binding cassette A2	yes|up	no|up	no|down	no|down	1
					MD02G1056200	MD02G1056200	Fibronectin type III domain-containing protein	no|up	no|down	no|up	yes|down	1
					MD07G1174400	MD07G1174400	Acyl-CoA N-acyltransferases (NAT) superfamily protein	no|down	yes|up	no|down	no|up	1
					MD07G1022600	MD07G1022600	Protein of unknown function (DUF793)	yes|up	yes|down	yes|up	yes|down	4
					MD11G1091200	MD11G1091200	Encodes a protein involved in salt tolerance	no|down	yes|down	no|up	no|down	1
					MD16G1043700	MD16G1043700	alpha-xylosidase 1	no|down	yes|down	no|up	no|down	1
					MD00G1060400	MD00G1060400	plasmodesmata-located protein 2	no|down	yes|down	no|up	no|down	1
					MD01G1005700	MD01G1005700	histone deacetylase 14	no|down	yes|down	no|up	no|down	1
					MD07G1198800	MD07G1198800	Protein of unknown function (DUF506)	no|down	yes|down	no|down	no|down	1
					MD05G1225200	MD05G1225200	ARM repeat superfamily protein	yes|up	no|up	no|down	yes|down	2
					MD02G1148100	MD02G1148100	Sec14p-like phosphatidylinositol transfer family protein	no|down	yes|down	no|down	yes|down	2
					MD04G1139500	MD04G1139500	glutathione S-transferase TAU 8	no|down	yes|down	no|up	no|down	1
					MD09G1176600	MD09G1176600	Dormancy/auxin associated family protein	no|down	yes|down	no|up	no|down	1
					MD16G1198700	MD16G1198700	Plant protein of unknown function (DUF828) with plant pleckstrin homology-like region	no|down	yes|down	no|up	no|down	1
					MD08G1083600	MD08G1083600	NB-ARC domain-containing disease resistance protein	no|up	no|down	no|up	yes|down	1
					MD03G1051100	MD03G1051100	cinnamate-4-hydroxylase	no|up	yes|down	no|up	no|down	1
					MD16G1105900	MD16G1105900	ARM repeat superfamily protein	no|down	yes|down	no|up	no|down	1
					MD15G1088700	MD15G1088700		no|up	no|down	no|down	yes|down	1
					MD00G1148600	MD00G1148600		no|down	no|up	no|up	yes|up	1
					MD02G1011100	MD02G1011100	Glycosyl hydrolase family protein with chitinase insertion domain	no|down	yes|down	no|up	no|up	1
					MD15G1159800	MD15G1159800	KNOTTED1-like homeobox gene 3	no|up	yes|down	yes|up	no|down	2
					MD00G1193100	MD00G1193100	Protein of unknown function	no|up	no|down	yes|up	no|down	1
					MD05G1042900	MD05G1042900	EXORDIUM like 2	no|down	yes|up	no|up	yes|up	2
					MD03G1095300	MD03G1095300	actin-11	no|down	no|up	no|down	yes|up	1
					MD01G1062000	MD01G1062000	disease resistance family protein / LRR family protein	yes|up	no|down	yes|up	no|down	2
					MD15G1155800	MD15G1155800	response regulator 12	no|down	yes|down	no|up	no|down	1
					MD15G1204200	MD15G1204200	Pyridoxal phosphate phosphatase-related protein	yes|down	yes|down	no|up	no|down	2
					MD12G1064400	MD12G1064400	nucleolar protein gar2-related	no|down	yes|down	no|down	yes|down	2
					MD17G1152800	MD17G1152800	Subtilase family protein	no|down	yes|down	yes|up	no|up	2
					MD07G1237500	MD07G1237500	Ribosomal protein L16p/L10e family protein	no|down	yes|up	no|down	no|up	1
					MD16G1214100	MD16G1214100	2-oxoglutarate (2OG) and Fe(II)-dependent oxygenase superfamily protein	no|down	yes|down	no|down	yes|down	2
					MD15G1229800	MD15G1229800	Protein phosphatase 2C family protein	no|down	yes|down	no|up	no|down	1
					MD12G1059500	MD12G1059500	NAD(P)-binding Rossmann-fold superfamily protein	no|up	yes|up	no|down	no|up	1
					MD14G1001000	MD14G1001000	NAC domain containing protein 47	no|up	yes|down	no|up	yes|down	2
					MD17G1132900	MD17G1132900	photosystem II subunit P-1	yes|down	yes|down	no|up	no|up	2
					MD05G1171400	MD05G1171400	Integrase-type DNA-binding superfamily protein	no|down	yes|down	no|up	yes|down	2
					MD12G1249100	MD12G1249100		no|up	no|down	no|down	yes|down	1
					MD04G1133600	MD04G1133600		no|no test	yes|down	no|up	no|down	1
					MD12G1231000	MD12G1231000	acyl carrier protein 4	no|down	yes|up	no|down	no|up	1
					MD04G1101100	MD04G1101100		no|up	no|down	no|down	yes|down	1
					MD13G1031400	MD13G1031400		yes|down	no|up	no|down	yes|up	2
					MD13G1208400	MD13G1208400	Serine protease inhibitor	no|no test	yes|down	no|up	no|down	1
					MD05G1031200	MD05G1031200		no|down	yes|down	no|up	no|down	1
					MD15G1250400	MD15G1250400	aldehyde dehydrogenase 3F1	no|up	yes|up	no|down	no|up	1
					MD13G1022100	MD13G1022100	GRAS family transcription factor family protein	no|up	yes|down	yes|up	no|up	2
					MD12G1240400	MD12G1240400	NAD(P)-linked oxidoreductase superfamily protein	no|down	yes|down	no|up	no|down	1
					MD13G1043200	MD13G1043200	Major facilitator superfamily protein	no|down	yes|down	no|down	no|down	1
					MD17G1113400	MD17G1113400	photosystem II light harvesting complex gene 2.2	yes|down	no|down	no|up	no|up	1
					MD15G1136000	MD15G1136000	Regulator of chromosome condensation (RCC1) family protein	no|down	yes|down	no|up	no|down	1
					MD10G1061100	MD10G1061100	SAUR-like auxin-responsive protein family	no|down	yes|up	no|down	no|up	1
					MD05G1156100	MD05G1156100	Protein of unknown function	no|down	no|up	no|up	yes|up	1
					MD15G1154600	MD15G1154600	LJRHL1-like 1	no|down	yes|down	no|up	no|down	1
					MD01G1181700	MD01G1181700	Leucine-rich repeat protein kinase family protein	no|down	yes|down	no|up	no|up	1
					MD02G1010500	MD02G1010500	temperature-induced lipocalin	no|down	yes|down	no|up	no|down	1
					MD05G1039500	MD05G1039500	lectin protein kinase family protein	no|up	yes|down	yes|up	no|down	2
					MD00G1035800	MD00G1035800	Protein of unknown function	yes|down	yes|down	no|up	no|up	2
					MD17G1040300	MD17G1040300	zinc finger (AN1-like) family protein	no|down	no|down	yes|up	yes|up	2
					MD01G1052700	MD01G1052700	NAD(P)-binding Rossmann-fold superfamily protein	no|up	yes|down	no|down	yes|down	2
					MD08G1024700	MD08G1024700	translocon at the inner envelope membrane of chloroplasts 20	no|down	yes|up	no|down	no|up	1
					MD17G1108000	MD17G1108000	Protein of unknown function	no|up	no|down	yes|up	no|down	1
					MD10G1234400	MD10G1234400	phloem protein 2-A10	no|down	yes|down	no|up	no|down	1
					MD13G1049100	MD13G1049100	nudix hydrolase 1	no|down	yes|down	no|up	no|down	1
					MD02G1016900	MD02G1016900	S-adenosyl-L-methionine-dependent methyltransferases superfamily protein	no|up	yes|up	no|down	no|up	1
					MD05G1092300	MD05G1092300	Auxin-responsive GH3 family protein	yes|up	no|up	no|down	yes|down	2
					MD09G1157100	MD09G1157100	cation exchanger 2	no|down	yes|down	no|down	no|down	1
					MD13G1005800	MD13G1005800	Fe superoxide dismutase 3	no|no test	yes|down	no|up	no|down	1
					MD09G1042700	MD09G1042700	methyltransferases	no|up	yes|up	no|down	no|up	1
					MD14G1019200	MD14G1019200	Basic-leucine zipper (bZIP) transcription factor family protein	no|up	yes|down	no|up	no|down	1
					MD06G1232000	MD06G1232000	nudix hydrolase homolog 17	yes|up	yes|down	yes|up	no|down	3
					MD07G1142400	MD07G1142400	Protein of unknown function	yes|up	yes|down	yes|up	no|down	3
					MD12G1158500	MD12G1158500	O-fucosyltransferase family protein	no|up	yes|down	no|up	no|down	1
					MD02G1254800	MD02G1254800	long-chain base1	no|up	no|down	no|down	yes|down	1
					MD15G1027100	MD15G1027100	Leucine-rich repeat protein kinase family protein	no|down	yes|down	no|up	no|down	1
					MD00G1191200	MD00G1191200		no|down	yes|down	no|up	no|down	1
					MD12G1182100	MD12G1182100		no|down	yes|down	no|down	no|down	1
					MD15G1428700	MD15G1428700	2Fe-2S ferredoxin-like superfamily protein	no|down	yes|down	no|up	no|down	1
					MD07G1075600	MD07G1075600	phosphate transporter traffic facilitator1	no|down	yes|down	no|up	no|down	1
					MD01G1213600	MD01G1213600	multidrug resistance-associated protein 14	no|up	yes|down	no|down	yes|down	2
					MD00G1142600	MD00G1142600	oxophytodienoate-reductase 3	no|up	yes|down	no|up	yes|down	2
					MD02G1070200	MD02G1070200	disease resistance protein (TIR-NBS-LRR class)	no|up	no|down	no|down	yes|down	1
					MD15G1348900	MD15G1348900	alpha-fucosidase 1	no|up	yes|down	no|up	no|down	1
					MD11G1298900	MD11G1298900		no|down	no|up	no|down	yes|up	1
					MD10G1279800	MD10G1279800	Protein of unknown function (DUF640)	no|down	no|up	no|down	yes|up	1
					MD09G1088000	MD09G1088000	Ankyrin repeat family protein	no|up	yes|up	no|down	yes|up	2
					MD13G1112000	MD13G1112000	NAD(P)-binding Rossmann-fold superfamily protein	no|up	yes|up	no|down	no|up	1
					MD01G1187600	MD01G1187600	glycosyltransferase 18	no|up	yes|down	no|up	no|down	1
					MD16G1047700	MD16G1047700	AP2/B3 transcription factor family protein	yes|up	yes|down	yes|up	no|down	3
					MD13G1085200	MD13G1085200	response regulator 3	no|up	no|down	yes|up	no|up	1
					MD09G1208800	MD09G1208800	AMP-dependent synthetase and ligase family protein	no|up	no|down	no|down	yes|down	1
					MD07G1024100	MD07G1024100	NB-ARC domain-containing disease resistance protein	no|up	no|down	no|down	yes|down	1
					MD13G1082000	MD13G1082000	Glutathione S-transferase family protein	no|up	no|down	no|down	yes|down	1
					MD15G1249700	MD15G1249700	GATA transcription factor 5	no|down	yes|down	no|up	yes|down	2
					MD05G1115300	MD05G1115300	Protein of unknown function	no|up	yes|down	no|up	no|down	1
					MD16G1259200	MD16G1259200	Leucine-rich repeat protein kinase family protein	no|down	yes|down	no|up	no|down	1
					MD03G1028000	MD03G1028000	F-box family protein	no|up	no|up	no|down	yes|down	1
					MD08G1190800	MD08G1190800	ENTH/ANTH/VHS superfamily protein	yes|up	no|down	yes|up	no|up	2
					MD15G1404300	MD15G1404300		no|up	no|down	no|down	yes|down	1
					MD09G1201500	MD09G1201500	oxidative stress 3	no|down	yes|down	no|up	yes|down	2
					MD02G1318600	MD02G1318600	proline-rich family protein	no|up	yes|up	no|down	no|up	1
					MD01G1026200	MD01G1026200	Protein of unknown function (DUF630 and DUF632)	no|down	yes|down	no|up	no|down	1
					MD09G1199700	MD09G1199700	GDSL-like Lipase/Acylhydrolase superfamily protein	no|down	yes|down	no|down	yes|down	2
					MD07G1224900	MD07G1224900	UDP-glucose pyrophosphorylase 3	no|up	yes|down	yes|up	no|down	2
					MD14G1143800	MD14G1143800	Protein kinase superfamily protein	no|down	yes|down	no|down	yes|down	2
					MD06G1213300	MD06G1213300	cytochrome P450	no|down	yes|down	no|up	no|up	1
					MD01G1209000	MD01G1209000	Heavy metal transport/detoxification superfamily protein	no|up	yes|down	yes|up	no|down	2
					MD17G1049200	MD17G1049200	RNA-binding (RRM/RBD/RNP motifs) family protein	no|down	yes|up	no|down	no|up	1
					MD12G1110100	MD12G1110100	5'-AMP-activated protein kinase-related	no|up	yes|down	no|up	no|down	1
					MD15G1263900	MD15G1263900	Cytochrome P450 superfamily protein	no|up	yes|down	no|down	yes|down	2
					MD07G1254900	MD07G1254900		no|up	yes|down	no|up	no|down	1
					MD10G1258700	MD10G1258700	CBL-interacting protein kinase 23	yes|up	yes|up	no|up	no|up	2
					MD13G1247900	MD13G1247900		no|up	no|down	no|down	yes|down	1
					MD15G1242000	MD15G1242000	Protein of unknown function	no|up	no|down	yes|up	no|down	1
					MD11G1082100	MD11G1082100	calmodulin-binding receptor-like cytoplasmic kinase 1	no|down	yes|down	no|up	no|down	1
					MD03G1219300	MD03G1219300	Protein of unknown function (DUF761)	no|up	yes|down	no|up	yes|down	2
					MD15G1010300	MD15G1010300	RAC-like GTP binding protein 5	no|down	yes|down	no|down	yes|down	2
					MD09G1262800	MD09G1262800	pfkB-like carbohydrate kinase family protein	no|down	yes|up	no|down	yes|up	2
					MD11G1152500	MD11G1152500	Eukaryotic aspartyl protease family protein	no|down	yes|down	no|up	no|down	1
					MD12G1178300	MD12G1178300	Protein of unknown function	no|up	yes|up	no|down	no|up	1
					MD07G1211200	MD07G1211200	RING/FYVE/PHD zinc finger superfamily protein	no|down	yes|down	no|up	no|down	1
					MD07G1042900	MD07G1042900		no|down	yes|down	no|up	no|down	1
					MD00G1101700	MD00G1101700	cysteine-rich RLK (RECEPTOR-like protein kinase) 26	no|down	yes|down	no|up	no|down	1
					MD04G1218500	MD04G1218500	cysteine synthase D1	no|down	yes|down	no|up	no|down	1
					MD03G1184200	MD03G1184200	Pyridoxal-5'-phosphate-dependent enzyme family protein	no|down	yes|down	no|up	no|down	1
					MD01G1049300	MD01G1049300	BON association protein 2	yes|up	yes|down	no|up	no|down	2
					MD02G1168700	MD02G1168700	NAD(P)-binding Rossmann-fold superfamily protein	no|up	no|down	no|down	yes|down	1
					MD15G1157500	MD15G1157500	Minichromosome maintenance (MCM2/3/5) family protein	no|up	yes|up	no|down	no|up	1
					MD07G1151100	MD07G1151100		yes|up	no|down	yes|up	no|down	2
					MD17G1244600	MD17G1244600	alpha/beta-Hydrolases superfamily protein	no|down	yes|down	no|up	no|down	1
					MD12G1008700	MD12G1008700	HSP20-like chaperones superfamily protein	yes|down	yes|down	no|up	no|up	2
					MD06G1013900	MD06G1013900	UDP-glucosyl transferase 73C7	no|up	yes|down	yes|up	no|down	2
					MD16G1094600	MD16G1094600	DC1 domain-containing protein	no|down	yes|down	no|down	yes|down	2
					MD07G1248400	MD07G1248400		no|up	yes|down	no|up	yes|down	2
					MD17G1150200	MD17G1150200	Dormancy/auxin associated family protein	yes|down	yes|down	no|up	no|down	2
					MD08G1123300	MD08G1123300	basic leucine zipper 9	no|down	yes|down	no|down	yes|down	2
					MD16G1274200	MD16G1274200		yes|up	yes|down	yes|up	no|down	3
					MD01G1095200	MD01G1095200	Calcium-binding endonuclease/exonuclease/phosphatase family	no|down	yes|down	no|up	no|down	1
					MD15G1187400	MD15G1187400	multiprotein bridging factor 1C	no|down	yes|down	no|up	no|up	1
					MD07G1203700	MD07G1203700	protein phosphatase 2CA	yes|up	no|down	yes|up	no|down	2
					MD13G1033900	MD13G1033900	Cytochrome P450 superfamily protein	no|no test	yes|down	no|up	no|down	1
					MD02G1039800	MD02G1039800	Homeodomain-like superfamily protein	no|down	yes|down	no|up	yes|down	2
					MD15G1290500	MD15G1290500	Tetratricopeptide repeat (TPR)-like superfamily protein	no|down	no|up	no|up	yes|up	1
					MD00G1012300	MD00G1012300	Protein kinase superfamily protein	no|down	yes|down	no|up	yes|down	2
					MD06G1129700	MD06G1129700	Protein Transporter	no|down	no|up	no|up	yes|up	1
					MD12G1219300	MD12G1219300	Domain of unknown function (DUF1995)	no|down	no|down	no|down	yes|down	1
					MD10G1328100	MD10G1328100	ethylene-forming enzyme	no|up	yes|up	no|down	yes|up	2
					MD08G1074100	MD08G1074100	hydroxyproline-rich glycoprotein family protein	no|down	no|down	no|up	yes|up	1
					MD17G1210900	MD17G1210900	blue-copper-binding protein	yes|up	yes|down	yes|up	no|no test	3
					MD05G1074200	MD05G1074200	2-oxoglutarate (2OG) and Fe(II)-dependent oxygenase superfamily protein	no|up	no|down	no|down	yes|down	1
					MD10G1264000	MD10G1264000	NAD(P)-binding Rossmann-fold superfamily protein	no|down	yes|down	no|up	no|down	1
					MD07G1155000	MD07G1155000	P-loop containing nucleoside triphosphate hydrolases superfamily protein	yes|up	no|up	yes|up	no|up	2
					MD02G1143900	MD02G1143900	Protein of unknown function	no|down	yes|down	no|up	no|up	1
					MD17G1124900	MD17G1124900	UDP-glucosyl transferase 85A3	no|up	yes|down	no|up	no|down	1
					MD10G1276200	MD10G1276200	KNOX/ELK homeobox transcription factor	no|up	no|down	no|down	yes|down	1
					MD05G1297300	MD05G1297300		no|up	no|up	no|down	yes|down	1
					MD13G1168700	MD13G1168700		yes|down	no|down	no|up	yes|up	2
					MD12G1048500	MD12G1048500	ubiquitin-specific protease 13	no|down	yes|down	no|up	no|down	1
					MD12G1034200	MD12G1034200	ovate family protein 13	no|down	yes|down	no|up	no|down	1
					MD10G1261700	MD10G1261700	Glycosyl hydrolase superfamily protein	no|down	yes|down	no|up	no|down	1
					MD12G1045100	MD12G1045100	Protein of unknown function	no|up	yes|down	no|up	no|down	1
					MD02G1129400	MD02G1129400	Seven transmembrane MLO family protein	no|up	no|down	no|down	yes|down	1
					MD10G1271000	MD10G1271000	K-box region and MADS-box transcription factor family protein	no|down	yes|down	no|up	no|up	1
					MD15G1014400	MD15G1014400	Transcriptional factor B3 family protein / auxin-responsive factor AUX/IAA-related	no|down	yes|down	no|up	no|up	1
					MD13G1192100	MD13G1192100	Sec14p-like phosphatidylinositol transfer family protein	no|down	yes|down	no|up	no|down	1
					MD03G1136800	MD03G1136800	pleiotropic drug resistance 6	no|up	yes|down	no|up	yes|down	2
					MD00G1017300	MD00G1017300	Plant stearoyl-acyl-carrier-protein desaturase family protein	no|up	yes|up	no|down	no|up	1
					MD04G1239300	MD04G1239300	F-box family protein	no|up	no|down	yes|up	no|up	1
					MD06G1063100	MD06G1063100	Flavin-binding monooxygenase family protein	no|down	no|up	no|up	yes|up	1
					MD07G1009600	MD07G1009600		no|down	yes|down	no|down	yes|down	2
					MD15G1077000	MD15G1077000	N-terminal nucleophile aminohydrolases (Ntn hydrolases) superfamily protein	no|down	yes|down	no|down	yes|down	2
					MD10G1296500	MD10G1296500	Aluminium induced protein with YGL and LRDR motifs	no|up	yes|down	yes|up	no|down	2
					MD15G1287500	MD15G1287500	Granulin repeat cysteine protease family protein	no|down	no|down	no|down	yes|down	1
					MD03G1071300	MD03G1071300	NB-ARC domain-containing disease resistance protein	no|up	no|down	no|down	yes|down	1
					MD07G1288100	MD07G1288100	gamma-irradiation and mitomycin c induced 1	no|up	yes|up	no|down	no|up	1
					MD16G1075200	MD16G1075200	Protein of unknown function	no|up	yes|down	yes|up	no|down	2
					MD17G1099700	MD17G1099700		yes|down	no|down	no|down	no|down	1
					MD01G1225700	MD01G1225700	P-loop containing nucleoside triphosphate hydrolases superfamily protein	no|down	yes|down	no|up	no|down	1
					MD14G1036000	MD14G1036000	Protein of unknown function	no|up	yes|down	yes|up	no|down	2
					MD08G1031400	MD08G1031400	HAD-superfamily hydrolase	no|down	yes|down	no|down	yes|down	2
					MD09G1079400	MD09G1079400	NSP-interacting kinase 1	no|down	yes|down	no|down	yes|down	2
					MD13G1176300	MD13G1176300	histidine-containing phosphotransmitter 1	no|down	yes|down	no|up	no|up	1
					MD03G1103100	MD03G1103100	Ankyrin repeat family protein	no|down	yes|down	yes|up	no|up	2
					MD07G1280800	MD07G1280800	UDP-glucosyl transferase 88A1	no|down	yes|down	no|up	no|down	1
					MD11G1272500	MD11G1272500	senescence-related gene 1	no|down	yes|down	no|up	no|down	1
					MD13G1238500	MD13G1238500		no|down	yes|up	no|down	no|up	1
					MD04G1082300	MD04G1082300	beta vacuolar processing enzyme	no|up	no|down	no|up	yes|down	1
					MD08G1174400	MD08G1174400		no|down	yes|down	no|up	no|down	1
					MD15G1173000	MD15G1173000	Plant haem oxygenase (decyclizing) family protein	no|down	yes|up	no|down	yes|up	2
					MD05G1306400	MD05G1306400	glutamate receptor 2.7	no|down	yes|down	no|up	no|down	1
					MD09G1009800	MD09G1009800	Major facilitator superfamily protein	no|down	yes|down	no|up	no|down	1
					MD12G1099800	MD12G1099800	Protein of unknown function	no|down	yes|up	no|down	no|up	1
					MD15G1278600	MD15G1278600	Disease resistance protein (CC-NBS-LRR class) family	no|down	yes|down	no|up	no|down	1
					MD13G1097000	MD13G1097000	Protein of Unknown Function (DUF239)	no|up	yes|down	no|down	yes|down	2
					MD16G1146700	MD16G1146700	ATP-citrate lyase A-3	no|down	no|up	no|up	yes|up	1
					MD05G1311800	MD05G1311800	dormancy-associated protein-like 1	no|up	yes|up	no|down	no|up	1
					MD12G1220000	MD12G1220000	peroxisomal adenine nucleotide carrier 2	no|up	yes|down	yes|up	no|down	2
					MD12G1182800	MD12G1182800	Pentatricopeptide repeat (PPR) superfamily protein	no|up	yes|up	no|down	no|up	1
					MD10G1150600	MD10G1150600	Polynucleotidyl transferase	no|up	yes|down	no|up	no|down	1
					MD09G1107000	MD09G1107000	Protein of unknown function	yes|down	yes|down	no|up	yes|down	3
					MD13G1084300	MD13G1084300		no|up	yes|down	yes|up	no|up	2
					MD04G1238300	MD04G1238300	Malectin/receptor-like protein kinase family protein	yes|up	no|up	no|up	no|down	1
					MD10G1097200	MD10G1097200	GroES-like zinc-binding alcohol dehydrogenase family protein	no|up	yes|down	no|up	yes|down	2
					MD01G1170900	MD01G1170900	Leucine-rich repeat protein kinase family protein	no|no test	yes|down	no|down	yes|down	2
					MD06G1201700	MD06G1201700	Cytochrome P450 superfamily protein	no|no test	yes|down	no|down	no|down	1
					MD15G1076600	MD15G1076600	myb domain protein 73	yes|up	yes|down	no|up	yes|down	3
					MD13G1015000	MD13G1015000	C2H2-like zinc finger protein	no|down	yes|down	no|down	yes|down	2
					MD06G1080800	MD06G1080800	heavy metal atpase 5	no|no test	yes|down	no|up	no|down	1
					MD16G1108900	MD16G1108900	HXXXD-type acyl-transferase family protein	no|up	no|down	no|down	yes|down	1
					MD13G1244800	MD13G1244800		no|up	no|up	no|down	yes|down	1
					MD15G1386800	MD15G1386800	HXXXD-type acyl-transferase family protein	no|up	yes|down	no|down	yes|down	2
					MD10G1342400	MD10G1342400	Phosphoglycerate mutase family protein	no|up	yes|down	no|up	no|down	1
					MD09G1230400	MD09G1230400	Protein of unknown function	no|down	yes|down	no|up	no|down	1
					MD07G1223100	MD07G1223100	fatty acid desaturase 8	no|up	yes|down	yes|up	no|down	2
					MD03G1028900	MD03G1028900	cellulose synthase like E1	no|down	yes|down	no|up	yes|down	2
					MD09G1275500	MD09G1275500	P-loop containing nucleoside triphosphate hydrolases superfamily protein	no|up	yes|down	no|up	yes|down	2
					MD06G1101600	MD06G1101600	Aminotransferase-like	no|up	yes|down	no|up	no|down	1
					MD14G1002600	MD14G1002600	Methyltransferase-related protein	yes|up	no|down	no|up	no|down	1
					MD00G1204100	MD00G1204100	Protein kinase family protein	no|up	no|down	no|down	yes|down	1
					MD04G1176000	MD04G1176000		no|down	no|up	no|up	yes|up	1
					MD02G1061900	MD02G1061900	indole-3-acetic acid inducible 14	no|up	yes|down	no|up	yes|down	2
					MD14G1232400	MD14G1232400	S-adenosyl-L-methionine-dependent methyltransferases superfamily protein	no|down	yes|down	no|down	yes|down	2
					MD12G1074500	MD12G1074500	oxidoreductase	no|down	yes|down	no|up	no|up	1
					MD05G1210100	MD05G1210100	glutathione S-transferase TAU 19	no|down	yes|down	no|down	yes|down	2
					MD05G1337700	MD05G1337700	cysteine-rich RLK (RECEPTOR-like protein kinase) 10	no|down	yes|down	no|up	no|down	1
					MD02G1067400	MD02G1067400	oxidative stress 3	no|up	yes|up	no|down	no|up	1
					MD17G1104000	MD17G1104000	O-Glycosyl hydrolases family 17 protein	no|up	yes|down	no|up	no|down	1
					MD16G1134400	MD16G1134400	hydroxyproline-rich glycoprotein family protein	no|down	yes|down	no|up	no|down	1
					MD05G1122000	MD05G1122000	SBP (S-ribonuclease binding protein) family protein	yes|up	no|down	yes|up	no|down	2
					MD00G1125400	MD00G1125400	expansin A15	no|up	no|down	no|down	yes|down	1
					MD11G1199800	MD11G1199800	beta-amylase 4	no|up	no|down	no|down	yes|down	1
					MD03G1263800	MD03G1263800	time for coffee	no|down	yes|down	no|up	no|down	1
					MD04G1202000	MD04G1202000	Transducin/WD40 repeat-like superfamily protein	no|up	no|down	yes|up	no|up	1
					MD16G1056900	MD16G1056900	Cytochrome P450 superfamily protein	no|down	no|down	no|down	yes|down	1
					MD02G1303400	MD02G1303400	NAD(P)-binding Rossmann-fold superfamily protein	no|up	yes|down	no|down	yes|down	2
					MD00G1036100	MD00G1036100	cytochrome P450;Alias=MD00G0026800	no|up	no|up	no|up	yes|up	1
					MD17G1248700	MD17G1248700	tetratricopeptide repeat (TPR)-containing protein	no|up	no|down	no|down	yes|down	1
					MD10G1229300	MD10G1229300	Serine protease inhibitor (SERPIN) family protein	no|up	yes|down	no|up	no|down	1
					MD03G1184900	MD03G1184900	Protein of unknown function	no|down	yes|down	no|up	yes|down	2
					MD11G1137200	MD11G1137200		no|up	no|down	no|down	yes|down	1
					MD07G1151800	MD07G1151800	cellular apoptosis susceptibility protein	no|up	no|up	no|down	yes|down	1
					MD12G1238500	MD12G1238500	Protein of unknown function	no|down	yes|down	no|down	yes|down	2
					MD16G1160000	MD16G1160000	MLP-like protein 423	no|down	yes|down	no|down	no|down	1
					MD03G1215500	MD03G1215500	Uncharacterised conserved protein (UCP012943)	no|down	no|down	no|up	yes|up	1
					MD00G1046500	MD00G1046500		no|up	no|down	no|up	yes|down	1
					MD14G1180900	MD14G1180900	myb domain protein 66	no|up	yes|up	no|down	no|up	1
					MD07G1235800	MD07G1235800		no|down	yes|down	no|up	no|down	1
					MD17G1058500	MD17G1058500	dentin sialophosphoprotein-related	no|up	no|down	no|up	yes|down	1
					MD15G1170100	MD15G1170100	blue-copper-binding protein	no|up	yes|up	no|down	yes|up	2
					MD01G1073600	MD01G1073600	BCL-2-associated athanogene 6	no|down	yes|up	no|down	no|up	1
					MD04G1008300	MD04G1008300	Homeodomain-like superfamily protein	no|down	yes|down	no|up	no|down	1
					MD12G1142600	MD12G1142600	Protein kinase superfamily protein	no|down	yes|down	no|up	no|down	1
					MD01G1205400	MD01G1205400	NAD(P)-binding Rossmann-fold superfamily protein	no|up	yes|down	no|down	yes|down	2
					MD04G1068900	MD04G1068900	Major Facilitator Superfamily with SPX (SYG1/Pho81/XPR1) domain-containing protein	no|down	yes|down	no|up	yes|down	2
					MD14G1001800	MD14G1001800	O-Glycosyl hydrolases family 17 protein	no|down	no|up	no|down	yes|up	1
					MD03G1196100	MD03G1196100	RNAse THREE-like protein 2	no|down	yes|down	no|up	yes|down	2
					MD11G1116700	MD11G1116700	Ankyrin repeat family protein	no|down	yes|down	no|up	no|down	1
					MD15G1285900	MD15G1285900	SET domain-containing protein	no|down	yes|down	no|up	no|down	1
					MD15G1383200	MD15G1383200	uncoupling protein 5	no|down	no|down	no|up	yes|up	1
					MD17G1085300	MD17G1085300	Wound-responsive family protein	no|up	yes|down	no|up	no|down	1
					MD17G1085700	MD17G1085700	diacylglycerol kinase 5	no|up	no|down	no|down	yes|down	1
					MD15G1034500	MD15G1034500	Dof-type zinc finger DNA-binding family protein	no|down	yes|down	no|down	yes|down	2
					MD04G1226400	MD04G1226400	WRKY DNA-binding protein 74	no|no test	yes|down	no|up	no|down	1
					MD03G1148500	MD03G1148500	NAC domain containing protein 90	no|down	yes|down	no|up	yes|down	2
					MD07G1137500	MD07G1137500	basic helix-loop-helix (bHLH) DNA-binding superfamily protein	no|up	yes|down	no|up	yes|down	2
					MD13G1037900	MD13G1037900	Protein kinase superfamily protein	no|no test	yes|down	no|up	no|down	1
					MD05G1248300	MD05G1248300		no|down	yes|down	no|up	no|down	1
					MD01G1106300	MD01G1106300	hAT dimerisation domain-containing protein	no|no test	yes|down	no|up	no|down	1
					MD10G1156600	MD10G1156600	O-Glycosyl hydrolases family 17 protein	no|down	yes|down	no|up	no|down	1
					MD13G1251000	MD13G1251000	lectin protein kinase family protein	no|up	yes|down	yes|up	no|up	2
					MD13G1111600	MD13G1111600	Ankyrin repeat family protein	no|up	yes|up	no|down	no|up	1
					MD03G1168800	MD03G1168800	chromatin remodeling 5	no|up	no|down	no|down	yes|down	1
					MD17G1260900	MD17G1260900	Calcium-dependent lipid-binding (CaLB domain) family protein	no|up	yes|down	no|up	no|down	1
					MD02G1144900	MD02G1144900	Galactose mutarotase-like superfamily protein	no|up	yes|up	no|down	no|up	1
					MD06G1036600	MD06G1036600	NAD(P)-binding Rossmann-fold superfamily protein	no|no test	yes|down	no|up	no|down	1
					MD05G1020500	MD05G1020500	plant U-box 29	yes|up	yes|down	yes|up	no|down	3
					MD02G1250800	MD02G1250800	receptor serine/threonine kinase	no|down	yes|down	no|down	no|down	1
					MD15G1125000	MD15G1125000	phospholipase D alpha 1	no|down	yes|down	no|up	no|down	1
					MD04G1086100	MD04G1086100	OSBP(oxysterol binding protein)-related protein 2A	no|up	no|down	no|down	yes|down	1
					MD16G1161600	MD16G1161600	Heavy metal transport/detoxification superfamily protein	no|down	yes|down	no|up	yes|down	2
					MD09G1152700	MD09G1152700	xyloglucan endotransglucosylase/hydrolase 15	no|down	yes|down	yes|up	no|down	2
					MD06G1120700	MD06G1120700	glycosyl hydrolase 9B13	no|up	yes|down	no|down	yes|down	2
					MD09G1248000	MD09G1248000	LORELEI-LIKE-GPI-ANCHORED PROTEIN 1	no|down	yes|up	no|down	yes|up	2
					MD02G1069100	MD02G1069100	gamma-glutamyl transpeptidase 4	no|down	yes|down	no|down	no|down	1
					MD13G1049900	MD13G1049900	Zim17-type zinc finger protein	no|down	yes|up	no|down	no|up	1
					MD13G1050900	MD13G1050900	Protein kinase superfamily protein	no|down	yes|down	no|up	no|down	1
					MD15G1271800	MD15G1271800	Protein of unknown function	no|no test	yes|down	no|up	no|down	1
					MD00G1006700	MD00G1006700	receptor-like kinase in flowers 1	no|up	no|down	no|down	yes|down	1
					MD02G1226200	MD02G1226200	Haloacid dehalogenase-like hydrolase (HAD) superfamily protein	no|up	no|down	no|down	yes|down	1
					MD09G1022300	MD09G1022300	RAB GTPase homolog E1B	no|up	yes|up	no|down	no|up	1
					MD01G1204200	MD01G1204200		no|down	no|up	no|down	yes|up	1
					MD10G1073200	MD10G1073200	NmrA-like negative transcriptional regulator family protein	no|up	no|down	no|down	yes|down	1
					MD17G1155700	MD17G1155700	alpha/beta-Hydrolases superfamily protein	no|down	no|up	no|up	yes|up	1
					MD16G1101000	MD16G1101000		yes|down	yes|down	no|up	yes|down	3
					MD15G1325300	MD15G1325300	Protein of unknown function	no|up	no|down	yes|up	no|up	1
					MD12G1145500	MD12G1145500	one helix protein	no|down	yes|down	no|up	no|up	1
					MD14G1185400	MD14G1185400	Putative thiol-disulphide oxidoreductase DCC	no|up	yes|down	yes|up	no|down	2
					MD08G1195400	MD08G1195400	uncoupling protein 5	yes|up	yes|down	yes|up	no|up	3
					MD16G1121800	MD16G1121800	K-box region and MADS-box transcription factor family protein	no|down	yes|down	no|up	no|down	1
					MD13G1078700	MD13G1078700	voltage dependent anion channel 1	no|down	no|down	no|up	yes|up	1
					MD02G1054900	MD02G1054900	2-oxoglutarate (2OG) and Fe(II)-dependent oxygenase superfamily protein	no|down	yes|up	no|down	yes|up	2
					MD07G1156200	MD07G1156200	homeobox 7	no|up	no|down	no|down	yes|down	1
					MD11G1195900	MD11G1195900		no|up	yes|down	no|up	no|down	1
					MD16G1080100	MD16G1080100	nitrate transporter 1.7	no|down	yes|down	no|up	no|down	1
					MD09G1121700	MD09G1121700	GRAS family transcription factor	no|down	yes|down	no|up	no|down	1
					MD03G1252200	MD03G1252200	solanesyl diphosphate synthase 2	no|down	yes|down	no|up	no|down	1
					MD13G1213100	MD13G1213100	ethylene response factor 1	no|down	yes|down	no|up	no|down	1
					MD14G1004500	MD14G1004500	C2 calcium/lipid-binding plant phosphoribosyltransferase family protein	no|up	yes|down	yes|up	no|up	2
					MD05G1170300	MD05G1170300	nuclear transport factor 2 (NTF2) family protein / RNA recognition motif (RRM)-containing protein	no|up	yes|down	yes|up	no|down	2
					MD04G1072900	MD04G1072900	copper chaperone for SOD1	no|down	yes|down	no|up	yes|down	2
					MD15G1377600	MD15G1377600	Protein of unknown function	no|up	yes|up	no|down	no|up	1
					MD05G1043900	MD05G1043900	metacaspase 1	no|down	yes|down	no|up	no|down	1
					MD07G1185600	MD07G1185600	RAN GTPase 3	yes|up	no|down	no|down	yes|down	2
					MD12G1102400	MD12G1102400	poly(A) binding protein 7	no|up	yes|up	no|down	no|down	1
					MD11G1304000	MD11G1304000	Heavy metal transport/detoxification superfamily protein	no|down	yes|down	no|up	no|down	1
					MD08G1153500	MD08G1153500		yes|up	yes|down	yes|up	no|up	3
					MD16G1009500	MD16G1009500		no|down	yes|down	no|up	no|down	1
					MD05G1239600	MD05G1239600	Ca(2)-dependent phospholipid-binding protein (Copine) family	no|up	yes|up	no|down	yes|up	2
					MD06G1093600	MD06G1093600	Late embryogenesis abundant (LEA) hydroxyproline-rich glycoprotein family	no|down	yes|down	no|up	no|down	1
					MD08G1231500	MD08G1231500	NAD(P)-binding Rossmann-fold superfamily protein	no|down	yes|down	no|down	no|down	1
					MD17G1099800	MD17G1099800	cellulose synthase-like B3	no|down	yes|down	no|up	no|down	1
					MD03G1054700	MD03G1054700	SOS3-interacting protein 4	yes|up	yes|down	yes|up	no|down	3
					MD00G1013300	MD00G1013300	Glucose-methanol-choline (GMC) oxidoreductase family protein	no|down	yes|down	no|down	no|down	1
					MD15G1120200	MD15G1120200	RAN GTPase 3	yes|down	no|down	no|up	yes|up	2
					MD09G1226600	MD09G1226600	hydroxycinnamoyl-CoA shikimate/quinate hydroxycinnamoyl transferase	no|down	yes|down	no|down	no|down	1
					MD17G1055500	MD17G1055500	UDP-glucosyl transferase 71C4	no|up	yes|down	no|up	no|down	1
					MD05G1363300	MD05G1363300	RNA polymerase II	no|up	yes|down	no|up	no|down	1
					MD13G1153400	MD13G1153400	phytochrome B	no|up	yes|down	no|up	no|down	1
					MD06G1028600	MD06G1028600	Phosphoribosyltransferase family protein	no|down	yes|down	no|up	no|down	1
					MD05G1013400	MD05G1013400	alcohol dehydrogenase 1	no|up	yes|down	no|up	no|down	1
					MD02G1184400	MD02G1184400	BTB and TAZ domain protein 4	no|down	yes|down	no|up	yes|down	2
					MD14G1114500	MD14G1114500	Late embryogenesis abundant (LEA) hydroxyproline-rich glycoprotein family	yes|up	yes|down	yes|up	no|down	3
					MD02G1307400	MD02G1307400	sterol methyltransferase 1	no|down	no|down	no|down	yes|down	1
					MD04G1034200	MD04G1034200	Ubiquitin carboxyl-terminal hydrolase family protein	no|down	yes|down	no|up	no|down	1
					MD04G1031300	MD04G1031300		yes|down	yes|up	no|up	yes|up	3
					MD06G1124500	MD06G1124500	Protein of unknown function	no|down	yes|down	no|down	no|down	1
					MD00G1080800	MD00G1080800	FAD/NAD(P)-binding oxidoreductase family protein	no|up	yes|down	no|down	no|down	1
					MD13G1042900	MD13G1042900	Protein of unknown function	no|down	yes|down	no|up	no|down	1
					MD11G1032700	MD11G1032700	Sec14p-like phosphatidylinositol transfer family protein	no|down	yes|down	no|up	yes|down	2
					MD13G1229200	MD13G1229200	Uncharacterized protein family (UPF0016)	no|down	no|up	no|up	yes|up	1
					MD06G1093400	MD06G1093400	Late embryogenesis abundant (LEA) hydroxyproline-rich glycoprotein family	yes|up	yes|down	yes|up	no|down	3
					MD08G1059500	MD08G1059500	Plant protein of unknown function (DUF868)	no|down	yes|down	no|up	no|down	1
					MD15G1049300	MD15G1049300	Leucine-rich receptor-like protein kinase family protein	no|down	yes|down	no|up	no|down	1
					MD01G1105800	MD01G1105800	Acyl-CoA N-acyltransferases (NAT) superfamily protein	no|down	no|up	no|up	yes|up	1
					MD01G1167600	MD01G1167600	Protein of unknown function	no|up	no|down	yes|up	no|up	1
					MD07G1301600	MD07G1301600	Heavy metal transport/detoxification superfamily protein	yes|down	no|down	no|down	no|up	1
					MD15G1247000	MD15G1247000	Zinc finger C-x8-C-x5-C-x3-H type family protein	no|up	yes|down	yes|up	no|down	2
					MD14G1222900	MD14G1222900	Ribosomal protein L12/ ATP-dependent Clp protease adaptor protein ClpS family protein	no|down	yes|down	no|up	no|down	1
					MD07G1277400	MD07G1277400	SCARECROW-like 8	yes|up	no|down	yes|up	no|up	2
					MD02G1114400	MD02G1114400	Transmembrane amino acid transporter family protein	no|up	yes|down	yes|up	no|up	2
					MD04G1224400	MD04G1224400	bZIP transcription factor family protein	no|down	yes|down	no|up	no|down	1
					MD15G1209300	MD15G1209300	CCCH-type zinc finger family protein	no|up	no|down	no|down	yes|down	1
					MD14G1069900	MD14G1069900	elongation factor family protein	no|up	yes|up	no|down	no|up	1
					MD05G1242300	MD05G1242300	plasma-membrane associated cation-binding protein 1	no|up	yes|up	no|down	no|up	1
					MD07G1242100	MD07G1242100	disease resistance protein (TIR-NBS-LRR class)	no|up	no|down	no|down	yes|down	1
					MD09G1184100	MD09G1184100	Transcription initiation factor TFIID subunit A	yes|up	no|up	no|down	yes|down	2
					MD01G1077200	MD01G1077200	UDP-Glycosyltransferase superfamily protein	no|no test	yes|down	no|up	no|down	1
					MD13G1274600	MD13G1274600	UDP-D-glucuronate 4-epimerase 1	yes|up	yes|down	yes|up	no|up	3
					MD11G1167900	MD11G1167900	NAC domain containing protein 90	no|up	yes|down	yes|up	no|no test	2
					MD08G1161700	MD08G1161700	IAA-leucine resistant (ILR)-like gene 6	no|down	yes|down	no|down	no|down	1
					MD07G1149400	MD07G1149400	Tetratricopeptide repeat (TPR)-like superfamily protein	no|up	yes|up	no|down	no|down	1
					MD04G1047700	MD04G1047700	homolog of carrot EP3-3 chitinase	no|no test	yes|down	no|up	no|down	1
					MD10G1027400	MD10G1027400		no|up	no|up	no|down	yes|down	1
					MD13G1210900	MD13G1210900	2-oxoglutarate (2OG) and Fe(II)-dependent oxygenase superfamily protein	no|no test	yes|down	no|down	no|down	1
					MD17G1140200	MD17G1140200	haloacid dehalogenase (HAD) superfamily protein	no|down	no|up	no|up	yes|up	1
					MD10G1275200	MD10G1275200	phosphate transporter 2	no|down	yes|up	no|down	no|up	1
					MD05G1352700	MD05G1352700	Protein of unknown function	no|down	yes|down	no|up	no|down	1
					MD16G1123700	MD16G1123700	ACT domain repeat 4	no|down	yes|down	no|up	no|down	1
					MD12G1087300	MD12G1087300	Calcium-binding EF-hand family protein	yes|up	yes|down	yes|up	no|down	3
					MD15G1196300	MD15G1196300	Senescence/dehydration-associated protein-related	no|up	yes|down	no|up	yes|down	2
					MD07G1083500	MD07G1083500	Ankyrin repeat family protein	no|down	yes|down	no|up	no|down	1
					MD12G1249300	MD12G1249300	Protein of unknown function	no|down	yes|down	no|up	no|down	1
					MD02G1000400	MD02G1000400	Dihydrodipicolinate reductase	no|down	yes|down	no|up	no|up	1
					MD13G1007800	MD13G1007800	Calcium-dependent lipid-binding (CaLB domain) family protein	no|up	yes|down	no|up	no|down	1
					MD05G1115200	MD05G1115200	Plant neutral invertase family protein	no|down	yes|down	no|up	no|down	1
					MD07G1194200	MD07G1194200	Protein of unknown function	yes|up	no|down	no|down	yes|down	2
					MD16G1016600	MD16G1016600	vacuolar iron transporter 1	no|down	yes|down	no|up	no|down	1
					MD10G1164300	MD10G1164300	cytochrome B5 isoform D	yes|down	no|down	no|down	no|up	1
					MD16G1198500	MD16G1198500	Protein of unknown function	no|down	no|down	no|down	yes|down	1
					MD10G1292500	MD10G1292500	Ribosomal protein S5 family protein	no|down	no|up	no|down	yes|up	1
					MD11G1037000	MD11G1037000	embryo defective 1303	no|up	yes|up	no|down	no|up	1
					MD16G1172900	MD16G1172900	GTP1/OBG family protein	no|up	yes|up	no|up	yes|up	2
					MD03G1276200	MD03G1276200		yes|up	no|up	no|down	yes|down	2
					MD15G1364600	MD15G1364600	Pollen Ole e 1 allergen and extensin family protein	no|down	no|down	no|up	yes|up	1
					MD03G1066000	MD03G1066000	glutamine-dependent asparagine synthase 1	no|down	yes|down	no|up	no|down	1
					MD00G1124800	MD00G1124800		no|up	yes|up	no|down	no|up	1
					MD05G1052100	MD05G1052100	SAUR-like auxin-responsive protein family	yes|down	no|up	no|down	yes|up	2
					MD08G1116600	MD08G1116600	BED zinc finger	yes|up	no|down	no|up	yes|down	2
					MD05G1017400	MD05G1017400	pathogenesis-related family protein	yes|down	yes|down	no|down	no|down	2
					MD05G1148600	MD05G1148600	disease resistance protein (TIR-NBS-LRR class)	no|up	yes|down	yes|up	no|down	2
					MD05G1126000	MD05G1126000	Disease resistance protein (TIR-NBS-LRR class) family	no|up	no|down	no|down	yes|down	1
					MD03G1166800	MD03G1166800		no|up	no|down	no|down	yes|down	1
					MD07G1013900	MD07G1013900	cysteine-rich RLK (RECEPTOR-like protein kinase) 8	no|up	no|down	no|down	yes|down	1
					MD10G1024000	MD10G1024000	Vacuolar iron transporter (VIT) family protein	no|no test	yes|down	no|down	yes|down	2
					MD14G1147300	MD14G1147300	Calcium-dependent phospholipid-binding Copine family protein	no|up	yes|down	no|up	no|down	1
					MD08G1203800	MD08G1203800	phosphoglucan	no|up	no|down	no|down	yes|down	1
					MD15G1420900	MD15G1420900	NAD(P)-binding Rossmann-fold superfamily protein	no|down	yes|up	no|down	no|up	1
					MD08G1046600	MD08G1046600	3-ketoacyl-CoA synthase 10	no|up	yes|down	no|down	yes|down	2
					MD14G1172500	MD14G1172500	Copper amine oxidase family protein	no|down	yes|down	no|up	no|up	1
					MD06G1226700	MD06G1226700	S-adenosyl-L-methionine-dependent methyltransferases superfamily protein	no|down	yes|down	no|up	yes|down	2
					MD10G1191600	MD10G1191600	Transmembrane amino acid transporter family protein	no|down	yes|down	no|up	no|down	1
					MD14G1074900	MD14G1074900	Protein of unknown function	no|down	yes|down	no|up	no|down	1
					MD11G1158300	MD11G1158300	Aldolase superfamily protein	no|no test	yes|down	no|down	yes|down	2
					MD16G1212600	MD16G1212600	Signal transduction histidine kinase	no|down	no|up	no|up	yes|up	1
					MD08G1066300	MD08G1066300	HYPERSENSITIVE TO ABA1	no|down	yes|down	no|up	yes|down	2
					MD10G1312900	MD10G1312900	cysteine-rich RLK (RECEPTOR-like protein kinase) 25	no|down	yes|down	no|up	yes|down	2
					MD10G1306000	MD10G1306000	Adenine nucleotide alpha hydrolases-like superfamily protein	no|down	no|up	no|down	yes|up	1
					MD05G1247100	MD05G1247100	Vacuolar ATPase assembly integral membrane protein VMA21-like domain	no|down	no|up	no|down	yes|up	1
					MD06G1020700	MD06G1020700	HXXXD-type acyl-transferase family protein	no|up	yes|up	no|down	no|up	1
					MD16G1111600	MD16G1111600	NAD(P)-binding Rossmann-fold superfamily protein	no|down	yes|up	no|down	no|up	1
					MD03G1068400	MD03G1068400	zinc finger (CCCH-type) family protein	no|up	yes|down	yes|up	no|down	2
					MD11G1178400	MD11G1178400	aldehyde oxidase 4	no|up	yes|down	no|down	yes|down	2
					MD06G1011000	MD06G1011000		no|down	yes|down	no|up	no|down	1
					MD02G1277200	MD02G1277200	NB-ARC domain-containing disease resistance protein	no|up	no|down	no|down	yes|down	1
					MD07G1266200	MD07G1266200	Homeobox-leucine zipper family protein / lipid-binding START domain-containing protein	no|no test	yes|down	no|up	no|down	1
					MD07G1023500	MD07G1023500	lipase 1	no|up	no|down	no|up	yes|down	1
					MD11G1163800	MD11G1163800	alpha/beta-Hydrolases superfamily protein	no|down	yes|down	no|up	no|down	1
					MD07G1139600	MD07G1139600	AT hook motif DNA-binding family protein	no|down	yes|down	no|up	yes|down	2
					MD14G1027200	MD14G1027200	chloroplast signal recognition particle 54 kDa subunit	no|up	yes|up	no|down	no|up	1
					MD16G1175300	MD16G1175300	beta-amylase 3	no|up	yes|up	no|down	no|up	1
					MD02G1167600	MD02G1167600		no|down	yes|down	no|up	no|down	1
					MD15G1349700	MD15G1349700	Protein of unknown function	no|down	yes|down	no|down	no|down	1
					MD10G1278800	MD10G1278800	myb-like HTH transcriptional regulator family protein	no|down	yes|down	yes|up	no|down	2
					MD02G1053600	MD02G1053600	Disease resistance protein (TIR-NBS-LRR class) family	yes|up	no|down	no|down	yes|down	2
					MD13G1151300	MD13G1151300	Ca2+-binding protein 1	no|up	yes|down	no|up	no|down	1
					MD01G1159900	MD01G1159900	biotin/lipoyl attachment domain-containing protein	no|up	yes|up	no|down	no|up	1
					MD10G1212200	MD10G1212200	Uncharacterized conserved protein (DUF2358)	no|down	yes|up	no|down	no|up	1
					MD00G1038400	MD00G1038400	allene oxide synthase	no|up	yes|down	no|up	yes|down	2
					MD16G1015600	MD16G1015600	lectin protein kinase family protein	no|up	yes|down	no|up	no|down	1
					MD08G1012900	MD08G1012900		no|down	yes|down	no|up	no|down	1
					MD11G1231000	MD11G1231000	S-locus lectin protein kinase family protein	no|down	yes|down	no|up	yes|down	2
					MD14G1097800	MD14G1097800	Cytochrome P450 superfamily protein	no|up	yes|up	no|down	no|up	1
					MD09G1197500	MD09G1197500	Mannose-binding lectin superfamily protein	no|down	yes|down	no|down	yes|down	2
					MD17G1142300	MD17G1142300	Aminotransferase-like	no|up	no|down	no|up	yes|down	1
					MD03G1280200	MD03G1280200	NB-ARC domain-containing disease resistance protein	no|up	no|down	no|down	yes|down	1
					MD08G1024500	MD08G1024500		yes|down	no|down	no|up	yes|up	2
					MD09G1290100	MD09G1290100	ATP binding cassette subfamily B4	no|down	yes|down	no|up	no|down	1
					MD10G1335000	MD10G1335000	Auxin-responsive family protein	no|up	yes|down	yes|up	no|down	2
					MD05G1329600	MD05G1329600	S-locus lectin protein kinase family protein	no|up	yes|down	no|up	no|down	1
					MD03G1097900	MD03G1097900	actin depolymerizing factor 1	no|up	yes|down	no|down	no|down	1
					MD01G1136700	MD01G1136700	RING-H2 finger C2A	yes|up	no|down	yes|up	no|up	2
					MD16G1194500	MD16G1194500	secE/sec61-gamma protein transport protein	no|down	yes|up	no|down	yes|up	2
					MD09G1151600	MD09G1151600	MEI2-like protein 5	no|up	no|down	no|down	yes|down	1
					MD10G1021000	MD10G1021000	disease resistance protein (TIR-NBS-LRR class)	no|up	yes|down	no|up	yes|down	2
					MD10G1140700	MD10G1140700		no|up	yes|down	no|up	no|down	1
					MD08G1084900	MD08G1084900	Disease resistance protein (CC-NBS-LRR class) family	no|up	yes|down	no|up	no|down	1
					MD08G1025900	MD08G1025900	mitogen-activated protein kinase 1	no|up	yes|up	no|down	no|up	1
					MD04G1154900	MD04G1154900	ALC-interacting protein 1	no|no test	yes|down	no|up	no|down	1
					MD05G1151200	MD05G1151200	disease resistance protein (TIR-NBS-LRR class)	no|up	no|down	no|down	yes|down	1
					MD06G1232800	MD06G1232800	ARM repeat superfamily protein	no|up	yes|down	yes|up	no|down	2
					MD09G1032200	MD09G1032200	Protein of unknown function (DUF1645)	no|up	yes|down	yes|up	no|down	2
					MD02G1025500	MD02G1025500	Raffinose synthase family protein	no|up	yes|down	yes|up	no|down	2
					MD17G1135600	MD17G1135600	Eukaryotic aspartyl protease family protein	yes|up	no|down	yes|up	no|down	2
					MD16G1043000	MD16G1043000	B-box type zinc finger protein with CCT domain	no|down	yes|down	no|up	no|down	1
					MD00G1144500	MD00G1144500	Core-2/I-branching beta-1	no|up	yes|down	no|up	no|down	1
					MD00G1137500	MD00G1137500	63 kDa inner membrane family protein	no|down	yes|up	no|down	no|up	1
					MD06G1072200	MD06G1072200		yes|up	yes|down	yes|up	no|down	3
					MD16G1178500	MD16G1178500		yes|up	no|down	yes|up	yes|down	3
					MD09G1218300	MD09G1218300	nucleotide transporter 1	no|up	yes|down	no|up	no|down	1
					MD12G1136500	MD12G1136500	Pentatricopeptide repeat (PPR) superfamily protein	no|up	yes|up	no|down	no|up	1
					MD15G1211500	MD15G1211500	Lactoylglutathione lyase / glyoxalase I family protein	no|down	yes|down	no|up	no|down	1
					MD02G1084600	MD02G1084600	homology to ABI2	yes|up	no|down	yes|up	no|down	2
					MD08G1064000	MD08G1064000	28s_rRNA	no|down	yes|down	no|up	no|up	1
					MD08G1092900	MD08G1092900	CYCLIN D3	no|down	yes|down	no|up	yes|down	2
					MD17G1209300	MD17G1209300	Protein of unknown function	no|down	yes|down	no|up	yes|down	2
					MD16G1141900	MD16G1141900	CYTOCHROME P450 51G1	no|up	yes|up	no|down	no|up	1
					MD09G1032700	MD09G1032700	L-aspartate oxidase	no|down	yes|down	no|up	no|down	1
					MD15G1391900	MD15G1391900	hydroxyproline-rich glycoprotein family protein	no|down	yes|down	no|up	no|down	1
					MD05G1317100	MD05G1317100		yes|up	no|up	no|down	yes|down	2
					MD07G1270500	MD07G1270500	F-box family protein with a domain of unknown function (DUF295)	no|up	yes|down	no|up	no|down	1
					MD00G1131800	MD00G1131800	non-yellowing 1	no|down	yes|down	no|up	no|down	1
					MD11G1052100	MD11G1052100	cytokinin response factor 4	no|up	yes|down	no|up	yes|down	2
					MD09G1240100	MD09G1240100	TRICHOME BIREFRINGENCE-LIKE 39	no|down	yes|down	no|down	no|down	1
					MD16G1151400	MD16G1151400	sequence-specific DNA binding transcription factors	no|down	no|up	no|down	yes|up	1
					MD08G1190600	MD08G1190600	RING/U-box superfamily protein	yes|up	yes|down	yes|up	no|down	3
					MD02G1318400	MD02G1318400	DNA-binding bromodomain-containing protein	no|up	yes|down	no|up	yes|down	2
					MD03G1010100	MD03G1010100		no|down	no|up	no|up	yes|up	1
					MD05G1355700	MD05G1355700	phloem protein 2-A1	no|down	yes|down	no|up	yes|down	2
					MD08G1042700	MD08G1042700	NB-ARC domain-containing disease resistance protein	no|down	yes|down	no|down	no|down	1
					MD05G1095000	MD05G1095000	Protein phosphatase 2C family protein	no|up	no|down	yes|up	no|down	1
					MD16G1206300	MD16G1206300	Glycosyl hydrolase family 47 protein	yes|up	no|up	no|down	no|down	1
					MD01G1198100	MD01G1198100	Homeobox-leucine zipper family protein / lipid-binding START domain-containing protein	no|up	yes|down	no|down	yes|down	2
					MD02G1140100	MD02G1140100	dehydrin xero 1	no|down	yes|down	no|down	yes|down	2
					MD07G1010800	MD07G1010800	RING/U-box superfamily protein	no|up	yes|up	no|up	no|up	1
					MD13G1095200	MD13G1095200	ATP-citrate lyase A-2	no|down	yes|down	no|down	yes|down	2
					MD13G1110400	MD13G1110400	Protein phosphatase 2A regulatory B subunit family protein	no|up	no|down	no|down	yes|down	1
					MD05G1024500	MD05G1024500	Duplicated homeodomain-like superfamily protein	no|down	no|down	no|down	yes|down	1
					MD03G1240900	MD03G1240900	Protein kinase superfamily protein	no|up	yes|down	no|up	no|down	1
					MD03G1072900	MD03G1072900		no|no test	yes|down	no|up	no|down	1
					MD02G1148800	MD02G1148800	GRAS family transcription factor	yes|up	yes|down	yes|up	yes|down	4
					MD10G1112000	MD10G1112000	target of rapamycin	no|up	yes|down	no|down	yes|down	2
					MD16G1191900	MD16G1191900	Copper amine oxidase family protein	no|down	yes|down	no|up	no|down	1
					MD15G1072500	MD15G1072500	Uncharacterised protein family SERF	no|down	yes|down	no|up	no|down	1
					MD07G1065200	MD07G1065200	alpha/beta-Hydrolases superfamily protein	no|down	yes|down	no|up	no|down	1
					MD06G1077500	MD06G1077500	NAD(P)-binding Rossmann-fold superfamily protein	no|down	no|down	no|down	yes|down	1
					MD15G1307800	MD15G1307800	GRAS family transcription factor	no|down	yes|down	no|up	no|down	1
					MD05G1325100	MD05G1325100	Calmodulin-binding protein	no|down	yes|down	no|up	no|down	1
					MD01G1042800	MD01G1042800	elicitor-activated gene 3-1	no|up	yes|down	no|up	no|down	1
					MD17G1281800	MD17G1281800	Transducin family protein / WD-40 repeat family protein	yes|down	no|up	no|up	yes|up	2
					MD16G1277800	MD16G1277800	nitrate transporter 1.5	no|no test	yes|down	no|up	no|down	1
					MD16G1090700	MD16G1090700	nine-cis-epoxycarotenoid dioxygenase 4	no|down	yes|down	no|up	no|down	1
					MD08G1216100	MD08G1216100	12-oxophytodienoate reductase 2	no|down	yes|down	no|down	no|down	1
					MD11G1051100	MD11G1051100	NB-ARC domain-containing disease resistance protein	no|up	yes|down	no|up	no|down	1
					MD03G1096400	MD03G1096400	OBF-binding protein 3	no|down	yes|down	no|up	yes|down	2
					MD15G1028200	MD15G1028200	cytochrome P450	no|no test	yes|down	no|up	no|down	1
					MD17G1164400	MD17G1164400	TIFY domain/Divergent CCT motif family protein	no|up	no|down	no|up	yes|down	1
					MD17G1136700	MD17G1136700	alpha/beta-Hydrolases superfamily protein	no|down	no|down	no|down	yes|down	1
					MD03G1173700	MD03G1173700	Photosystem II 5 kD protein	no|down	yes|down	no|up	no|up	1
					MD02G1201000	MD02G1201000	growth-regulating factor 9	no|up	yes|down	no|up	no|down	1
					MD11G1008300	MD11G1008300	calmodulin-binding family protein	no|down	yes|down	no|up	no|down	1
					MD11G1241700	MD11G1241700	protochlorophyllide oxidoreductase A	no|down	no|down	no|up	yes|up	1
					MD04G1005800	MD04G1005800	inhibitor/interactor with cyclin-dependent kinase	no|down	yes|down	no|up	no|up	1
					MD17G1132600	MD17G1132600	phytochrome interacting factor 3-like 6	no|down	yes|down	no|up	yes|down	2
					MD01G1072900	MD01G1072900	Fatty acid/sphingolipid desaturase	no|up	yes|down	yes|up	no|down	2
					MD17G1183500	MD17G1183500	phytochrome-associated protein 1	no|up	yes|down	no|up	yes|down	2
					MD13G1122800	MD13G1122800	glucose-6-phosphate dehydrogenase 2	no|up	yes|up	no|down	no|up	1
					MD15G1251100	MD15G1251100	beta-galactosidase 3	no|up	yes|down	no|up	no|down	1
					MD05G1189300	MD05G1189300	Tetratricopeptide repeat (TPR)-like superfamily protein	no|down	yes|down	no|up	no|up	1
					MD14G1135300	MD14G1135300	Dof-type zinc finger DNA-binding family protein	no|up	yes|down	no|up	no|down	1
					MD03G1226200	MD03G1226200	thioredoxin M-type 4	no|down	no|up	no|up	yes|up	1
					MD10G1179100	MD10G1179100	polygalacturonase abscission zone A. thaliana	no|down	no|up	no|up	yes|up	1
					MD09G1279300	MD09G1279300	Homeodomain-like superfamily protein	no|down	yes|down	no|up	yes|down	2
					MD14G1041300	MD14G1041300	nuclear factor Y	no|up	no|down	no|down	yes|down	1
					MD01G1212900	MD01G1212900	chitinase A	no|down	yes|down	yes|up	no|up	2
					MD03G1243900	MD03G1243900	Leucine-rich receptor-like protein kinase family protein	no|no test	yes|down	no|up	yes|down	2
					MD16G1014700	MD16G1014700	Protein of unknown function (DUF1423)	no|up	yes|down	yes|up	no|down	2
					MD15G1401800	MD15G1401800	12-oxophytodienoate reductase 2	no|down	yes|down	no|up	no|up	1
					MD07G1130300	MD07G1130300	golgin candidate 4	no|down	yes|down	no|up	no|down	1
					MD11G1265800	MD11G1265800	Ubiquitin domain-containing protein	no|down	no|up	no|up	yes|up	1
					MD05G1038600	MD05G1038600	Protein of unknown function	no|down	yes|down	no|up	no|up	1
					MD16G1196000	MD16G1196000	Protein of unknown function (DUF581)	no|down	yes|down	no|down	no|down	1
					MD13G1090900	MD13G1090900	plant U-box 18	yes|up	yes|down	yes|up	yes|down	4
					MD13G1119000	MD13G1119000	HCP-like superfamily protein with MYND-type zinc finger	no|up	yes|down	yes|up	no|down	2
					MD09G1077200	MD09G1077200	Transmembrane amino acid transporter family protein	no|down	yes|down	no|up	no|down	1
					MD04G1169800	MD04G1169800	Zinc finger (CCCH-type/C3HC4-type RING finger) family protein	yes|up	no|down	no|up	no|down	1
					MD13G1134700	MD13G1134700	Protein of unknown function (DUF1624)	no|down	yes|down	no|up	no|down	1
					MD03G1150600	MD03G1150600	Protein of unknown function	no|up	yes|up	no|down	no|up	1
					MD07G1053800	MD07G1053800	Ethylene insensitive 3 family protein	no|up	yes|up	no|down	no|up	1
					MD07G1245700	MD07G1245700	P-loop containing nucleoside triphosphate hydrolases superfamily protein	no|up	no|up	no|down	yes|down	1
					MD08G1021900	MD08G1021900	disease resistance protein (TIR-NBS-LRR class)	yes|up	no|down	no|up	no|down	1
					MD02G1122200	MD02G1122200	SEC14 cytosolic factor family protein / phosphoglyceride transfer family protein	no|up	yes|down	yes|up	yes|down	3
					MD01G1146300	MD01G1146300	sedoheptulose-bisphosphatase	no|down	yes|up	no|down	no|up	1
					MD14G1082800	MD14G1082800	dicer-like 2	no|up	yes|down	no|up	yes|down	2
					MD09G1130400	MD09G1130400	F-box family protein	no|down	yes|down	no|up	no|down	1
					MD13G1133000	MD13G1133000	ARM repeat superfamily protein	no|no test	yes|down	no|up	yes|down	2
					MD11G1056800	MD11G1056800	catalytics	no|up	yes|up	no|down	no|up	1
					MD11G1305400	MD11G1305400	AAA-type ATPase family protein	no|up	no|down	no|down	yes|down	1
					MD08G1054300	MD08G1054300	Polynucleotidyl transferase	no|up	no|down	no|down	yes|down	1
					MD17G1284200	MD17G1284200	Ca2+ activated outward rectifying K+ channel 5	no|down	yes|down	no|up	no|up	1
					MD09G1142500	MD09G1142500	UDP-Glycosyltransferase superfamily protein	no|no test	yes|down	no|up	no|down	1
					MD12G1016500	MD12G1016500	Thioredoxin superfamily protein	no|down	yes|up	no|down	no|up	1
					MD10G1308700	MD10G1308700	S-locus lectin protein kinase family protein	no|up	yes|down	no|down	no|down	1
					MD04G1146900	MD04G1146900	phosphate transporter 4	no|down	yes|down	no|up	no|down	1
					MD15G1340700	MD15G1340700	catalytic LigB subunit of aromatic ring-opening dioxygenase family	no|up	yes|down	no|up	no|down	1
					MD14G1162200	MD14G1162200	nuclear protein X1	yes|up	yes|down	no|up	yes|down	3
					MD15G1433500	MD15G1433500	valyl-tRNA synthetase / valine--tRNA ligase (VALRS)	no|down	yes|down	no|up	no|down	1
					MD17G1110200	MD17G1110200		no|down	yes|down	no|up	yes|down	2
					MD13G1261900	MD13G1261900	Double Clp-N motif-containing P-loop nucleoside triphosphate hydrolases superfamily protein	no|up	yes|down	no|up	no|down	1
					MD13G1125600	MD13G1125600	Leucine-rich repeat (LRR) family protein	no|down	yes|down	no|up	no|down	1
					MD07G1002600	MD07G1002600	proline-rich family protein	no|up	yes|up	no|up	yes|up	2
					MD07G1157600	MD07G1157600	3-ketoacyl-CoA synthase 1	no|no test	yes|down	no|up	no|down	1
					MD09G1032900	MD09G1032900	NAD(P)-linked oxidoreductase superfamily protein	no|up	yes|down	no|up	yes|down	2
					MD09G1276300	MD09G1276300	glutamate decarboxylase	no|down	yes|down	no|down	yes|down	2
					MD06G1198000	MD06G1198000	actin binding	no|up	no|up	no|down	yes|down	1
					MD05G1279400	MD05G1279400		no|up	yes|down	no|down	no|down	1
					MD07G1086700	MD07G1086700	Fatty acid hydroxylase superfamily	no|no test	yes|down	no|down	no|down	1
					MD03G1065600	MD03G1065600	Protein phosphatase 2C family protein	yes|up	yes|down	yes|up	no|down	3
					MD10G1280500	MD10G1280500	Heavy metal transport/detoxification superfamily protein	no|down	yes|down	no|up	no|up	1
					MD17G1248500	MD17G1248500	Class I glutamine amidotransferase-like superfamily protein	no|up	yes|up	no|down	yes|up	2
					MD06G1164000	MD06G1164000	cytochrome P450	no|up	yes|down	no|up	no|down	1
					MD06G1124600	MD06G1124600	Heavy metal transport/detoxification superfamily protein	no|down	yes|down	no|up	no|down	1
					MD10G1002300	MD10G1002300	Sucrose-phosphate synthase family protein	no|down	yes|up	no|down	yes|up	2
					MD05G1169600	MD05G1169600	cytochrome P450	no|down	yes|down	no|up	yes|down	2
					MD12G1232600	MD12G1232600		no|down	yes|up	no|down	yes|up	2
					MD15G1398000	MD15G1398000	Protein of unknown function (DUF179)	no|up	yes|up	no|down	no|up	1
					MD16G1026000	MD16G1026000	Polyketide cyclase/dehydrase and lipid transport superfamily protein	no|down	yes|up	no|down	yes|up	2
					MD06G1089500	MD06G1089500	MAP kinase 4	no|up	yes|up	no|down	no|up	1
					MD00G1161000	MD00G1161000	Calcium-dependent lipid-binding (CaLB domain) family protein	no|down	yes|up	no|down	yes|up	2
					MD04G1058000	MD04G1058000	ethylene responsive element binding factor 1	no|up	no|down	yes|up	no|up	1
					MD03G1082700	MD03G1082700	Protein of unknown function	no|up	yes|down	no|down	no|down	1
					MD15G1404800	MD15G1404800	CRINKLY4 related 4	yes|up	yes|down	yes|up	no|up	3
					MD09G1119300	MD09G1119300		no|down	yes|down	no|up	yes|down	2
					MD05G1332300	MD05G1332300	S-locus lectin protein kinase family protein	no|down	yes|down	no|down	yes|down	2
					MD03G1224200	MD03G1224200	Cystathionine beta-synthase (CBS) family protein	no|no test	yes|down	no|up	no|no test	1
					MD08G1001300	MD08G1001300	ATP-binding cassette 14	no|down	yes|down	no|up	no|down	1
					MD04G1154000	MD04G1154000		no|up	no|down	no|down	yes|down	1
					MD02G1190300	MD02G1190300	FAD/NAD(P)-binding oxidoreductase family protein	no|up	yes|up	no|down	no|up	1
					MD12G1113400	MD12G1113400	SAUR-like auxin-responsive protein family	yes|up	yes|down	yes|up	no|no test	3
					MD16G1132100	MD16G1132100	Pectinacetylesterase family protein	no|down	yes|down	no|down	no|up	1
					MD10G1233400	MD10G1233400	Glutathione S-transferase family protein	no|down	yes|down	no|up	yes|down	2
					MD04G1068700	MD04G1068700	phosphoenolpyruvate carboxylase-related kinase 1	no|down	yes|down	no|up	no|down	1
					MD01G1028300	MD01G1028300	ARM-repeat/Tetratricopeptide repeat (TPR)-like protein	no|up	yes|down	no|up	yes|down	2
					MD02G1175400	MD02G1175400	HXXXD-type acyl-transferase family protein	no|up	yes|up	no|down	no|down	1
					MD06G1212200	MD06G1212200	alpha/beta-Hydrolases superfamily protein	no|up	yes|down	yes|up	no|down	2
					MD09G1236600	MD09G1236600	Protein of unknown function (DUF688)	no|down	yes|down	no|up	no|down	1
					MD08G1187500	MD08G1187500	VQ motif-containing protein	no|down	yes|down	no|up	no|down	1
					MD09G1143100	MD09G1143100		no|down	yes|down	no|up	no|up	1
					MD01G1056200	MD01G1056200	AT hook motif DNA-binding family protein	no|down	yes|down	no|up	no|down	1
					MD01G1193000	MD01G1193000	pfkB-like carbohydrate kinase family protein	no|down	yes|down	no|up	no|down	1
					MD11G1199600	MD11G1199600	heavy metal atpase 5	no|down	yes|down	no|up	no|down	1
					MD10G1259600	MD10G1259600	F-box family protein	no|down	yes|down	no|up	no|down	1
					MD12G1164300	MD12G1164300	Leucine-rich repeat protein kinase family protein	no|up	yes|down	no|up	no|down	1
					MD01G1227100	MD01G1227100	SAUR-like auxin-responsive protein family	yes|up	no|down	yes|up	no|down	2
					MD03G1109400	MD03G1109400	calmodulin-domain protein kinase cdpk isoform 2	no|up	no|down	no|down	yes|down	1
					MD08G1249700	MD08G1249700		no|down	yes|down	no|up	no|down	1
					MD11G1152200	MD11G1152200	Argonaute family protein	no|up	no|down	no|down	yes|down	1
					MD08G1019200	MD08G1019200		no|down	yes|down	no|up	no|down	1
					MD08G1033100	MD08G1033100	indeterminate(ID)-domain 2	no|down	yes|down	no|up	yes|down	2
					MD00G1129500	MD00G1129500	Protein of unknown function	no|no test	no|down	no|up	yes|down	1
					MD06G1033100	MD06G1033100	Peptidase M20/M25/M40 family protein	no|down	yes|down	no|up	no|down	1
					MD03G1185300	MD03G1185300	S-locus lectin protein kinase family protein	no|down	yes|down	no|down	yes|down	2
					MD12G1210200	MD12G1210200	white-brown complex homolog protein 11	no|up	yes|down	no|down	yes|down	2
					MD05G1164900	MD05G1164900	AGC (cAMP-dependent	no|up	yes|down	no|up	no|down	1
					MD05G1002500	MD05G1002500	Tetratricopeptide repeat (TPR)-like superfamily protein	no|down	yes|down	no|up	no|down	1
					MD15G1107800	MD15G1107800	Plant calmodulin-binding protein-related	no|up	yes|up	no|down	no|up	1
					MD04G1064400	MD04G1064400	osmotin 34	no|down	yes|down	yes|up	no|down	2
					MD03G1259200	MD03G1259200	Bax inhibitor-1 family protein	no|up	yes|down	no|up	no|down	1
					MD08G1037800	MD08G1037800		no|up	no|down	no|down	yes|down	1
					MD12G1041700	MD12G1041700	syntaxin of plants 121	no|up	no|down	yes|up	no|up	1
					MD14G1210700	MD14G1210700	Cytochrome P450 superfamily protein	no|up	yes|up	no|down	no|up	1
					MD16G1225000	MD16G1225000	Family of unknown function (DUF716)	no|down	yes|up	no|down	no|up	1
					MD02G1093500	MD02G1093500	Subtilase family protein	no|down	yes|down	no|up	no|up	1
					MD05G1252900	MD05G1252900	Protein of unknown function	no|down	yes|down	no|up	no|down	1
					MD03G1056800	MD03G1056800	exocyst subunit exo70 family protein B1	yes|up	no|down	no|up	no|down	1
					MD03G1057400	MD03G1057400	WRKY DNA-binding protein 33	no|up	no|down	no|up	yes|down	1
					MD00G1015800	MD00G1015800	LOB domain-containing protein 38	no|down	yes|down	no|up	no|down	1
					MD10G1078500	MD10G1078500	P-loop containing nucleoside triphosphate hydrolases superfamily protein	no|down	no|down	no|up	yes|up	1
					MD00G1052000	MD00G1052000	acyl carrier protein 1	no|down	yes|up	no|down	yes|up	2
					MD09G1192100	MD09G1192100	Glycosyl hydrolases family 32 protein	no|no test	yes|down	no|up	no|down	1
					MD10G1218500	MD10G1218500	DNA glycosylase superfamily protein	no|up	yes|up	no|down	no|up	1
					MD02G1259200	MD02G1259200	WWE protein-protein interaction domain protein family	yes|up	no|up	no|down	yes|down	2
					MD03G1148700	MD03G1148700	lycopene cyclase	no|down	yes|up	no|down	no|up	1
					MD06G1173400	MD06G1173400	ataxia-telangiectasia mutated	no|down	yes|down	no|up	no|down	1
					MD11G1169500	MD11G1169500		no|down	yes|down	no|down	yes|down	2
					MD01G1148700	MD01G1148700	UDP-Glycosyltransferase superfamily protein	no|down	yes|down	no|up	yes|down	2
					MD16G1004200	MD16G1004200	Nucleotidylyl transferase superfamily protein	no|up	yes|down	no|up	no|down	1
					MD12G1044400	MD12G1044400	calmodulin-domain protein kinase cdpk isoform 2	no|up	yes|down	no|up	no|down	1
					MD10G1340100	MD10G1340100	farnesyl diphosphate synthase 1	no|up	yes|down	no|down	yes|down	2
					MD07G1258100	MD07G1258100	TRICHOME BIREFRINGENCE-LIKE 18	no|down	yes|down	no|up	no|down	1
					MD01G1191400	MD01G1191400	disease resistance protein (TIR-NBS-LRR class)	no|down	yes|down	no|up	no|down	1
					MD04G1163200	MD04G1163200	lectin receptor kinase a4.1	no|up	yes|down	yes|up	no|down	2
					MD16G1183600	MD16G1183600	Protein of unknown function	no|down	yes|down	no|up	no|down	1
					MD07G1184800	MD07G1184800	Protein of unknown function	no|up	yes|up	no|down	no|up	1
					MD13G1002900	MD13G1002900	GRAM domain-containing protein / ABA-responsive protein-related	no|down	yes|down	no|up	yes|down	2
					MD10G1328000	MD10G1328000	RING/U-box superfamily protein	no|up	no|up	yes|up	no|up	1
					MD06G1032500	MD06G1032500	lsd one like 1	no|down	yes|down	no|down	yes|down	2
					MD01G1029000	MD01G1029000	Protein of unknown function	yes|down	yes|down	no|up	no|down	2
					MD16G1133100	MD16G1133100	Protein of unknown function	no|up	no|down	no|down	yes|down	1
					MD13G1119900	MD13G1119900	Protein of unknown function (DUF579)	no|down	yes|down	no|up	no|down	1
					MD00G1105100	MD00G1105100	Plant invertase/pectin methylesterase inhibitor superfamily protein	no|down	yes|up	no|up	yes|up	2
					MD05G1080100	MD05G1080100	Calcium-binding EF-hand family protein	no|down	yes|down	no|down	yes|down	2
					MD04G1141100	MD04G1141100	O-methyltransferase 1	no|down	yes|down	no|down	no|down	1
					MD13G1256800	MD13G1256800	Protein of unknown function	no|down	yes|down	no|down	yes|down	2
					MD13G1176800	MD13G1176800		yes|up	no|down	no|up	yes|down	2
					MD02G1189600	MD02G1189600	Thioredoxin superfamily protein	no|up	yes|up	no|down	no|up	1
					MD07G1192000	MD07G1192000	basic helix-loop-helix (bHLH) DNA-binding superfamily protein	no|down	yes|down	no|up	yes|down	2
					MD05G1185700	MD05G1185700	RmlC-like cupins superfamily protein	no|down	no|down	no|up	yes|down	1
					MD02G1307200	MD02G1307200	Disease resistance protein (TIR-NBS-LRR class) family	no|down	yes|down	no|up	yes|down	2
					MD01G1152800	MD01G1152800	cyclophilin 5	no|down	yes|down	no|up	no|down	1
					MD05G1051800	MD05G1051800	SAUR-like auxin-responsive protein family	no|down	yes|up	no|down	no|up	1
					MD14G1075400	MD14G1075400	heat shock transcription factor B3	no|down	yes|down	no|down	yes|down	2
					MD08G1207100	MD08G1207100	Glutamyl-tRNA reductase family protein;Alias=MD08G0170700	no|up	yes|up	no|down	no|up	1
					MD13G1130900	MD13G1130900	Protein of unknown function	no|down	no|up	no|up	yes|up	1
					MD17G1122300	MD17G1122300		no|up	yes|down	no|up	yes|down	2
					MD05G1210600	MD05G1210600	glutathione S-transferase TAU 19	no|down	yes|down	no|down	no|down	1
					MD03G1062100	MD03G1062100		no|down	yes|down	no|up	no|down	1
					MD06G1067000	MD06G1067000	Aldolase superfamily protein	no|down	yes|up	no|down	yes|up	2
					MD06G1085500	MD06G1085500	Ribosome-inactivating protein bryodin II	yes|up	yes|down	yes|up	no|down	3
					MD01G1160900	MD01G1160900	senescence associated gene 20	no|up	yes|down	yes|up	no|down	2
					MD12G1241500	MD12G1241500	basic helix-loop-helix (bHLH) DNA-binding superfamily protein	no|up	no|up	no|up	yes|up	1
					MD13G1080800	MD13G1080800	thioredoxin 2	no|down	yes|down	no|up	no|down	1
					MD00G1057700	MD00G1057700	Protein of unknown function	no|down	yes|down	no|up	no|down	1
					MD13G1095700	MD13G1095700		no|down	no|down	no|down	yes|down	1
					MD06G1147800	MD06G1147800	Protein of unknown function	no|up	no|down	yes|up	no|down	1
					MD16G1080300	MD16G1080300	thioredoxin 2	no|down	yes|down	no|up	yes|down	2
					MD01G1194100	MD01G1194100	TCP family transcription factor	no|down	yes|down	no|up	no|down	1
					MD12G1036500	MD12G1036500	Aldolase-type TIM barrel family protein	no|up	no|down	no|up	yes|down	1
					MD11G1220600	MD11G1220600	Cytochrome P450 superfamily protein	no|up	yes|down	no|up	no|down	1
					MD17G1069200	MD17G1069200	glutamine dumper 1	no|down	no|up	no|up	yes|up	1
					MD09G1155800	MD09G1155800	Integrin-linked protein kinase family	no|down	yes|down	no|up	no|down	1
					MD03G1200400	MD03G1200400	Translation initiation factor SUI1 family protein	no|up	yes|down	yes|up	no|down	2
					MD15G1284700	MD15G1284700	alpha/beta-Hydrolases superfamily protein	no|up	yes|down	no|up	no|down	1
					MD17G1038400	MD17G1038400	DegP protease 9	no|up	yes|down	yes|up	no|down	2
					MD03G1015700	MD03G1015700		no|down	yes|down	no|up	no|up	1
					MD05G1256100	MD05G1256100	Argonaute family protein	no|up	yes|down	no|up	yes|down	2
					MD16G1050600	MD16G1050600		no|down	yes|down	no|up	no|down	1
					MD13G1108000	MD13G1108000	Leucine-rich repeat protein kinase family protein	no|down	yes|down	no|up	no|down	1
					MD06G1210500	MD06G1210500	Protein of unknown function	no|down	no|up	no|up	yes|up	1
					MD13G1034700	MD13G1034700	lipid phosphate phosphatase 2	no|down	yes|down	no|up	no|down	1
					MD15G1071500	MD15G1071500	LOB domain-containing protein 39	no|no test	yes|down	no|up	no|down	1
					MD07G1127600	MD07G1127600	Homeobox-leucine zipper family protein / lipid-binding START domain-containing protein	no|down	yes|down	no|down	yes|down	2
					MD15G1326700	MD15G1326700	Haloacid dehalogenase-like hydrolase (HAD) superfamily protein	no|down	yes|down	no|up	no|down	1
					MD03G1144700	MD03G1144700	Calcium-binding EF-hand family protein	no|up	yes|down	no|up	no|down	1
					MD04G1237600	MD04G1237600	F-box family protein	no|down	yes|down	no|down	yes|down	2
					MD09G1141200	MD09G1141200	UDP-Glycosyltransferase superfamily protein	no|down	yes|down	no|up	no|down	1
					MD08G1091600	MD08G1091600	WPP domain protein 2	no|down	no|up	no|up	yes|up	1
					MD06G1162400	MD06G1162400	RING domain ligase2	no|down	yes|down	no|up	no|down	1
					MD01G1222500	MD01G1222500	Protein of unknown function	no|down	yes|down	no|up	no|down	1
					MD09G1137500	MD09G1137500	UDP-Glycosyltransferase superfamily protein	no|up	yes|up	no|down	no|up	1
					MD07G1174000	MD07G1174000	auxin response factor 16	no|up	yes|down	yes|up	no|down	2
					MD07G1173900	MD07G1173900	Plant-specific GATA-type zinc finger transcription factor family protein	no|up	yes|down	yes|up	no|up	2
					MD09G1194500	MD09G1194500	calcineurin B-like protein 10	no|down	yes|down	no|up	no|up	1
					MD15G1316100	MD15G1316100	homeobox protein 22	no|up	yes|down	no|up	no|down	1
					MD15G1277200	MD15G1277200	Disease resistance protein (CC-NBS-LRR class) family	no|up	yes|down	yes|up	no|up	2
					MD04G1195900	MD04G1195900	Chaperone DnaJ-domain superfamily protein	no|down	yes|down	no|up	no|down	1
					MD05G1031400	MD05G1031400	FAR1-related sequence 5	no|up	yes|down	no|up	no|down	1
					MD09G1293100	MD09G1293100	Ubiquitin-like superfamily protein	no|down	no|up	no|down	yes|up	1
					MD05G1188600	MD05G1188600	Haem oxygenase-like	no|up	yes|down	yes|up	no|down	2
					MD02G1264400	MD02G1264400	laccase 14	no|down	yes|down	no|up	no|down	1
					MD10G1336900	MD10G1336900	agenet domain-containing protein / bromo-adjacent homology (BAH) domain-containing protein	no|down	yes|down	no|up	no|down	1
					MD10G1086100	MD10G1086100	extra-large G-protein 1	no|up	no|down	no|up	yes|down	1
					MD10G1052200	MD10G1052200	Polymerase/histidinol phosphatase-like	no|up	yes|down	no|up	no|down	1
					MD05G1022800	MD05G1022800	disease resistance protein (TIR-NBS-LRR class)	no|down	yes|down	no|up	no|down	1
					MD10G1047600	MD10G1047600	Low PSII Accumulation 3	no|up	yes|up	no|down	no|up	1
					MD05G1187900	MD05G1187900	Exostosin family protein	no|up	yes|down	no|up	no|down	1
					MD10G1249000	MD10G1249000	Receptor-like protein kinase-related family protein	no|down	no|down	no|up	yes|up	1
					MD02G1097500	MD02G1097500	fatty acid biosynthesis 1	no|up	yes|down	no|down	yes|down	2
					MD01G1084900	MD01G1084900		no|down	yes|down	no|up	no|down	1
					MD12G1120700	MD12G1120700	polyubiquitin 3	no|up	no|down	yes|up	no|up	1
					MD11G1136500	MD11G1136500	Protein of unknown function	no|up	no|down	yes|up	no|up	1
					MD15G1052900	MD15G1052900	alfin-like 5	no|up	yes|down	no|up	no|down	1
					MD06G1219100	MD06G1219100	Protein kinase superfamily protein	no|down	yes|down	no|up	no|down	1
					MD09G1016300	MD09G1016300	lysine histidine transporter 1	no|down	yes|down	no|up	no|down	1
					MD10G1022900	MD10G1022900	RmlC-like cupins superfamily protein	no|down	yes|down	no|up	no|down	1
					MD09G1006600	MD09G1006600	dsRNA-binding protein 5	no|up	yes|down	no|down	no|down	1
					MD16G1068700	MD16G1068700	fucosyltransferase 1	no|up	yes|down	yes|up	no|down	2
					MD06G1165500	MD06G1165500	Drought-responsive family protein	no|down	yes|down	no|up	no|down	1
					MD01G1118000	MD01G1118000	Chalcone-flavanone isomerase family protein	no|up	yes|down	no|up	yes|down	2
					MD12G1202400	MD12G1202400	Peptidase C15	no|down	yes|down	no|up	no|up	1
					MD08G1216900	MD08G1216900	SNF7 family protein	no|up	yes|up	no|down	no|up	1
					MD12G1239000	MD12G1239000	NAD(P)-linked oxidoreductase superfamily protein	no|up	yes|down	no|up	yes|down	2
					MD10G1101200	MD10G1101200	UDP-Glycosyltransferase superfamily protein;Alias=MD10G0083500	no|up	yes|up	no|down	yes|up	2
					MD10G1318300	MD10G1318300		no|down	no|down	no|up	yes|up	1
					MD11G1073900	MD11G1073900	cyclophilin 5	no|down	no|up	no|down	yes|up	1
					MD14G1058700	MD14G1058700	NAD(P)-binding Rossmann-fold superfamily protein	no|down	yes|up	no|down	yes|up	2
					MD03G1197600	MD03G1197600	WRKY family transcription factor	no|up	yes|down	no|up	no|down	1
					MD15G1041300	MD15G1041300	SIGNAL PEPTIDE PEPTIDASE-LIKE 3	no|down	yes|down	no|up	no|down	1
					MD04G1041400	MD04G1041400	Calcium-binding EF-hand family protein	no|up	yes|down	yes|up	no|down	2
					MD17G1014500	MD17G1014500	Protein of unknown function	no|no test	yes|down	no|up	no|down	1
					MD11G1121800	MD11G1121800		no|up	no|down	no|up	yes|down	1
					MD14G1211000	MD14G1211000	heat shock protein 101	no|up	no|down	no|down	yes|down	1
					MD02G1006100	MD02G1006100		no|down	yes|down	no|up	yes|down	2
					MD02G1056400	MD02G1056400	alpha/beta-Hydrolases superfamily protein	no|down	yes|down	no|up	no|down	1
					MD13G1122000	MD13G1122000	Protein of unknown function (DUF1664)	no|up	no|down	no|up	yes|down	1
					MD08G1016600	MD08G1016600	glyoxal oxidase-related protein	no|no test	yes|down	no|up	no|down	1
					MD08G1192700	MD08G1192700	Protein of unknown function	no|up	yes|down	yes|up	yes|down	3
					MD15G1055200	MD15G1055200	Protein of unknown function	no|up	yes|down	yes|up	no|down	2
					MD13G1072100	MD13G1072100	RING/FYVE/PHD zinc finger superfamily protein	no|down	yes|down	yes|up	no|up	2
					MD15G1319800	MD15G1319800	homeobox protein 6	no|down	yes|down	no|up	no|down	1
					MD15G1031100	MD15G1031100	Protein of unknown function (DUF1195)	no|down	yes|down	no|down	no|down	1
					MD15G1040000	MD15G1040000	chorismate mutase 2	no|up	yes|down	yes|up	no|down	2
					MD10G1085100	MD10G1085100	RING/U-box superfamily protein	no|no test	yes|down	no|up	no|down	1
					MD11G1073400	MD11G1073400	phospholipase C 2	no|down	yes|down	no|up	no|down	1
					MD05G1214700	MD05G1214700	S-locus lectin protein kinase family protein	no|up	no|down	no|down	yes|down	1
					MD04G1079300	MD04G1079300	glycine-rich protein	no|down	no|up	no|down	yes|up	1
					MD11G1209400	MD11G1209400	microtubule-associated proteins 65-1	no|down	yes|down	no|up	no|down	1
					MD13G1101400	MD13G1101400	phosphate transporter 2	no|down	yes|down	no|down	no|down	1
					MD13G1100800	MD13G1100800	Phototropic-responsive NPH3 family protein	no|up	yes|down	no|down	yes|down	2
					MD14G1149200	MD14G1149200	phosphate transporter 3	no|up	yes|down	no|up	no|down	1
					MD13G1041700	MD13G1041700	Protein of unknown function	no|down	yes|down	yes|up	no|down	2
					MD13G1243000	MD13G1243000	Craniofacial development protein 2	no|up	no|down	no|up	yes|down	1
					MD02G1123800	MD02G1123800	RING/U-box superfamily protein	no|down	yes|down	no|up	no|down	1
					MD17G1010400	MD17G1010400	senescence-related gene 3	no|up	yes|down	no|up	yes|down	2
					MD05G1326100	MD05G1326100	sugar transporter 1	no|up	no|down	no|down	yes|down	1
					MD12G1168300	MD12G1168300	Homeodomain-like superfamily protein	no|up	no|down	yes|up	no|down	1
					MD05G1027200	MD05G1027200	UDP-Glycosyltransferase superfamily protein	no|up	yes|up	no|down	no|up	1
					MD05G1184600	MD05G1184600	glutathione S-transferase tau 7	no|down	yes|down	no|down	no|down	1
					MD15G1357800	MD15G1357800	EF hand calcium-binding protein family	no|down	yes|down	no|up	yes|down	2
					MD12G1121200	MD12G1121200	Seven transmembrane MLO family protein	no|down	yes|down	no|up	no|down	1
					MD06G1127400	MD06G1127400	RING/U-box superfamily protein	no|down	yes|down	no|up	no|down	1
					MD03G1116800	MD03G1116800	RING/U-box superfamily protein	no|down	yes|down	no|up	no|down	1
					MD01G1152100	MD01G1152100	Cytochrome P450 superfamily protein	no|down	no|up	no|down	yes|up	1
					MD05G1100300	MD05G1100300	voltage dependent anion channel 2	no|down	yes|up	no|down	yes|up	2
					MD16G1144200	MD16G1144200		no|up	no|down	no|down	yes|down	1
					MD05G1299300	MD05G1299300	myb-like HTH transcriptional regulator family protein	no|down	yes|down	no|up	no|down	1
					MD05G1254200	MD05G1254200	phloem protein 2-A1	no|down	yes|down	no|up	yes|down	2
					MD12G1080200	MD12G1080200	RNA-binding (RRM/RBD/RNP motifs) family protein	no|down	yes|down	no|up	no|down	1
					MD04G1111600	MD04G1111600	Glutathione S-transferase family protein	no|down	yes|down	no|up	yes|down	2
					MD13G1029000	MD13G1029000	anaphase-promoting complex subunit 8	no|up	no|up	no|down	yes|down	1
					MD08G1132600	MD08G1132600	Protein of unknown function (DUF1218)	no|down	yes|up	no|down	yes|up	2
					MD07G1268800	MD07G1268800	CAP160 protein	no|down	yes|down	no|up	no|down	1
					MD16G1027000	MD16G1027000	sulfate transporter 91	no|down	yes|down	no|up	no|down	1
					MD05G1311600	MD05G1311600	ERF domain protein 12	no|down	yes|down	no|up	no|down	1
					MD05G1288600	MD05G1288600	Glycosyl hydrolase family protein	no|up	no|down	no|down	yes|down	1
					MD12G1240000	MD12G1240000	NAD(P)-linked oxidoreductase superfamily protein	no|no test	yes|down	no|up	no|down	1
					MD13G1113400	MD13G1113400	Protein kinase superfamily protein	no|down	yes|down	no|up	no|down	1
					MD04G1112000	MD04G1112000	Glutathione S-transferase family protein	no|down	yes|down	no|up	no|down	1
					MD09G1089800	MD09G1089800	O-methyltransferase family protein	no|down	yes|down	no|down	yes|down	2
					MD07G1117400	MD07G1117400	SAUR-like auxin-responsive protein family	no|down	yes|down	no|up	no|down	1
					MD10G1009200	MD10G1009200		no|down	yes|down	no|down	no|down	1
					MD05G1098700	MD05G1098700	AMP-dependent synthetase and ligase family protein	no|up	no|up	no|up	yes|up	1
					MD08G1140900	MD08G1140900	pleiotropic drug resistance 12	no|down	yes|down	no|up	yes|down	2
					MD11G1221500	MD11G1221500		yes|up	yes|down	yes|up	no|down	3
					MD16G1013900	MD16G1013900	Glutamine amidotransferase type 1 family protein	no|down	yes|down	no|up	no|down	1
					MD13G1003200	MD13G1003200	Nucleotidylyl transferase superfamily protein	no|down	yes|down	no|up	no|down	1
					MD14G1231400	MD14G1231400	2-oxoglutarate (2OG) and Fe(II)-dependent oxygenase superfamily protein	no|down	yes|down	no|up	no|down	1
					MD06G1024000	MD06G1024000	NB-ARC domain-containing disease resistance protein	yes|up	yes|down	yes|up	no|down	3
					MD11G1160000	MD11G1160000	Protein kinase superfamily protein	no|down	yes|down	no|up	no|down	1
					MD04G1187100	MD04G1187100	Protein of unknown function	no|down	yes|down	no|up	no|down	1
					MD16G1093700	MD16G1093700	similar to RCD one 2	no|down	yes|up	no|down	no|up	1
					MD16G1010900	MD16G1010900	Lactate/malate dehydrogenase family protein	no|no test	yes|down	no|up	no|down	1
					MD07G1296200	MD07G1296200	P-loop containing nucleoside triphosphate hydrolases superfamily protein	yes|up	yes|down	no|up	no|down	2
					MD07G1192900	MD07G1192900	C2H2 and C2HC zinc fingers superfamily protein	no|down	yes|down	yes|up	no|down	2
					MD16G1057400	MD16G1057400	Adenosylmethionine decarboxylase family protein	no|up	no|down	yes|up	no|down	1
					MD16G1201400	MD16G1201400	ATP sulfurylase 1;Alias=MD16G0177400	no|down	yes|down	no|down	yes|down	2
					MD15G1127900	MD15G1127900	sucrose phosphate synthase 1F	no|up	yes|down	no|up	yes|down	2
					MD07G1304400	MD07G1304400	sequence-specific DNA binding transcription factors	no|up	yes|down	no|up	no|down	1
					MD17G1032900	MD17G1032900	ribosomal protein L12-A	no|down	yes|up	no|down	no|up	1
					MD11G1098200	MD11G1098200		no|up	yes|down	no|up	no|down	1
					MD11G1267800	MD11G1267800	Leucine-rich repeat transmembrane protein kinase	no|down	yes|down	no|down	yes|down	2
					MD03G1127700	MD03G1127700	Ring/U-Box superfamily protein	no|up	no|down	no|down	yes|down	1
					MD15G1153600	MD15G1153600		no|down	yes|down	no|up	no|down	1
					MD14G1227500	MD14G1227500	myb domain protein 62	no|up	yes|down	yes|up	no|down	2
					MD01G1229400	MD01G1229400	nascent polypeptide-associated complex subunit alpha-like protein 2	no|down	yes|down	no|up	no|down	1
					MD08G1145500	MD08G1145500	alpha/beta-Hydrolases superfamily protein	no|down	yes|down	no|up	yes|down	2
					MD09G1287500	MD09G1287500	Nucleoprotein	no|down	yes|down	no|up	no|down	1
					MD15G1180700	MD15G1180700	Homeodomain-like superfamily protein	no|down	yes|down	no|up	yes|down	2
					MD06G1009400	MD06G1009400	Patched family protein	no|up	yes|down	no|down	yes|down	2
					MD06G1079700	MD06G1079700		no|down	yes|down	no|up	no|down	1
					MD00G1144300	MD00G1144300	Protein of unknown function	yes|up	yes|down	yes|up	yes|up	4
					MD13G1029200	MD13G1029200	nudix hydrolase homolog 17	no|up	no|down	no|up	yes|down	1
					MD05G1207300	MD05G1207300	nine-cis-epoxycarotenoid dioxygenase 3	yes|up	yes|down	yes|up	no|down	3
					MD08G1057400	MD08G1057400	chorismate mutase 2	yes|up	yes|down	yes|up	yes|down	4
					MD02G1244100	MD02G1244100		no|down	no|up	no|down	yes|up	1
					MD06G1077700	MD06G1077700	NAD(P)-binding Rossmann-fold superfamily protein	no|up	yes|down	no|down	yes|down	2
					MD05G1333700	MD05G1333700	S-locus lectin protein kinase family protein	no|up	yes|down	no|up	no|down	1
					MD14G1238600	MD14G1238600	nudix hydrolase homolog 4	yes|up	yes|down	yes|up	no|up	3
					MD05G1120600	MD05G1120600	myb domain protein 4	no|down	yes|down	no|up	no|down	1
					MD10G1055000	MD10G1055000	ZIM-like 1	no|down	yes|down	no|up	no|up	1
					MD15G1039600	MD15G1039600	WRKY DNA-binding protein 40	no|up	yes|down	yes|up	no|no test	2
					MD15G1207500	MD15G1207500	Protein kinase superfamily protein	no|down	yes|down	no|up	no|down	1
					MD01G1237600	MD01G1237600	NAD(P)-binding Rossmann-fold superfamily protein	no|up	yes|down	no|down	yes|down	2
					MD07G1270300	MD07G1270300	F-box family protein with a domain of unknown function (DUF295)	no|up	yes|down	yes|up	no|up	2
					MD13G1235500	MD13G1235500	Phospholipase A2 family protein	no|no test	yes|down	no|up	no|down	1
					MD15G1345400	MD15G1345400	Eukaryotic aspartyl protease family protein	no|down	yes|down	yes|up	no|up	2
					MD05G1197200	MD05G1197200	Protein of unknown function	no|up	yes|down	no|up	no|down	1
					MD15G1035900	MD15G1035900	mitogen-activated protein kinase kinase kinase 5	no|up	yes|down	no|up	no|down	1
					MD05G1028100	MD05G1028100	Abscisic stress-ripening protein 2	no|up	yes|up	no|down	no|up	1
					MD11G1300000	MD11G1300000	Thioredoxin superfamily protein	no|down	no|up	no|down	yes|up	1
					MD02G1105700	MD02G1105700		no|up	no|down	yes|up	no|up	1
					MD09G1185600	MD09G1185600	Protein of unknown function	no|up	yes|down	no|up	no|down	1
					MD09G1246400	MD09G1246400	Concanavalin A-like lectin protein kinase family protein	yes|up	no|down	yes|up	no|up	2
					MD05G1072500	MD05G1072500	AP2/B3-like transcriptional factor family protein	no|down	yes|down	no|up	yes|down	2
					MD07G1159600	MD07G1159600	pyruvate dehydrogenase E1 alpha	no|down	yes|up	no|down	yes|up	2
					MD07G1153700	MD07G1153700	NC domain-containing protein-related	no|up	yes|down	no|up	no|down	1
					MD08G1066400	MD08G1066400	aminopeptidase M1	no|up	no|down	no|up	yes|down	1
					MD00G1069800	MD00G1069800	copper chaperone for SOD1	no|up	yes|down	no|down	yes|down	2
					MD13G1246700	MD13G1246700	Peroxidase superfamily protein	no|up	yes|up	no|down	no|up	1
					MD04G1019400	MD04G1019400	indole-3-acetate beta-D-glucosyltransferase	no|down	yes|down	no|down	yes|down	2
					MD17G1265900	MD17G1265900	multiprotein bridging factor 1A	no|down	no|up	no|down	yes|up	1
					MD10G1258100	MD10G1258100		no|down	yes|down	no|down	yes|down	2
					MD09G1266100	MD09G1266100	gamete expressed protein 1	no|up	yes|up	no|down	no|up	1
					MD02G1164500	MD02G1164500	Disease resistance protein (CC-NBS-LRR class) family	no|up	no|down	yes|up	no|up	1
					MD13G1158300	MD13G1158300		no|up	no|down	no|up	yes|down	1
					MD04G1216200	MD04G1216200		no|down	yes|up	no|down	no|up	1
					MD07G1065000	MD07G1065000	alpha/beta-Hydrolases superfamily protein	no|no test	yes|down	no|down	no|down	1
					MD15G1158100	MD15G1158100	Protein of unknown function	yes|up	no|down	yes|up	no|down	2
					MD00G1036300	MD00G1036300	homeobox 7	no|down	yes|down	no|down	yes|down	2
					MD11G1268300	MD11G1268300	Leucine-rich repeat transmembrane protein kinase	no|down	yes|down	no|up	yes|down	2
					MD06G1211100	MD06G1211100	TCP family transcription factor	no|down	yes|down	no|up	no|down	1
					MD15G1294800	MD15G1294800	Acetamidase/Formamidase family protein	no|down	yes|down	no|up	no|down	1
					MD07G1028400	MD07G1028400	purple acid phosphatase 27	no|up	no|up	no|down	yes|down	1
					MD10G1299300	MD10G1299300	Polyphenol oxidase	no|no test	yes|down	no|up	no|down	1
					MD10G1056200	MD10G1056200	AGAMOUS-like 21	no|up	no|down	no|up	yes|down	1
					MD14G1099400	MD14G1099400	Myosin heavy chain-related protein	no|down	yes|down	no|up	no|down	1
					MD13G1257200	MD13G1257200	IQ-domain 13	no|down	yes|down	no|up	yes|down	2
					MD05G1149700	MD05G1149700		yes|up	no|down	no|up	yes|down	2
					MD05G1005300	MD05G1005300		no|up	yes|up	no|up	yes|up	2
					MD05G1362500	MD05G1362500	farnesyl diphosphate synthase 1	no|down	yes|down	no|down	yes|down	2
					MD09G1249600	MD09G1249600	Protein of unknown function	no|up	yes|down	no|up	no|down	1
					MD11G1051300	MD11G1051300	Leucine-rich repeat protein kinase family protein	no|up	no|down	no|down	yes|down	1
					MD15G1296400	MD15G1296400	calcium ATPase 2	no|down	yes|down	yes|up	no|down	2
					MD15G1350800	MD15G1350800	EamA-like transporter family protein	no|down	yes|up	no|down	no|up	1
					MD15G1022100	MD15G1022100	GTP-binding protein	no|down	yes|up	no|down	no|up	1
					MD15G1145900	MD15G1145900	ACT domain-containing small subunit of acetolactate synthase protein	no|down	yes|down	no|down	yes|down	2
					MD13G1020800	MD13G1020800	EF hand calcium-binding protein family	yes|up	no|down	yes|up	no|down	2
					MD09G1256300	MD09G1256300	Pathogenesis-related thaumatin superfamily protein	no|down	yes|up	no|down	no|up	1
					MD04G1009800	MD04G1009800	purple acid phosphatase 15	no|down	yes|down	no|up	yes|down	2
					MD11G1159200	MD11G1159200	pleiotropic drug resistance 6	no|up	no|down	no|down	yes|down	1
					MD02G1165600	MD02G1165600	Disease resistance protein (CC-NBS-LRR class) family	no|up	no|down	no|up	yes|down	1
					MD16G1215600	MD16G1215600		no|up	yes|down	no|up	yes|down	2
					MD02G1198500	MD02G1198500	alpha/beta-Hydrolases superfamily protein	no|down	yes|down	no|up	no|down	1
					MD17G1117800	MD17G1117800	Thiolase family protein	no|down	yes|down	no|down	no|down	1
					MD03G1172700	MD03G1172700	Protein of unknown function (DUF3411)	no|up	yes|up	no|down	no|up	1
					MD03G1231800	MD03G1231800	ethylene responsive element binding factor 4	yes|up	yes|down	yes|up	no|down	3
					MD02G1154800	MD02G1154800	Protein of unknown function (DUF677)	no|up	yes|down	no|up	yes|down	2
					MD17G1037500	MD17G1037500	Potassium transporter family protein	no|up	yes|down	no|up	yes|down	2
					MD09G1081000	MD09G1081000	TRICHOME BIREFRINGENCE-LIKE 19	no|down	yes|down	no|up	no|down	1
					MD06G1117900	MD06G1117900	Protein of unknown function	yes|up	no|down	yes|up	no|up	2
					MD03G1089100	MD03G1089100	GRAS family transcription factor	no|up	yes|down	yes|up	no|down	2
					MD01G1213300	MD01G1213300	chitinase A	no|down	yes|down	yes|up	no|up	2
					MD09G1080200	MD09G1080200	Methylenetetrahydrofolate reductase family protein	no|down	yes|down	no|up	no|down	1
					MD02G1152700	MD02G1152700	Quinone reductase family protein	no|up	yes|up	no|down	no|up	1
					MD01G1010000	MD01G1010000	Splicing factor	yes|up	no|up	no|down	yes|down	2
					MD12G1052000	MD12G1052000	Protein of unknown function (DUF620)	no|up	yes|down	no|down	yes|down	2
					MD13G1087500	MD13G1087500	Xanthine/uracil permease family protein	no|down	yes|down	no|up	yes|down	2
					MD11G1168800	MD11G1168800		no|down	yes|down	no|down	no|down	1
					MD15G1007500	MD15G1007500	Thioredoxin superfamily protein	no|down	yes|up	no|down	no|up	1
					MD09G1064500	MD09G1064500	F-box family protein	no|up	yes|up	no|down	no|up	1
					MD15G1438100	MD15G1438100	RNA-binding KH domain-containing protein	no|up	no|down	no|up	yes|down	1
					MD10G1092700	MD10G1092700	AP2/B3-like transcriptional factor family protein	no|down	yes|down	no|up	no|down	1
					MD01G1179800	MD01G1179800	disease resistance family protein / LRR family protein	no|up	yes|down	no|up	no|down	1
					MD10G1296300	MD10G1296300	CBS domain-containing protein	no|up	yes|down	no|up	no|down	1
					MD14G1125900	MD14G1125900	YELLOW STRIPE like 1	no|down	yes|down	no|up	no|down	1
					MD00G1033100	MD00G1033100	AMP-dependent synthetase and ligase family protein	no|down	no|up	no|up	yes|up	1
					MD11G1090500	MD11G1090500	UDP-glucosyl transferase 76E2	no|up	no|down	no|down	yes|down	1
					MD17G1041000	MD17G1041000	Major facilitator superfamily protein	no|up	yes|up	no|up	yes|up	2
					MD10G1094700	MD10G1094700	redox responsive transcription factor 1	no|up	yes|down	yes|up	no|no test	2
					MD05G1026000	MD05G1026000	Ankyrin repeat family protein	no|down	yes|down	no|up	no|down	1
					MD10G1232400	MD10G1232400	disease resistance protein (TIR-NBS-LRR class)	no|up	yes|down	yes|up	no|down	2
					MD16G1011600	MD16G1011600	glutathione S-transferase TAU 8	no|down	yes|down	yes|up	no|up	2
					MD07G1173100	MD07G1173100	Zinc finger (C3HC4-type RING finger) family protein	no|up	yes|down	no|up	no|down	1
					MD17G1211000	MD17G1211000	blue-copper-binding protein	no|down	yes|down	no|up	no|down	1
					MD08G1191700	MD08G1191700	Protein of unknown function	yes|up	yes|down	yes|up	no|down	3
					MD12G1171100	MD12G1171100	SAC domain-containing protein 8	no|up	yes|down	no|up	yes|down	2
					MD09G1174800	MD09G1174800	Protein of unknown function	no|up	no|down	no|down	yes|down	1
					MD03G1269000	MD03G1269000	reduced epidermal fluorescence 4	no|down	yes|down	no|up	no|down	1
					MD15G1150900	MD15G1150900		no|down	yes|down	no|up	no|down	1
					MD17G1228700	MD17G1228700	Protein kinase superfamily protein	no|up	yes|up	no|down	no|up	1
					MD16G1119000	MD16G1119000	Rubber elongation factor protein (REF)	no|up	yes|down	yes|up	no|down	2
					MD01G1218800	MD01G1218800		yes|up	no|up	no|down	yes|down	2
					MD14G1226000	MD14G1226000	Protein of unknown function	no|down	yes|down	no|up	no|down	1
					MD02G1064800	MD02G1064800	NADP-malic enzyme 3	no|down	yes|up	no|down	no|up	1
					MD15G1146100	MD15G1146100	Integrin-linked protein kinase family	no|down	yes|down	no|up	no|up	1
					MD08G1134200	MD08G1134200	selenium binding	no|no test	yes|down	yes|up	no|no test	2
					MD07G1080400	MD07G1080400	Major facilitator superfamily protein	no|up	yes|down	yes|up	no|down	2
					MD01G1228800	MD01G1228800	2-oxoglutarate (2OG) and Fe(II)-dependent oxygenase superfamily protein	no|down	yes|down	no|up	yes|down	2
					MD17G1129200	MD17G1129200	cytochrome P450	no|down	yes|down	no|up	no|down	1
					MD16G1276900	MD16G1276900	NAC domain containing protein 71	no|down	yes|down	no|up	no|down	1
					MD03G1088500	MD03G1088500	Haloacid dehalogenase-like hydrolase (HAD) superfamily protein	no|down	yes|down	no|up	yes|down	2
					MD06G1041000	MD06G1041000	expansin-like B1	no|down	yes|down	no|up	yes|down	2
					MD01G1090000	MD01G1090000	2-oxoglutarate (2OG) and Fe(II)-dependent oxygenase superfamily protein	no|down	yes|down	no|up	no|down	1
					MD00G1118600	MD00G1118600	winged-helix DNA-binding transcription factor family protein	no|up	yes|down	no|up	no|down	1
					MD02G1301500	MD02G1301500	S-adenosyl-L-methionine-dependent methyltransferases superfamily protein	no|down	yes|down	no|up	no|down	1
					MD03G1020200	MD03G1020200	receptor-like protein kinase 1	no|up	yes|down	no|up	yes|down	2
					MD14G1175600	MD14G1175600	NAD(P)-binding Rossmann-fold superfamily protein	no|down	yes|down	no|down	no|down	1
					MD10G1239000	MD10G1239000	Zinc finger (C3HC4-type RING finger) family protein	no|no test	yes|down	no|up	no|down	1
					MD13G1035000	MD13G1035000	elongator protein 2	no|up	yes|down	no|up	no|down	1
					MD17G1183300	MD17G1183300	Cysteinyl-tRNA synthetase	no|up	no|down	no|down	yes|down	1
					MD13G1026500	MD13G1026500	Cupredoxin superfamily protein	no|up	yes|down	no|up	no|down	1
					MD15G1391000	MD15G1391000	receptor-like protein kinase 1	no|up	no|down	yes|up	no|up	1
					MD03G1037900	MD03G1037900		no|up	yes|up	no|down	no|up	1
					MD04G1058200	MD04G1058200	ethylene responsive element binding factor 5	yes|up	no|down	yes|up	no|down	2
					MD15G1061700	MD15G1061700	ferrochelatase 1	no|up	yes|down	yes|up	no|down	2
					MD05G1235400	MD05G1235400	Cation efflux family protein	no|up	yes|down	no|up	no|down	1
					MD09G1124100	MD09G1124100		no|down	yes|down	no|up	no|down	1
					MD15G1438500	MD15G1438500	Exostosin family protein	no|up	yes|down	no|up	yes|down	2
					MD10G1085400	MD10G1085400	long-chain acyl-CoA synthetase 2	no|down	yes|down	no|down	yes|down	2
					MD07G1006100	MD07G1006100	cytochrome P450	no|down	yes|down	no|down	yes|down	2
					MD03G1193600	MD03G1193600	ubiquitin-specific protease 12	no|down	yes|down	no|up	no|down	1
					MD04G1154600	MD04G1154600	Homeodomain-like superfamily protein	no|up	yes|down	no|up	no|down	1
					MD10G1000300	MD10G1000300		no|up	no|down	no|down	yes|down	1
					MD11G1076800	MD11G1076800	UDP-glucosyl transferase 71D1	no|down	yes|down	no|down	yes|down	2
					MD14G1080200	MD14G1080200	purple acid phosphatase 16	no|down	yes|up	no|down	no|up	1
					MD02G1127100	MD02G1127100	GDSL-like Lipase/Acylhydrolase superfamily protein	no|up	yes|up	no|down	no|up	1
					MD00G1110700	MD00G1110700	cyclin-dependent kinase E	yes|up	no|up	no|up	no|down	1
					MD07G1210700	MD07G1210700	HSP20-like chaperones superfamily protein	no|down	no|up	no|up	yes|up	1
					MD11G1215000	MD11G1215000		no|up	yes|down	no|up	no|down	1
					MD07G1292200	MD07G1292200		no|up	no|up	no|down	yes|down	1
					MD10G1258800	MD10G1258800	Thymidine kinase	no|down	no|up	no|up	yes|up	1
					MD05G1157900	MD05G1157900	Polynucleotidyl transferase	no|down	yes|down	no|up	no|down	1
					MD01G1139200	MD01G1139200	protein phosphatase 2CA	no|up	no|down	yes|up	no|down	1
					MD01G1195700	MD01G1195700	phosphoenolpyruvate carboxylase-related kinase 1	no|down	yes|down	no|up	no|down	1
					MD07G1298900	MD07G1298900	30S ribosomal protein	no|down	no|down	no|up	yes|up	1
					MD16G1002100	MD16G1002100	Fe superoxide dismutase 3	no|up	yes|down	no|up	no|down	1
					MD08G1088100	MD08G1088100	ankyrin repeat family protein	no|up	yes|down	no|up	no|down	1
					MD09G1131900	MD09G1131900	Protein of unknown function	no|up	no|down	no|down	yes|down	1
					MD04G1144500	MD04G1144500	O-fucosyltransferase family protein	no|up	yes|down	yes|up	no|down	2
					MD16G1071400	MD16G1071400	cycling DOF factor 2	no|up	yes|down	no|up	no|down	1
					MD02G1010800	MD02G1010800	Calmodulin-binding protein	no|up	no|down	yes|up	no|up	1
					MD02G1249400	MD02G1249400	Protein kinase superfamily protein	no|up	no|down	yes|up	no|up	1
					MD13G1084100	MD13G1084100	myb-like transcription factor family protein	no|down	yes|down	no|up	no|down	1
					MD16G1141000	MD16G1141000	Protein of unknown function	no|down	yes|down	no|up	no|down	1
					MD13G1016400	MD13G1016400	anthranilate synthase beta subunit 1	no|up	yes|down	no|up	no|down	1
					MD10G1011600	MD10G1011600		no|down	yes|down	no|down	yes|down	2
					MD12G1210000	MD12G1210000	Protein phosphatase 2C family protein	no|down	yes|down	no|up	no|up	1
					MD02G1266900	MD02G1266900	zinc induced facilitator-like 1	no|up	yes|down	no|down	yes|down	2
					MD17G1131600	MD17G1131600	wall associated kinase-like 2	no|up	yes|down	yes|up	no|down	2
					MD15G1098800	MD15G1098800	BURP domain-containing protein	no|down	yes|down	no|down	yes|down	2
					MD03G1034900	MD03G1034900	farnesyl diphosphate synthase 1	no|up	yes|down	no|down	no|down	1
					MD17G1058100	MD17G1058100	UDP-Glycosyltransferase superfamily protein	no|down	yes|up	no|down	no|up	1
					MD16G1275100	MD16G1275100	Protein of unknown function	no|down	yes|down	yes|up	no|down	2
					MD10G1306800	MD10G1306800	S-locus lectin protein kinase family protein	no|down	yes|down	no|up	no|down	1
					MD14G1065900	MD14G1065900		no|down	yes|down	no|up	no|up	1
					MD05G1183600	MD05G1183600	Protein of unknown function (DUF3741)	no|down	yes|down	no|up	no|down	1
					MD06G1191400	MD06G1191400	end binding protein 1B	no|down	no|up	no|up	yes|up	1
					MD01G1083300	MD01G1083300	NADP-malic enzyme 3	yes|down	yes|up	no|down	yes|up	3
					MD13G1203100	MD13G1203100	3-ketoacyl-CoA synthase 2	no|up	yes|down	no|up	yes|down	2
					MD00G1130600	MD00G1130600	Transmembrane amino acid transporter family protein	no|down	yes|down	no|up	no|down	1
					MD05G1192900	MD05G1192900	Protein of unknown function	no|up	no|down	yes|up	no|up	1
					MD02G1024300	MD02G1024300		no|up	yes|down	no|up	no|down	1
					MD01G1211000	MD01G1211000	Protein of unknown function	no|down	yes|down	no|up	yes|down	2
					MD08G1166900	MD08G1166900	Pyridoxal phosphate (PLP)-dependent transferases superfamily protein	no|down	yes|down	no|down	no|down	1
					MD03G1213300	MD03G1213300	HSP20-like chaperones superfamily protein	no|down	yes|down	yes|up	yes|down	3
					MD11G1309900	MD11G1309900	NAD(P)-binding Rossmann-fold superfamily protein	no|down	yes|up	no|down	no|up	1
					MD07G1214100	MD07G1214100		no|up	no|down	no|up	yes|down	1
					MD16G1148400	MD16G1148400	gibberellin 2-oxidase 6	no|down	yes|down	no|up	no|down	1
					MD10G1107500	MD10G1107500	Protein of unknown function	no|down	yes|up	no|down	yes|up	2
					MD02G1148300	MD02G1148300		no|up	no|down	no|down	yes|down	1
					MD12G1038700	MD12G1038700	NDR1/HIN1-like 1	no|up	yes|up	no|down	no|up	1
					MD12G1037300	MD12G1037300	2-cysteine peroxiredoxin B	no|down	no|up	no|down	yes|up	1
					MD06G1149700	MD06G1149700		no|down	yes|down	no|up	no|up	1
					MD05G1224200	MD05G1224200	ARM repeat superfamily protein	no|up	no|up	no|down	yes|down	1
					MD07G1154700	MD07G1154700	ER-type Ca2+-ATPase 2	no|down	yes|down	no|down	yes|down	2
					MD02G1199000	MD02G1199000	early nodulin-like protein 18	no|down	yes|down	no|up	no|down	1
					MD17G1241900	MD17G1241900	Amino acid permease family protein	no|up	no|down	no|down	yes|down	1
					MD09G1271100	MD09G1271100	HSP20-like chaperones superfamily protein	no|down	yes|down	no|up	no|down	1
					MD06G1200200	MD06G1200200	UDP-glucose 6-dehydrogenase family protein	no|up	yes|down	yes|up	no|down	2
					MD15G1247300	MD15G1247300	RNA-binding (RRM/RBD/RNP motifs) family protein	no|up	yes|down	no|up	no|down	1
					MD05G1279300	MD05G1279300	Remorin family protein	no|down	yes|down	no|up	no|down	1
					MD13G1117000	MD13G1117000	Galactose oxidase/kelch repeat superfamily protein	no|up	no|down	no|down	yes|down	1
					MD07G1111900	MD07G1111900	Plastid-lipid associated protein PAP / fibrillin family protein	no|up	yes|up	no|down	no|up	1
					MD00G1023500	MD00G1023500	Root hair defective 3 GTP-binding protein (RHD3)	no|up	no|down	no|up	yes|down	1
					MD10G1330600	MD10G1330600	Protein of unknown function (DUF506)	no|up	yes|up	no|down	no|up	1
					MD03G1051000	MD03G1051000	cinnamate-4-hydroxylase	no|down	yes|down	no|up	no|down	1
					MD11G1310000	MD11G1310000		no|up	yes|up	yes|down	no|down	2
					MD09G1233700	MD09G1233700	winged-helix DNA-binding transcription factor family protein	yes|up	yes|down	yes|up	no|down	3
					MD04G1142900	MD04G1142900	laccase 7	no|no test	yes|down	no|up	no|down	1
					MD07G1070800	MD07G1070800	Protein kinase superfamily protein	no|up	yes|down	no|down	yes|down	2
					MD10G1062500	MD10G1062500	arginine decarboxylase 2	yes|up	yes|down	yes|up	no|down	3
					MD06G1163600	MD06G1163600	cytochrome P450	no|down	yes|down	no|down	yes|down	2
					MD09G1261400	MD09G1261400	plastid movement impaired 2	no|down	yes|down	yes|up	no|down	2
					MD05G1084800	MD05G1084800	Plant protein of unknown function (DUF869)	no|up	yes|down	no|up	no|down	1
					MD13G1104100	MD13G1104100	cytochrome P450	no|up	yes|down	no|up	no|down	1
					MD17G1004400	MD17G1004400	Syntaxin/t-SNARE family protein	no|up	yes|up	no|down	no|down	1
					MD16G1040800	MD16G1040800	myb domain protein 62	no|down	yes|down	no|up	yes|down	2
					MD13G1269700	MD13G1269700	zinc finger protein 2	no|down	yes|up	no|down	no|up	1
					MD00G1123300	MD00G1123300	Haloacid dehalogenase-like hydrolase (HAD) superfamily protein	no|down	yes|up	no|down	no|up	1
					MD15G1304900	MD15G1304900	Leucine-rich receptor-like protein kinase family protein	no|down	yes|down	no|up	no|down	1
					MD01G1030900	MD01G1030900	Mitochondrial substrate carrier family protein	yes|up	no|up	no|down	no|down	1
					MD11G1000100	MD11G1000100	DNA binding	yes|up	no|down	no|down	yes|down	2
					MD13G1012700	MD13G1012700	SNF2 domain-containing protein / helicase domain-containing protein	no|up	no|down	no|down	yes|down	1
					MD11G1019100	MD11G1019100		no|up	yes|down	no|up	yes|down	2
					MD10G1051200	MD10G1051200	metacaspase 1	no|down	yes|down	no|up	yes|down	2
					MD06G1238900	MD06G1238900	chloroplast sulfur E	no|down	yes|down	no|down	no|down	1
					MD12G1231600	MD12G1231600	copper/zinc superoxide dismutase 1	no|down	yes|down	no|down	yes|down	2
					MD16G1039100	MD16G1039100	Protein phosphatase 2C family protein	no|up	no|down	yes|up	no|up	1
					MD04G1101300	MD04G1101300	NADP-malic enzyme 3	no|down	no|up	no|up	yes|up	1
					MD10G1302100	MD10G1302100	Protein of unknown function (DUF761)	yes|up	no|down	yes|up	no|up	2
					MD17G1139600	MD17G1139600		no|up	yes|up	no|down	no|up	1
					MD08G1175700	MD08G1175700		no|down	yes|down	no|up	no|down	1
					MD15G1148200	MD15G1148200	Rhodanese/Cell cycle control phosphatase superfamily protein	no|down	yes|down	no|up	yes|down	2
					MD00G1102100	MD00G1102100	cysteine-rich RLK (RECEPTOR-like protein kinase) 25	no|down	yes|down	no|up	no|down	1
					MD13G1181800	MD13G1181800	alpha/beta-Hydrolases superfamily protein	no|down	yes|down	no|up	no|down	1
					MD11G1144600	MD11G1144600	histone H2A 12	no|down	no|up	no|up	yes|up	1
					MD03G1263700	MD03G1263700	Chalcone-flavanone isomerase family protein	no|down	yes|up	no|down	no|up	1
					MD08G1169500	MD08G1169500	O-fucosyltransferase family protein	no|down	yes|down	no|up	no|down	1
					MD07G1233100	MD07G1233100	expansin A8	no|down	yes|up	yes|down	no|up	2
					MD10G1273100	MD10G1273100	BED zinc finger	yes|up	no|up	no|up	no|down	1
					MD13G1173500	MD13G1173500	Uncharacterised protein family (UPF0497)	no|up	yes|down	no|up	no|down	1
					MD16G1009100	MD16G1009100	low-molecular-weight cysteine-rich 69	no|down	yes|down	no|up	no|down	1
					MD03G1029000	MD03G1029000	cellulose synthase like E1	no|up	yes|down	no|up	yes|down	2
					MD05G1137900	MD05G1137900	disease resistance protein (TIR-NBS-LRR class)	no|down	yes|down	no|down	yes|down	2
					MD15G1000400	MD15G1000400		no|up	no|down	no|down	yes|down	1
					MD05G1313700	MD05G1313700	heat shock transcription factor B2A	no|down	yes|down	no|up	no|down	1
					MD03G1225500	MD03G1225500	Plasma-membrane choline transporter family protein	no|down	yes|down	no|up	no|down	1
					MD17G1212100	MD17G1212100	post-illumination chlorophyll fluorescence increase	no|down	yes|down	no|up	no|down	1
					MD14G1215700	MD14G1215700	AGAMOUS-like 8	yes|down	yes|down	no|up	no|up	2
					MD01G1120700	MD01G1120700	beta-hexosaminidase 1	no|up	yes|up	no|down	no|up	1
					MD07G1251200	MD07G1251200	Disease resistance protein (CC-NBS-LRR class) family	yes|up	yes|down	yes|up	no|down	3
					MD11G1172400	MD11G1172400	Polynucleotidyl transferase	no|up	yes|down	yes|up	no|up	2
					MD15G1107100	MD15G1107100	Protein of unknown function	no|up	yes|down	no|up	no|down	1
					MD04G1173600	MD04G1173600	lipid transfer protein 3	no|up	yes|down	no|down	yes|down	2
					MD14G1049700	MD14G1049700	alpha/beta-Hydrolases superfamily protein	no|up	yes|down	no|down	yes|down	2
					MD15G1385500	MD15G1385500	Protein of unknown function	no|down	yes|down	no|up	no|down	1
					MD17G1087000	MD17G1087000	Protein of unknown function	no|up	no|down	no|down	yes|down	1
					MD06G1205300	MD06G1205300	N-terminal nucleophile aminohydrolases (Ntn hydrolases) superfamily protein	no|down	yes|down	no|up	no|down	1
					MD10G1072700	MD10G1072700	Protein of unknown function	no|down	yes|down	no|up	no|down	1
					MD16G1000200	MD16G1000200	pre-mRNA-processing protein 40C	no|down	yes|down	no|up	no|down	1
					MD17G1021700	MD17G1021700	GDSL-like Lipase/Acylhydrolase superfamily protein	no|down	yes|down	no|up	no|down	1
					MD08G1011600	MD08G1011600	Pathogenesis-related thaumatin superfamily protein	no|down	yes|down	no|down	yes|down	2
					MD12G1011500	MD12G1011500	calcium exchanger 7	no|up	yes|up	no|down	no|up	1
					MD05G1262700	MD05G1262700	cytochrome P450	no|up	yes|down	no|up	no|down	1
					MD06G1034300	MD06G1034300		no|up	no|down	yes|up	no|up	1
					MD00G1021800	MD00G1021800	TOPLESS-related 1	no|up	yes|down	no|up	no|down	1
					MD16G1030600	MD16G1030600	Protein of unknown function	no|down	yes|down	yes|up	no|up	2
					MD01G1093700	MD01G1093700	NAC transcription factor-like 9	no|down	no|down	no|down	yes|down	1
					MD08G1126800	MD08G1126800	Protein of unknown function	no|up	no|up	no|down	yes|down	1
					MD08G1186000	MD08G1186000	Phosphate-responsive 1 family protein	yes|up	no|down	yes|up	no|up	2
					MD15G1040600	MD15G1040600	Phototropic-responsive NPH3 family protein	no|down	yes|down	no|up	no|down	1
					MD10G1021800	MD10G1021800		no|down	yes|down	yes|up	no|down	2
					MD09G1065100	MD09G1065100	ribosomal protein S9	no|down	no|up	no|down	yes|up	1
					MD04G1018100	MD04G1018100	ralf-like 32	no|down	yes|down	no|up	no|down	1
					MD10G1034200	MD10G1034200	gigantea protein (GI)	no|up	yes|up	no|up	yes|up	2
					MD06G1188400	MD06G1188400	C2 calcium/lipid-binding plant phosphoribosyltransferase family protein	no|up	yes|down	no|up	no|down	1
					MD05G1360600	MD05G1360600	Heavy metal transport/detoxification superfamily protein	no|down	yes|down	no|up	no|down	1
					MD01G1174900	MD01G1174900		no|up	no|up	no|down	yes|down	1
					MD07G1248600	MD07G1248600	Integrase-type DNA-binding superfamily protein	yes|up	yes|down	yes|up	no|up	3
					MD10G1228000	MD10G1228000	disease resistance family protein / LRR family protein	no|down	yes|down	yes|up	no|up	2
					MD06G1193900	MD06G1193900	Pyridine nucleotide-disulphide oxidoreductase family protein	no|down	yes|down	no|up	no|down	1
					MD09G1263800	MD09G1263800	senescence-associated family protein	no|down	yes|up	no|down	yes|up	2
					MD13G1019300	MD13G1019300	RNA-dependent RNA polymerase 1	no|up	no|down	no|down	yes|down	1
					MD09G1194600	MD09G1194600	calcineurin B-like protein 10	no|down	yes|down	no|up	no|down	1
					MD15G1284300	MD15G1284300	Protein of unknown function	no|up	no|up	no|down	yes|down	1
					MD12G1196600	MD12G1196600	Leucine-rich repeat protein kinase family protein	no|down	yes|down	no|down	no|down	1
					MD00G1147900	MD00G1147900		yes|up	no|up	no|down	yes|down	2
					MD17G1013800	MD17G1013800	Myzus persicae-induced lipase 1	no|down	yes|up	no|down	no|up	1
					MD10G1195200	MD10G1195200	2-oxoglutarate (2OG) and Fe(II)-dependent oxygenase superfamily protein	no|up	yes|down	no|down	yes|down	2
					MD16G1081000	MD16G1081000	Tetratricopeptide repeat (TPR)-like superfamily protein	no|down	yes|down	yes|up	no|up	2
					MD13G1049600	MD13G1049600		no|down	yes|down	no|up	no|down	1
					MD04G1065100	MD04G1065100		no|up	no|down	no|down	yes|down	1
					MD02G1006300	MD02G1006300	Low temperature and salt responsive protein family	no|down	yes|down	no|up	no|down	1
					MD06G1202300	MD06G1202300	histone deacetylase 5	no|up	no|down	no|down	yes|down	1
					MD07G1147500	MD07G1147500	thylakoid rhodanese-like	no|up	no|down	no|down	yes|down	1
					MD07G1278300	MD07G1278300	Protein kinase superfamily protein	no|down	yes|down	no|up	no|down	1
					MD02G1181500	MD02G1181500	alpha/beta-Hydrolases superfamily protein	no|down	yes|down	no|up	no|down	1
					MD05G1195300	MD05G1195300	NAC domain containing protein 74	no|down	yes|down	no|up	no|down	1
					MD11G1246800	MD11G1246800	metallothionein 3	no|up	no|down	no|down	yes|down	1
					MD04G1171600	MD04G1171600	SOS3-interacting protein 1	no|up	no|down	yes|up	no|down	1
					MD15G1415200	MD15G1415200	cellulose synthase like G2	no|up	yes|up	no|down	no|up	1
					MD02G1107000	MD02G1107000	2-oxoglutarate (2OG) and Fe(II)-dependent oxygenase superfamily protein	no|up	yes|up	no|down	no|up	1
					MD05G1349800	MD05G1349800	WRKY family transcription factor	no|up	yes|down	yes|up	yes|down	3
					MD05G1278200	MD05G1278200	alpha/beta-Hydrolases superfamily protein	yes|up	no|down	yes|up	no|down	2
					MD06G1150500	MD06G1150500		no|up	yes|up	no|down	no|up	1
					MD05G1311400	MD05G1311400	erf domain protein 9	no|up	no|down	yes|up	no|up	1
					MD07G1268600	MD07G1268600	Myosin heavy chain-related protein	no|up	no|up	no|down	yes|down	1
					MD01G1072100	MD01G1072100	Late embryogenesis abundant (LEA) hydroxyproline-rich glycoprotein family	no|down	yes|down	no|down	yes|down	2
					MD10G1102100	MD10G1102100	RING/U-box superfamily protein	no|up	no|down	yes|up	no|up	1
					MD12G1052800	MD12G1052800	Phosphatidic acid phosphatase (PAP2) family protein	no|down	yes|down	no|up	no|down	1
					MD07G1160200	MD07G1160200	Late embryogenesis abundant (LEA) hydroxyproline-rich glycoprotein family	no|down	yes|down	no|up	no|down	1
					MD16G1251200	MD16G1251200		no|up	no|down	no|down	yes|down	1
					MD11G1203300	MD11G1203300	multidrug resistance-associated protein 3	no|down	yes|down	no|down	yes|down	2
					MD07G1019600	MD07G1019600	disease resistance protein (TIR-NBS-LRR class)	no|down	yes|down	no|down	yes|down	2
					MD12G1205900	MD12G1205900	nicotianamine synthase 3	no|down	yes|up	no|down	no|up	1
					MD05G1126400	MD05G1126400	Zim17-type zinc finger protein	no|down	no|up	no|down	yes|up	1
					MD14G1214800	MD14G1214800	COBRA-like extracellular glycosyl-phosphatidyl inositol-anchored protein family	no|up	yes|down	no|up	yes|down	2
					MD13G1213400	MD13G1213400	phosphate transporter 1	no|down	yes|down	no|down	no|down	1
					MD11G1062700	MD11G1062700	UDP-Glycosyltransferase superfamily protein	no|up	no|down	no|down	yes|down	1
					MD06G1216700	MD06G1216700	C2 domain-containing protein	no|up	yes|down	no|up	yes|down	2
					MD17G1007300	MD17G1007300	Aspartate kinase family protein	no|down	yes|down	no|up	no|down	1
					MD01G1137900	MD01G1137900	rubisco activase	no|down	yes|down	no|up	no|down	1
					MD15G1190600	MD15G1190600	RHO-related protein from plants 9	no|down	yes|down	no|down	no|down	1
					MD08G1047000	MD08G1047000	Protein of unknown function (DUF1350)	no|up	yes|up	no|down	no|up	1
					MD12G1200600	MD12G1200600	Carbohydrate-binding X8 domain superfamily protein	no|down	yes|down	no|up	yes|down	2
					MD10G1205200	MD10G1205200	Protein of unknown function	no|down	yes|down	no|up	yes|down	2
					MD05G1363800	MD05G1363800	RAB GTPase homolog B1C	no|up	yes|up	no|down	no|up	1
					MD05G1306900	MD05G1306900	ethylene responsive element binding factor 1	no|down	yes|down	no|down	no|down	1
					MD14G1074300	MD14G1074300	Glycosyltransferase family 61 protein	no|up	yes|down	yes|up	no|up	2
					MD12G1217000	MD12G1217000	Protein of unknown function	no|up	no|down	no|down	yes|down	1
					MD12G1195800	MD12G1195800	Protein kinase superfamily protein	no|up	yes|down	no|up	no|down	1
					MD08G1163300	MD08G1163300	2-oxoglutarate (2OG) and Fe(II)-dependent oxygenase superfamily protein	no|down	yes|down	no|down	no|down	1
					MD07G1046300	MD07G1046300	phosphate transporter 1	no|down	yes|down	no|up	no|down	1
					MD01G1046700	MD01G1046700	Zinc-binding dehydrogenase family protein	no|up	yes|up	no|down	no|up	1
					MD01G1152300	MD01G1152300	Alpha/beta hydrolase related protein	yes|up	yes|down	yes|up	no|down	3
					MD05G1059300	MD05G1059300	purple acid phosphatase 10	no|down	yes|down	no|down	no|down	1
					MD00G1007000	MD00G1007000	receptor-like kinase in flowers 1	no|down	yes|down	no|down	no|down	1
					MD12G1149800	MD12G1149800	NAD(P)-linked oxidoreductase superfamily protein	no|down	yes|down	no|down	yes|down	2
					MD15G1172000	MD15G1172000	Protein of unknown function	no|up	no|up	no|down	yes|down	1
					MD11G1019800	MD11G1019800	NB-ARC domain-containing disease resistance protein	no|up	no|down	no|down	yes|down	1
					MD11G1169600	MD11G1169600	F-box family protein	no|up	yes|down	yes|up	no|down	2
					MD06G1002700	MD06G1002700	Auxin efflux carrier family protein	no|up	yes|up	no|down	no|down	1
					MD10G1165600	MD10G1165600		no|down	yes|down	no|up	yes|down	2
					MD07G1275300	MD07G1275300	Divalent ion symporter	no|no test	yes|down	no|up	no|down	1
					MD07G1232700	MD07G1232700	potassium transporter 2	no|down	no|down	no|down	yes|down	1
					MD13G1017200	MD13G1017200	transmembrane kinase 1	no|up	yes|up	no|down	no|up	1
					MD09G1155100	MD09G1155100	galacturonosyltransferase 15	no|up	yes|down	no|up	no|down	1
					MD05G1358900	MD05G1358900	Cystatin/monellin superfamily protein	no|down	yes|up	no|down	yes|up	2
					MD17G1244500	MD17G1244500	Protein of unknown function	yes|up	yes|down	yes|up	yes|down	4
					MD04G1078900	MD04G1078900	photolyase 1	no|down	yes|up	no|down	no|up	1
					MD05G1043200	MD05G1043200	Aldolase-type TIM barrel family protein	no|up	yes|down	no|down	yes|down	2
					MD17G1038300	MD17G1038300	nodulin MtN21 /EamA-like transporter family protein	no|down	yes|down	no|up	no|down	1
					MD01G1147600	MD01G1147600	Mitochondrial substrate carrier family protein	no|up	yes|down	no|up	no|down	1
					MD08G1154000	MD08G1154000	Protein of unknown function	no|down	yes|down	no|up	no|down	1
					MD07G1133800	MD07G1133800	transmembrane protein-related	no|down	yes|down	no|down	yes|down	2
					MD06G1028900	MD06G1028900	Pyridoxal phosphate (PLP)-dependent transferases superfamily protein	no|down	yes|down	no|up	no|down	1
					MD06G1110300	MD06G1110300	Glutaredoxin family protein	no|up	no|down	no|down	yes|down	1
					MD15G1372200	MD15G1372200	Phosphate-responsive 1 family protein	yes|up	yes|down	yes|up	no|up	3
					MD10G1254300	MD10G1254300	amino acid transporter 1	no|down	yes|down	no|down	yes|down	2
					MD05G1108800	MD05G1108800	CAP (Cysteine-rich secretory proteins	no|down	yes|down	no|up	no|up	1
					MD09G1067200	MD09G1067200	ABI five binding protein	no|up	yes|down	yes|up	no|up	2
					MD06G1161700	MD06G1161700		no|up	yes|down	yes|up	no|down	2
					MD05G1273300	MD05G1273300	nuclear factor Y	no|down	yes|down	no|up	yes|down	2
					MD15G1084300	MD15G1084300	AP2/B3-like transcriptional factor family protein	no|up	yes|up	no|down	no|up	1
					MD10G1135600	MD10G1135600	Aminotransferase-like	yes|up	no|up	no|up	no|down	1
					MD16G1189900	MD16G1189900	Major facilitator superfamily protein	no|down	yes|down	no|up	yes|down	2
					MD14G1217500	MD14G1217500	Protein of unknown function	no|down	yes|down	no|up	no|up	1
					MD13G1042400	MD13G1042400	3-ketoacyl-CoA synthase 6	no|down	yes|down	no|down	yes|down	2
					MD16G1109400	MD16G1109400	HXXXD-type acyl-transferase family protein	no|down	yes|down	no|up	no|down	1
					MD12G1065800	MD12G1065800	NIMA-related kinase 5	no|down	yes|down	no|up	yes|down	2
					MD11G1234200	MD11G1234200		yes|up	yes|down	yes|up	no|down	3
					MD02G1164300	MD02G1164300	Disease resistance protein (CC-NBS-LRR class) family	no|up	yes|down	yes|up	no|down	2
					MD13G1181700	MD13G1181700	alpha/beta-Hydrolases superfamily protein	no|down	yes|down	no|up	no|down	1
					MD16G1191500	MD16G1191500	Haloacid dehalogenase-like hydrolase (HAD) superfamily protein;Alias=MD16G0168400	no|up	yes|down	yes|up	no|up	2
					MD05G1000500	MD05G1000500	light harvesting complex of photosystem II 5	no|down	yes|down	no|up	no|down	1
					MD15G1151400	MD15G1151400	RNA recognition motif (RRM)-containing protein	no|up	yes|down	yes|up	no|up	2
					MD16G1005000	MD16G1005000	Radical SAM superfamily protein	no|up	yes|up	no|down	no|up	1
					MD04G1118300	MD04G1118300	Chloroplast-targeted copper chaperone protein	no|up	yes|down	no|up	yes|down	2
					MD10G1338700	MD10G1338700	nudix hydrolase homolog 2	no|down	yes|down	no|down	yes|down	2
					MD09G1008100	MD09G1008100	ACT domain repeat 6	no|up	yes|down	no|up	no|down	1
					MD15G1376500	MD15G1376500	NAD(P)-binding Rossmann-fold superfamily protein	no|down	no|up	no|down	yes|up	1
					MD02G1232400	MD02G1232400		no|down	yes|down	no|up	yes|down	2
					MD14G1133600	MD14G1133600		no|down	yes|down	no|down	yes|down	2
					MD07G1264100	MD07G1264100	MATE efflux family protein	no|down	yes|down	no|up	no|down	1
					MD15G1182500	MD15G1182500	Disease resistance protein (TIR-NBS-LRR class) family	no|down	yes|down	no|down	no|down	1
					MD15G1346800	MD15G1346800	IAA-leucine resistant (ILR)-like gene 6	no|down	yes|down	no|down	yes|down	2
					MD01G1132600	MD01G1132600	Yippee family putative zinc-binding protein	no|down	no|up	no|down	yes|up	1
					MD13G1273700	MD13G1273700	tetraspanin8	no|up	no|down	yes|up	no|up	1
					MD10G1197100	MD10G1197100	glutathione S-transferase TAU 19	no|up	yes|down	no|up	no|down	1
					MD05G1017100	MD05G1017100	pathogenesis-related family protein	no|up	yes|down	no|down	yes|down	2
					MD01G1064800	MD01G1064800	Major facilitator superfamily protein	no|down	yes|down	no|up	no|down	1
					MD12G1258500	MD12G1258500	Membrane insertion protein	no|up	yes|down	yes|up	no|no test	2
					MD16G1107800	MD16G1107800	RING/U-box superfamily protein	no|down	yes|down	no|up	no|up	1
					MD08G1168100	MD08G1168100		no|down	yes|down	no|up	no|up	1
					MD14G1063700	MD14G1063700	Cysteine proteinases superfamily protein	no|down	yes|down	no|up	no|down	1
					MD15G1033000	MD15G1033000	Haloacid dehalogenase-like hydrolase (HAD) superfamily protein	no|up	no|down	no|down	yes|down	1
					MD05G1282600	MD05G1282600	Transketolase family protein	no|up	yes|up	no|down	no|up	1
					MD14G1191400	MD14G1191400		no|down	no|down	no|up	yes|up	1
					MD16G1200000	MD16G1200000	Chlorophyll A-B binding family protein	no|up	no|up	no|down	yes|up	1
					MD13G1059000	MD13G1059000	Adenine nucleotide alpha hydrolases-like superfamily protein	no|down	yes|up	no|down	no|up	1
					MD04G1137400	MD04G1137400	Protein of unknown function (DUF3411)	no|down	yes|down	no|up	no|down	1
					MD14G1104300	MD14G1104300	bromo-adjacent homology (BAH) domain-containing protein	no|up	no|down	no|up	yes|down	1
					MD08G1160800	MD08G1160800	NAD kinase 2	no|up	yes|up	no|down	no|up	1
					MD16G1054000	MD16G1054000	male gametophyte defective 3	yes|up	no|down	no|up	yes|down	2
					MD14G1187200	MD14G1187200	Protein of unknown function	no|down	no|down	yes|up	no|up	1
					MD14G1201000	MD14G1201000		no|down	yes|up	no|down	no|up	1
					MD08G1066600	MD08G1066600	ARM repeat superfamily protein	no|up	no|down	no|up	yes|down	1
					MD10G1276700	MD10G1276700	Protein of unknown function	no|up	no|down	no|up	yes|down	1
					MD05G1008000	MD05G1008000		no|up	no|down	no|up	yes|down	1
					MD07G1068400	MD07G1068400	Protein of unknown function	yes|up	no|down	yes|up	no|down	2
					MD00G1190500	MD00G1190500	Haloacid dehalogenase-like hydrolase (HAD) superfamily protein	yes|down	no|down	no|down	no|up	1
					MD02G1001300	MD02G1001300	Seven transmembrane MLO family protein	no|down	yes|down	no|down	no|down	1
					MD06G1027100	MD06G1027100	Protein of unknown function (DUF760)	no|up	yes|up	no|down	no|up	1
					MD05G1112700	MD05G1112700	peroxisomal NAD-malate dehydrogenase 1	no|down	yes|down	no|up	no|down	1
					MD01G1185500	MD01G1185500	Enolase	no|down	yes|down	no|up	no|down	1
					MD10G1112600	MD10G1112600	Protein of unknown function	no|down	yes|down	no|up	no|down	1
					MD15G1054300	MD15G1054300	S-adenosyl-L-methionine-dependent methyltransferases superfamily protein	no|down	yes|down	no|up	no|down	1
					MD11G1265400	MD11G1265400	Plant protein of unknown function (DUF641)	no|up	yes|down	no|up	no|down	1
					MD17G1204600	MD17G1204600	Single hybrid motif superfamily protein	no|down	yes|up	no|down	no|up	1
					MD02G1294500	MD02G1294500	Plant calmodulin-binding protein-related	no|down	yes|down	no|up	yes|down	2
					MD08G1041500	MD08G1041500	Serine protease inhibitor (SERPIN) family protein	no|up	yes|up	no|down	no|up	1
					MD08G1031000	MD08G1031000	3-ketoacyl-CoA synthase 4	no|up	no|down	no|down	yes|down	1
					MD15G1188800	MD15G1188800	Heavy metal transport/detoxification superfamily protein	no|up	yes|up	no|down	no|up	1
					MD15G1312400	MD15G1312400	O-fucosyltransferase family protein	no|down	yes|down	no|up	yes|down	2
					MD10G1198500	MD10G1198500	Protein of unknown function	no|down	yes|down	no|up	no|down	1
					MD08G1131700	MD08G1131700	flowering promoting factor 1	no|up	no|down	no|down	yes|down	1
					MD13G1046400	MD13G1046400	STT7 homolog STN7	no|up	yes|up	no|down	no|up	1
					MD00G1082000	MD00G1082000	Protein of unknown function	yes|down	yes|down	no|up	yes|down	3
					MD11G1229600	MD11G1229600	GRAS family transcription factor	no|up	yes|down	no|up	no|down	1
					MD07G1015700	MD07G1015700	NB-ARC domain-containing disease resistance protein	no|down	yes|down	no|up	no|down	1
					MD02G1317300	MD02G1317300		no|down	yes|down	no|up	no|down	1
					MD11G1273500	MD11G1273500	Protein kinase superfamily protein	no|down	yes|down	no|up	no|down	1
					MD04G1201800	MD04G1201800	histone H2A 7	no|down	yes|down	yes|up	no|down	2
					MD03G1023600	MD03G1023600	Protein kinase superfamily protein	no|up	yes|down	no|up	yes|down	2
					MD14G1221200	MD14G1221200	Protein of unknown function	no|up	yes|down	no|up	no|down	1
					MD17G1099600	MD17G1099600	cellulose synthase-like B3	no|down	yes|down	no|down	yes|down	2
					MD13G1237300	MD13G1237300	xyloglucan endotransglycosylase 6	no|down	yes|down	yes|up	no|up	2
					MD01G1023400	MD01G1023400		no|down	no|up	no|up	yes|up	1
					MD05G1203300	MD05G1203300		no|down	yes|down	no|up	no|down	1
					MD03G1100400	MD03G1100400	Protein of unknown function (DUF1635)	no|up	no|down	yes|up	no|up	1
					MD04G1049200	MD04G1049200	Protein of unknown function	no|up	yes|down	no|up	yes|down	2
					MD11G1159000	MD11G1159000	pleiotropic drug resistance 11	no|up	no|down	no|down	yes|down	1
					MD01G1062500	MD01G1062500	disease resistance family protein / LRR family protein	no|up	no|down	yes|up	no|down	1
					MD14G1184400	MD14G1184400	ubiquitin-conjugating enzyme 5	no|up	yes|up	no|down	no|up	1
					MD07G1269700	MD07G1269700	VASCULAR-RELATED NAC-DOMAIN 6	no|down	yes|down	no|up	no|down	1
					MD13G1260900	MD13G1260900	RING/U-box superfamily protein	no|no test	no|down	no|down	yes|down	1
					MD14G1136500	MD14G1136500		no|up	no|up	no|down	yes|down	1
					MD08G1226500	MD08G1226500		no|down	yes|down	no|up	no|up	1
					MD03G1266900	MD03G1266900	TRICHOME BIREFRINGENCE-LIKE 11	no|up	no|down	no|down	yes|down	1
					MD08G1154200	MD08G1154200	Protein kinase superfamily protein	no|up	yes|up	no|down	no|up	1
					MD10G1286600	MD10G1286600	RAB GTPase homolog A1F	no|up	yes|up	no|down	no|up	1
					MD16G1127100	MD16G1127100	GRAM domain family protein	no|up	no|down	yes|up	no|up	1
					MD11G1293600	MD11G1293600	Protein kinase family protein	no|down	yes|down	no|up	no|down	1
					MD03G1110700	MD03G1110700	F-box family protein	no|up	yes|down	yes|up	no|no test	2
					MD14G1015100	MD14G1015100	gamma-tocopherol methyltransferase	no|down	yes|up	no|down	no|up	1
					MD06G1185800	MD06G1185800	Ubiquitin carboxyl-terminal hydrolase-related protein	no|down	yes|down	no|up	no|down	1
					MD13G1062800	MD13G1062800	Putative membrane lipoprotein	no|down	yes|down	yes|up	no|up	2
					MD16G1203100	MD16G1203100	S-adenosyl-L-methionine-dependent methyltransferases superfamily protein	no|down	yes|down	no|up	no|down	1
					MD14G1204300	MD14G1204300	Polynucleotidyl transferase	no|up	yes|down	no|up	no|down	1
					MD15G1391200	MD15G1391200	phosphoenolpyruvate carboxykinase 1	no|up	yes|down	no|up	no|down	1
					MD16G1056700	MD16G1056700	Cytochrome P450 superfamily protein	no|down	yes|down	no|down	no|down	1
					MD09G1071700	MD09G1071700		yes|down	no|down	no|down	no|down	1
					MD01G1183200	MD01G1183200		no|up	yes|down	no|down	yes|down	2
					MD16G1046200	MD16G1046200	Plasma-membrane choline transporter family protein	no|up	yes|down	no|up	no|down	1
					MD06G1177200	MD06G1177200	aldehyde dehydrogenase 2B4	no|down	yes|down	no|up	no|down	1
					MD00G1202200	MD00G1202200		no|down	yes|down	no|up	no|up	1
					MD04G1087300	MD04G1087300	Bifunctional inhibitor/lipid-transfer protein/seed storage 2S albumin superfamily protein	no|down	no|up	no|up	yes|up	1
					MD15G1434600	MD15G1434600	Protein of unknown function (DUF679)	no|no test	yes|down	no|up	no|down	1
					MD17G1211200	MD17G1211200	blue-copper-binding protein	yes|up	yes|down	yes|up	no|down	3
					MD17G1134300	MD17G1134300	glutathione S-transferase PHI 9	no|up	yes|down	no|up	no|down	1
					MD09G1069300	MD09G1069300	Malectin/receptor-like protein kinase family protein	no|up	yes|down	yes|up	no|down	2
					MD09G1052400	MD09G1052400	Ribosomal protein L34e superfamily protein	yes|up	no|down	yes|up	no|up	2
					MD08G1112900	MD08G1112900	homeobox gene 8	no|down	yes|down	no|up	no|down	1
					MD11G1045900	MD11G1045900	HMG (high mobility group) box protein with ARID/BRIGHT DNA-binding domain	no|down	yes|down	no|up	no|down	1
					MD12G1031600	MD12G1031600	F-box family protein	no|up	yes|down	no|up	no|down	1
					MD16G1170700	MD16G1170700		no|up	yes|down	no|down	yes|down	2
					MD15G1059100	MD15G1059100	Protein of unknown function (DUF761)	no|down	no|up	no|up	yes|up	1
					MD15G1085800	MD15G1085800	phospholipase A 2A	no|down	yes|down	no|down	no|down	1
					MD14G1070300	MD14G1070300	seed imbibition 2	no|down	yes|down	no|up	yes|down	2
					MD10G1126500	MD10G1126500	Splicing factor	no|up	yes|down	no|up	no|down	1
					MD06G1135700	MD06G1135700	NAC domain containing protein 83	no|up	yes|down	no|up	yes|down	2
					MD15G1021700	MD15G1021700	ubiquitin-conjugating enzyme 18	no|down	yes|down	no|up	no|up	1
					MD10G1018500	MD10G1018500	disease resistance protein (TIR-NBS-LRR class)	yes|up	yes|down	yes|up	no|down	3
					MD01G1214100	MD01G1214100	Leucine-rich repeat protein kinase family protein	no|up	yes|down	no|down	yes|down	2
					MD09G1083600	MD09G1083600		no|down	yes|down	no|down	no|down	1
					MD08G1179700	MD08G1179700	P-loop containing nucleoside triphosphate hydrolases superfamily protein	no|up	no|down	no|down	yes|down	1
					MD09G1256700	MD09G1256700	Plant protein of unknown function (DUF827)	no|up	yes|up	no|down	no|up	1
					MD03G1039400	MD03G1039400	RNA-binding KH domain-containing protein	no|down	yes|down	no|up	no|down	1
					MD14G1023600	MD14G1023600	Protein of unknown function	yes|up	no|down	no|up	no|down	1
					MD14G1175000	MD14G1175000	tryptophan aminotransferase related 2	no|down	yes|up	no|down	no|up	1
					MD13G1025500	MD13G1025500	proline-rich family protein	no|down	yes|up	no|up	yes|up	2
					MD17G1154900	MD17G1154900	Protein of unknown function	no|up	yes|down	no|up	no|down	1
					MD07G1146900	MD07G1146900	WRKY family transcription factor	no|up	yes|down	yes|up	yes|down	3
					MD09G1247700	MD09G1247700	GHMP kinase family protein	no|up	no|down	no|down	yes|down	1
					MD03G1067800	MD03G1067800	NB-ARC domain-containing disease resistance protein	no|up	no|down	no|down	yes|down	1
					MD02G1098100	MD02G1098100	Disease resistance protein (TIR-NBS-LRR class) family	no|up	yes|down	no|up	no|down	1
					MD13G1013200	MD13G1013200	Homeodomain-like superfamily protein	no|down	yes|down	no|up	yes|down	2
					MD14G1055800	MD14G1055800	Protein of unknown function	no|down	yes|down	no|up	no|down	1
					MD03G1279600	MD03G1279600	NB-ARC domain-containing disease resistance protein	no|up	no|down	no|down	yes|down	1
					MD07G1150600	MD07G1150600	Eukaryotic aspartyl protease family protein	no|down	yes|down	no|up	no|down	1
					MD11G1066000	MD11G1066000	Leucine-rich repeat protein kinase family protein	no|up	yes|down	yes|up	no|up	2
					MD07G1230600	MD07G1230600	Major facilitator superfamily protein	no|down	no|down	no|down	yes|down	1
					MD13G1115700	MD13G1115700	cytochrome P450	no|up	no|down	no|down	yes|down	1
					MD08G1010700	MD08G1010700	Leucine-rich receptor-like protein kinase family protein	no|down	yes|down	no|up	yes|down	2
					MD00G1078500	MD00G1078500	Leucine-rich repeat protein kinase family protein	no|up	no|up	no|down	yes|down	1
					MD04G1138500	MD04G1138500	Major facilitator superfamily protein	no|down	yes|down	no|up	no|down	1
					MD14G1093500	MD14G1093500	AT-hook motif nuclear-localized protein 1	no|down	yes|down	no|up	no|down	1
					MD00G1044500	MD00G1044500	inhibitor/interactor with cyclin-dependent kinase	no|down	yes|down	no|up	no|down	1
					MD10G1179400	MD10G1179400	Protein of unknown function	no|down	yes|up	no|down	no|up	1
					MD06G1147900	MD06G1147900	nuclear protein X1	no|up	yes|down	yes|up	no|down	2
					MD00G1097000	MD00G1097000		no|up	yes|down	no|up	no|down	1
					MD16G1071600	MD16G1071600	Homeodomain-like superfamily protein	no|down	yes|down	no|up	no|down	1
					MD07G1220500	MD07G1220500	light harvesting complex photosystem II	no|up	yes|down	no|up	no|down	1
					MD15G1157800	MD15G1157800	Leucine-rich repeat transmembrane protein kinase family protein	no|up	yes|down	no|up	no|down	1
					MD05G1229600	MD05G1229600	nuclear factor Y	no|down	yes|down	no|up	yes|down	2
					MD17G1216800	MD17G1216800	plastid transcriptionally active 17	no|down	yes|up	no|down	no|up	1
					MD14G1223300	MD14G1223300	Ribosomal protein L12/ ATP-dependent Clp protease adaptor protein ClpS family protein	no|down	yes|down	no|up	yes|down	2
					MD01G1038700	MD01G1038700	GDP dissociation inhibitor family protein / Rab GTPase activator family protein	no|up	yes|up	no|down	no|up	1
					MD16G1196500	MD16G1196500	Acyl-CoA N-acyltransferases (NAT) superfamily protein	no|up	yes|down	no|up	no|down	1
					MD06G1138500	MD06G1138500	WRKY DNA-binding protein 75	no|down	yes|down	no|up	no|down	1
					MD02G1176200	MD02G1176200	DREB and EAR motif protein 2	no|up	yes|down	no|up	no|down	1
					MD10G1296800	MD10G1296800	Protein kinase superfamily protein	no|down	yes|down	no|up	no|down	1
					MD02G1253600	MD02G1253600	receptor serine/threonine kinase	no|down	yes|down	no|up	no|down	1
					MD08G1218200	MD08G1218200	SEC14 cytosolic factor family protein / phosphoglyceride transfer family protein	no|down	yes|down	yes|up	no|down	2
					MD11G1267900	MD11G1267900	Leucine-rich repeat transmembrane protein kinase	no|down	no|down	no|down	yes|down	1
					MD00G1152100	MD00G1152100	Ubiquitin-conjugating enzyme/RWD-like protein	no|up	no|down	yes|up	no|up	1
					MD14G1128800	MD14G1128800	RING/U-box superfamily protein	no|down	yes|down	no|down	no|down	1
					MD17G1223100	MD17G1223100	WRKY DNA-binding protein 40	no|up	yes|down	no|up	yes|down	2
					MD13G1123100	MD13G1123100	cyclophilin 20-2	no|down	yes|up	no|down	no|up	1
					MD02G1085100	MD02G1085100	homolog of CFIM-25	no|down	yes|down	no|up	no|down	1
					MD08G1163000	MD08G1163000	Protein of unknown function	no|up	yes|down	no|up	no|down	1
					MD17G1167100	MD17G1167100	lipoxygenase 3	no|up	yes|down	yes|up	yes|down	3
					MD11G1286000	MD11G1286000		no|down	yes|down	no|up	no|down	1
					MD03G1230300	MD03G1230300	MATE efflux family protein	no|up	yes|down	no|down	yes|down	2
					MD12G1230200	MD12G1230200	vamp/synaptobrevin-associated protein 27-2	no|up	no|down	no|down	yes|down	1
					MD10G1287900	MD10G1287900	Transcriptional factor B3 family protein / auxin-responsive factor AUX/IAA-related	no|up	no|down	no|down	yes|down	1
					MD02G1259600	MD02G1259600	Glycosyl hydrolase family protein	no|down	no|down	no|down	yes|down	1
					MD12G1154800	MD12G1154800	Encodes a protein involved in salt tolerance	no|up	no|down	no|down	yes|down	1
					MD10G1006500	MD10G1006500	Disease resistance protein (TIR-NBS-LRR class) family	no|up	yes|down	yes|up	no|down	2
					MD02G1285800	MD02G1285800	Lateral root primordium (LRP) protein-related	no|down	yes|down	no|up	no|down	1
					MD09G1034500	MD09G1034500	Nucleic acid-binding	no|down	yes|down	no|up	no|up	1
					MD11G1148000	MD11G1148000	MATE efflux family protein	no|up	yes|down	no|down	yes|down	2
					MD15G1390300	MD15G1390300		no|down	yes|up	no|down	yes|up	2
					MD15G1149600	MD15G1149600	FAD/NAD(P)-binding oxidoreductase family protein	no|down	yes|down	no|up	no|down	1
					MD00G1186200	MD00G1186200	microtubule end binding protein EB1A	no|down	no|up	no|up	yes|up	1
					MD17G1257800	MD17G1257800		no|up	no|down	no|down	yes|down	1
					MD01G1010900	MD01G1010900	CYS	no|up	yes|down	no|down	no|down	1
					MD02G1171900	MD02G1171900	Protein of unknown function (DUF1685)	no|down	yes|down	no|up	yes|down	2
					MD16G1044300	MD16G1044300	agenet domain-containing protein / bromo-adjacent homology (BAH) domain-containing protein	no|up	yes|down	yes|up	no|down	2
					MD12G1110400	MD12G1110400		no|down	yes|down	no|up	yes|down	2
					MD17G1175900	MD17G1175900	phosphate starvation-induced gene 2	no|down	yes|down	no|up	no|down	1
					MD06G1208500	MD06G1208500	Protein of unknown function (DUF3353)	no|down	yes|up	no|down	yes|up	2
					MD01G1173600	MD01G1173600		no|down	yes|up	no|down	yes|up	2
					MD10G1074900	MD10G1074900	alpha/beta-Hydrolases superfamily protein	no|no test	yes|down	no|down	no|down	1
					MD07G1251000	MD07G1251000	GroES-like zinc-binding alcohol dehydrogenase family protein	no|down	yes|down	no|up	no|down	1
					MD15G1381000	MD15G1381000	Protein kinase superfamily protein	no|up	no|down	no|down	yes|down	1
					MD15G1018400	MD15G1018400	LSD1-like 3	no|up	yes|down	no|up	no|down	1
					MD02G1060200	MD02G1060200	Integrase-type DNA-binding superfamily protein	no|up	yes|down	yes|up	no|down	2
					MD13G1104700	MD13G1104700	Cellulase (glycosyl hydrolase family 5) protein	no|no test	yes|down	no|down	yes|down	2
					MD13G1047800	MD13G1047800	Hydroxyproline-rich glycoprotein family protein	no|down	yes|down	no|up	no|down	1
					MD01G1050500	MD01G1050500	Ubiquitin-like superfamily protein	no|up	yes|down	no|up	no|down	1
					MD02G1121700	MD02G1121700	Transmembrane amino acid transporter family protein	no|down	yes|down	no|down	no|down	1
					MD03G1068600	MD03G1068600		no|up	yes|down	no|up	yes|down	2
					MD07G1215700	MD07G1215700	ortholog of sugar beet HS1 PRO-1 2	yes|up	yes|down	yes|up	no|down	3
					MD05G1210200	MD05G1210200	glutathione S-transferase TAU 19	no|up	yes|down	no|down	yes|down	2
					MD07G1282700	MD07G1282700	plastidic pyruvate kinase beta subunit 1	no|up	yes|up	no|down	no|up	1
					MD13G1190100	MD13G1190100	Major facilitator superfamily protein	no|up	yes|down	yes|up	no|no test	2
					MD16G1134300	MD16G1134300	Protein of unknown function	no|down	yes|up	no|down	no|up	1
					MD05G1211000	MD05G1211000	glutathione S-transferase TAU 19	no|up	yes|down	no|down	yes|down	2
					MD09G1220200	MD09G1220200		no|down	yes|down	no|up	no|down	1
					MD11G1037300	MD11G1037300		no|down	no|up	no|down	yes|up	1
					MD03G1187400	MD03G1187400	receptor kinase 3	no|no test	no|down	no|down	yes|down	1
					MD02G1047800	MD02G1047800	Regulator of Vps4 activity in the MVB pathway protein	no|up	yes|up	no|down	no|up	1
					MD15G1280300	MD15G1280300	Phosphoglycerate mutase family protein	no|down	yes|down	no|up	no|down	1
					MD05G1309900	MD05G1309900	HAESA-like 1	no|down	yes|down	no|up	no|down	1
					MD06G1130400	MD06G1130400	Integrase-type DNA-binding superfamily protein	no|up	yes|down	yes|up	no|down	2
					MD11G1231200	MD11G1231200	S-locus lectin protein kinase family protein	no|no test	yes|down	no|up	no|down	1
					MD16G1097000	MD16G1097000	NSP-interacting kinase 3	no|up	no|down	no|down	yes|down	1
					MD17G1227900	MD17G1227900	S-adenosyl-L-methionine-dependent methyltransferases superfamily protein	no|down	no|down	no|up	yes|up	1
					MD09G1202300	MD09G1202300	phytochrome-associated protein 1	no|down	yes|down	no|up	no|down	1
					MD10G1288100	MD10G1288100	Thioredoxin superfamily protein	no|up	yes|down	no|up	no|down	1
					MD05G1169300	MD05G1169300	GTP cyclohydrolase I	no|up	yes|down	no|up	no|down	1
					MD13G1085600	MD13G1085600		yes|up	yes|down	yes|up	no|down	3
					MD01G1188000	MD01G1188000	cytochrome P450	no|up	yes|down	no|down	no|down	1
					MD01G1094000	MD01G1094000	NAC domain containing protein 52	no|up	no|down	no|down	yes|down	1
					MD08G1211100	MD08G1211100	amino acid permease 6	no|down	yes|down	no|up	yes|down	2
					MD17G1150300	MD17G1150300	Chaperone DnaJ-domain superfamily protein	no|up	yes|down	no|up	no|down	1
					MD15G1176000	MD15G1176000	Ran BP2/NZF zinc finger-like superfamily protein	no|down	yes|down	no|up	no|down	1
					MD12G1239400	MD12G1239400	NAD(P)-linked oxidoreductase superfamily protein	no|down	yes|down	no|down	no|down	1
					MD08G1092000	MD08G1092000	myb domain protein 73	no|up	yes|down	no|up	yes|down	2
					MD16G1025500	MD16G1025500	ralf-like 33	no|down	yes|up	no|down	no|up	1
					MD06G1051800	MD06G1051800	ethylene responsive element binding factor 1	no|up	yes|down	yes|up	no|down	2
					MD06G1235500	MD06G1235500	glutamate decarboxylase 4	no|down	yes|down	yes|up	yes|down	3
					MD11G1280300	MD11G1280300	Protein of unknown function	yes|down	no|down	no|down	no|up	1
					MD10G1305100	MD10G1305100	Octicosapeptide/Phox/Bem1p family protein	no|up	no|down	no|down	yes|down	1
					MD04G1237000	MD04G1237000	phloem protein 2-B11	no|down	yes|down	no|up	no|up	1
					MD04G1220500	MD04G1220500	with no lysine (K) kinase 1	no|down	yes|down	no|up	no|down	1
					MD17G1125900	MD17G1125900	UDP-glucosyl transferase 85A3	no|down	yes|down	no|up	no|down	1
					MD01G1175600	MD01G1175600	Encodes a close homolog of the Cauliflower OR (Orange) protein. The function of OR is to induce the differentiation of proplastids or other noncolored plastids into chromoplasts for carotenoid accumulation. Both proteins contain a Cysteine-rich zinc finger domain that is highly specific to DnaJ-like molecular chaperons.	no|down	yes|up	no|down	yes|up	2
					MD12G1040800	MD12G1040800	plant U-box 24	yes|up	yes|down	yes|up	yes|down	4
					MD02G1275400	MD02G1275400	nodulin MtN21 /EamA-like transporter family protein	no|down	yes|down	no|up	yes|down	2
					MD04G1027100	MD04G1027100	disease resistance protein (TIR-NBS-LRR class)	no|up	no|down	no|down	yes|down	1
					MD16G1000400	MD16G1000400	cell elongation protein / DWARF1 / DIMINUTO (DIM)	no|down	yes|down	no|up	no|down	1
					MD15G1113800	MD15G1113800	Tetratricopeptide repeat (TPR)-like superfamily protein	no|down	yes|down	no|up	no|up	1
					MD01G1043300	MD01G1043300	Rhamnogalacturonate lyase family protein	no|down	yes|down	no|up	no|up	1
					MD10G1218800	MD10G1218800	nuclear pore anchor	no|up	no|down	no|down	yes|down	1
					MD07G1186300	MD07G1186300	Chalcone-flavanone isomerase family protein	no|up	no|down	no|down	yes|down	1
					MD05G1126800	MD05G1126800	ACT-like protein tyrosine kinase family protein	no|up	yes|up	no|down	no|up	1
					MD10G1053800	MD10G1053800	Phototropic-responsive NPH3 family protein	no|up	yes|down	no|down	yes|down	2
					MD01G1090900	MD01G1090900	Homeodomain-like superfamily protein	no|down	yes|down	no|down	yes|down	2
					MD02G1179100	MD02G1179100	heavy metal atpase 1	no|down	yes|up	no|down	no|up	1
					MD10G1054100	MD10G1054100	beta carbonic anhydrase 5	no|up	yes|up	no|down	no|up	1
					MD08G1247400	MD08G1247400	Protein of unknown function	no|up	yes|up	no|down	no|down	1
					MD15G1289500	MD15G1289500	Protein kinase superfamily protein	no|down	yes|down	no|up	no|down	1
					MD09G1014400	MD09G1014400	Protein of unknown function	no|down	yes|down	no|up	no|down	1
					MD10G1121500	MD10G1121500	glycine-rich protein 2B	no|down	no|down	no|up	yes|up	1
					MD03G1157300	MD03G1157300	BRI1 suppressor 1 (BSU1)-like 3	yes|up	no|up	no|down	yes|down	2
					MD17G1055800	MD17G1055800	tRNA/rRNA methyltransferase (SpoU) family protein	no|down	yes|down	no|up	no|up	1
					MD14G1222200	MD14G1222200	Duplicated homeodomain-like superfamily protein	no|down	yes|down	no|up	no|down	1
					MD16G1094200	MD16G1094200	DC1 domain-containing protein	no|down	yes|down	no|up	yes|down	2
					MD17G1224900	MD17G1224900	hydroxycinnamoyl-CoA shikimate/quinate hydroxycinnamoyl transferase	no|down	yes|down	no|up	no|down	1
					MD04G1149300	MD04G1149300	Transmembrane amino acid transporter family protein	no|down	yes|down	no|down	no|down	1
					MD01G1045700	MD01G1045700	hydroxyproline-rich glycoprotein family protein	no|down	yes|down	no|up	no|down	1
					MD00G1008200	MD00G1008200	AAA-type ATPase family protein	no|down	yes|down	no|up	no|down	1
					MD09G1259400	MD09G1259400		no|down	yes|up	no|down	no|up	1
					MD01G1052800	MD01G1052800	NAD(P)-binding Rossmann-fold superfamily protein	no|down	yes|down	no|down	yes|down	2
					MD14G1228300	MD14G1228300	Core-2/I-branching beta-1	no|down	no|up	no|up	yes|up	1
					MD04G1099800	MD04G1099800	RING/U-box superfamily protein	no|down	yes|down	no|up	no|down	1
					MD07G1032400	MD07G1032400	Ribosomal protein L13 family protein	no|down	yes|down	no|up	no|down	1
					MD02G1172000	MD02G1172000	Protein of unknown function	no|up	no|down	no|down	yes|down	1
					MD01G1205900	MD01G1205900	Calcium-dependent lipid-binding (CaLB domain) family protein	no|up	yes|down	no|up	yes|down	2
					MD04G1065300	MD04G1065300	ribosomal protein L24	no|down	yes|down	no|up	no|down	1
					MD12G1129600	MD12G1129600	Protein of unknown function	no|down	no|down	no|up	yes|up	1
					MD02G1300900	MD02G1300900	serine carboxypeptidase-like 40	no|down	yes|down	no|up	no|down	1
					MD15G1213400	MD15G1213400	nuclear factor Y	no|up	yes|down	no|up	no|down	1
					MD07G1061500	MD07G1061500	WWE protein-protein interaction domain protein family	no|up	no|down	no|up	yes|down	1
					MD02G1048700	MD02G1048700	arabinogalactan protein 16	no|up	no|down	yes|up	no|up	1
					MD13G1128100	MD13G1128100	Disease resistance protein (CC-NBS-LRR class) family	no|down	yes|down	no|up	no|down	1
					MD00G1183000	MD00G1183000	Leucine-rich repeat transmembrane protein kinase	no|up	no|down	no|down	yes|down	1
					MD15G1172200	MD15G1172200	Protein of unknown function	no|down	no|up	no|up	yes|up	1
					MD04G1178900	MD04G1178900	calmodulin like 42	no|up	yes|down	no|up	no|down	1
					MD09G1021000	MD09G1021000	RNA-binding (RRM/RBD/RNP motifs) family protein	no|down	yes|down	no|up	no|up	1
					MD14G1138600	MD14G1138600	Protein of unknown function	no|up	yes|down	no|up	no|down	1
					MD01G1200600	MD01G1200600	Cytochrome b561/ferric reductase transmembrane protein family	no|down	yes|down	no|up	no|down	1
					MD15G1013400	MD15G1013400	Abscisic acid-responsive (TB2/DP1	no|down	yes|down	no|up	yes|down	2
					MD17G1145700	MD17G1145700	O-fucosyltransferase family protein	no|down	yes|down	no|up	yes|down	2
					MD04G1197100	MD04G1197100	Protein phosphatase 2C family protein	no|up	yes|down	no|up	yes|down	2
					MD05G1357200	MD05G1357200	uclacyanin 1	no|down	yes|down	no|up	yes|down	2
					MD03G1140300	MD03G1140300	2-oxoglutarate (2OG) and Fe(II)-dependent oxygenase superfamily protein	no|up	yes|down	no|down	yes|down	2
					MD05G1301100	MD05G1301100	Dof-type zinc finger DNA-binding family protein	no|down	yes|down	no|up	no|down	1
					MD15G1046100	MD15G1046100		no|up	no|down	no|down	yes|down	1
					MD03G1245000	MD03G1245000	2-oxoglutarate (2OG) and Fe(II)-dependent oxygenase superfamily protein	yes|down	yes|down	no|down	no|down	2
					MD10G1059700	MD10G1059700	SAUR-like auxin-responsive protein family	no|down	yes|up	no|down	no|up	1
					MD00G1043500	MD00G1043500	Fe superoxide dismutase 3	no|down	yes|down	no|up	no|up	1
					MD13G1036800	MD13G1036800	leucine-rich repeat transmembrane protein kinase family protein	no|up	yes|down	no|up	no|down	1
					MD15G1283800	MD15G1283800	Protein of unknown function (DUF1685)	no|up	yes|down	no|up	no|down	1
					MD07G1138800	MD07G1138800	Integrin-linked protein kinase family	no|up	yes|up	no|down	no|down	1
					MD12G1215400	MD12G1215400	histone H2A 7	no|up	yes|down	no|up	no|down	1
					MD04G1233800	MD04G1233800	ILITYHIA	no|up	no|down	no|down	yes|down	1
					MD07G1258400	MD07G1258400	Protein of unknown function (DUF668)	no|up	yes|up	no|down	no|down	1
					MD13G1243400	MD13G1243400	OSBP(oxysterol binding protein)-related protein 4B	no|down	yes|down	no|up	no|down	1
					MD10G1060800	MD10G1060800	SAUR-like auxin-responsive protein family	no|down	yes|up	no|down	no|up	1
					MD04G1215600	MD04G1215600	nicotianamine synthase 4	yes|down	no|down	no|up	no|up	1
					MD17G1143700	MD17G1143700		no|down	no|up	no|up	yes|up	1
					MD05G1172700	MD05G1172700	methionine--tRNA ligase	no|down	yes|down	no|up	yes|down	2
					MD06G1207200	MD06G1207200		no|up	yes|down	no|up	no|down	1
					MD05G1027800	MD05G1027800	thioredoxin Y1	no|up	yes|up	no|down	no|up	1
					MD07G1177700	MD07G1177700	Protein of unknown function	yes|up	yes|down	yes|up	no|down	3
					MD10G1087000	MD10G1087000		no|up	no|down	no|down	yes|down	1
					MD15G1234100	MD15G1234100	acyl activating enzyme 1	no|up	yes|up	no|down	no|up	1
					MD03G1097000	MD03G1097000	Histone superfamily protein	no|down	yes|down	no|up	no|down	1
					MD16G1132200	MD16G1132200	HY5-homolog	no|down	yes|down	no|up	no|down	1
					MD10G1074000	MD10G1074000	cryptochrome-interacting basic-helix-loop-helix 1	no|down	no|up	no|up	yes|up	1
					MD02G1173600	MD02G1173600	mitogen-activated protein kinase kinase kinase 19	yes|up	yes|down	yes|up	no|down	3
					MD04G1140200	MD04G1140200	Protein of unknown function	no|down	yes|down	no|up	no|down	1
					MD07G1212700	MD07G1212700	Nucleotide-sugar transporter family protein	no|up	no|down	yes|up	no|down	1
					MD06G1168600	MD06G1168600		no|up	yes|down	no|up	no|down	1
					MD08G1121600	MD08G1121600	flavonol synthase 1	no|up	yes|up	no|down	no|up	1
					MD02G1165500	MD02G1165500	Disease resistance protein (CC-NBS-LRR class) family	no|up	yes|down	yes|up	no|down	2
					MD05G1051700	MD05G1051700	SAUR-like auxin-responsive protein family	yes|down	no|up	no|down	no|up	1
					MD09G1287100	MD09G1287100	Protein phosphatase 2C family protein	no|up	no|down	yes|up	no|down	1
					MD09G1257800	MD09G1257800		no|down	yes|down	no|up	yes|down	2
					MD08G1180200	MD08G1180200	related to AP2 4	yes|up	yes|down	yes|up	no|down	3
					MD13G1022700	MD13G1022700	MLP-like protein 34	no|down	yes|down	yes|up	no|down	2
					MD03G1065400	MD03G1065400	mitogen-activated protein kinase kinase kinase 14	yes|up	yes|down	yes|up	no|down	3
					MD10G1052500	MD10G1052500	UbiA prenyltransferase family protein	no|down	yes|down	no|up	no|down	1
					MD06G1237600	MD06G1237600	Nucleotide-diphospho-sugar transferase family protein	no|down	yes|down	no|down	yes|down	2
					MD07G1227000	MD07G1227000	TRICHOME BIREFRINGENCE-LIKE 33	no|down	no|down	no|down	yes|down	1
					MD03G1182000	MD03G1182000	Leucine-rich repeat protein kinase family protein	no|up	no|down	no|down	yes|down	1
					MD11G1310900	MD11G1310900	Adenine nucleotide alpha hydrolases-like superfamily protein	no|down	no|down	no|down	yes|down	1
					MD03G1133700	MD03G1133700	cellulose synthase-like A02	no|down	yes|down	no|down	no|down	1
					MD03G1118100	MD03G1118100	Protein of unknown function	no|up	no|down	yes|up	no|down	1
					MD02G1083400	MD02G1083400	Homeodomain-like/winged-helix DNA-binding family protein	no|down	yes|down	no|up	no|down	1
					MD01G1064600	MD01G1064600	disease resistance family protein / LRR family protein	no|up	yes|down	yes|up	no|up	2
					MD05G1103100	MD05G1103100	serine carboxypeptidase-like 1	no|up	yes|down	no|down	yes|down	2
					MD14G1168600	MD14G1168600	cytochrome P450;Alias=MD14G0147300	no|down	yes|down	no|up	no|down	1
					MD06G1204400	MD06G1204400	K-box region and MADS-box transcription factor family protein;Alias=MD06G0169300	no|down	yes|down	no|up	no|down	1
					MD00G1018700	MD00G1018700	hemoglobin 1	no|down	yes|down	no|down	no|down	1
					MD07G1133600	MD07G1133600	syntaxin of plants 71	no|down	yes|down	no|up	no|up	1
					MD10G1322100	MD10G1322100	Ubiquitin-like superfamily protein	no|down	no|up	no|up	yes|up	1
					MD11G1173100	MD11G1173100	transcription factor-related	no|down	yes|down	no|up	no|down	1
					MD13G1147200	MD13G1147200	Galactosyltransferase family protein	no|no test	yes|down	no|up	no|down	1
					MD11G1080800	MD11G1080800	Homeodomain-like transcriptional regulator	no|down	yes|down	no|up	no|down	1
					MD10G1328600	MD10G1328600	Alternative oxidase family protein	no|up	yes|up	no|down	no|up	1
					MD15G1043600	MD15G1043600		no|down	no|up	no|down	yes|up	1
					MD07G1168000	MD07G1168000	Major facilitator superfamily protein	no|up	yes|down	yes|up	no|down	2
					MD13G1001600	MD13G1001600	Protein of unknown function	yes|down	yes|down	no|up	no|up	2
					MD10G1036100	MD10G1036100	choline kinase 1	no|down	yes|down	no|up	yes|down	2
					MD16G1123800	MD16G1123800	cyclophilin 20-2	no|up	yes|up	no|down	no|up	1
					MD00G1055500	MD00G1055500		yes|down	no|down	no|up	yes|up	2
					MD12G1097900	MD12G1097900		no|up	no|down	no|up	yes|down	1
					MD10G1184700	MD10G1184700	phosphate transporter 1	no|down	yes|down	no|up	no|down	1
					MD02G1045900	MD02G1045900	NAD(P)-binding Rossmann-fold superfamily protein	no|down	no|up	no|up	yes|up	1
					MD05G1142300	MD05G1142300	Acyl-ACP thioesterase	no|up	no|up	no|down	yes|down	1
					MD01G1105700	MD01G1105700	Protein kinase superfamily protein	no|up	no|down	yes|up	no|up	1
					MD02G1290300	MD02G1290300	SKP1/ASK-interacting protein 5	no|up	no|down	no|up	yes|down	1
					MD13G1181100	MD13G1181100	mitogen-activated protein kinase 16	no|up	no|down	no|down	yes|down	1
					MD15G1366700	MD15G1366700	VQ motif-containing protein	no|down	yes|down	no|up	no|down	1
					MD09G1136900	MD09G1136900	S-adenosyl-L-methionine-dependent methyltransferases superfamily protein	no|down	yes|down	no|up	no|down	1
					MD08G1178000	MD08G1178000	acetyl-CoA carboxylase 1	no|up	no|down	no|down	yes|down	1
					MD07G1130000	MD07G1130000	Fatty acid/sphingolipid desaturase	no|down	yes|down	yes|up	no|down	2
					MD11G1076200	MD11G1076200	UDP-glucosyl transferase 71D1	no|up	no|down	no|down	yes|down	1
					MD16G1020400	MD16G1020400	plasmodesmata-located protein 6	no|down	yes|down	no|up	no|down	1
					MD04G1096200	MD04G1096200	PHE ammonia lyase 1	no|up	yes|down	no|up	no|down	1
					MD06G1037400	MD06G1037400	P-glycoprotein 2	no|no test	yes|down	no|down	yes|down	2
					MD10G1053100	MD10G1053100	2-oxoglutarate (2OG) and Fe(II)-dependent oxygenase superfamily protein	no|up	no|down	no|down	yes|down	1
					MD02G1303800	MD02G1303800	NAD(P)-binding Rossmann-fold superfamily protein	no|down	yes|down	no|down	no|down	1
					MD12G1206000	MD12G1206000	Protein of unknown function	no|down	no|up	no|down	yes|up	1
					MD17G1248300	MD17G1248300	Protein kinase superfamily protein	no|up	no|down	no|down	yes|down	1
					MD17G1238200	MD17G1238200	O-acyltransferase (WSD1-like) family protein	no|up	yes|down	no|down	yes|down	2
					MD12G1120800	MD12G1120800	Seven transmembrane MLO family protein	no|down	yes|down	no|up	yes|down	2
					MD06G1122300	MD06G1122300	Polyketide cyclase/dehydrase and lipid transport superfamily protein	no|down	no|down	yes|up	no|up	1
					MD04G1181800	MD04G1181800	Leucine-rich repeat protein kinase family protein	no|up	no|down	no|down	yes|down	1
					MD09G1224200	MD09G1224200	cinnamoyl coa reductase 1	no|down	yes|down	no|up	no|down	1
					MD10G1179300	MD10G1179300	Protein of unknown function	no|down	no|down	yes|up	no|up	1
					MD12G1061900	MD12G1061900	bZIP transcription factor family protein	no|down	yes|down	no|up	no|down	1
					MD04G1142300	MD04G1142300	laccase 7	no|no test	yes|down	no|up	no|down	1
					MD17G1258600	MD17G1258600	senescence-associated family protein	yes|down	no|up	no|down	yes|up	2
					MD03G1049100	MD03G1049100	LRR and NB-ARC domains-containing disease resistance protein	no|down	yes|down	no|up	no|down	1
					MD09G1282200	MD09G1282200	auxin response factor 8	no|down	yes|down	no|down	yes|down	2
					MD17G1223900	MD17G1223900	early nodulin-like protein 17	yes|down	yes|down	no|up	no|up	2
					MD04G1197000	MD04G1197000	TOPLESS-related 3	no|up	no|down	no|up	yes|down	1
					MD05G1355300	MD05G1355300	phloem protein 2-A1	no|down	yes|down	no|up	yes|down	2
					MD15G1373200	MD15G1373200	Protein kinase superfamily protein	no|down	yes|down	no|up	no|down	1
					MD02G1070300	MD02G1070300	NB-ARC domain-containing disease resistance protein	no|up	no|down	no|down	yes|down	1
					MD09G1118900	MD09G1118900	Ypt/Rab-GAP domain of gyp1p superfamily protein	no|down	yes|down	no|up	no|down	1
					MD07G1205300	MD07G1205300	DA1-related protein 2	no|up	yes|down	no|down	yes|down	2
					MD03G1251400	MD03G1251400	Kunitz family trypsin and protease inhibitor protein	no|no test	yes|down	yes|up	no|down	2
					MD04G1170100	MD04G1170100	alanine:glyoxylate aminotransferase 3	no|no test	yes|down	no|up	no|down	1
					MD02G1194100	MD02G1194100	HAESA-like 2	no|down	yes|down	no|down	yes|down	2
					MD04G1095300	MD04G1095300	Ubiquitin-like superfamily protein	no|down	no|up	no|up	yes|up	1
					MD13G1021100	MD13G1021100	high mobility group A	no|down	yes|down	no|up	no|down	1
					MD12G1132900	MD12G1132900	Ankyrin repeat family protein	no|down	yes|down	no|up	no|down	1
					MD12G1135000	MD12G1135000	Leucine-rich repeat protein kinase family protein	no|down	yes|down	no|up	no|down	1
					MD05G1289300	MD05G1289300	light-harvesting chlorophyll-protein complex II subunit B1	no|down	yes|down	no|up	no|down	1
					MD05G1280400	MD05G1280400	CBL-interacting protein kinase 23	yes|up	no|up	no|up	no|down	1
					MD06G1020400	MD06G1020400	HXXXD-type acyl-transferase family protein	yes|up	yes|up	no|down	no|up	2
					MD01G1169200	MD01G1169200	Protein of unknown function	no|up	no|down	yes|up	no|up	1
					MD01G1185300	MD01G1185300	Protein of unknown function	no|down	yes|down	no|up	no|down	1
					MD13G1125500	MD13G1125500	Leucine-rich repeat (LRR) family protein	no|down	yes|down	no|up	no|down	1
					MD16G1126300	MD16G1126300	Leucine-rich repeat (LRR) family protein	no|up	yes|down	no|up	yes|down	2
					MD04G1139800	MD04G1139800	Adenine nucleotide alpha hydrolases-like superfamily protein	no|up	yes|down	no|up	no|down	1
					MD10G1261200	MD10G1261200		no|up	no|down	no|down	yes|down	1
					MD13G1028700	MD13G1028700	Protein of unknown function	yes|up	yes|down	yes|up	no|down	3
					MD07G1266500	MD07G1266500	heat shock transcription factor B2A	no|up	yes|down	no|down	yes|down	2
					MD09G1114000	MD09G1114000	fatty acid desaturase 5	no|down	yes|down	no|down	yes|down	2
					MD02G1106500	MD02G1106500	2-oxoglutarate (2OG) and Fe(II)-dependent oxygenase superfamily protein	no|up	yes|up	no|down	no|up	1
					MD14G1005500	MD14G1005500	Cobalamin-independent synthase family protein	no|up	no|up	no|down	yes|down	1
					MD15G1014100	MD15G1014100	Pseudouridine synthase/archaeosine transglycosylase-like family protein	no|up	yes|up	no|down	no|up	1
					MD02G1171100	MD02G1171100	Calcium-binding EF-hand family protein	no|down	yes|down	no|up	no|down	1
					MD16G1165100	MD16G1165100	alpha/beta-Hydrolases superfamily protein	no|down	yes|down	no|up	no|down	1
					MD05G1238400	MD05G1238400	Homeodomain-like superfamily protein	no|up	yes|down	no|up	yes|down	2
					MD05G1110500	MD05G1110500	D-aminoacid aminotransferase-like PLP-dependent enzymes superfamily protein	no|down	yes|down	no|up	no|down	1
					MD13G1174500	MD13G1174500	acyl carrier protein 5	no|up	yes|up	no|down	no|up	1
					MD12G1247300	MD12G1247300	RNA-binding (RRM/RBD/RNP motifs) family protein	no|down	no|down	yes|up	yes|up	2
					MD17G1064700	MD17G1064700	PLC-like phosphodiesterases superfamily protein	no|up	yes|up	no|down	yes|up	2
					MD03G1077700	MD03G1077700	calmodulin-binding receptor-like cytoplasmic kinase 1	no|down	yes|down	no|up	no|down	1
					MD07G1301800	MD07G1301800	TCV-interacting protein	yes|up	yes|down	yes|up	no|up	3
					MD12G1169000	MD12G1169000	MRG family protein	no|up	no|down	no|up	yes|down	1
					MD03G1076900	MD03G1076900	peptide transporter 1	no|down	no|up	no|up	yes|up	1
					MD13G1284200	MD13G1284200	ubiquitin-associated (UBA)/TS-N domain-containing protein	no|up	no|down	no|down	yes|down	1
					MD14G1197300	MD14G1197300	Galactose oxidase/kelch repeat superfamily protein	no|up	no|down	no|up	yes|down	1
					MD15G1112100	MD15G1112100	SHK1 binding protein 1	no|up	yes|down	no|up	yes|down	2
					MD05G1203100	MD05G1203100	cytochrome P450	no|down	yes|down	no|up	no|down	1
					MD09G1281400	MD09G1281400	P-loop containing nucleoside triphosphate hydrolases superfamily protein	no|down	yes|down	no|up	yes|down	2
					MD04G1049000	MD04G1049000	basic helix-loop-helix (bHLH) DNA-binding superfamily protein	no|down	yes|down	no|down	yes|down	2
					MD03G1217600	MD03G1217600	membrane-associated mannitol-induced	no|up	no|down	no|down	yes|down	1
					MD09G1150300	MD09G1150300		no|down	yes|down	no|up	no|down	1
					MD02G1210200	MD02G1210200	GRAS family transcription factor	no|down	yes|down	no|up	no|down	1
					MD16G1170900	MD16G1170900	soybean gene regulated by cold-2	no|down	yes|down	no|up	no|down	1
					MD00G1080400	MD00G1080400	Protein of unknown function	yes|up	no|down	no|up	yes|down	2
					MD16G1098400	MD16G1098400	tryptophan aminotransferase of Arabidopsis 1	no|down	yes|up	no|down	yes|up	2
					MD14G1013400	MD14G1013400	Chaperone DnaJ-domain superfamily protein	no|up	yes|up	no|down	no|up	1
					MD15G1173500	MD15G1173500	Core-2/I-branching beta-1	no|down	yes|down	no|up	no|down	1
					MD06G1005700	MD06G1005700	FKBP-like peptidyl-prolyl cis-trans isomerase family protein	no|no test	yes|down	no|up	no|down	1
					MD07G1024500	MD07G1024500	Plasma-membrane choline transporter family protein	no|up	no|down	no|down	yes|down	1
					MD13G1030300	MD13G1030300	RNI-like superfamily protein	no|down	yes|down	no|up	no|down	1
					MD17G1250000	MD17G1250000	Pathogenesis-related thaumatin superfamily protein	no|down	yes|down	no|up	yes|down	2
					MD09G1111700	MD09G1111700	RNAse II-like 1	no|no test	yes|down	no|down	no|down	1
					MD10G1153500	MD10G1153500		no|down	yes|down	no|up	no|down	1
					MD00G1051500	MD00G1051500	copper/zinc superoxide dismutase 1	no|down	yes|down	no|down	yes|down	2
					MD03G1292900	MD03G1292900	WRKY family transcription factor	no|up	no|down	no|down	yes|down	1
					MD03G1276500	MD03G1276500	Plant protein of unknown function (DUF641)	no|up	yes|down	no|up	no|down	1
					MD17G1192000	MD17G1192000	Protein of unknown function	no|up	no|down	no|down	yes|down	1
					MD16G1046000	MD16G1046000	bZIP transcription factor family protein	no|down	yes|down	no|up	no|down	1
					MD15G1120600	MD15G1120600	Cyclophilin-like peptidyl-prolyl cis-trans isomerase family protein	yes|up	no|down	no|up	yes|down	2
					MD16G1041900	MD16G1041900	alpha/beta-Hydrolases superfamily protein	no|up	yes|up	no|down	no|up	1
					MD06G1109400	MD06G1109400	Protein with RING/U-box and TRAF-like domains	no|down	yes|down	no|up	no|down	1
					MD05G1105500	MD05G1105500	phytosulfokine 4 precursor	no|down	yes|down	no|down	yes|down	2
					MD16G1006700	MD16G1006700	gibberellin 2-oxidase 8	no|up	no|down	no|down	yes|down	1
					MD01G1014300	MD01G1014300	Nucleotide-sugar transporter family protein	no|down	yes|down	no|up	no|down	1
					MD07G1262900	MD07G1262900	C-repeat-binding factor 4	no|up	yes|down	yes|up	no|no test	2
					MD07G1173500	MD07G1173500		no|up	yes|down	no|down	yes|down	2
					MD15G1057000	MD15G1057000	Mitochondrial substrate carrier family protein	no|up	yes|down	yes|up	no|up	2
					MD17G1211400	MD17G1211400	Protein of unknown function (DUF567)	no|down	yes|down	no|up	no|down	1
					MD16G1054900	MD16G1054900	phosphoinositide 4-kinase gamma 7	no|down	yes|down	no|up	no|down	1
					MD04G1185000	MD04G1185000		no|up	no|down	no|down	yes|down	1
					MD05G1095300	MD05G1095300	receptor like protein 6	no|up	no|down	no|down	yes|down	1
					MD15G1150300	MD15G1150300	Cellulose synthase family protein	no|up	no|down	no|down	yes|down	1
					MD17G1085200	MD17G1085200	Wound-responsive family protein	no|up	no|down	no|up	yes|down	1
					MD06G1002800	MD06G1002800	P-loop containing nucleoside triphosphate hydrolases superfamily protein	no|up	yes|down	no|up	no|down	1
					MD11G1058600	MD11G1058600	GDSL-like Lipase/Acylhydrolase family protein	yes|up	no|down	yes|up	no|down	2
					MD00G1067900	MD00G1067900	alpha carbonic anhydrase 7	no|up	yes|down	yes|up	no|up	2
					MD15G1353600	MD15G1353600	Ribonuclease II/R family protein	yes|up	no|up	no|down	yes|down	2
					MD09G1143700	MD09G1143700		no|down	yes|down	no|up	no|up	1
					MD02G1099000	MD02G1099000	disease resistance protein (TIR-NBS-LRR class)	no|up	yes|down	yes|up	no|down	2
					MD00G1109900	MD00G1109900	Protein kinase superfamily protein	no|down	yes|up	no|down	no|up	1
					MD15G1125800	MD15G1125800	Nucleotide/sugar transporter family protein	no|up	yes|up	no|down	no|down	1
					MD14G1235100	MD14G1235100	protein tyrosine kinase family protein	no|down	yes|down	no|up	no|up	1
					MD00G1083700	MD00G1083700	MATE efflux family protein	no|up	no|down	no|down	yes|down	1
					MD10G1033200	MD10G1033200	Protein kinase superfamily protein	yes|up	yes|down	yes|up	no|down	3
					MD04G1142000	MD04G1142000	Protein kinase protein with tetratricopeptide repeat domain	no|down	yes|down	no|up	no|down	1
					MD08G1029500	MD08G1029500	NmrA-like negative transcriptional regulator family protein	no|down	yes|down	no|down	no|down	1
					MD08G1027000	MD08G1027000	jasmonic acid carboxyl methyltransferase	no|up	yes|up	no|down	no|up	1
					MD17G1006500	MD17G1006500		no|down	yes|down	no|up	no|down	1
					MD11G1268600	MD11G1268600	Leucine-rich repeat transmembrane protein kinase	no|down	yes|down	no|down	yes|down	2
					MD13G1127100	MD13G1127100	jasmonate-zim-domain protein 10	no|down	yes|down	no|up	no|down	1
					MD10G1017300	MD10G1017300	pathogenesis-related family protein	no|up	yes|up	yes|down	no|up	2
					MD16G1282300	MD16G1282300	P-loop containing nucleoside triphosphate hydrolases superfamily protein	no|up	yes|up	no|down	no|up	1
					MD17G1162500	MD17G1162500	Plastid-lipid associated protein PAP / fibrillin family protein	no|down	yes|down	no|up	no|down	1
					MD14G1084700	MD14G1084700	Glutaredoxin family protein	no|up	yes|down	no|up	no|down	1
					MD03G1052400	MD03G1052400	expansin A8	no|down	no|up	no|up	yes|up	1
					MD11G1141200	MD11G1141200	P-loop containing nucleoside triphosphate hydrolases superfamily protein	no|down	yes|down	no|down	no|down	1
					MD11G1051600	MD11G1051600	NB-ARC domain-containing disease resistance protein	no|up	no|down	no|down	yes|down	1
					MD05G1114400	MD05G1114400	Calcium-binding EF-hand family protein	no|down	yes|down	no|up	no|down	1
					MD15G1028700	MD15G1028700	cytochrome P450	no|down	yes|down	no|up	no|down	1
					MD14G1180300	MD14G1180300	similar to RCD one 5	no|up	yes|down	no|up	no|down	1
					MD17G1034100	MD17G1034100	DegP protease 1	no|up	yes|up	no|down	no|up	1
					MD03G1044600	MD03G1044600	Ribonuclease E inhibitor RraA/Dimethylmenaquinone methyltransferase	no|down	yes|down	no|up	no|down	1
					MD01G1210600	MD01G1210600	UDP-glucosyl transferase 88A1	no|up	yes|down	no|up	yes|down	2
					MD06G1012200	MD06G1012200	Glutathione S-transferase family protein	no|down	yes|down	no|up	no|down	1
					MD14G1062600	MD14G1062600	polygalacturonase inhibiting protein 1	yes|down	no|down	no|up	yes|up	2
					MD05G1281100	MD05G1281100	TEOSINTE BRANCHED 1	no|down	yes|down	no|up	no|down	1
					MD03G1003000	MD03G1003000	pumilio 12	no|up	yes|up	no|down	no|up	1
					MD08G1231400	MD08G1231400	NAD(P)-binding Rossmann-fold superfamily protein	no|down	yes|down	no|up	yes|down	2
					MD02G1148700	MD02G1148700	Protein of unknown function	no|down	yes|down	no|up	no|down	1
					MD02G1134000	MD02G1134000	Zinc finger C-x8-C-x5-C-x3-H type family protein	no|up	yes|down	yes|up	no|up	2
					MD11G1264700	MD11G1264700	RAB GTPase homolog A1B	no|down	yes|down	no|up	no|down	1
					MD07G1255000	MD07G1255000	Plant invertase/pectin methylesterase inhibitor superfamily	no|down	yes|down	no|up	yes|down	2
					MD00G1125600	MD00G1125600	RNA-binding KH domain-containing protein	no|up	no|down	no|down	yes|down	1
					MD13G1150700	MD13G1150700	WRKY DNA-binding protein 48	no|up	yes|down	yes|up	yes|down	3
					MD00G1039600	MD00G1039600	DA1	no|down	yes|down	no|up	no|up	1
					MD05G1325500	MD05G1325500	Heterogeneous nuclear ribonucleoprotein U-like protein 1	no|down	yes|down	no|up	no|down	1
					MD09G1006400	MD09G1006400	NAC domain containing protein 83	no|up	yes|down	no|up	no|down	1
					MD16G1150400	MD16G1150400	Mevalonate/galactokinase family protein	no|up	yes|up	no|down	no|up	1
					MD06G1140900	MD06G1140900	glutamate dehydrogenase 3	no|up	no|down	no|down	yes|down	1
					MD15G1360600	MD15G1360600	bZIP transcription factor family protein	no|down	yes|down	yes|up	yes|down	3
					MD04G1238000	MD04G1238000	NB-ARC domain-containing disease resistance protein	yes|up	no|down	no|up	no|down	1
					MD08G1086900	MD08G1086900	Family of unknown function (DUF566)	no|down	no|down	no|up	yes|up	1
					MD04G1159900	MD04G1159900	Thiamine pyrophosphate dependent pyruvate decarboxylase family protein	no|up	yes|up	no|down	no|up	1
					MD06G1093300	MD06G1093300	Late embryogenesis abundant (LEA) hydroxyproline-rich glycoprotein family	no|no test	yes|down	no|up	no|down	1
					MD16G1253000	MD16G1253000	S-adenosyl-L-methionine-dependent methyltransferases superfamily protein	no|down	yes|down	no|up	no|down	1
					MD01G1042500	MD01G1042500	elicitor-activated gene 3-1	no|down	yes|down	no|up	no|down	1
					MD10G1240600	MD10G1240600	cytochrome P450	no|down	yes|down	no|down	no|down	1
					MD03G1178200	MD03G1178200	RING/U-box superfamily protein	no|up	yes|down	no|up	yes|down	2
					MD15G1081200	MD15G1081200	alpha/beta-Hydrolases superfamily protein	no|up	yes|up	no|down	no|up	1
					MD09G1172100	MD09G1172100	RING/U-box superfamily protein	no|up	yes|down	yes|up	no|down	2
					MD05G1004400	MD05G1004400	SNARE associated Golgi protein family	no|up	yes|up	no|down	no|up	1
					MD04G1051500	MD04G1051500	Ribosomal protein L19 family protein	no|down	yes|up	no|down	yes|up	2
					MD10G1172200	MD10G1172200	glutathione S-transferase TAU 8	no|no test	yes|down	no|up	no|down	1
					MD15G1022400	MD15G1022400	translocon at the inner envelope membrane of chloroplasts 20	no|down	yes|up	no|down	yes|up	2
					MD14G1114800	MD14G1114800	Late embryogenesis abundant (LEA) hydroxyproline-rich glycoprotein family	no|up	yes|down	no|up	yes|down	2
					MD10G1243800	MD10G1243800	toprim domain-containing protein	no|up	no|down	no|up	yes|down	1
					MD13G1226700	MD13G1226700	Protein of unknown function	no|no test	yes|down	no|up	no|down	1
					MD11G1006000	MD11G1006000	Peptidyl-tRNA hydrolase family protein	no|down	yes|down	no|up	no|down	1
					MD06G1233600	MD06G1233600	RNA polymerase II	no|up	no|down	no|down	yes|down	1
					MD06G1232600	MD06G1232600	MAP kinase kinase 9	no|up	yes|down	no|up	no|down	1
					MD07G1244000	MD07G1244000	disease resistance protein (TIR-NBS-LRR class)	no|up	no|down	no|down	yes|down	1
					MD17G1184100	MD17G1184100	Homeodomain-like superfamily protein	yes|up	yes|down	yes|up	no|up	3
					MD08G1125400	MD08G1125400	Protein kinase protein with adenine nucleotide alpha hydrolases-like domain	no|up	yes|down	no|up	yes|down	2
					MD11G1170100	MD11G1170100	nitrilase 4	no|down	yes|down	no|up	no|down	1
					MD07G1261900	MD07G1261900	GroES-like zinc-binding alcohol dehydrogenase family protein	no|up	yes|down	no|up	yes|down	2
					MD02G1100900	MD02G1100900	Disease resistance protein (TIR-NBS-LRR class) family	yes|up	yes|down	yes|up	no|down	3
					MD02G1152200	MD02G1152200	GRAS family transcription factor	no|up	no|down	no|up	yes|down	1
					MD16G1097200	MD16G1097200	KNOTTED1-like homeobox gene 6	no|up	yes|up	no|down	no|up	1
					MD01G1216700	MD01G1216700	cyclic nucleotide gated channel 1	no|up	no|down	no|down	yes|down	1
					MD05G1309700	MD05G1309700	NAC domain containing protein 73	no|up	yes|down	no|up	no|down	1
					MD02G1153000	MD02G1153000	UDP-glucosyl transferase 72E1	no|down	yes|down	no|down	no|down	1
					MD01G1209200	MD01G1209200	Heavy metal transport/detoxification superfamily protein	no|up	yes|down	yes|up	no|down	2
					MD13G1173100	MD13G1173100	Uncharacterised protein family (UPF0497)	no|up	yes|down	no|up	no|down	1
					MD07G1163100	MD07G1163100	NAC transcription factor-like 9	no|up	yes|down	no|down	yes|down	2
					MD14G1215300	MD14G1215300	Squamosa promoter-binding protein-like (SBP domain) transcription factor family protein	no|down	yes|down	no|down	yes|down	2
					MD15G1235300	MD15G1235300	Transmembrane amino acid transporter family protein	no|down	yes|down	no|up	yes|down	2
					MD04G1225000	MD04G1225000	AUX/IAA transcriptional regulator family protein	no|up	no|down	no|down	yes|down	1
					MD09G1186900	MD09G1186900	Mitochondrial substrate carrier family protein	no|down	no|up	no|up	yes|up	1
					MD08G1076300	MD08G1076300	embryo defective 1273	no|down	yes|up	no|down	no|up	1
					MD10G1297400	MD10G1297400	Disease resistance protein (TIR-NBS-LRR class) family	no|up	no|down	no|down	yes|down	1
					MD06G1133400	MD06G1133400	Sterile alpha motif (SAM) domain-containing protein	no|down	yes|up	no|down	no|up	1
					MD05G1147200	MD05G1147200		no|up	yes|down	no|up	no|down	1
					MD05G1223700	MD05G1223700	Protein of unknown function	no|down	yes|down	no|down	yes|down	2
					MD11G1216600	MD11G1216600	ATPase	no|down	no|up	no|up	yes|up	1
					MD16G1040400	MD16G1040400	Protein of unknown function (DUF1639)	no|up	yes|down	no|up	no|down	1
					MD07G1017400	MD07G1017400	NB-ARC domain-containing disease resistance protein	no|up	no|down	no|down	yes|down	1
					MD00G1092500	MD00G1092500	GAST1 protein homolog 1	no|down	yes|down	no|up	no|down	1
					MD14G1123400	MD14G1123400	subtilisin-like serine protease 3	no|down	yes|down	no|down	yes|down	2
					MD08G1023800	MD08G1023800	Pentatricopeptide repeat (PPR-like) superfamily protein	no|down	yes|up	no|down	no|up	1
					MD06G1171700	MD06G1171700	KNOTTED1-like homeobox gene 6	no|up	no|down	no|down	yes|down	1
					MD15G1269800	MD15G1269800		no|up	no|down	yes|up	no|down	1
					MD01G1233100	MD01G1233100		no|up	yes|down	yes|up	no|down	2
					MD17G1045600	MD17G1045600	AAA-ATPase 1	no|up	yes|down	yes|up	no|down	2
					MD09G1292900	MD09G1292900	chlorophyll A/B binding protein 1	no|down	no|up	no|up	yes|up	1
					MD14G1140000	MD14G1140000	zinc transporter of Arabidopsis thaliana	no|down	yes|down	yes|up	no|down	2
					MD07G1228900	MD07G1228900	senescence associated gene 20	no|down	no|down	yes|up	no|up	1
					MD02G1132400	MD02G1132400	GAST1 protein homolog 1	no|down	yes|up	no|down	yes|up	2
					MD12G1236800	MD12G1236800	Protein of unknown function	no|down	yes|down	no|down	no|down	1
					MD15G1059300	MD15G1059300	Protein of unknown function	no|up	no|down	no|down	yes|down	1
					MD10G1064300	MD10G1064300	GATA transcription factor 7	no|up	yes|down	yes|up	no|down	2
					MD02G1247300	MD02G1247300	RING/U-box superfamily protein	no|no test	no|down	no|down	yes|down	1
					MD02G1169500	MD02G1169500	P-loop containing nucleoside triphosphate hydrolases superfamily protein	no|down	yes|down	no|up	no|down	1
					MD17G1229400	MD17G1229400	4-coumarate:CoA ligase 2	no|down	yes|down	no|down	yes|down	2
					MD09G1218700	MD09G1218700	alpha/beta-Hydrolases superfamily protein	yes|up	no|up	no|up	no|down	1
					MD10G1046900	MD10G1046900	2-oxoacid dehydrogenases acyltransferase family protein	no|up	yes|up	no|down	no|up	1
					MD03G1125200	MD03G1125200	ATPase	no|down	yes|down	no|up	no|down	1
					MD13G1195400	MD13G1195400	Protein of unknown function (DUF581)	no|down	yes|down	no|up	yes|down	2
					MD12G1199300	MD12G1199300	Low temperature and salt responsive protein family	no|up	yes|up	no|down	no|up	1
					MD15G1085000	MD15G1085000	Protein of unknown function	no|down	yes|down	no|down	no|down	1
					MD15G1184000	MD15G1184000	proline extensin-like receptor kinase 1	no|down	yes|down	yes|up	no|down	2
					MD03G1185600	MD03G1185600	S-locus lectin protein kinase family protein	no|up	no|down	no|down	yes|down	1
					MD08G1051600	MD08G1051600	translocon at the inner envelope membrane of chloroplasts 55-II	no|up	yes|up	no|down	no|up	1
					MD05G1250600	MD05G1250600	P-loop containing nucleoside triphosphate hydrolases superfamily protein	no|down	yes|down	no|up	no|down	1
					MD17G1070300	MD17G1070300	S-adenosylmethionine decarboxylase	no|down	yes|down	no|up	no|up	1
					MD15G1344900	MD15G1344900	NAC (No Apical Meristem) domain transcriptional regulator superfamily protein	yes|up	yes|down	no|up	yes|down	3
					MD02G1141700	MD02G1141700	P-loop containing nucleoside triphosphate hydrolases superfamily protein	no|down	yes|down	no|up	no|down	1
					MD09G1246800	MD09G1246800	Protein of unknown function	no|down	yes|down	no|up	no|down	1
					MD02G1156000	MD02G1156000	protein kinase family protein / peptidoglycan-binding LysM domain-containing protein	no|down	yes|down	no|up	yes|down	2
					MD12G1127500	MD12G1127500	disease resistance protein (TIR-NBS-LRR class)	no|up	no|down	no|down	yes|down	1
					MD13G1129300	MD13G1129300	Protein of unknown function	no|down	yes|down	no|up	no|down	1
					MD09G1072800	MD09G1072800	COBRA-like extracellular glycosyl-phosphatidyl inositol-anchored protein family	no|up	no|down	yes|up	no|up	1
					MD02G1042000	MD02G1042000	Disease resistance protein (TIR-NBS-LRR class) family	no|up	yes|down	no|up	no|down	1
					MD02G1095700	MD02G1095700	cellulose synthase like E1	no|down	yes|down	no|up	no|down	1
					MD13G1239300	MD13G1239300	chloroplast import apparatus 2	no|down	yes|down	no|up	no|down	1
					MD16G1091300	MD16G1091300	ARM repeat superfamily protein	yes|up	no|down	yes|up	no|down	2
					MD12G1114200	MD12G1114200	UDP-Glycosyltransferase superfamily protein	no|down	yes|down	no|up	no|down	1
					MD17G1123800	MD17G1123800	photosystem I light harvesting complex gene 3	no|down	yes|down	no|down	no|down	1
					MD09G1278700	MD09G1278700	Calcium-dependent lipid-binding (CaLB domain) family protein	no|down	yes|down	no|down	yes|down	2
					MD07G1079200	MD07G1079200	Disease resistance protein (TIR-NBS-LRR class) family	no|down	yes|down	no|down	no|down	1
					MD07G1228300	MD07G1228300	biotin/lipoyl attachment domain-containing protein	no|up	yes|up	no|down	no|up	1
					MD11G1111100	MD11G1111100	OBF-binding protein 3	no|down	yes|down	no|up	yes|down	2
					MD01G1196800	MD01G1196800	MATE efflux family protein	no|down	yes|down	no|up	no|down	1
					MD14G1141600	MD14G1141600	Heavy metal transport/detoxification superfamily protein	no|up	yes|down	no|down	yes|down	2
					MD16G1283000	MD16G1283000		no|up	yes|down	no|up	yes|down	2
					MD01G1174400	MD01G1174400	glutamate dehydrogenase 2	no|down	yes|down	yes|up	no|down	2
					MD09G1049100	MD09G1049100	Glutaredoxin family protein	no|up	yes|down	no|down	no|down	1
					MD15G1400400	MD15G1400400	AGAMOUS-like 12	no|up	yes|down	no|up	yes|down	2
					MD07G1308300	MD07G1308300	Major facilitator superfamily protein	no|up	no|down	no|down	yes|down	1
					MD06G1037200	MD06G1037200	Inositol 1	yes|up	yes|down	yes|up	no|down	3
					MD10G1127800	MD10G1127800	transportin 1	no|up	no|up	no|down	yes|down	1
					MD04G1188500	MD04G1188500	Ribulose bisphosphate carboxylase (small chain) family protein	no|down	yes|up	no|down	no|up	1
					MD02G1241200	MD02G1241200	exocyst complex component sec5	no|up	no|down	yes|up	no|no test	1
					MD16G1197600	MD16G1197600	Protein kinase superfamily protein	no|down	yes|down	no|up	no|down	1
					MD01G1114400	MD01G1114400	pseudo-response regulator 7	no|down	yes|down	no|up	no|down	1
					MD15G1425900	MD15G1425900	ATPase E1-E2 type family protein / haloacid dehalogenase-like hydrolase family protein	no|down	yes|down	no|up	no|down	1
					MD10G1293400	MD10G1293400	Protein kinase superfamily protein	no|up	yes|down	no|up	no|down	1
					MD17G1260800	MD17G1260800	Protein of unknown function	no|down	yes|down	no|up	yes|down	2
					MD04G1069200	MD04G1069200	hydroxymethylglutaryl-CoA synthase / HMG-CoA synthase / 3-hydroxy-3-methylglutaryl coenzyme A synthase	no|down	yes|down	no|down	no|down	1
					MD11G1244000	MD11G1244000	Nucleic acid-binding	no|down	yes|up	no|down	yes|up	2
					MD14G1013200	MD14G1013200	protein kinase family protein / C-type lectin domain-containing protein	no|up	no|down	no|down	yes|down	1
					MD10G1035800	MD10G1035800	Pyridoxal phosphate (PLP)-dependent transferases superfamily protein	no|down	yes|down	no|up	no|down	1
					MD16G1072100	MD16G1072100	galactosyltransferase1	no|down	yes|down	no|up	no|down	1
					MD03G1079600	MD03G1079600	Protein of unknown function (DUF674)	no|down	yes|down	no|up	no|down	1
					MD00G1114500	MD00G1114500		no|up	yes|down	no|up	no|down	1
					MD04G1243700	MD04G1243700	non-intrinsic ABC protein 11	no|down	yes|up	no|down	no|up	1
					MD14G1079000	MD14G1079000	DNAJ heat shock N-terminal domain-containing protein	no|up	yes|down	no|up	no|down	1
					MD10G1291800	MD10G1291800	squamosa promoter binding protein-like 3	no|down	yes|down	no|up	no|down	1
					MD02G1172200	MD02G1172200	Protein of unknown function	no|down	yes|down	no|up	no|down	1
					MD15G1290300	MD15G1290300	cytochrome P450	no|down	yes|down	no|down	yes|down	2
					MD09G1140500	MD09G1140500	zinc transporter 1 precursor	no|down	yes|down	no|down	no|down	1
					MD09G1037900	MD09G1037900	Cellulose-synthase-like C4	no|up	no|down	yes|up	no|up	1
					MD17G1076800	MD17G1076800		no|up	yes|down	no|up	no|down	1
					MD15G1091000	MD15G1091000	NADP-malic enzyme 3	no|down	yes|down	no|down	no|down	1
					MD12G1183200	MD12G1183200	F-box family protein;Alias=MD12G0150600	no|down	no|up	no|up	yes|up	1
					MD03G1173300	MD03G1173300	NmrA-like negative transcriptional regulator family protein	no|down	yes|down	no|down	yes|down	2
					MD06G1043900	MD06G1043900	chloroplast beta-amylase	no|up	yes|down	yes|up	no|down	2
					MD09G1141100	MD09G1141100	UDP-glucosyl transferase 71B6	no|up	yes|down	no|down	yes|down	2
					MD01G1163400	MD01G1163400	Haloacid dehalogenase-like hydrolase (HAD) superfamily protein	no|down	no|up	no|down	yes|up	1
					MD07G1095400	MD07G1095400	Clathrin adaptor complexes medium subunit family protein	no|down	yes|down	no|up	no|down	1
					MD15G1304600	MD15G1304600	HAESA-like 2	no|up	yes|down	no|up	yes|down	2
					MD02G1032500	MD02G1032500		no|down	yes|down	no|up	no|down	1
					MD01G1200400	MD01G1200400	Remorin family protein	no|down	yes|down	no|up	no|down	1
					MD16G1270700	MD16G1270700	P-loop containing nucleoside triphosphate hydrolases superfamily protein	no|up	yes|down	no|up	yes|down	2
					MD01G1148800	MD01G1148800	ortholog of sugar beet HS1 PRO-1 2	yes|up	yes|down	yes|up	no|down	3
					MD10G1144000	MD10G1144000		no|down	no|down	no|up	yes|up	1
					MD07G1081000	MD07G1081000	Protein of unknown function (DUF1005)	no|down	no|up	no|up	yes|up	1
					MD16G1149300	MD16G1149300	Protein of unknown function	no|up	yes|down	no|up	yes|down	2
					MD17G1241200	MD17G1241200	RING membrane-anchor 1	no|down	yes|down	no|up	no|down	1
					MD15G1222000	MD15G1222000	Plant invertase/pectin methylesterase inhibitor superfamily protein	no|up	yes|up	no|down	no|up	1
					MD11G1241500	MD11G1241500	Protein of unknown function (DUF1218)	no|down	yes|down	no|up	no|down	1
					MD14G1109800	MD14G1109800	POX (plant homeobox) family protein	no|down	yes|down	no|up	yes|down	2
					MD06G1183000	MD06G1183000	ARM repeat superfamily protein	no|down	no|up	no|up	yes|up	1
					MD08G1077000	MD08G1077000	basic helix-loop-helix (bHLH) DNA-binding superfamily protein	no|up	yes|down	no|up	yes|down	2
					MD15G1253900	MD15G1253900	cold-regulated 47	no|down	yes|down	no|up	no|down	1
					MD03G1182600	MD03G1182600	heavy metal atpase 5	no|up	no|down	no|down	yes|down	1
					MD12G1036800	MD12G1036800	Thioredoxin family protein	no|up	yes|up	no|down	no|up	1
					MD09G1088700	MD09G1088700	LOB domain-containing protein 41	no|down	yes|down	no|up	no|down	1
					MD04G1235500	MD04G1235500	Protein of unknown function	no|up	no|down	no|down	yes|down	1
					MD15G1287300	MD15G1287300	WRKY DNA-binding protein 7	no|up	yes|down	no|up	yes|down	2
					MD12G1216800	MD12G1216800	indeterminate(ID)-domain 2	no|down	yes|down	no|up	no|down	1
					MD05G1079700	MD05G1079700	homolog of RAD54	no|up	yes|up	no|down	no|up	1
					MD01G1220400	MD01G1220400	CCT motif family protein	no|down	yes|down	no|up	yes|down	2
					MD13G1114600	MD13G1114600		no|up	yes|up	no|down	no|down	1
					MD08G1237700	MD08G1237700	serine carboxypeptidase-like 45	no|down	yes|down	no|up	no|down	1
					MD03G1052500	MD03G1052500	NB-ARC domain-containing disease resistance protein	no|up	no|down	no|down	yes|down	1
					MD02G1244800	MD02G1244800	Transmembrane amino acid transporter family protein	no|up	no|down	no|down	yes|down	1
					MD01G1028100	MD01G1028100	Protein of unknown function	yes|up	yes|down	yes|up	no|down	3
					MD11G1108700	MD11G1108700	outer plastid envelope protein 16-1	no|down	yes|down	no|up	no|down	1
					MD03G1225000	MD03G1225000	cytochrome P450	no|down	no|down	no|down	yes|down	1
					MD05G1034300	MD05G1034300	DNAse I-like superfamily protein	no|up	yes|down	no|down	yes|down	2
					MD08G1024000	MD08G1024000	Tetrapyrrole (Corrin/Porphyrin) Methylases	no|down	yes|down	no|up	no|down	1
					MD09G1132600	MD09G1132600	Subtilisin-like serine endopeptidase family protein	no|down	no|down	no|down	yes|down	1
					MD15G1007200	MD15G1007200	calcium-dependent protein kinase 29	no|down	yes|down	no|down	yes|down	2
					MD03G1144400	MD03G1144400	Glycosyl hydrolase superfamily protein	no|down	yes|down	no|up	no|down	1
					MD11G1252200	MD11G1252200	Serine/threonine-protein kinase WNK (With No Lysine)-related	no|down	yes|down	yes|up	no|down	2
					MD11G1123400	MD11G1123400	Dof-type zinc finger DNA-binding family protein	no|up	yes|down	no|up	no|down	1
					MD14G1241000	MD14G1241000	calmodulin 7	no|down	yes|down	no|down	no|down	1
					MD02G1067200	MD02G1067200	Peptidase M28 family protein	no|up	yes|up	no|down	no|up	1
					MD05G1219000	MD05G1219000	HXXXD-type acyl-transferase family protein	no|up	yes|down	no|up	no|down	1
[truncated: 2,596 more rows]
