# Supplementary material for: Transcriptomics and metabolomics provide insight into the anti-browning mechanism of selenium in freshly cut apples
Source: Front Plant Sci. 2023 May 8;14:1176936. doi: 10.3389/fpls.2023.1176936 (PMC10200898; doi:10.3389/fpls.2023.1176936)
Supplement: Supplementary file 1 [file DataSheet_1.zip › Supplementary_Material/Supplementary Table 3. The main GO functional categories in CK_0h and T_0h..xlsx]

## Sheet: Supplementary Table 3
Number	GO ID	Term Type	Description	Ratio_in_study	Ratio_in_pop	Pvalue	Padjust	Gene_ids	Gene_names
20	GO:0006633	BP	fatty acid biosynthetic process	20/1221	196/34412	2.44276e-05	0.0124881	MD09G1180900;MD05G1142300;MD01G1087400;MD09G1114000;MD15G1386800;MD15G1363500;MD02G1317800;MD17G1167100;MD16G1043300;MD00G1142600;MD08G1178000;MD00G1052000;MD13G1203100;MD14G1058700;MD08G1031000;MD02G1097500;MD12G1059400;MD08G1046600;MD16G1218100;MD13G1042400	MD09G1180900;MD05G1142300;MD01G1087400;MD09G1114000;MD15G1386800;MD15G1363500;MD02G1317800;MD17G1167100;MD16G1043300;MD00G1142600;MD08G1178000;MD00G1052000;MD13G1203100;MD14G1058700;MD08G1031000;MD02G1097500;MD12G1059400;MD08G1046600;MD16G1218100;MD13G1042400
41	GO:0008610	BP	lipid biosynthetic process	41/1221	587/34412	4.14752e-05	0.0196889	MD09G1180900;MD12G1237300;MD05G1112000;MD07G1310200;MD17G1237200;MD00G1052000;MD13G1203100;MD08G1031000;MD00G1142600;MD14G1111600;MD09G1281300;MD07G1086200;MD02G1317800;MD17G1167100;MD16G1043300;MD02G1097500;MD01G1208300;MD13G1042400;MD07G1020400;MD10G1340100;MD09G1167700;MD10G1143400;MD05G1142300;MD08G1178000;MD07G1021500;MD15G1386800;MD15G1043100;MD06G1226700;MD08G1046600;MD09G1168300;MD05G1362…	MD09G1180900;MD12G1237300;MD05G1112000;MD07G1310200;MD17G1237200;MD00G1052000;MD13G1203100;MD08G1031000;MD00G1142600;MD14G1111600;MD09G1281300;MD07G1086200;MD02G1317800;MD17G1167100;MD16G1043300;MD02G1097500;MD01G1208300;MD13G1042400;MD07G1020400;MD10G1340100;MD09G1167700;MD10G1143400;MD05G1142300;MD08G1178000;MD07G1021500;MD15G1386800;MD15G1043100;MD06G1226700;MD08G1046600;MD09G1168300;MD05G1362…
22	GO:0072330	BP	monocarboxylic acid biosynthetic process	22/1221	240/34412	5.14087e-05	0.0217313	MD09G1180900;MD00G1052000;MD13G1203100;MD08G1031000;MD00G1142600;MD02G1317800;MD17G1167100;MD16G1043300;MD02G1097500;MD15G1003500;MD13G1042400;MD15G1386800;MD05G1142300;MD01G1087400;MD08G1046600;MD08G1178000;MD09G1114000;MD16G1218100;MD15G1363500;MD12G1059400;MD14G1058700;MD00G1033100	MD09G1180900;MD00G1052000;MD13G1203100;MD08G1031000;MD00G1142600;MD02G1317800;MD17G1167100;MD16G1043300;MD02G1097500;MD15G1003500;MD13G1042400;MD15G1386800;MD05G1142300;MD01G1087400;MD08G1046600;MD08G1178000;MD09G1114000;MD16G1218100;MD15G1363500;MD12G1059400;MD14G1058700;MD00G1033100
4	GO:0010089	BP	xylem development	4/1221	8/34412	9.84663e-05	0.0311622	MD10G1165600;MD05G1177100;MD03G1209200;MD09G1107000	MD10G1165600;MD05G1177100;MD03G1209200;MD09G1107000
20	GO:0006631	BP	fatty acid metabolic process	20/1221	224/34412	0.000158071	0.0420215	MD09G1180900;MD05G1142300;MD01G1087400;MD09G1114000;MD15G1386800;MD15G1363500;MD02G1317800;MD17G1167100;MD16G1043300;MD00G1142600;MD08G1178000;MD00G1052000;MD13G1203100;MD14G1058700;MD08G1031000;MD02G1097500;MD12G1059400;MD08G1046600;MD16G1218100;MD13G1042400	MD09G1180900;MD05G1142300;MD01G1087400;MD09G1114000;MD15G1386800;MD15G1363500;MD02G1317800;MD17G1167100;MD16G1043300;MD00G1142600;MD08G1178000;MD00G1052000;MD13G1203100;MD14G1058700;MD08G1031000;MD02G1097500;MD12G1059400;MD08G1046600;MD16G1218100;MD13G1042400
58	GO:0006629	BP	lipid metabolic process	58/1221	1016/34412	0.000392969	0.0842474	MD09G1180900;MD17G1155700;MD05G1112000;MD11G1161800;MD11G1072500;MD12G1237300;MD06G1084800;MD07G1310200;MD04G1170000;MD16G1144200;MD17G1237200;MD04G1169900;MD00G1052000;MD13G1203100;MD08G1031000;MD00G1142600;MD04G1069600;MD17G1064700;MD07G1023500;MD09G1006500;MD09G1281300;MD09G1168300;MD14G1230300;MD02G1317800;MD17G1167100;MD16G1043300;MD14G1058300;MD02G1097500;MD01G1208300;MD13G1042400;MD07G1020…	MD09G1180900;MD17G1155700;MD05G1112000;MD11G1161800;MD11G1072500;MD12G1237300;MD06G1084800;MD07G1310200;MD04G1170000;MD16G1144200;MD17G1237200;MD04G1169900;MD00G1052000;MD13G1203100;MD08G1031000;MD00G1142600;MD04G1069600;MD17G1064700;MD07G1023500;MD09G1006500;MD09G1281300;MD09G1168300;MD14G1230300;MD02G1317800;MD17G1167100;MD16G1043300;MD14G1058300;MD02G1097500;MD01G1208300;MD13G1042400;MD07G1020…
19	GO:0009755	BP	hormone-mediated signaling pathway	19/1221	235/34412	0.00098091	0.176193	MD15G1191800;MD00G1103900;MD13G1160900;MD09G1282200;MD10G1175300;MD06G1111100;MD13G1160600;MD17G1183500;MD02G1061900;MD14G1069700;MD05G1205800;MD03G1157300;MD16G1067600;MD09G1184100;MD04G1225000;MD05G1279200;MD16G1160800;MD11G1137200;MD10G1287900	MD15G1191800;MD00G1103900;MD13G1160900;MD09G1282200;MD10G1175300;MD06G1111100;MD13G1160600;MD17G1183500;MD02G1061900;MD14G1069700;MD05G1205800;MD03G1157300;MD16G1067600;MD09G1184100;MD04G1225000;MD05G1279200;MD16G1160800;MD11G1137200;MD10G1287900
27	GO:0032787	BP	monocarboxylic acid metabolic process	27/1221	388/34412	0.00122564	0.206755	MD09G1180900;MD07G1159600;MD00G1052000;MD13G1203100;MD08G1031000;MD00G1142600;MD16G1035200;MD10G1210500;MD02G1317800;MD17G1167100;MD16G1043300;MD02G1097500;MD15G1003500;MD13G1042400;MD15G1386800;MD05G1142300;MD05G1234000;MD08G1046600;MD08G1178000;MD01G1087400;MD09G1114000;MD16G1218100;MD15G1363500;MD11G1158300;MD12G1059400;MD14G1058700;MD00G1033100	MD09G1180900;MD07G1159600;MD00G1052000;MD13G1203100;MD08G1031000;MD00G1142600;MD16G1035200;MD10G1210500;MD02G1317800;MD17G1167100;MD16G1043300;MD02G1097500;MD15G1003500;MD13G1042400;MD15G1386800;MD05G1142300;MD05G1234000;MD08G1046600;MD08G1178000;MD01G1087400;MD09G1114000;MD16G1218100;MD15G1363500;MD11G1158300;MD12G1059400;MD14G1058700;MD00G1033100
8	GO:0030244	BP	cellulose biosynthetic process	8/1221	62/34412	0.00151752	0.234546	MD17G1099600;MD00G1078500;MD15G1123200;MD03G1029000;MD17G1099500;MD15G1150300;MD10G1029800;MD03G1028900	MD17G1099600;MD00G1078500;MD15G1123200;MD03G1029000;MD17G1099500;MD15G1150300;MD10G1029800;MD03G1028900
12	GO:0009734	BP	auxin-activated signaling pathway	12/1221	126/34412	0.00179281	0.2568	MD15G1191800;MD05G1205800;MD04G1225000;MD06G1111100;MD17G1183500;MD02G1061900;MD00G1103900;MD16G1067600;MD09G1282200;MD05G1279200;MD11G1137200;MD10G1287900	MD15G1191800;MD05G1205800;MD04G1225000;MD06G1111100;MD17G1183500;MD02G1061900;MD00G1103900;MD16G1067600;MD09G1282200;MD05G1279200;MD11G1137200;MD10G1287900
31	GO:0016053	BP	organic acid biosynthetic process	31/1221	517/34412	0.00535721	0.469754	MD09G1180900;MD17G1071900;MD15G1145900;MD02G1191300;MD00G1052000;MD17G1167100;MD08G1031000;MD00G1142600;MD02G1317800;MD05G1155100;MD16G1043300;MD02G1097500;MD15G1003500;MD13G1042400;MD12G1036500;MD08G1057400;MD08G1106500;MD15G1386800;MD05G1142300;MD08G1178000;MD08G1046600;MD01G1087400;MD09G1114000;MD00G1033100;MD15G1363500;MD14G1005500;MD15G1063100;MD12G1059400;MD14G1058700;MD16G1218100;MD13G1203…	MD09G1180900;MD17G1071900;MD15G1145900;MD02G1191300;MD00G1052000;MD17G1167100;MD08G1031000;MD00G1142600;MD02G1317800;MD05G1155100;MD16G1043300;MD02G1097500;MD15G1003500;MD13G1042400;MD12G1036500;MD08G1057400;MD08G1106500;MD15G1386800;MD05G1142300;MD08G1178000;MD08G1046600;MD01G1087400;MD09G1114000;MD00G1033100;MD15G1363500;MD14G1005500;MD15G1063100;MD12G1059400;MD14G1058700;MD16G1218100;MD13G1203…
31	GO:0046394	BP	carboxylic acid biosynthetic process	31/1221	517/34412	0.00535721	0.469754	MD09G1180900;MD17G1071900;MD15G1145900;MD02G1191300;MD00G1052000;MD17G1167100;MD08G1031000;MD00G1142600;MD02G1317800;MD05G1155100;MD16G1043300;MD02G1097500;MD15G1003500;MD13G1042400;MD12G1036500;MD08G1057400;MD08G1106500;MD15G1386800;MD05G1142300;MD08G1178000;MD08G1046600;MD01G1087400;MD09G1114000;MD00G1033100;MD15G1363500;MD14G1005500;MD15G1063100;MD12G1059400;MD14G1058700;MD16G1218100;MD13G1203…	MD09G1180900;MD17G1071900;MD15G1145900;MD02G1191300;MD00G1052000;MD17G1167100;MD08G1031000;MD00G1142600;MD02G1317800;MD05G1155100;MD16G1043300;MD02G1097500;MD15G1003500;MD13G1042400;MD12G1036500;MD08G1057400;MD08G1106500;MD15G1386800;MD05G1142300;MD08G1178000;MD08G1046600;MD01G1087400;MD09G1114000;MD00G1033100;MD15G1363500;MD14G1005500;MD15G1063100;MD12G1059400;MD14G1058700;MD16G1218100;MD13G1203…
3	GO:0006801	BP	superoxide metabolic process	3/1221	11/34412	0.0059373	0.469754	MD04G1072900;MD00G1069800;MD12G1231600	MD04G1072900;MD00G1069800;MD12G1231600
3	GO:1903959	BP	regulation of anion transmembrane transport	3/1221	11/34412	0.0059373	0.469754	MD17G1069200;MD13G1263000;MD05G1312700	MD17G1069200;MD13G1263000;MD05G1312700
4	GO:2000028	BP	regulation of photoperiodism, flowering	4/1221	22/34412	0.00692104	0.484675	MD03G1294100;MD04G1028500;MD10G1034200;MD08G1074100	MD03G1294100;MD04G1028500;MD10G1034200;MD08G1074100
2	GO:0033383	BP	geranyl diphosphate metabolic process	2/1221	4/34412	0.007196	0.484675	MD10G1340100;MD05G1362500	MD10G1340100;MD05G1362500
2	GO:0033384	BP	geranyl diphosphate biosynthetic process	2/1221	4/34412	0.007196	0.484675	MD10G1340100;MD05G1362500	MD10G1340100;MD05G1362500
2	GO:0045338	BP	farnesyl diphosphate metabolic process	2/1221	4/34412	0.007196	0.484675	MD10G1340100;MD05G1362500	MD10G1340100;MD05G1362500
2	GO:0045337	BP	farnesyl diphosphate biosynthetic process	2/1221	4/34412	0.007196	0.484675	MD10G1340100;MD05G1362500	MD10G1340100;MD05G1362500
10	GO:0030243	BP	cellulose metabolic process	10/1221	114/34412	0.00743854	0.487963	MD17G1099600;MD00G1078500;MD15G1123200;MD03G1029000;MD17G1099500;MD15G1150300;MD10G1029800;MD06G1120700;MD03G1028900;MD11G1307100	MD17G1099600;MD00G1078500;MD15G1123200;MD03G1029000;MD17G1099500;MD15G1150300;MD10G1029800;MD06G1120700;MD03G1028900;MD11G1307100
3	GO:0009835	BP	fruit ripening	3/1221	12/34412	0.00770932	0.487963	MD17G1106300;MD10G1328100;MD10G1179100	MD17G1106300;MD10G1328100;MD10G1179100
3	GO:0006536	BP	glutamate metabolic process	3/1221	12/34412	0.00770932	0.487963	MD09G1276300;MD06G1235500;MD14G1242600	MD09G1276300;MD06G1235500;MD14G1242600
3	GO:0044070	BP	regulation of anion transport	3/1221	12/34412	0.00770932	0.487963	MD17G1069200;MD13G1263000;MD05G1312700	MD17G1069200;MD13G1263000;MD05G1312700
37	GO:0044255	BP	cellular lipid metabolic process	37/1221	668/34412	0.00793347	0.497413	MD09G1180900;MD12G1237300;MD06G1084800;MD17G1237200;MD00G1052000;MD13G1203100;MD08G1031000;MD00G1142600;MD04G1069600;MD14G1111600;MD09G1281300;MD14G1230300;MD02G1317800;MD17G1167100;MD16G1043300;MD02G1097500;MD13G1042400;MD10G1340100;MD09G1167700;MD10G1143400;MD05G1142300;MD05G1253100;MD08G1178000;MD15G1386800;MD06G1226700;MD08G1046600;MD09G1168300;MD05G1362500;MD01G1087400;MD09G1114000;MD15G1363…	MD09G1180900;MD12G1237300;MD06G1084800;MD17G1237200;MD00G1052000;MD13G1203100;MD08G1031000;MD00G1142600;MD04G1069600;MD14G1111600;MD09G1281300;MD14G1230300;MD02G1317800;MD17G1167100;MD16G1043300;MD02G1097500;MD13G1042400;MD10G1340100;MD09G1167700;MD10G1143400;MD05G1142300;MD05G1253100;MD08G1178000;MD15G1386800;MD06G1226700;MD08G1046600;MD09G1168300;MD05G1362500;MD01G1087400;MD09G1114000;MD15G1363…
3	GO:0043067	BP	regulation of programmed cell death	3/1221	13/34412	0.00976045	0.554427	MD02G1254800;MD03G1109400;MD06G1032500	MD02G1254800;MD03G1109400;MD06G1032500
8	GO:0051274	BP	beta-glucan biosynthetic process	8/1221	84/34412	0.00991667	0.556804	MD17G1099600;MD00G1078500;MD15G1123200;MD03G1029000;MD17G1099500;MD15G1150300;MD10G1029800;MD03G1028900	MD17G1099600;MD00G1078500;MD15G1123200;MD03G1029000;MD17G1099500;MD15G1150300;MD10G1029800;MD03G1028900
8	GO:0008202	BP	steroid metabolic process	8/1221	85/34412	0.0106162	0.568992	MD05G1112000;MD09G1281300;MD07G1020400;MD07G1310200;MD02G1307400;MD07G1021500;MD15G1263900;MD16G1144200	MD05G1112000;MD09G1281300;MD07G1020400;MD07G1310200;MD02G1307400;MD07G1021500;MD15G1263900;MD16G1144200
2	GO:0044257	BP	cellular protein catabolic process	2/1221	5/34412	0.0117118	0.576567	MD05G1312700;MD02G1045900	MD05G1312700;MD02G1045900
2	GO:0071028	BP	nuclear mRNA surveillance	2/1221	5/34412	0.0117118	0.576567	MD09G1244800;MD09G1125000	MD09G1244800;MD09G1125000
3	GO:0010941	BP	regulation of cell death	3/1221	14/34412	0.0120987	0.582665	MD02G1254800;MD03G1109400;MD06G1032500	MD02G1254800;MD03G1109400;MD06G1032500
8	GO:0016114	BP	terpenoid biosynthetic process	8/1221	88/34412	0.0129338	0.618402	MD12G1237300;MD10G1340100;MD09G1281300;MD09G1167700;MD05G1362500;MD15G1309900;MD09G1168300;MD14G1111600	MD12G1237300;MD10G1340100;MD09G1281300;MD09G1167700;MD05G1362500;MD15G1309900;MD09G1168300;MD14G1111600
16	GO:0006073	BP	cellular glucan metabolic process	16/1221	239/34412	0.013463	0.63911	MD15G1303500;MD04G1020100;MD12G1109400;MD02G1192600;MD00G1078500;MD15G1123200;MD17G1099600;MD03G1029000;MD17G1140200;MD17G1099500;MD15G1150300;MD10G1029800;MD06G1120700;MD16G1145200;MD03G1028900;MD11G1307100	MD15G1303500;MD04G1020100;MD12G1109400;MD02G1192600;MD00G1078500;MD15G1123200;MD17G1099600;MD03G1029000;MD17G1140200;MD17G1099500;MD15G1150300;MD10G1029800;MD06G1120700;MD16G1145200;MD03G1028900;MD11G1307100
10	GO:2000026	BP	regulation of multicellular organismal development	10/1221	126/34412	0.0144614	0.669329	MD05G1358900;MD11G1216600;MD04G1028500;MD08G1074100;MD04G1083800;MD10G1034200;MD03G1294100;MD02G1152200;MD08G1131700;MD16G1170700	MD05G1358900;MD11G1216600;MD04G1028500;MD08G1074100;MD04G1083800;MD10G1034200;MD03G1294100;MD02G1152200;MD08G1131700;MD16G1170700
5	GO:0010411	BP	xyloglucan metabolic process	5/1221	41/34412	0.0145025	0.669329	MD04G1020100;MD16G1145200;MD12G1109400;MD02G1192600;MD15G1303500	MD04G1020100;MD16G1145200;MD12G1109400;MD02G1192600;MD15G1303500
3	GO:0009695	BP	jasmonic acid biosynthetic process	3/1221	15/34412	0.01473	0.67115	MD00G1142600;MD15G1003500;MD00G1033100	MD00G1142600;MD15G1003500;MD00G1033100
7	GO:0006694	BP	steroid biosynthetic process	7/1221	74/34412	0.0159282	0.69644	MD05G1112000;MD09G1281300;MD07G1020400;MD07G1310200;MD02G1307400;MD07G1021500;MD15G1263900	MD05G1112000;MD09G1281300;MD07G1020400;MD07G1310200;MD02G1307400;MD07G1021500;MD15G1263900
7	GO:0042546	BP	cell wall biogenesis	7/1221	74/34412	0.0159282	0.69644	MD15G1303500;MD12G1109400;MD02G1192600;MD04G1020100;MD10G1029800;MD06G1121400;MD16G1145200	MD15G1303500;MD12G1109400;MD02G1192600;MD04G1020100;MD10G1029800;MD06G1121400;MD16G1145200
2	GO:0009624	BP	response to nematode	2/1221	6/34412	0.0171565	0.726257	MD14G1203700;MD06G1196800	MD14G1203700;MD06G1196800
8	GO:0006721	BP	terpenoid metabolic process	8/1221	93/34412	0.0175877	0.727589	MD12G1237300;MD10G1340100;MD09G1281300;MD09G1167700;MD05G1362500;MD15G1309900;MD09G1168300;MD14G1111600	MD12G1237300;MD10G1340100;MD09G1281300;MD09G1167700;MD05G1362500;MD15G1309900;MD09G1168300;MD14G1111600
3	GO:0009825	BP	multidimensional cell growth	3/1221	16/34412	0.0176587	0.727589	MD02G1254800;MD03G1109400;MD14G1214800	MD02G1254800;MD03G1109400;MD14G1214800
52	GO:0043436	BP	oxoacid metabolic process	52/1221	1056/34412	0.0177354	0.727589	MD09G1180900;MD15G1052500;MD17G1071900;MD07G1159600;MD15G1145900;MD02G1191300;MD15G1106400;MD17G1167100;MD06G1235500;MD08G1031000;MD00G1142600;MD16G1035200;MD10G1210500;MD09G1276300;MD05G1172700;MD02G1317800;MD05G1155100;MD16G1043300;MD02G1097500;MD15G1003500;MD17G1183300;MD14G1242600;MD13G1042400;MD12G1036500;MD08G1057400;MD17G1248500;MD08G1106500;MD08G1172400;MD17G1264900;MD15G1386800;MD02G1085…	MD09G1180900;MD15G1052500;MD17G1071900;MD07G1159600;MD15G1145900;MD02G1191300;MD15G1106400;MD17G1167100;MD06G1235500;MD08G1031000;MD00G1142600;MD16G1035200;MD10G1210500;MD09G1276300;MD05G1172700;MD02G1317800;MD05G1155100;MD16G1043300;MD02G1097500;MD15G1003500;MD17G1183300;MD14G1242600;MD13G1042400;MD12G1036500;MD08G1057400;MD17G1248500;MD08G1106500;MD08G1172400;MD17G1264900;MD15G1386800;MD02G1085…
52	GO:0006082	BP	organic acid metabolic process	52/1221	1059/34412	0.0180327	0.735247	MD09G1180900;MD15G1052500;MD17G1071900;MD07G1159600;MD15G1145900;MD02G1191300;MD15G1106400;MD17G1167100;MD06G1235500;MD08G1031000;MD00G1142600;MD16G1035200;MD10G1210500;MD09G1276300;MD05G1172700;MD02G1317800;MD05G1155100;MD16G1043300;MD02G1097500;MD15G1003500;MD17G1183300;MD14G1242600;MD13G1042400;MD12G1036500;MD08G1057400;MD17G1248500;MD08G1106500;MD08G1172400;MD17G1264900;MD15G1386800;MD02G1085…	MD09G1180900;MD15G1052500;MD17G1071900;MD07G1159600;MD15G1145900;MD02G1191300;MD15G1106400;MD17G1167100;MD06G1235500;MD08G1031000;MD00G1142600;MD16G1035200;MD10G1210500;MD09G1276300;MD05G1172700;MD02G1317800;MD05G1155100;MD16G1043300;MD02G1097500;MD15G1003500;MD17G1183300;MD14G1242600;MD13G1042400;MD12G1036500;MD08G1057400;MD17G1248500;MD08G1106500;MD08G1172400;MD17G1264900;MD15G1386800;MD02G1085…
16	GO:0044042	BP	glucan metabolic process	16/1221	240/34412	0.0203941	0.82145	MD15G1303500;MD04G1020100;MD12G1109400;MD02G1192600;MD00G1078500;MD15G1123200;MD17G1099600;MD03G1029000;MD17G1140200;MD17G1099500;MD15G1150300;MD10G1029800;MD06G1120700;MD16G1145200;MD03G1028900;MD11G1307100	MD15G1303500;MD04G1020100;MD12G1109400;MD02G1192600;MD00G1078500;MD15G1123200;MD17G1099600;MD03G1029000;MD17G1140200;MD17G1099500;MD15G1150300;MD10G1029800;MD06G1120700;MD16G1145200;MD03G1028900;MD11G1307100
51	GO:0019752	BP	carboxylic acid metabolic process	51/1221	1046/34412	0.0217821	0.83992	MD09G1180900;MD15G1052500;MD17G1071900;MD07G1159600;MD15G1145900;MD02G1191300;MD15G1106400;MD17G1167100;MD06G1235500;MD08G1031000;MD00G1142600;MD16G1035200;MD10G1210500;MD09G1276300;MD05G1172700;MD02G1317800;MD05G1155100;MD16G1043300;MD02G1097500;MD15G1003500;MD17G1183300;MD14G1242600;MD13G1042400;MD12G1036500;MD08G1057400;MD17G1248500;MD08G1106500;MD17G1264900;MD15G1386800;MD02G1085500;MD05G1142…	MD09G1180900;MD15G1052500;MD17G1071900;MD07G1159600;MD15G1145900;MD02G1191300;MD15G1106400;MD17G1167100;MD06G1235500;MD08G1031000;MD00G1142600;MD16G1035200;MD10G1210500;MD09G1276300;MD05G1172700;MD02G1317800;MD05G1155100;MD16G1043300;MD02G1097500;MD15G1003500;MD17G1183300;MD14G1242600;MD13G1042400;MD12G1036500;MD08G1057400;MD17G1248500;MD08G1106500;MD17G1264900;MD15G1386800;MD02G1085500;MD05G1142…
4	GO:1903825	BP	organic acid transmembrane transport	4/1221	31/34412	0.023162	0.83992	MD15G1235300;MD12G1162400;MD09G1116900;MD15G1383200	MD15G1235300;MD12G1162400;MD09G1116900;MD15G1383200
4	GO:1905039	BP	carboxylic acid transmembrane transport	4/1221	31/34412	0.023162	0.83992	MD15G1235300;MD12G1162400;MD09G1116900;MD15G1383200	MD15G1235300;MD12G1162400;MD09G1116900;MD15G1383200
2	GO:0034475	BP	U4 snRNA 3'-end processing	2/1221	7/34412	0.0234588	0.83992	MD09G1244800;MD09G1125000	MD09G1244800;MD09G1125000
2	GO:0071027	BP	nuclear RNA surveillance	2/1221	7/34412	0.0234588	0.83992	MD09G1244800;MD09G1125000	MD09G1244800;MD09G1125000
37	GO:0044283	BP	small molecule biosynthetic process	37/1221	712/34412	0.0235066	0.83992	MD09G1180900;MD17G1071900;MD15G1145900;MD02G1191300;MD00G1052000;MD13G1203100;MD08G1031000;MD00G1142600;MD09G1281300;MD02G1317800;MD05G1163300;MD17G1167100;MD16G1043300;MD02G1097500;MD15G1003500;MD13G1042400;MD12G1036500;MD08G1057400;MD08G1106500;MD15G1386800;MD05G1142300;MD05G1253100;MD08G1178000;MD15G1131700;MD08G1046600;MD10G1043800;MD01G1087400;MD09G1114000;MD04G1153300;MD00G1033100;MD15G1363…	MD09G1180900;MD17G1071900;MD15G1145900;MD02G1191300;MD00G1052000;MD13G1203100;MD08G1031000;MD00G1142600;MD09G1281300;MD02G1317800;MD05G1163300;MD17G1167100;MD16G1043300;MD02G1097500;MD15G1003500;MD13G1042400;MD12G1036500;MD08G1057400;MD08G1106500;MD15G1386800;MD05G1142300;MD05G1253100;MD08G1178000;MD15G1131700;MD08G1046600;MD10G1043800;MD01G1087400;MD09G1114000;MD04G1153300;MD00G1033100;MD15G1363…
3	GO:0009694	BP	jasmonic acid metabolic process	3/1221	18/34412	0.0244166	0.854067	MD00G1142600;MD15G1003500;MD00G1033100	MD00G1142600;MD15G1003500;MD00G1033100
4	GO:0007568	BP	aging	4/1221	32/34412	0.025748	0.882068	MD15G1236600;MD17G1106300;MD10G1328100;MD10G1179100	MD15G1236600;MD17G1106300;MD10G1328100;MD10G1179100
4	GO:0009082	BP	branched-chain amino acid biosynthetic process	4/1221	32/34412	0.025748	0.882068	MD15G1063100;MD15G1145900;MD05G1155100;MD02G1191300	MD15G1063100;MD15G1145900;MD05G1155100;MD02G1191300
13	GO:0030001	BP	metal ion transport	13/1221	191/34412	0.0271895	0.921948	MD13G1014200;MD12G1113000;MD07G1232700;MD03G1182600;MD10G1051800;MD14G1111400;MD16G1161600;MD14G1141600;MD04G1093300;MD04G1118300;MD04G1072900;MD12G1178200;MD00G1069800	MD13G1014200;MD12G1113000;MD07G1232700;MD03G1182600;MD10G1051800;MD14G1111400;MD16G1161600;MD14G1141600;MD04G1093300;MD04G1118300;MD04G1072900;MD12G1178200;MD00G1069800
2	GO:0034427	BP	nuclear-transcribed mRNA catabolic process, exonucleolytic, 3'-5'	2/1221	8/34412	0.0305508	0.965908	MD09G1244800;MD09G1125000	MD09G1244800;MD09G1125000
2	GO:0070070	BP	proton-transporting V-type ATPase complex assembly	2/1221	8/34412	0.0305508	0.965908	MD10G1227800;MD05G1247100	MD10G1227800;MD05G1247100
2	GO:0070072	BP	vacuolar proton-transporting V-type ATPase complex assembly	2/1221	8/34412	0.0305508	0.965908	MD10G1227800;MD05G1247100	MD10G1227800;MD05G1247100
2	GO:0016119	BP	carotene metabolic process	2/1221	8/34412	0.0305508	0.965908	MD12G1237300;MD06G1084800	MD12G1237300;MD06G1084800
10	GO:0051273	BP	beta-glucan metabolic process	10/1221	136/34412	0.0306445	0.965908	MD17G1099600;MD00G1078500;MD15G1123200;MD03G1029000;MD17G1099500;MD15G1150300;MD10G1029800;MD06G1120700;MD03G1028900;MD11G1307100	MD17G1099600;MD00G1078500;MD15G1123200;MD03G1029000;MD17G1099500;MD15G1150300;MD10G1029800;MD06G1120700;MD03G1028900;MD11G1307100
7	GO:0048580	BP	regulation of post-embryonic development	7/1221	85/34412	0.0314083	0.965908	MD05G1358900;MD04G1028500;MD08G1074100;MD10G1034200;MD03G1294100;MD08G1131700;MD16G1170700	MD05G1358900;MD04G1028500;MD08G1074100;MD10G1034200;MD03G1294100;MD08G1131700;MD16G1170700
4	GO:0009081	BP	branched-chain amino acid metabolic process	4/1221	34/34412	0.031421	0.965908	MD15G1063100;MD15G1145900;MD05G1155100;MD02G1191300	MD15G1063100;MD15G1145900;MD05G1155100;MD02G1191300
10	GO:0006720	BP	isoprenoid metabolic process	10/1221	139/34412	0.0332061	0.965908	MD12G1237300;MD10G1340100;MD09G1281300;MD09G1167700;MD05G1362500;MD10G1143400;MD15G1309900;MD06G1084800;MD09G1168300;MD14G1111600	MD12G1237300;MD10G1340100;MD09G1281300;MD09G1167700;MD05G1362500;MD10G1143400;MD15G1309900;MD06G1084800;MD09G1168300;MD14G1111600
1	GO:0034476	BP	U5 snRNA 3'-end processing	1/1221	1/34412	0.0354818	0.965908	MD09G1125000	MD09G1125000
1	GO:0034473	BP	U1 snRNA 3'-end processing	1/1221	1/34412	0.0354818	0.965908	MD09G1125000	MD09G1125000
1	GO:0071047	BP	polyadenylation-dependent mRNA catabolic process	1/1221	1/34412	0.0354818	0.965908	MD09G1125000	MD09G1125000
1	GO:0071042	BP	nuclear polyadenylation-dependent mRNA catabolic process	1/1221	1/34412	0.0354818	0.965908	MD09G1125000	MD09G1125000
4	GO:0031408	BP	oxylipin biosynthetic process	4/1221	36/34412	0.0377706	0.965908	MD09G1180900;MD00G1142600;MD02G1317800;MD17G1167100	MD09G1180900;MD00G1142600;MD02G1317800;MD17G1167100
4	GO:0031407	BP	oxylipin metabolic process	4/1221	36/34412	0.0377706	0.965908	MD09G1180900;MD00G1142600;MD02G1317800;MD17G1167100	MD09G1180900;MD00G1142600;MD02G1317800;MD17G1167100
2	GO:0009693	BP	ethylene biosynthetic process	2/1221	9/34412	0.0383689	0.965908	MD17G1106300;MD10G1328100	MD17G1106300;MD10G1328100
2	GO:0009692	BP	ethylene metabolic process	2/1221	9/34412	0.0383689	0.965908	MD17G1106300;MD10G1328100	MD17G1106300;MD10G1328100
2	GO:0080143	BP	regulation of amino acid export	2/1221	9/34412	0.0383689	0.965908	MD17G1069200;MD13G1263000	MD17G1069200;MD13G1263000
2	GO:0051952	BP	regulation of amine transport	2/1221	9/34412	0.0383689	0.965908	MD17G1069200;MD13G1263000	MD17G1069200;MD13G1263000
2	GO:0051955	BP	regulation of amino acid transport	2/1221	9/34412	0.0383689	0.965908	MD17G1069200;MD13G1263000	MD17G1069200;MD13G1263000
2	GO:1903789	BP	regulation of amino acid transmembrane transport	2/1221	9/34412	0.0383689	0.965908	MD17G1069200;MD13G1263000	MD17G1069200;MD13G1263000
2	GO:0043449	BP	cellular alkene metabolic process	2/1221	9/34412	0.0383689	0.965908	MD17G1106300;MD10G1328100	MD17G1106300;MD10G1328100
2	GO:0000291	BP	nuclear-transcribed mRNA catabolic process, exonucleolytic	2/1221	9/34412	0.0383689	0.965908	MD09G1244800;MD09G1125000	MD09G1244800;MD09G1125000
2	GO:0032890	BP	regulation of organic acid transport	2/1221	9/34412	0.0383689	0.965908	MD17G1069200;MD13G1263000	MD17G1069200;MD13G1263000
2	GO:1900673	BP	olefin metabolic process	2/1221	9/34412	0.0383689	0.965908	MD17G1106300;MD10G1328100	MD17G1106300;MD10G1328100
2	GO:1900674	BP	olefin biosynthetic process	2/1221	9/34412	0.0383689	0.965908	MD17G1106300;MD10G1328100	MD17G1106300;MD10G1328100
2	GO:0071025	BP	RNA surveillance	2/1221	9/34412	0.0383689	0.965908	MD09G1244800;MD09G1125000	MD09G1244800;MD09G1125000
2	GO:0006431	BP	methionyl-tRNA aminoacylation	2/1221	9/34412	0.0383689	0.965908	MD05G1172700;MD10G1027400	MD05G1172700;MD10G1027400
2	GO:0043450	BP	alkene biosynthetic process	2/1221	9/34412	0.0383689	0.965908	MD17G1106300;MD10G1328100	MD17G1106300;MD10G1328100
10	GO:0051239	BP	regulation of multicellular organismal process	10/1221	146/34412	0.0407475	0.992104	MD05G1358900;MD11G1216600;MD04G1028500;MD08G1074100;MD04G1083800;MD10G1034200;MD03G1294100;MD02G1152200;MD08G1131700;MD16G1170700	MD05G1358900;MD11G1216600;MD04G1028500;MD08G1074100;MD04G1083800;MD10G1034200;MD03G1294100;MD02G1152200;MD08G1131700;MD16G1170700
4	GO:0098656	BP	anion transmembrane transport	4/1221	37/34412	0.0412008	0.992104	MD15G1235300;MD12G1162400;MD09G1116900;MD15G1383200	MD15G1235300;MD12G1162400;MD09G1116900;MD15G1383200
12	GO:0048544	BP	recognition of pollen	12/1221	186/34412	0.0434478	1	MD03G1020200;MD11G1231000;MD17G1248100;MD10G1308000;MD09G1100100;MD05G1332300;MD03G1187400;MD03G1185300;MD05G1331700;MD04G1137000;MD03G1185600;MD05G1214700	MD03G1020200;MD11G1231000;MD17G1248100;MD10G1308000;MD09G1100100;MD05G1332300;MD03G1187400;MD03G1185300;MD05G1331700;MD04G1137000;MD03G1185600;MD05G1214700
12	GO:0008037	BP	cell recognition	12/1221	188/34412	0.0453309	1	MD03G1020200;MD11G1231000;MD17G1248100;MD10G1308000;MD09G1100100;MD05G1332300;MD03G1187400;MD03G1185300;MD05G1331700;MD04G1137000;MD03G1185600;MD05G1214700	MD03G1020200;MD11G1231000;MD17G1248100;MD10G1308000;MD09G1100100;MD05G1332300;MD03G1187400;MD03G1185300;MD05G1331700;MD04G1137000;MD03G1185600;MD05G1214700
12	GO:0050793	BP	regulation of developmental process	12/1221	188/34412	0.0453309	1	MD05G1358900;MD12G1169000;MD11G1216600;MD04G1028500;MD08G1074100;MD04G1083800;MD10G1034200;MD03G1294100;MD06G1032500;MD02G1152200;MD08G1131700;MD16G1170700	MD05G1358900;MD12G1169000;MD11G1216600;MD04G1028500;MD08G1074100;MD04G1083800;MD10G1034200;MD03G1294100;MD06G1032500;MD02G1152200;MD08G1131700;MD16G1170700
9	GO:0008299	BP	isoprenoid biosynthetic process	9/1221	126/34412	0.0462374	1	MD12G1237300;MD10G1340100;MD09G1281300;MD09G1167700;MD05G1362500;MD10G1143400;MD15G1309900;MD09G1168300;MD14G1111600	MD12G1237300;MD10G1340100;MD09G1281300;MD09G1167700;MD05G1362500;MD10G1143400;MD15G1309900;MD09G1168300;MD14G1111600
2	GO:0016075	BP	rRNA catabolic process	2/1221	10/34412	0.0468525	1	MD09G1244800;MD09G1125000	MD09G1244800;MD09G1125000
2	GO:0006556	BP	S-adenosylmethionine biosynthetic process	2/1221	10/34412	0.0468525	1	MD04G1187700;MD09G1292700	MD04G1187700;MD09G1292700
6	GO:0033865	BP	nucleoside bisphosphate metabolic process	6/1221	74/34412	0.0475397	1	MD11G1161800;MD07G1093400;MD07G1159600;MD10G1143400;MD12G1113100;MD15G1131700	MD11G1161800;MD07G1093400;MD07G1159600;MD10G1143400;MD12G1113100;MD15G1131700
6	GO:2000241	BP	regulation of reproductive process	6/1221	74/34412	0.0475397	1	MD04G1028500;MD08G1074100;MD10G1034200;MD03G1294100;MD08G1131700;MD16G1170700	MD04G1028500;MD08G1074100;MD10G1034200;MD03G1294100;MD08G1131700;MD16G1170700
6	GO:0033875	BP	ribonucleoside bisphosphate metabolic process	6/1221	74/34412	0.0475397	1	MD11G1161800;MD07G1093400;MD07G1159600;MD10G1143400;MD12G1113100;MD15G1131700	MD11G1161800;MD07G1093400;MD07G1159600;MD10G1143400;MD12G1113100;MD15G1131700
6	GO:0034032	BP	purine nucleoside bisphosphate metabolic process	6/1221	74/34412	0.0475397	1	MD11G1161800;MD07G1093400;MD07G1159600;MD10G1143400;MD12G1113100;MD15G1131700	MD11G1161800;MD07G1093400;MD07G1159600;MD10G1143400;MD12G1113100;MD15G1131700
2	GO:0010319	CC	stromule	2/1221	3/34412	0.00368476	0.415067	MD14G1203700;MD06G1196800	MD14G1203700;MD06G1196800
147	GO:0005634	CC	nucleus	147/1221	3335/34412	0.00577924	0.469754	MD15G1427900;MD15G1136600;MD05G1072500;MD15G1302900;MD14G1167000;MD15G1000300;MD15G1034500;MD13G1122100;MD03G1148500;MD04G1225000;MD15G1287300;MD09G1285400;MD01G1220400;MD14G1203000;MD09G1282200;MD03G1168800;MD12G1181000;MD17G1265900;MD13G1046100;MD12G1138300;MD13G1015000;MD10G1032000;MD17G1265800;MD07G1248400;MD02G1318700;MD17G1278100;MD03G1057400;MD06G1135700;MD17G1035000;MD02G1039800;MD08G1092…	MD15G1427900;MD15G1136600;MD05G1072500;MD15G1302900;MD14G1167000;MD15G1000300;MD15G1034500;MD13G1122100;MD03G1148500;MD04G1225000;MD15G1287300;MD09G1285400;MD01G1220400;MD14G1203000;MD09G1282200;MD03G1168800;MD12G1181000;MD17G1265900;MD13G1046100;MD12G1138300;MD13G1015000;MD10G1032000;MD17G1265800;MD07G1248400;MD02G1318700;MD17G1278100;MD03G1057400;MD06G1135700;MD17G1035000;MD02G1039800;MD08G1092…
4	GO:1905354	CC	exoribonuclease complex	4/1221	21/34412	0.00582396	0.469754	MD09G1244800;MD08G1241200;MD09G1125000;MD07G1193600	MD09G1244800;MD08G1241200;MD09G1125000;MD07G1193600
2	GO:0033116	CC	endoplasmic reticulum-Golgi intermediate compartment membrane	2/1221	4/34412	0.007196	0.484675	MD10G1227800;MD05G1247100	MD10G1227800;MD05G1247100
12	GO:0031975	CC	envelope	12/1221	158/34412	0.0141893	0.664099	MD13G1014200;MD12G1237300;MD06G1067000;MD17G1267600;MD17G1035000;MD14G1203700;MD09G1039900;MD05G1158500;MD06G1196800;MD09G1010200;MD05G1278500;MD08G1091600	MD13G1014200;MD12G1237300;MD06G1067000;MD17G1267600;MD17G1035000;MD14G1203700;MD09G1039900;MD05G1158500;MD06G1196800;MD09G1010200;MD05G1278500;MD08G1091600
12	GO:0031967	CC	organelle envelope	12/1221	158/34412	0.0141893	0.664099	MD13G1014200;MD12G1237300;MD06G1067000;MD17G1267600;MD17G1035000;MD14G1203700;MD09G1039900;MD05G1158500;MD06G1196800;MD09G1010200;MD05G1278500;MD08G1091600	MD13G1014200;MD12G1237300;MD06G1067000;MD17G1267600;MD17G1035000;MD14G1203700;MD09G1039900;MD05G1158500;MD06G1196800;MD09G1010200;MD05G1278500;MD08G1091600
3	GO:0000178	CC	exosome (RNase complex)	3/1221	17/34412	0.0208872	0.829089	MD09G1244800;MD09G1125000;MD07G1193600	MD09G1244800;MD09G1125000;MD07G1193600
2	GO:0000177	CC	cytoplasmic exosome (RNase complex)	2/1221	7/34412	0.0234588	0.83992	MD09G1244800;MD09G1125000	MD09G1244800;MD09G1125000
10	GO:0009941	CC	chloroplast envelope	10/1221	135/34412	0.0298785	0.965908	MD13G1014200;MD12G1237300;MD06G1067000;MD17G1035000;MD14G1203700;MD09G1039900;MD05G1158500;MD06G1196800;MD09G1010200;MD05G1278500	MD13G1014200;MD12G1237300;MD06G1067000;MD17G1035000;MD14G1203700;MD09G1039900;MD05G1158500;MD06G1196800;MD09G1010200;MD05G1278500
10	GO:0009526	CC	plastid envelope	10/1221	137/34412	0.0314543	0.965908	MD13G1014200;MD12G1237300;MD06G1067000;MD17G1035000;MD14G1203700;MD09G1039900;MD05G1158500;MD06G1196800;MD09G1010200;MD05G1278500	MD13G1014200;MD12G1237300;MD06G1067000;MD17G1035000;MD14G1203700;MD09G1039900;MD05G1158500;MD06G1196800;MD09G1010200;MD05G1278500
17	GO:0005618	CC	cell wall	17/1221	283/34412	0.0340159	0.965908	MD07G1255000;MD15G1303500;MD12G1109400;MD02G1192600;MD15G1113000;MD14G1214800;MD16G1070600;MD14G1062600;MD17G1140200;MD04G1020100;MD00G1125400;MD05G1358900;MD10G1179100;MD16G1145200;MD03G1052400;MD05G1321600;MD01G1166700	MD07G1255000;MD15G1303500;MD12G1109400;MD02G1192600;MD15G1113000;MD14G1214800;MD16G1070600;MD14G1062600;MD17G1140200;MD04G1020100;MD00G1125400;MD05G1358900;MD10G1179100;MD16G1145200;MD03G1052400;MD05G1321600;MD01G1166700
17	GO:0030312	CC	external encapsulating structure	17/1221	283/34412	0.0340159	0.965908	MD07G1255000;MD15G1303500;MD12G1109400;MD02G1192600;MD15G1113000;MD14G1214800;MD16G1070600;MD14G1062600;MD17G1140200;MD04G1020100;MD00G1125400;MD05G1358900;MD10G1179100;MD16G1145200;MD03G1052400;MD05G1321600;MD01G1166700	MD07G1255000;MD15G1303500;MD12G1109400;MD02G1192600;MD15G1113000;MD14G1214800;MD16G1070600;MD14G1062600;MD17G1140200;MD04G1020100;MD00G1125400;MD05G1358900;MD10G1179100;MD16G1145200;MD03G1052400;MD05G1321600;MD01G1166700
1	GO:0098572	CC	stromal side of plastid thylakoid membrane	1/1221	1/34412	0.0354818	0.965908	MD17G1035000	MD17G1035000
2	GO:0012507	CC	ER to Golgi transport vesicle membrane	2/1221	9/34412	0.0383689	0.965908	MD10G1227800;MD05G1247100	MD10G1227800;MD05G1247100
2	GO:0000176	CC	nuclear exosome (RNase complex)	2/1221	9/34412	0.0383689	0.965908	MD09G1244800;MD09G1125000	MD09G1244800;MD09G1125000
2	GO:0017053	CC	transcription repressor complex	2/1221	10/34412	0.0468525	1	MD10G1166300;MD07G1002600	MD10G1166300;MD07G1002600
1020	GO:0003674	MF	molecular_function	1020/1221	26703/34412	6.30098e-06	0.00618015	MD04G1181800;MD16G1013800;MD14G1071000;MD10G1127600;MD15G1302900;MD06G1191400;MD11G1178400;MD08G1044100;MD05G1073900;MD01G1083300;MD10G1029800;MD07G1249800;MD07G1007600;MD05G1011000;MD15G1394300;MD13G1160900;MD09G1282200;MD01G1211000;MD13G1046100;MD03G1286300;MD16G1043300;MD03G1059200;MD07G1205300;MD16G1189900;MD02G1291000;MD10G1063400;MD00G1038400;MD07G1154700;MD01G1069800;MD02G1318700;MD09G1193…	MD04G1181800;MD16G1013800;MD14G1071000;MD10G1127600;MD15G1302900;MD06G1191400;MD11G1178400;MD08G1044100;MD05G1073900;MD01G1083300;MD10G1029800;MD07G1249800;MD07G1007600;MD05G1011000;MD15G1394300;MD13G1160900;MD09G1282200;MD01G1211000;MD13G1046100;MD03G1286300;MD16G1043300;MD03G1059200;MD07G1205300;MD16G1189900;MD02G1291000;MD10G1063400;MD00G1038400;MD07G1154700;MD01G1069800;MD02G1318700;MD09G1193…
22	GO:0046527	MF	glucosyltransferase activity	22/1221	215/34412	9.36749e-06	0.00622563	MD02G1192600;MD15G1127900;MD15G1407300;MD10G1029800;MD17G1099600;MD11G1076800;MD17G1099500;MD05G1006400;MD11G1076200;MD15G1123200;MD04G1020100;MD01G1210600;MD12G1109400;MD09G1141100;MD10G1002300;MD15G1150300;MD16G1145200;MD03G1028900;MD15G1303500;MD11G1076600;MD03G1029000;MD17G1140200	MD02G1192600;MD15G1127900;MD15G1407300;MD10G1029800;MD17G1099600;MD11G1076800;MD17G1099500;MD05G1006400;MD11G1076200;MD15G1123200;MD04G1020100;MD01G1210600;MD12G1109400;MD09G1141100;MD10G1002300;MD15G1150300;MD16G1145200;MD03G1028900;MD15G1303500;MD11G1076600;MD03G1029000;MD17G1140200
45	GO:0043565	MF	sequence-specific DNA binding	45/1221	631/34412	1.05445e-05	0.00637079	MD09G1224500;MD07G1146900;MD15G1106600;MD01G1198100;MD15G1302900;MD03G1057400;MD15G1395800;MD17G1099000;MD14G1075400;MD13G1122100;MD11G1059400;MD07G1127600;MD02G1171800;MD06G1121400;MD09G1277600;MD05G1024500;MD07G1156200;MD09G1285400;MD17G1223100;MD08G1197300;MD15G1283700;MD12G1181000;MD17G1278100;MD15G1384100;MD07G1266500;MD01G1193600;MD05G1349800;MD08G1216500;MD06G1171700;MD15G1249700;MD03G1292…	MD09G1224500;MD07G1146900;MD15G1106600;MD01G1198100;MD15G1302900;MD03G1057400;MD15G1395800;MD17G1099000;MD14G1075400;MD13G1122100;MD11G1059400;MD07G1127600;MD02G1171800;MD06G1121400;MD09G1277600;MD05G1024500;MD07G1156200;MD09G1285400;MD17G1223100;MD08G1197300;MD15G1283700;MD12G1181000;MD17G1278100;MD15G1384100;MD07G1266500;MD01G1193600;MD05G1349800;MD08G1216500;MD06G1171700;MD15G1249700;MD03G1292…
43	GO:0016746	MF	transferase activity, transferring acyl groups	43/1221	640/34412	8.14979e-05	0.0289122	MD12G1028800;MD00G1033100;MD14G1167000;MD13G1095200;MD17G1237200;MD12G1238900;MD13G1203100;MD08G1031000;MD04G1003000;MD02G1184400;MD01G1105800;MD10G1331600;MD05G1155100;MD16G1043300;MD03G1109400;MD02G1097500;MD15G1131700;MD13G1053400;MD16G1154000;MD13G1042400;MD03G1266900;MD16G1108900;MD16G1081700;MD07G1123700;MD15G1386800;MD16G1108700;MD04G1003300;MD08G1137000;MD12G1059400;MD08G1046600;MD15G1079…	MD12G1028800;MD00G1033100;MD14G1167000;MD13G1095200;MD17G1237200;MD12G1238900;MD13G1203100;MD08G1031000;MD04G1003000;MD02G1184400;MD01G1105800;MD10G1331600;MD05G1155100;MD16G1043300;MD03G1109400;MD02G1097500;MD15G1131700;MD13G1053400;MD16G1154000;MD13G1042400;MD03G1266900;MD16G1108900;MD16G1081700;MD07G1123700;MD15G1386800;MD16G1108700;MD04G1003300;MD08G1137000;MD12G1059400;MD08G1046600;MD15G1079…
8	GO:0005102	MF	signaling receptor binding	8/1221	41/34412	8.2656e-05	0.0289122	MD10G1165600;MD15G1413300;MD15G1414000;MD05G1177100;MD05G1105500;MD10G1043100;MD02G1016300;MD10G1110000	MD10G1165600;MD15G1413300;MD15G1414000;MD05G1177100;MD05G1105500;MD10G1043100;MD02G1016300;MD10G1110000
650	GO:0005488	MF	binding	650/1221	16437/34412	0.000103444	0.0312496	MD04G1181800;MD14G1071000;MD10G1127600;MD15G1302900;MD06G1191400;MD11G1178400;MD08G1044100;MD01G1211300;MD01G1083300;MD10G1029800;MD07G1249800;MD05G1011000;MD15G1394300;MD13G1160900;MD09G1282200;MD13G1046100;MD03G1286300;MD03G1059200;MD07G1205300;MD02G1291000;MD00G1038400;MD07G1154700;MD02G1318700;MD09G1193900;MD10G1195200;MD16G1103200;MD05G1177100;MD15G1191400;MD14G1111400;MD09G1197500;MD15G1000…	MD04G1181800;MD14G1071000;MD10G1127600;MD15G1302900;MD06G1191400;MD11G1178400;MD08G1044100;MD01G1211300;MD01G1083300;MD10G1029800;MD07G1249800;MD05G1011000;MD15G1394300;MD13G1160900;MD09G1282200;MD13G1046100;MD03G1286300;MD03G1059200;MD07G1205300;MD02G1291000;MD00G1038400;MD07G1154700;MD02G1318700;MD09G1193900;MD10G1195200;MD16G1103200;MD05G1177100;MD15G1191400;MD14G1111400;MD09G1197500;MD15G1000…
147	GO:0016491	MF	oxidoreductase activity	147/1221	3039/34412	0.000113351	0.0327535	MD11G1161800;MD08G1054300;MD16G1013800;MD03G1059200;MD02G1194100;MD07G1159600;MD11G1178400;MD08G1044100;MD15G1290300;MD14G1077200;MD15G1106400;MD06G1075800;MD15G1394300;MD00G1141700;MD03G1225000;MD14G1058300;MD00G1038400;MD10G1195200;MD05G1169600;MD02G1302900;MD03G1085000;MD16G1006700;MD16G1080300;MD07G1086200;MD00G1190800;MD05G1207000;MD09G1114000;MD10G1307200;MD01G1083300;MD05G1043200;MD10G1328…	MD11G1161800;MD08G1054300;MD16G1013800;MD03G1059200;MD02G1194100;MD07G1159600;MD11G1178400;MD08G1044100;MD15G1290300;MD14G1077200;MD15G1106400;MD06G1075800;MD15G1394300;MD00G1141700;MD03G1225000;MD14G1058300;MD00G1038400;MD10G1195200;MD05G1169600;MD02G1302900;MD03G1085000;MD16G1006700;MD16G1080300;MD07G1086200;MD00G1190800;MD05G1207000;MD09G1114000;MD10G1307200;MD01G1083300;MD05G1043200;MD10G1328…
54	GO:0003700	MF	DNA-binding transcription factor activity	54/1221	887/34412	0.000141596	0.0392103	MD08G1123300;MD07G1146900;MD15G1106600;MD10G1032000;MD15G1302900;MD03G1057400;MD15G1395800;MD15G1400400;MD14G1075400;MD13G1122100;MD11G1059400;MD15G1287300;MD02G1171800;MD05G1024500;MD07G1156200;MD09G1285400;MD17G1223100;MD14G1041300;MD08G1197300;MD08G1096000;MD15G1283700;MD08G1025800;MD09G1224500;MD13G1046100;MD05G1073900;MD15G1384100;MD05G1273300;MD07G1248400;MD07G1266500;MD11G1133100;MD01G1193…	MD08G1123300;MD07G1146900;MD15G1106600;MD10G1032000;MD15G1302900;MD03G1057400;MD15G1395800;MD15G1400400;MD14G1075400;MD13G1122100;MD11G1059400;MD15G1287300;MD02G1171800;MD05G1024500;MD07G1156200;MD09G1285400;MD17G1223100;MD14G1041300;MD08G1197300;MD08G1096000;MD15G1283700;MD08G1025800;MD09G1224500;MD13G1046100;MD05G1073900;MD15G1384100;MD05G1273300;MD07G1248400;MD07G1266500;MD11G1133100;MD01G1193…
3	GO:0047172	MF	shikimate O-hydroxycinnamoyltransferase activity	3/1221	4/34412	0.000173525	0.0443556	MD12G1238900;MD15G1386800;MD08G1137000	MD12G1238900;MD15G1386800;MD08G1137000
47	GO:0016758	MF	transferase activity, transferring hexosyl groups	47/1221	756/34412	0.000211997	0.0521827	MD02G1192600;MD15G1127900;MD15G1407300;MD09G1141100;MD10G1029800;MD17G1099600;MD11G1076800;MD07G1007600;MD11G1062500;MD11G1062700;MD12G1156200;MD11G1076200;MD13G1229500;MD04G1019500;MD14G1230300;MD15G1123200;MD01G1143100;MD17G1099500;MD01G1148700;MD15G1211400;MD04G1019300;MD01G1210600;MD15G1303500;MD12G1109400;MD05G1086300;MD10G1002300;MD04G1019400;MD11G1076600;MD07G1007400;MD15G1150300;MD11G1090…	MD02G1192600;MD15G1127900;MD15G1407300;MD09G1141100;MD10G1029800;MD17G1099600;MD11G1076800;MD07G1007600;MD11G1062500;MD11G1062700;MD12G1156200;MD11G1076200;MD13G1229500;MD04G1019500;MD14G1230300;MD15G1123200;MD01G1143100;MD17G1099500;MD01G1148700;MD15G1211400;MD04G1019300;MD01G1210600;MD15G1303500;MD12G1109400;MD05G1086300;MD10G1002300;MD04G1019400;MD11G1076600;MD07G1007400;MD15G1150300;MD11G1090…
16	GO:0035251	MF	UDP-glucosyltransferase activity	16/1221	162/34412	0.000223834	0.0531286	MD11G1076600;MD17G1099600;MD05G1006400;MD10G1002300;MD11G1076200;MD15G1123200;MD03G1029000;MD15G1407300;MD17G1099500;MD09G1141100;MD15G1150300;MD10G1029800;MD15G1127900;MD03G1028900;MD11G1076800;MD01G1210600	MD11G1076600;MD17G1099600;MD05G1006400;MD10G1002300;MD11G1076200;MD15G1123200;MD03G1029000;MD15G1407300;MD17G1099500;MD09G1141100;MD15G1150300;MD10G1029800;MD15G1127900;MD03G1028900;MD11G1076800;MD01G1210600
35	GO:0016747	MF	transferase activity, transferring acyl groups other than amino-acyl groups	35/1221	515/34412	0.000266958	0.0611793	MD00G1033100;MD16G1108900;MD15G1079200;MD17G1237200;MD12G1238900;MD13G1203100;MD08G1031000;MD04G1003000;MD02G1184400;MD01G1105800;MD08G1046600;MD16G1043300;MD03G1109400;MD02G1097500;MD15G1131700;MD13G1053400;MD13G1042400;MD03G1266900;MD14G1167000;MD07G1123700;MD15G1386800;MD16G1108700;MD04G1003300;MD08G1137000;MD10G1331600;MD17G1225100;MD01G1087400;MD05G1043200;MD04G1148700;MD07G1276500;MD17G1111…	MD00G1033100;MD16G1108900;MD15G1079200;MD17G1237200;MD12G1238900;MD13G1203100;MD08G1031000;MD04G1003000;MD02G1184400;MD01G1105800;MD08G1046600;MD16G1043300;MD03G1109400;MD02G1097500;MD15G1131700;MD13G1053400;MD13G1042400;MD03G1266900;MD14G1167000;MD07G1123700;MD15G1386800;MD16G1108700;MD04G1003300;MD08G1137000;MD10G1331600;MD17G1225100;MD01G1087400;MD05G1043200;MD04G1148700;MD07G1276500;MD17G1111…
58	GO:0140110	MF	transcription regulator activity	58/1221	1002/34412	0.00034179	0.0757179	MD08G1123300;MD07G1146900;MD13G1168700;MD15G1106600;MD10G1032000;MD15G1302900;MD14G1167000;MD15G1395800;MD15G1400400;MD14G1075400;MD13G1122100;MD11G1059400;MD13G1150700;MD02G1171800;MD05G1024500;MD07G1156200;MD13G1059200;MD17G1223100;MD14G1041300;MD09G1285400;MD08G1096000;MD15G1283700;MD08G1025800;MD09G1224500;MD13G1046100;MD05G1073900;MD15G1384100;MD05G1273300;MD07G1248400;MD07G1266500;MD11G1133…	MD08G1123300;MD07G1146900;MD13G1168700;MD15G1106600;MD10G1032000;MD15G1302900;MD14G1167000;MD15G1395800;MD15G1400400;MD14G1075400;MD13G1122100;MD11G1059400;MD13G1150700;MD02G1171800;MD05G1024500;MD07G1156200;MD13G1059200;MD17G1223100;MD14G1041300;MD09G1285400;MD08G1096000;MD15G1283700;MD08G1025800;MD09G1224500;MD13G1046100;MD05G1073900;MD15G1384100;MD05G1273300;MD07G1248400;MD07G1266500;MD11G1133…
3	GO:0050734	MF	hydroxycinnamoyltransferase activity	3/1221	5/34412	0.000422316	0.0850519	MD12G1238900;MD08G1137000;MD15G1386800	MD12G1238900;MD08G1137000;MD15G1386800
3	GO:0050737	MF	O-hydroxycinnamoyltransferase activity	3/1221	5/34412	0.000422316	0.0850519	MD12G1238900;MD08G1137000;MD15G1386800	MD12G1238900;MD08G1137000;MD15G1386800
3	GO:0004351	MF	glutamate decarboxylase activity	3/1221	6/34412	0.000822289	0.156141	MD09G1276300;MD06G1235500;MD14G1242600	MD09G1276300;MD06G1235500;MD14G1242600
34	GO:0004497	MF	monooxygenase activity	34/1221	536/34412	0.00129658	0.206755	MD05G1112000;MD08G1032900;MD08G1039800;MD03G1088100;MD06G1163600;MD05G1133000;MD01G1152100;MD00G1036100;MD06G1075800;MD08G1038600;MD03G1225000;MD15G1290300;MD06G1063100;MD05G1320100;MD15G1436600;MD11G1274100;MD00G1038400;MD00G1037600;MD08G1033000;MD15G1074800;MD13G1284800;MD15G1043600;MD05G1169600;MD13G1115700;MD15G1033900;MD10G1299400;MD16G1056900;MD07G1006100;MD06G1010900;MD05G1043200;MD15G1057…	MD05G1112000;MD08G1032900;MD08G1039800;MD03G1088100;MD06G1163600;MD05G1133000;MD01G1152100;MD00G1036100;MD06G1075800;MD08G1038600;MD03G1225000;MD15G1290300;MD06G1063100;MD05G1320100;MD15G1436600;MD11G1274100;MD00G1038400;MD00G1037600;MD08G1033000;MD15G1074800;MD13G1284800;MD15G1043600;MD05G1169600;MD13G1115700;MD15G1033900;MD10G1299400;MD16G1056900;MD07G1006100;MD06G1010900;MD05G1043200;MD15G1057…
21	GO:0008289	MF	lipid binding	21/1221	281/34412	0.00159698	0.241217	MD07G1127600;MD04G1139100;MD10G1228600;MD13G1160900;MD12G1169000;MD00G1161000;MD07G1173600;MD01G1198100;MD03G1118500;MD09G1117300;MD14G1227200;MD12G1215900;MD06G1216700;MD13G1160600;MD02G1291000;MD09G1255700;MD09G1277600;MD04G1173600;MD12G1187100;MD16G1160800;MD00G1185600	MD07G1127600;MD04G1139100;MD10G1228600;MD13G1160900;MD12G1169000;MD00G1161000;MD07G1173600;MD01G1198100;MD03G1118500;MD09G1117300;MD14G1227200;MD12G1215900;MD06G1216700;MD13G1160600;MD02G1291000;MD09G1255700;MD09G1277600;MD04G1173600;MD12G1187100;MD16G1160800;MD00G1185600
303	GO:0016740	MF	transferase activity	303/1221	7281/34412	0.00168681	0.249123	MD17G1248100;MD04G1181800;MD08G1054300;MD14G1071000;MD15G1007200;MD17G1085700;MD14G1167000;MD17G1003000;MD04G1111600;MD09G1262800;MD17G1237200;MD09G1281900;MD10G1029800;MD07G1249800;MD10G1305100;MD08G1114500;MD07G1007600;MD01G1210600;MD04G1019400;MD15G1394300;MD05G1006400;MD01G1211000;MD09G1281300;MD08G1203800;MD05G1155100;MD16G1043300;MD07G1093400;MD10G1249000;MD02G1097500;MD12G1040800;MD13G1053…	MD17G1248100;MD04G1181800;MD08G1054300;MD14G1071000;MD15G1007200;MD17G1085700;MD14G1167000;MD17G1003000;MD04G1111600;MD09G1262800;MD17G1237200;MD09G1281900;MD10G1029800;MD07G1249800;MD10G1305100;MD08G1114500;MD07G1007600;MD01G1210600;MD04G1019400;MD15G1394300;MD05G1006400;MD01G1211000;MD09G1281300;MD08G1203800;MD05G1155100;MD16G1043300;MD07G1093400;MD10G1249000;MD02G1097500;MD12G1040800;MD13G1053…
3	GO:0004337	MF	geranyltranstransferase activity	3/1221	8/34412	0.00218254	0.30219	MD09G1281300;MD10G1340100;MD05G1362500	MD09G1281300;MD10G1340100;MD05G1362500
420	GO:0043167	MF	ion binding	420/1221	10459/34412	0.00234262	0.317736	MD04G1181800;MD14G1071000;MD11G1178400;MD15G1000300;MD01G1083300;MD10G1029800;MD07G1249800;MD05G1011000;MD15G1394300;MD13G1160900;MD04G1139100;MD03G1286300;MD03G1059200;MD07G1205300;MD02G1291000;MD00G1038400;MD07G1154700;MD10G1195200;MD14G1111400;MD08G1044100;MD00G1023500;MD05G1207000;MD04G1028500;MD11G1055100;MD14G1005500;MD07G1262500;MD10G1314400;MD09G1204300;MD07G1191200;MD06G1084800;MD06G1163…	MD04G1181800;MD14G1071000;MD11G1178400;MD15G1000300;MD01G1083300;MD10G1029800;MD07G1249800;MD05G1011000;MD15G1394300;MD13G1160900;MD04G1139100;MD03G1286300;MD03G1059200;MD07G1205300;MD02G1291000;MD00G1038400;MD07G1154700;MD10G1195200;MD14G1111400;MD08G1044100;MD00G1023500;MD05G1207000;MD04G1028500;MD11G1055100;MD14G1005500;MD07G1262500;MD10G1314400;MD09G1204300;MD07G1191200;MD06G1084800;MD06G1163…
7	GO:0016759	MF	cellulose synthase activity	7/1221	54/34412	0.00287571	0.363084	MD17G1099600;MD15G1123200;MD03G1029000;MD17G1099500;MD15G1150300;MD10G1029800;MD03G1028900	MD17G1099600;MD15G1123200;MD03G1029000;MD17G1099500;MD15G1150300;MD10G1029800;MD03G1028900
7	GO:0016760	MF	cellulose synthase (UDP-forming) activity	7/1221	54/34412	0.00287571	0.363084	MD17G1099600;MD15G1123200;MD03G1029000;MD17G1099500;MD15G1150300;MD10G1029800;MD03G1028900	MD17G1099600;MD15G1123200;MD03G1029000;MD17G1099500;MD15G1150300;MD10G1029800;MD03G1028900
9	GO:0016628	MF	oxidoreductase activity, acting on the CH-CH group of donors, NAD or NADP as acceptor	9/1221	84/34412	0.00293744	0.363084	MD15G1394300;MD05G1043200;MD02G1194100;MD11G1241700;MD08G1010700;MD12G1059400;MD00G1187100;MD14G1058700;MD00G1142600	MD15G1394300;MD05G1043200;MD02G1194100;MD11G1241700;MD08G1010700;MD12G1059400;MD00G1187100;MD14G1058700;MD00G1142600
459	GO:1901363	MF	heterocyclic compound binding	459/1221	11571/34412	0.00305939	0.363084	MD04G1181800;MD14G1071000;MD10G1127600;MD15G1302900;MD11G1178400;MD08G1044100;MD01G1211300;MD01G1083300;MD07G1249800;MD07G1139600;MD05G1011000;MD15G1394300;MD09G1282200;MD13G1046100;MD03G1286300;MD03G1059200;MD00G1038400;MD07G1154700;MD02G1318700;MD11G1231000;MD03G1095300;MD00G1023500;MD00G1104700;MD10G1051700;MD15G1323400;MD10G1314400;MD09G1151600;MD09G1204300;MD05G1238400;MD06G1163600;MD16G1040…	MD04G1181800;MD14G1071000;MD10G1127600;MD15G1302900;MD11G1178400;MD08G1044100;MD01G1211300;MD01G1083300;MD07G1249800;MD07G1139600;MD05G1011000;MD15G1394300;MD09G1282200;MD13G1046100;MD03G1286300;MD03G1059200;MD00G1038400;MD07G1154700;MD02G1318700;MD11G1231000;MD03G1095300;MD00G1023500;MD00G1104700;MD10G1051700;MD15G1323400;MD10G1314400;MD09G1151600;MD09G1204300;MD05G1238400;MD06G1163600;MD16G1040…
459	GO:0097159	MF	organic cyclic compound binding	459/1221	11571/34412	0.00305939	0.363084	MD04G1181800;MD14G1071000;MD10G1127600;MD15G1302900;MD11G1178400;MD08G1044100;MD01G1211300;MD01G1083300;MD07G1249800;MD07G1139600;MD05G1011000;MD15G1394300;MD09G1282200;MD13G1046100;MD03G1286300;MD03G1059200;MD00G1038400;MD07G1154700;MD02G1318700;MD11G1231000;MD03G1095300;MD00G1023500;MD00G1104700;MD10G1051700;MD15G1323400;MD10G1314400;MD09G1151600;MD09G1204300;MD05G1238400;MD06G1163600;MD16G1040…	MD04G1181800;MD14G1071000;MD10G1127600;MD15G1302900;MD11G1178400;MD08G1044100;MD01G1211300;MD01G1083300;MD07G1249800;MD07G1139600;MD05G1011000;MD15G1394300;MD09G1282200;MD13G1046100;MD03G1286300;MD03G1059200;MD00G1038400;MD07G1154700;MD02G1318700;MD11G1231000;MD03G1095300;MD00G1023500;MD00G1104700;MD10G1051700;MD15G1323400;MD10G1314400;MD09G1151600;MD09G1204300;MD05G1238400;MD06G1163600;MD16G1040…
38	GO:0016705	MF	oxidoreductase activity, acting on paired donors, with incorporation or reduction of molecular oxygen	38/1221	653/34412	0.00361895	0.415067	MD12G1237300;MD05G1112000;MD08G1032900;MD11G1072500;MD08G1039800;MD03G1088100;MD06G1163600;MD15G1173000;MD05G1133000;MD06G1063100;MD00G1036100;MD06G1075800;MD08G1038600;MD01G1152100;MD03G1225000;MD15G1290300;MD16G1006700;MD14G1058300;MD05G1320100;MD15G1436600;MD11G1274100;MD00G1038400;MD00G1037600;MD08G1033000;MD15G1074800;MD01G1204400;MD13G1284800;MD05G1169600;MD13G1115700;MD15G1033900;MD10G1299…	MD12G1237300;MD05G1112000;MD08G1032900;MD11G1072500;MD08G1039800;MD03G1088100;MD06G1163600;MD15G1173000;MD05G1133000;MD06G1063100;MD00G1036100;MD06G1075800;MD08G1038600;MD01G1152100;MD03G1225000;MD15G1290300;MD16G1006700;MD14G1058300;MD05G1320100;MD15G1436600;MD11G1274100;MD00G1038400;MD00G1037600;MD08G1033000;MD15G1074800;MD01G1204400;MD13G1284800;MD05G1169600;MD13G1115700;MD15G1033900;MD10G1299…
2	GO:0047987	MF	hydroperoxide dehydratase activity	2/1221	3/34412	0.00368476	0.415067	MD00G1038400;MD08G1038600	MD00G1038400;MD08G1038600
125	GO:0003677	MF	DNA binding	125/1221	2748/34412	0.00431742	0.460469	MD09G1224500;MD14G1071000;MD15G1136600;MD05G1072500;MD15G1302900;MD15G1395800;MD15G1034500;MD13G1122100;MD03G1148500;MD15G1287300;MD09G1285400;MD14G1203000;MD09G1282200;MD12G1181000;MD17G1265900;MD13G1046100;MD12G1138300;MD02G1318700;MD10G1032000;MD17G1265800;MD07G1248400;MD15G1344900;MD17G1278100;MD03G1057400;MD06G1135700;MD02G1039800;MD08G1092000;MD01G1090900;MD10G1056200;MD16G1139000;MD00G1104…	MD09G1224500;MD14G1071000;MD15G1136600;MD05G1072500;MD15G1302900;MD15G1395800;MD15G1034500;MD13G1122100;MD03G1148500;MD15G1287300;MD09G1285400;MD14G1203000;MD09G1282200;MD12G1181000;MD17G1265900;MD13G1046100;MD12G1138300;MD02G1318700;MD10G1032000;MD17G1265800;MD07G1248400;MD15G1344900;MD17G1278100;MD03G1057400;MD06G1135700;MD02G1039800;MD08G1092000;MD01G1090900;MD10G1056200;MD16G1139000;MD00G1104…
6	GO:0016762	MF	xyloglucan:xyloglucosyl transferase activity	6/1221	44/34412	0.00439331	0.460469	MD15G1303500;MD12G1109400;MD02G1192600;MD17G1140200;MD04G1020100;MD16G1145200	MD15G1303500;MD12G1109400;MD02G1192600;MD17G1140200;MD04G1020100;MD16G1145200
3	GO:0004318	MF	enoyl-[acyl-carrier-protein] reductase (NADH) activity	3/1221	10/34412	0.00443425	0.460469	MD05G1043200;MD12G1059400;MD14G1058700	MD05G1043200;MD12G1059400;MD14G1058700
3	GO:0016631	MF	enoyl-[acyl-carrier-protein] reductase activity	3/1221	10/34412	0.00443425	0.460469	MD05G1043200;MD12G1059400;MD14G1058700	MD05G1043200;MD12G1059400;MD14G1058700
3	GO:0004326	MF	tetrahydrofolylpolyglutamate synthase activity	3/1221	10/34412	0.00443425	0.460469	MD13G1243000;MD17G1248700;MD10G1119300	MD13G1243000;MD17G1248700;MD10G1119300
19	GO:0042626	MF	ATPase-coupled transmembrane transporter activity	19/1221	273/34412	0.00484577	0.469754	MD15G1010400;MD06G1037400;MD05G1042200;MD12G1210200;MD09G1160300;MD03G1182600;MD10G1175300;MD16G1246100;MD10G1255300;MD16G1135100;MD17G1284300;MD03G1286300;MD11G1159000;MD11G1278100;MD09G1195100;MD07G1154700;MD15G1010300;MD10G1051800;MD17G1046600	MD15G1010400;MD06G1037400;MD05G1042200;MD12G1210200;MD09G1160300;MD03G1182600;MD10G1175300;MD16G1246100;MD10G1255300;MD16G1135100;MD17G1284300;MD03G1286300;MD11G1159000;MD11G1278100;MD09G1195100;MD07G1154700;MD15G1010300;MD10G1051800;MD17G1046600
21	GO:0008194	MF	UDP-glycosyltransferase activity	21/1221	317/34412	0.00571453	0.469754	MD04G1190900;MD11G1076600;MD17G1099600;MD05G1006400;MD10G1002300;MD11G1076200;MD14G1230300;MD15G1123200;MD03G1029000;MD15G1407300;MD17G1099500;MD13G1229500;MD09G1161300;MD15G1150300;MD10G1029800;MD15G1127900;MD14G1228300;MD03G1028900;MD11G1076800;MD09G1141100;MD01G1210600	MD04G1190900;MD11G1076600;MD17G1099600;MD05G1006400;MD10G1002300;MD11G1076200;MD14G1230300;MD15G1123200;MD03G1029000;MD15G1407300;MD17G1099500;MD13G1229500;MD09G1161300;MD15G1150300;MD10G1029800;MD15G1127900;MD14G1228300;MD03G1028900;MD11G1076800;MD09G1141100;MD01G1210600
4	GO:0046912	MF	transferase activity, transferring acyl groups, acyl groups converted into alkyl on transfer	4/1221	21/34412	0.00582396	0.469754	MD05G1005300;MD16G1154000;MD05G1155100;MD13G1095200	MD05G1005300;MD16G1154000;MD05G1155100;MD13G1095200
252	GO:0043168	MF	anion binding	252/1221	6068/34412	0.00587925	0.469754	MD04G1181800;MD03G1182600;MD07G1093400;MD10G1175300;MD15G1007200;MD17G1085700;MD11G1178400;MD03G1137000;MD09G1281900;MD12G1215900;MD06G1235500;MD08G1140900;MD07G1249800;MD11G1231700;MD04G1008600;MD05G1011000;MD13G1216700;MD15G1394300;MD13G1160900;MD03G1168800;MD13G1083400;MD09G1276300;MD10G1086100;MD16G1135100;MD05G1312500;MD14G1242600;MD03G1286300;MD10G1249000;MD07G1154700;MD10G1273200;MD11G1019…	MD04G1181800;MD03G1182600;MD07G1093400;MD10G1175300;MD15G1007200;MD17G1085700;MD11G1178400;MD03G1137000;MD09G1281900;MD12G1215900;MD06G1235500;MD08G1140900;MD07G1249800;MD11G1231700;MD04G1008600;MD05G1011000;MD13G1216700;MD15G1394300;MD13G1160900;MD03G1168800;MD13G1083400;MD09G1276300;MD10G1086100;MD16G1135100;MD05G1312500;MD14G1242600;MD03G1286300;MD10G1249000;MD07G1154700;MD10G1273200;MD11G1019…
58	GO:0016757	MF	transferase activity, transferring glycosyl groups	58/1221	1139/34412	0.00693396	0.484675	MD02G1192600;MD15G1127900;MD09G1141100;MD15G1407300;MD13G1243000;MD14G1228300;MD10G1029800;MD13G1229500;MD17G1099600;MD08G1114500;MD07G1007600;MD04G1020100;MD11G1062700;MD02G1259200;MD12G1156200;MD11G1076200;MD09G1141300;MD04G1019500;MD11G1076800;MD14G1230300;MD15G1123200;MD01G1143100;MD15G1150300;MD11G1062500;MD14G1070300;MD01G1148700;MD15G1312400;MD15G1211400;MD04G1019300;MD01G1210600;MD15G1303…	MD02G1192600;MD15G1127900;MD09G1141100;MD15G1407300;MD13G1243000;MD14G1228300;MD10G1029800;MD13G1229500;MD17G1099600;MD08G1114500;MD07G1007600;MD04G1020100;MD11G1062700;MD02G1259200;MD12G1156200;MD11G1076200;MD09G1141300;MD04G1019500;MD11G1076800;MD14G1230300;MD15G1123200;MD01G1143100;MD15G1150300;MD11G1062500;MD14G1070300;MD01G1148700;MD15G1312400;MD15G1211400;MD04G1019300;MD01G1210600;MD15G1303…
2	GO:0009815	MF	1-aminocyclopropane-1-carboxylate oxidase activity	2/1221	4/34412	0.007196	0.484675	MD17G1106300;MD10G1328100	MD17G1106300;MD10G1328100
2	GO:0004161	MF	dimethylallyltranstransferase activity	2/1221	4/34412	0.007196	0.484675	MD10G1340100;MD05G1362500	MD10G1340100;MD05G1362500
3	GO:0004709	MF	MAP kinase kinase kinase activity	3/1221	12/34412	0.00770932	0.487963	MD08G1010700;MD15G1394300;MD02G1194100	MD08G1010700;MD15G1394300;MD02G1194100
5	GO:0008536	MF	Ran GTPase binding	5/1221	37/34412	0.009471	0.549346	MD14G1189400;MD01G1234500;MD09G1181500;MD10G1127800;MD07G1151800	MD14G1189400;MD01G1234500;MD09G1181500;MD10G1127800;MD07G1151800
4	GO:0016872	MF	intramolecular lyase activity	4/1221	24/34412	0.00950568	0.549346	MD01G1118000;MD03G1252100;MD07G1186300;MD01G1167300	MD01G1118000;MD03G1252100;MD07G1186300;MD01G1167300
3	GO:0046524	MF	sucrose-phosphate synthase activity	3/1221	13/34412	0.00976045	0.554427	MD05G1006400;MD15G1127900;MD10G1002300	MD05G1006400;MD15G1127900;MD10G1002300
19	GO:0015399	MF	primary active transmembrane transporter activity	19/1221	292/34412	0.0103846	0.561765	MD15G1010400;MD06G1037400;MD05G1042200;MD12G1210200;MD09G1160300;MD03G1182600;MD10G1175300;MD16G1246100;MD10G1255300;MD16G1135100;MD17G1284300;MD03G1286300;MD11G1159000;MD11G1278100;MD09G1195100;MD07G1154700;MD15G1010300;MD10G1051800;MD17G1046600	MD15G1010400;MD06G1037400;MD05G1042200;MD12G1210200;MD09G1160300;MD03G1182600;MD10G1175300;MD16G1246100;MD10G1255300;MD16G1135100;MD17G1284300;MD03G1286300;MD11G1159000;MD11G1278100;MD09G1195100;MD07G1154700;MD15G1010300;MD10G1051800;MD17G1046600
637	GO:0003824	MF	catalytic activity	637/1221	16713/34412	0.0111781	0.576567	MD04G1181800;MD16G1013800;MD14G1071000;MD11G1178400;MD08G1044100;MD01G1083300;MD10G1029800;MD07G1249800;MD07G1007600;MD15G1394300;MD07G1174800;MD01G1211000;MD14G1049700;MD03G1286300;MD16G1043300;MD03G1059200;MD15G1024100;MD12G1037300;MD10G1063400;MD00G1038400;MD09G1193900;MD10G1195200;MD16G1103200;MD02G1302900;MD08G1028100;MD17G1142300;MD04G1003300;MD15G1131700;MD00G1023500;MD16G1126300;MD09G1147…	MD04G1181800;MD16G1013800;MD14G1071000;MD11G1178400;MD08G1044100;MD01G1083300;MD10G1029800;MD07G1249800;MD07G1007600;MD15G1394300;MD07G1174800;MD01G1211000;MD14G1049700;MD03G1286300;MD16G1043300;MD03G1059200;MD15G1024100;MD12G1037300;MD10G1063400;MD00G1038400;MD09G1193900;MD10G1195200;MD16G1103200;MD02G1302900;MD08G1028100;MD17G1142300;MD04G1003300;MD15G1131700;MD00G1023500;MD16G1126300;MD09G1147…
2	GO:0003878	MF	ATP citrate synthase activity	2/1221	5/34412	0.0117118	0.576567	MD05G1005300;MD13G1095200	MD05G1005300;MD13G1095200
2	GO:0004618	MF	phosphoglycerate kinase activity	2/1221	5/34412	0.0117118	0.576567	MD10G1210500;MD05G1234000	MD10G1210500;MD05G1234000
2	GO:0016408	MF	C-acyltransferase activity	2/1221	5/34412	0.0117118	0.576567	MD00G1033100;MD03G1109400	MD00G1033100;MD03G1109400
203	GO:0032559	MF	adenyl ribonucleotide binding	203/1221	4854/34412	0.011946	0.581632	MD04G1181800;MD03G1182600;MD07G1093400;MD10G1175300;MD15G1007200;MD17G1085700;MD03G1137000;MD09G1281900;MD08G1140900;MD07G1249800;MD05G1011000;MD15G1394300;MD03G1168800;MD13G1083400;MD16G1135100;MD05G1312500;MD03G1286300;MD10G1249000;MD07G1154700;MD10G1273200;MD11G1019800;MD02G1194100;MD10G1243800;MD11G1231000;MD07G1245800;MD11G1268300;MD00G1006900;MD00G1012300;MD05G1125400;MD15G1296300;MD01G1214…	MD04G1181800;MD03G1182600;MD07G1093400;MD10G1175300;MD15G1007200;MD17G1085700;MD03G1137000;MD09G1281900;MD08G1140900;MD07G1249800;MD05G1011000;MD15G1394300;MD03G1168800;MD13G1083400;MD16G1135100;MD05G1312500;MD03G1286300;MD10G1249000;MD07G1154700;MD10G1273200;MD11G1019800;MD02G1194100;MD10G1243800;MD11G1231000;MD07G1245800;MD11G1268300;MD00G1006900;MD00G1012300;MD05G1125400;MD15G1296300;MD01G1214…
203	GO:0030554	MF	adenyl nucleotide binding	203/1221	4858/34412	0.0119897	0.581632	MD04G1181800;MD03G1182600;MD07G1093400;MD10G1175300;MD15G1007200;MD17G1085700;MD03G1137000;MD09G1281900;MD08G1140900;MD07G1249800;MD05G1011000;MD15G1394300;MD03G1168800;MD13G1083400;MD16G1135100;MD05G1312500;MD03G1286300;MD10G1249000;MD07G1154700;MD10G1273200;MD11G1019800;MD02G1194100;MD10G1243800;MD11G1231000;MD07G1245800;MD11G1268300;MD00G1006900;MD00G1012300;MD05G1125400;MD15G1296300;MD01G1214…	MD04G1181800;MD03G1182600;MD07G1093400;MD10G1175300;MD15G1007200;MD17G1085700;MD03G1137000;MD09G1281900;MD08G1140900;MD07G1249800;MD05G1011000;MD15G1394300;MD03G1168800;MD13G1083400;MD16G1135100;MD05G1312500;MD03G1286300;MD10G1249000;MD07G1154700;MD10G1273200;MD11G1019800;MD02G1194100;MD10G1243800;MD11G1231000;MD07G1245800;MD11G1268300;MD00G1006900;MD00G1012300;MD05G1125400;MD15G1296300;MD01G1214…
251	GO:0036094	MF	small molecule binding	251/1221	6161/34412	0.0149822	0.67115	MD04G1181800;MD03G1182600;MD07G1093400;MD10G1175300;MD15G1007200;MD17G1085700;MD11G1178400;MD03G1137000;MD14G1077200;MD09G1281900;MD04G1239000;MD06G1235500;MD08G1140900;MD07G1249800;MD11G1231700;MD04G1008600;MD05G1011000;MD13G1216700;MD15G1394300;MD13G1160900;MD03G1168800;MD13G1083400;MD09G1276300;MD10G1086100;MD16G1135100;MD05G1312500;MD14G1242600;MD03G1286300;MD10G1249000;MD07G1154700;MD10G1273…	MD04G1181800;MD03G1182600;MD07G1093400;MD10G1175300;MD15G1007200;MD17G1085700;MD11G1178400;MD03G1137000;MD14G1077200;MD09G1281900;MD04G1239000;MD06G1235500;MD08G1140900;MD07G1249800;MD11G1231700;MD04G1008600;MD05G1011000;MD13G1216700;MD15G1394300;MD13G1160900;MD03G1168800;MD13G1083400;MD09G1276300;MD10G1086100;MD16G1135100;MD05G1312500;MD14G1242600;MD03G1286300;MD10G1249000;MD07G1154700;MD10G1273…
2	GO:0045430	MF	chalcone isomerase activity	2/1221	6/34412	0.0171565	0.726257	MD01G1118000;MD07G1186300	MD01G1118000;MD07G1186300
3	GO:0008083	MF	growth factor activity	3/1221	16/34412	0.0176587	0.727589	MD02G1016300;MD10G1110000;MD05G1105500	MD02G1016300;MD10G1110000;MD05G1105500
8	GO:0008374	MF	O-acyltransferase activity	8/1221	96/34412	0.0208979	0.829089	MD03G1266900;MD04G1148700;MD15G1386800;MD17G1237200;MD12G1238900;MD08G1137000;MD17G1238200;MD10G1331600	MD03G1266900;MD04G1148700;MD15G1386800;MD17G1237200;MD12G1238900;MD08G1137000;MD17G1238200;MD10G1331600
39	GO:0016887	MF	ATPase activity	39/1221	756/34412	0.0215579	0.83992	MD15G1010400;MD11G1159200;MD13G1031400;MD17G1284300;MD15G1296300;MD10G1078500;MD05G1042200;MD11G1159100;MD16G1135100;MD05G1312500;MD03G1286300;MD11G1159000;MD17G1248700;MD09G1217300;MD11G1189900;MD03G1137000;MD15G1010300;MD10G1243800;MD10G1255300;MD03G1136800;MD07G1245800;MD14G1164300;MD13G1243000;MD08G1140900;MD12G1210200;MD15G1442800;MD14G1044500;MD10G1119300;MD13G1012700;MD10G1175300;MD07G1245…	MD15G1010400;MD11G1159200;MD13G1031400;MD17G1284300;MD15G1296300;MD10G1078500;MD05G1042200;MD11G1159100;MD16G1135100;MD05G1312500;MD03G1286300;MD11G1159000;MD17G1248700;MD09G1217300;MD11G1189900;MD03G1137000;MD15G1010300;MD10G1243800;MD10G1255300;MD03G1136800;MD07G1245800;MD14G1164300;MD13G1243000;MD08G1140900;MD12G1210200;MD15G1442800;MD14G1044500;MD10G1119300;MD13G1012700;MD10G1175300;MD07G1245…
221	GO:0097367	MF	carbohydrate derivative binding	221/1221	5407/34412	0.0223932	0.83992	MD04G1181800;MD03G1182600;MD07G1093400;MD10G1175300;MD15G1007200;MD17G1085700;MD17G1143700;MD03G1137000;MD09G1281900;MD08G1140900;MD07G1249800;MD04G1008600;MD05G1011000;MD15G1394300;MD03G1168800;MD13G1083400;MD10G1086100;MD16G1135100;MD05G1312500;MD03G1286300;MD10G1249000;MD07G1154700;MD10G1273200;MD11G1019800;MD02G1194100;MD10G1243800;MD11G1231000;MD07G1245800;MD11G1268300;MD00G1006900;MD00G1012…	MD04G1181800;MD03G1182600;MD07G1093400;MD10G1175300;MD15G1007200;MD17G1085700;MD17G1143700;MD03G1137000;MD09G1281900;MD08G1140900;MD07G1249800;MD04G1008600;MD05G1011000;MD15G1394300;MD03G1168800;MD13G1083400;MD10G1086100;MD16G1135100;MD05G1312500;MD03G1286300;MD10G1249000;MD07G1154700;MD10G1273200;MD11G1019800;MD02G1194100;MD10G1243800;MD11G1231000;MD07G1245800;MD11G1268300;MD00G1006900;MD00G1012…
5	GO:0019199	MF	transmembrane receptor protein kinase activity	5/1221	46/34412	0.0229691	0.83992	MD10G1043100;MD16G1126300;MD15G1414000;MD15G1413300;MD00G1078500	MD10G1043100;MD16G1126300;MD15G1414000;MD15G1413300;MD00G1078500
2	GO:0004781	MF	sulfate adenylyltransferase (ATP) activity	2/1221	7/34412	0.0234588	0.83992	MD16G1201400;MD13G1201500	MD16G1201400;MD13G1201500
2	GO:0005094	MF	Rho GDP-dissociation inhibitor activity	2/1221	7/34412	0.0234588	0.83992	MD09G1119200;MD05G1192500	MD09G1119200;MD05G1192500
2	GO:0004594	MF	pantothenate kinase activity	2/1221	7/34412	0.0234588	0.83992	MD07G1093400;MD12G1113100	MD07G1093400;MD12G1113100
2	GO:0004779	MF	sulfate adenylyltransferase activity	2/1221	7/34412	0.0234588	0.83992	MD16G1201400;MD13G1201500	MD16G1201400;MD13G1201500
219	GO:0032553	MF	ribonucleotide binding	219/1221	5364/34412	0.0243925	0.854067	MD04G1181800;MD03G1182600;MD07G1093400;MD10G1175300;MD15G1007200;MD17G1085700;MD17G1143700;MD03G1137000;MD09G1281900;MD08G1140900;MD07G1249800;MD04G1008600;MD05G1011000;MD15G1394300;MD03G1168800;MD13G1083400;MD10G1086100;MD16G1135100;MD05G1312500;MD03G1286300;MD10G1249000;MD07G1154700;MD10G1273200;MD11G1019800;MD02G1194100;MD10G1243800;MD11G1231000;MD07G1245800;MD11G1268300;MD00G1006900;MD00G1012…	MD04G1181800;MD03G1182600;MD07G1093400;MD10G1175300;MD15G1007200;MD17G1085700;MD17G1143700;MD03G1137000;MD09G1281900;MD08G1140900;MD07G1249800;MD04G1008600;MD05G1011000;MD15G1394300;MD03G1168800;MD13G1083400;MD10G1086100;MD16G1135100;MD05G1312500;MD03G1286300;MD10G1249000;MD07G1154700;MD10G1273200;MD11G1019800;MD02G1194100;MD10G1243800;MD11G1231000;MD07G1245800;MD11G1268300;MD00G1006900;MD00G1012…
3	GO:0003939	MF	L-iditol 2-dehydrogenase activity	3/1221	18/34412	0.0244166	0.854067	MD01G1194700;MD07G1261900;MD00G1005700	MD01G1194700;MD07G1261900;MD00G1005700
182	GO:0005524	MF	ATP binding	182/1221	4419/34412	0.0294581	0.965908	MD04G1181800;MD03G1182600;MD07G1093400;MD15G1007200;MD17G1085700;MD03G1137000;MD09G1281900;MD08G1140900;MD07G1249800;MD05G1011000;MD15G1394300;MD03G1168800;MD13G1083400;MD16G1135100;MD05G1312500;MD03G1286300;MD10G1249000;MD07G1154700;MD10G1273200;MD02G1194100;MD10G1243800;MD11G1231000;MD07G1245800;MD11G1268300;MD00G1006900;MD00G1012300;MD15G1296300;MD01G1214100;MD07G1090700;MD10G1115100;MD16G1264…	MD04G1181800;MD03G1182600;MD07G1093400;MD15G1007200;MD17G1085700;MD03G1137000;MD09G1281900;MD08G1140900;MD07G1249800;MD05G1011000;MD15G1394300;MD03G1168800;MD13G1083400;MD16G1135100;MD05G1312500;MD03G1286300;MD10G1249000;MD07G1154700;MD10G1273200;MD02G1194100;MD10G1243800;MD11G1231000;MD07G1245800;MD11G1268300;MD00G1006900;MD00G1012300;MD15G1296300;MD01G1214100;MD07G1090700;MD10G1115100;MD16G1264…
2	GO:0033612	MF	receptor serine/threonine kinase binding	2/1221	8/34412	0.0305508	0.965908	MD10G1165600;MD05G1177100	MD10G1165600;MD05G1177100
3	GO:0030545	MF	receptor regulator activity	3/1221	20/34412	0.0323755	0.965908	MD02G1016300;MD10G1110000;MD05G1105500	MD02G1016300;MD10G1110000;MD05G1105500
3	GO:0030546	MF	signaling receptor activator activity	3/1221	20/34412	0.0323755	0.965908	MD02G1016300;MD10G1110000;MD05G1105500	MD02G1016300;MD10G1110000;MD05G1105500
3	GO:0005385	MF	zinc ion transmembrane transporter activity	3/1221	20/34412	0.0323755	0.965908	MD10G1227800;MD05G1247100;MD08G1061900	MD10G1227800;MD05G1247100;MD08G1061900
3	GO:0016744	MF	transferase activity, transferring aldehyde or ketonic groups	3/1221	20/34412	0.0323755	0.965908	MD06G1067000;MD15G1145900;MD15G1309900	MD06G1067000;MD15G1145900;MD15G1309900
3	GO:0048018	MF	receptor ligand activity	3/1221	20/34412	0.0323755	0.965908	MD02G1016300;MD10G1110000;MD05G1105500	MD02G1016300;MD10G1110000;MD05G1105500
4	GO:0004364	MF	glutathione transferase activity	4/1221	35/34412	0.0345108	0.965908	MD10G1233400;MD17G1267600;MD09G1147300;MD10G1172300	MD10G1233400;MD17G1267600;MD09G1147300;MD10G1172300
1	GO:0017091	MF	AU-rich element binding	1/1221	1/34412	0.0354818	0.965908	MD09G1125000	MD09G1125000
1	GO:0016454	MF	C-palmitoyltransferase activity	1/1221	1/34412	0.0354818	0.965908	MD03G1109400	MD03G1109400
1	GO:0003852	MF	2-isopropylmalate synthase activity	1/1221	1/34412	0.0354818	0.965908	MD05G1155100	MD05G1155100
1	GO:0046905	MF	phytoene synthase activity	1/1221	1/34412	0.0354818	0.965908	MD09G1281300	MD09G1281300
1	GO:0016711	MF	flavonoid 3'-monooxygenase activity	1/1221	1/34412	0.0354818	0.965908	MD15G1436600	MD15G1436600
1	GO:0052684	MF	L-serine hydro-lyase (adding indole, L-tryptophan-forming) activity	1/1221	1/34412	0.0354818	0.965908	MD17G1071900	MD17G1071900
1	GO:0004758	MF	serine C-palmitoyltransferase activity	1/1221	1/34412	0.0354818	0.965908	MD03G1109400	MD03G1109400
1	GO:0016767	MF	geranylgeranyl-diphosphate geranylgeranyltransferase activity	1/1221	1/34412	0.0354818	0.965908	MD09G1281300	MD09G1281300
5	GO:0004659	MF	prenyltransferase activity	5/1221	52/34412	0.0366775	0.965908	MD09G1281300;MD12G1248600;MD10G1340100;MD05G1362500;MD00G1061800	MD09G1281300;MD12G1248600;MD10G1340100;MD05G1362500;MD00G1061800
2	GO:0045552	MF	dihydrokaempferol 4-reductase activity	2/1221	9/34412	0.0383689	0.965908	MD15G1024100;MD01G1237600	MD15G1024100;MD01G1237600
2	GO:0004825	MF	methionine-tRNA ligase activity	2/1221	9/34412	0.0383689	0.965908	MD05G1172700;MD10G1027400	MD05G1172700;MD10G1027400
2	GO:0016210	MF	naringenin-chalcone synthase activity	2/1221	9/34412	0.0383689	0.965908	MD04G1003300;MD04G1003000	MD04G1003300;MD04G1003000
233	GO:1901265	MF	nucleoside phosphate binding	233/1221	5814/34412	0.0393165	0.973076	MD04G1181800;MD03G1182600;MD07G1093400;MD10G1175300;MD15G1007200;MD17G1085700;MD11G1178400;MD03G1137000;MD14G1077200;MD09G1281900;MD08G1140900;MD07G1249800;MD11G1231700;MD04G1008600;MD05G1011000;MD13G1216700;MD15G1394300;MD03G1168800;MD13G1083400;MD10G1086100;MD16G1135100;MD05G1312500;MD03G1286300;MD10G1249000;MD07G1154700;MD10G1273200;MD11G1019800;MD02G1194100;MD10G1243800;MD11G1231000;MD06G1233…	MD04G1181800;MD03G1182600;MD07G1093400;MD10G1175300;MD15G1007200;MD17G1085700;MD11G1178400;MD03G1137000;MD14G1077200;MD09G1281900;MD08G1140900;MD07G1249800;MD11G1231700;MD04G1008600;MD05G1011000;MD13G1216700;MD15G1394300;MD03G1168800;MD13G1083400;MD10G1086100;MD16G1135100;MD05G1312500;MD03G1286300;MD10G1249000;MD07G1154700;MD10G1273200;MD11G1019800;MD02G1194100;MD10G1243800;MD11G1231000;MD06G1233…
233	GO:0000166	MF	nucleotide binding	233/1221	5814/34412	0.0393165	0.973076	MD04G1181800;MD03G1182600;MD07G1093400;MD10G1175300;MD15G1007200;MD17G1085700;MD11G1178400;MD03G1137000;MD14G1077200;MD09G1281900;MD08G1140900;MD07G1249800;MD11G1231700;MD04G1008600;MD05G1011000;MD13G1216700;MD15G1394300;MD03G1168800;MD13G1083400;MD10G1086100;MD16G1135100;MD05G1312500;MD03G1286300;MD10G1249000;MD07G1154700;MD10G1273200;MD11G1019800;MD02G1194100;MD10G1243800;MD11G1231000;MD06G1233…	MD04G1181800;MD03G1182600;MD07G1093400;MD10G1175300;MD15G1007200;MD17G1085700;MD11G1178400;MD03G1137000;MD14G1077200;MD09G1281900;MD08G1140900;MD07G1249800;MD11G1231700;MD04G1008600;MD05G1011000;MD13G1216700;MD15G1394300;MD03G1168800;MD13G1083400;MD10G1086100;MD16G1135100;MD05G1312500;MD03G1286300;MD10G1249000;MD07G1154700;MD10G1273200;MD11G1019800;MD02G1194100;MD10G1243800;MD11G1231000;MD06G1233…
214	GO:0032555	MF	purine ribonucleotide binding	214/1221	5304/34412	0.0395448	0.973076	MD04G1181800;MD03G1182600;MD07G1093400;MD10G1175300;MD15G1007200;MD17G1085700;MD17G1143700;MD03G1137000;MD09G1281900;MD08G1140900;MD07G1249800;MD04G1008600;MD05G1011000;MD15G1394300;MD03G1168800;MD13G1083400;MD10G1086100;MD16G1135100;MD05G1312500;MD03G1286300;MD10G1249000;MD07G1154700;MD10G1273200;MD11G1019800;MD02G1194100;MD10G1243800;MD11G1231000;MD07G1245800;MD11G1268300;MD00G1006900;MD00G1012…	MD04G1181800;MD03G1182600;MD07G1093400;MD10G1175300;MD15G1007200;MD17G1085700;MD17G1143700;MD03G1137000;MD09G1281900;MD08G1140900;MD07G1249800;MD04G1008600;MD05G1011000;MD15G1394300;MD03G1168800;MD13G1083400;MD10G1086100;MD16G1135100;MD05G1312500;MD03G1286300;MD10G1249000;MD07G1154700;MD10G1273200;MD11G1019800;MD02G1194100;MD10G1243800;MD11G1231000;MD07G1245800;MD11G1268300;MD00G1006900;MD00G1012…
214	GO:0017076	MF	purine nucleotide binding	214/1221	5308/34412	0.0396786	0.973076	MD04G1181800;MD03G1182600;MD07G1093400;MD10G1175300;MD15G1007200;MD17G1085700;MD17G1143700;MD03G1137000;MD09G1281900;MD08G1140900;MD07G1249800;MD04G1008600;MD05G1011000;MD15G1394300;MD03G1168800;MD13G1083400;MD10G1086100;MD16G1135100;MD05G1312500;MD03G1286300;MD10G1249000;MD07G1154700;MD10G1273200;MD11G1019800;MD02G1194100;MD10G1243800;MD11G1231000;MD07G1245800;MD11G1268300;MD00G1006900;MD00G1012…	MD04G1181800;MD03G1182600;MD07G1093400;MD10G1175300;MD15G1007200;MD17G1085700;MD17G1143700;MD03G1137000;MD09G1281900;MD08G1140900;MD07G1249800;MD04G1008600;MD05G1011000;MD15G1394300;MD03G1168800;MD13G1083400;MD10G1086100;MD16G1135100;MD05G1312500;MD03G1286300;MD10G1249000;MD07G1154700;MD10G1273200;MD11G1019800;MD02G1194100;MD10G1243800;MD11G1231000;MD07G1245800;MD11G1268300;MD00G1006900;MD00G1012…
4	GO:0046943	MF	carboxylic acid transmembrane transporter activity	4/1221	37/34412	0.0412008	0.992104	MD15G1235300;MD12G1162400;MD06G1172800;MD15G1383200	MD15G1235300;MD12G1162400;MD06G1172800;MD15G1383200
4	GO:0004675	MF	transmembrane receptor protein serine/threonine kinase activity	4/1221	37/34412	0.0412008	0.992104	MD10G1043100;MD16G1126300;MD15G1414000;MD15G1413300	MD10G1043100;MD16G1126300;MD15G1414000;MD15G1413300
4	GO:0005342	MF	organic acid transmembrane transporter activity	4/1221	37/34412	0.0412008	0.992104	MD15G1235300;MD12G1162400;MD06G1172800;MD15G1383200	MD15G1235300;MD12G1162400;MD06G1172800;MD15G1383200
31	GO:0005506	MF	iron ion binding	31/1221	604/34412	0.044501	1	MD08G1032900;MD08G1039800;MD03G1088100;MD06G1163600;MD11G1178400;MD01G1152100;MD12G1178200;MD00G1036100;MD06G1075800;MD08G1038600;MD03G1225000;MD15G1290300;MD15G1436600;MD11G1274100;MD00G1038400;MD01G1208300;MD08G1033000;MD15G1074800;MD01G1204400;MD13G1284800;MD05G1169600;MD13G1115700;MD15G1033900;MD00G1037600;MD16G1056900;MD07G1086200;MD07G1006100;MD06G1010900;MD15G1057600;MD15G1263900;MD10G1138…	MD08G1032900;MD08G1039800;MD03G1088100;MD06G1163600;MD11G1178400;MD01G1152100;MD12G1178200;MD00G1036100;MD06G1075800;MD08G1038600;MD03G1225000;MD15G1290300;MD15G1436600;MD11G1274100;MD00G1038400;MD01G1208300;MD08G1033000;MD15G1074800;MD01G1204400;MD13G1284800;MD05G1169600;MD13G1115700;MD15G1033900;MD00G1037600;MD16G1056900;MD07G1086200;MD07G1006100;MD06G1010900;MD15G1057600;MD15G1263900;MD10G1138…
55	GO:0004674	MF	protein serine/threonine kinase activity	55/1221	1183/34412	0.0449637	1	MD14G1065800;MD17G1143700;MD04G1181800;MD17G1248100;MD04G1008600;MD00G1119900;MD02G1194100;MD08G1066200;MD10G1115100;MD14G1069700;MD04G1112600;MD13G1141200;MD03G1023600;MD03G1185600;MD01G1066900;MD16G1126300;MD04G1183000;MD15G1394300;MD10G1305100;MD03G1107600;MD05G1332300;MD07G1090700;MD08G1010700;MD09G1281900;MD14G1143800;MD16G1067600;MD05G1331700;MD15G1007200;MD05G1214700;MD12G1065800;MD15G1046…	MD14G1065800;MD17G1143700;MD04G1181800;MD17G1248100;MD04G1008600;MD00G1119900;MD02G1194100;MD08G1066200;MD10G1115100;MD14G1069700;MD04G1112600;MD13G1141200;MD03G1023600;MD03G1185600;MD01G1066900;MD16G1126300;MD04G1183000;MD15G1394300;MD10G1305100;MD03G1107600;MD05G1332300;MD07G1090700;MD08G1010700;MD09G1281900;MD14G1143800;MD16G1067600;MD05G1331700;MD15G1007200;MD05G1214700;MD12G1065800;MD15G1046…
2	GO:0004503	MF	monophenol monooxygenase activity	2/1221	10/34412	0.0468525	1	MD10G1299400;MD05G1320100	MD10G1299400;MD05G1320100
2	GO:0016716	MF	oxidoreductase activity, acting on paired donors, with incorporation or reduction of molecular oxygen, another compound as one donor, and incorporation of one atom of oxygen	2/1221	10/34412	0.0468525	1	MD10G1299400;MD05G1320100	MD10G1299400;MD05G1320100
2	GO:0016405	MF	CoA-ligase activity	2/1221	10/34412	0.0468525	1	MD09G1208800;MD17G1229400	MD09G1208800;MD17G1229400
7	GO:0051020	MF	GTPase binding	7/1221	94/34412	0.0498285	1	MD02G1202200;MD14G1189400;MD09G1181500;MD10G1127800;MD01G1234500;MD07G1151800;MD07G1203000	MD02G1202200;MD14G1189400;MD09G1181500;MD10G1127800;MD01G1234500;MD07G1151800;MD07G1203000
