# Supplementary material for: Transcriptomics and metabolomics provide insight into the anti-browning mechanism of selenium in freshly cut apples
Source: Front Plant Sci. 2023 May 8;14:1176936. doi: 10.3389/fpls.2023.1176936 (PMC10200898; doi:10.3389/fpls.2023.1176936)
Supplement: Supplementary file 1 [file DataSheet_1.zip › Supplementary_Material/Supplementary Table 4. The main GO functional categories in CK_1h and T_1h..xlsx]

## Sheet: Supplementary Table 4
Number	GO ID	Term Type	Description	Ratio_in_study	Ratio_in_pop	Pvalue	Padjust	Gene_ids	Gene_names
36	GO:0006633	BP	fatty acid biosynthetic process	36/2667	196/34412	1.19063e-06	0.000646255	MD09G1180900;MD12G1231000;MD16G1111600;MD15G1411500;MD17G1050900;MD00G1052000;MD13G1203100;MD09G1064200;MD00G1142600;MD16G1191300;MD16G1043300;MD00G1017300;MD07G1157600;MD02G1317800;MD13G1233600;MD17G1167100;MD13G1112000;MD04G1204500;MD02G1097500;MD13G1042400;MD12G1159600;MD13G1174500;MD07G1197900;MD15G1330100;MD15G1386800;MD14G1058600;MD04G1146400;MD08G1046600;MD01G1038800;MD01G1087400;MD09G1114…	MD09G1180900;MD12G1231000;MD16G1111600;MD15G1411500;MD17G1050900;MD00G1052000;MD13G1203100;MD09G1064200;MD00G1142600;MD16G1191300;MD16G1043300;MD00G1017300;MD07G1157600;MD02G1317800;MD13G1233600;MD17G1167100;MD13G1112000;MD04G1204500;MD02G1097500;MD13G1042400;MD12G1159600;MD13G1174500;MD07G1197900;MD15G1330100;MD15G1386800;MD14G1058600;MD04G1146400;MD08G1046600;MD01G1038800;MD01G1087400;MD09G1114…
43	GO:0072330	BP	monocarboxylic acid biosynthetic process	43/2667	240/34412	2.23968e-06	0.000646255	MD09G1180900;MD12G1231000;MD16G1111600;MD16G1047500;MD15G1411500;MD17G1050900;MD00G1052000;MD13G1203100;MD09G1064200;MD00G1142600;MD16G1191300;MD04G1204500;MD00G1017300;MD01G1038800;MD01G1106900;MD02G1317800;MD13G1233600;MD17G1167100;MD13G1112000;MD16G1043300;MD02G1097500;MD15G1003500;MD13G1042400;MD12G1159600;MD13G1174500;MD07G1197900;MD15G1330100;MD15G1386800;MD14G1058600;MD12G1116700;MD04G1146…	MD09G1180900;MD12G1231000;MD16G1111600;MD16G1047500;MD15G1411500;MD17G1050900;MD00G1052000;MD13G1203100;MD09G1064200;MD00G1142600;MD16G1191300;MD04G1204500;MD00G1017300;MD01G1038800;MD01G1106900;MD02G1317800;MD13G1233600;MD17G1167100;MD13G1112000;MD16G1043300;MD02G1097500;MD15G1003500;MD13G1042400;MD12G1159600;MD13G1174500;MD07G1197900;MD15G1330100;MD15G1386800;MD14G1058600;MD12G1116700;MD04G1146…
57	GO:0032787	BP	monocarboxylic acid metabolic process	57/2667	388/34412	3.30319e-06	0.000646255	MD09G1180900;MD12G1231000;MD16G1111600;MD16G1047500;MD07G1159600;MD15G1411500;MD17G1050900;MD06G1205300;MD05G1282600;MD13G1203100;MD09G1064200;MD00G1142600;MD16G1191300;MD04G1204500;MD10G1210500;MD08G1046600;MD00G1017300;MD01G1038800;MD01G1106900;MD02G1317800;MD13G1233600;MD17G1167100;MD13G1112000;MD16G1043300;MD02G1097500;MD15G1003500;MD13G1042400;MD12G1159600;MD13G1174500;MD17G1105700;MD07G1197…	MD09G1180900;MD12G1231000;MD16G1111600;MD16G1047500;MD07G1159600;MD15G1411500;MD17G1050900;MD06G1205300;MD05G1282600;MD13G1203100;MD09G1064200;MD00G1142600;MD16G1191300;MD04G1204500;MD10G1210500;MD08G1046600;MD00G1017300;MD01G1038800;MD01G1106900;MD02G1317800;MD13G1233600;MD17G1167100;MD13G1112000;MD16G1043300;MD02G1097500;MD15G1003500;MD13G1042400;MD12G1159600;MD13G1174500;MD17G1105700;MD07G1197…
38	GO:0006631	BP	fatty acid metabolic process	38/2667	224/34412	6.65177e-06	0.000646255	MD09G1180900;MD12G1231000;MD16G1111600;MD15G1411500;MD17G1050900;MD00G1052000;MD13G1203100;MD09G1064200;MD00G1142600;MD16G1191300;MD04G1204500;MD00G1017300;MD07G1157600;MD02G1317800;MD13G1233600;MD17G1167100;MD13G1112000;MD16G1043300;MD02G1097500;MD13G1042400;MD12G1159600;MD13G1174500;MD07G1197900;MD15G1330100;MD15G1386800;MD14G1058600;MD01G1087400;MD03G1263700;MD04G1146400;MD08G1046600;MD01G1038…	MD09G1180900;MD12G1231000;MD16G1111600;MD15G1411500;MD17G1050900;MD00G1052000;MD13G1203100;MD09G1064200;MD00G1142600;MD16G1191300;MD04G1204500;MD00G1017300;MD07G1157600;MD02G1317800;MD13G1233600;MD17G1167100;MD13G1112000;MD16G1043300;MD02G1097500;MD13G1042400;MD12G1159600;MD13G1174500;MD07G1197900;MD15G1330100;MD15G1386800;MD14G1058600;MD01G1087400;MD03G1263700;MD04G1146400;MD08G1046600;MD01G1038…
120	GO:0006629	BP	lipid metabolic process	120/2667	1016/34412	7.11479e-06	0.000656734	MD09G1180900;MD11G1161800;MD13G1138100;MD16G1111600;MD17G1050900;MD17G1237200;MD17G1160500;MD13G1203100;MD04G1245100;MD16G1191300;MD06G1182600;MD07G1157600;MD15G1081200;MD16G1090700;MD13G1233600;MD16G1043300;MD07G1086700;MD06G1036600;MD02G1097500;MD15G1085800;MD10G1194100;MD15G1440400;MD07G1086200;MD15G1125000;MD09G1114000;MD00G1215600;MD15G1309900;MD03G1252200;MD07G1197900;MD05G1326400;MD12G1237…	MD09G1180900;MD11G1161800;MD13G1138100;MD16G1111600;MD17G1050900;MD17G1237200;MD17G1160500;MD13G1203100;MD04G1245100;MD16G1191300;MD06G1182600;MD07G1157600;MD15G1081200;MD16G1090700;MD13G1233600;MD16G1043300;MD07G1086700;MD06G1036600;MD02G1097500;MD15G1085800;MD10G1194100;MD15G1440400;MD07G1086200;MD15G1125000;MD09G1114000;MD00G1215600;MD15G1309900;MD03G1252200;MD07G1197900;MD05G1326400;MD12G1237…
34	GO:0030001	BP	metal ion transport	34/2667	191/34412	7.62166e-06	0.000693884	MD01G1209100;MD17G1284200;MD01G1209200;MD16G1029900;MD12G1178200;MD00G1069800;MD06G1138200;MD13G1152700;MD11G1039300;MD11G1199600;MD07G1141400;MD03G1038600;MD09G1140500;MD05G1249700;MD14G1141600;MD04G1072900;MD13G1161800;MD06G1124600;MD01G1160400;MD11G1304000;MD06G1080800;MD14G1111400;MD16G1161600;MD07G1279400;MD04G1093300;MD04G1118300;MD12G1222200;MD05G1360600;MD12G1113000;MD10G1280500;MD10G1051…	MD01G1209100;MD17G1284200;MD01G1209200;MD16G1029900;MD12G1178200;MD00G1069800;MD06G1138200;MD13G1152700;MD11G1039300;MD11G1199600;MD07G1141400;MD03G1038600;MD09G1140500;MD05G1249700;MD14G1141600;MD04G1072900;MD13G1161800;MD06G1124600;MD01G1160400;MD11G1304000;MD06G1080800;MD14G1111400;MD16G1161600;MD07G1279400;MD04G1093300;MD04G1118300;MD12G1222200;MD05G1360600;MD12G1113000;MD10G1280500;MD10G1051…
6	GO:0009065	BP	glutamine family amino acid catabolic process	6/2667	9/34412	1.47459e-05	0.00105378	MD05G1055300;MD09G1080200;MD10G1062500;MD06G1205300;MD06G1235500;MD06G1205500	MD05G1055300;MD09G1080200;MD10G1062500;MD06G1205300;MD06G1235500;MD06G1205500
68	GO:0016053	BP	organic acid biosynthetic process	68/2667	517/34412	1.99232e-05	0.00136505	MD12G1231000;MD17G1007300;MD02G1000400;MD17G1071900;MD16G1111600;MD16G1047500;MD15G1145900;MD15G1411500;MD17G1050900;MD17G1167100;MD00G1052000;MD13G1203100;MD09G1064200;MD00G1142600;MD15G1076900;MD16G1191300;MD02G1075800;MD05G1169300;MD04G1204500;MD08G1092300;MD00G1017300;MD07G1157600;MD07G1290500;MD02G1317800;MD13G1233600;MD09G1180900;MD13G1112000;MD16G1043300;MD15G1040000;MD01G1038800;MD04G1218…	MD12G1231000;MD17G1007300;MD02G1000400;MD17G1071900;MD16G1111600;MD16G1047500;MD15G1145900;MD15G1411500;MD17G1050900;MD17G1167100;MD00G1052000;MD13G1203100;MD09G1064200;MD00G1142600;MD15G1076900;MD16G1191300;MD02G1075800;MD05G1169300;MD04G1204500;MD08G1092300;MD00G1017300;MD07G1157600;MD07G1290500;MD02G1317800;MD13G1233600;MD09G1180900;MD13G1112000;MD16G1043300;MD15G1040000;MD01G1038800;MD04G1218…
68	GO:0046394	BP	carboxylic acid biosynthetic process	68/2667	517/34412	1.99232e-05	0.00136505	MD12G1231000;MD17G1007300;MD02G1000400;MD17G1071900;MD16G1111600;MD16G1047500;MD15G1145900;MD15G1411500;MD17G1050900;MD17G1167100;MD00G1052000;MD13G1203100;MD09G1064200;MD00G1142600;MD15G1076900;MD16G1191300;MD02G1075800;MD05G1169300;MD04G1204500;MD08G1092300;MD00G1017300;MD07G1157600;MD07G1290500;MD02G1317800;MD13G1233600;MD09G1180900;MD13G1112000;MD16G1043300;MD15G1040000;MD01G1038800;MD04G1218…	MD12G1231000;MD17G1007300;MD02G1000400;MD17G1071900;MD16G1111600;MD16G1047500;MD15G1145900;MD15G1411500;MD17G1050900;MD17G1167100;MD00G1052000;MD13G1203100;MD09G1064200;MD00G1142600;MD15G1076900;MD16G1191300;MD02G1075800;MD05G1169300;MD04G1204500;MD08G1092300;MD00G1017300;MD07G1157600;MD07G1290500;MD02G1317800;MD13G1233600;MD09G1180900;MD13G1112000;MD16G1043300;MD15G1040000;MD01G1038800;MD04G1218…
11	GO:0009765	BP	photosynthesis, light harvesting	11/2667	34/34412	3.17723e-05	0.00201103	MD13G1119100;MD09G1150300;MD05G1289300;MD17G1123800;MD12G1165400;MD15G1411600;MD05G1000500;MD16G1119500;MD10G1265400;MD09G1122500;MD07G1220500	MD13G1119100;MD09G1150300;MD05G1289300;MD17G1123800;MD12G1165400;MD15G1411600;MD05G1000500;MD16G1119500;MD10G1265400;MD09G1122500;MD07G1220500
37	GO:0009755	BP	hormone-mediated signaling pathway	37/2667	235/34412	3.77946e-05	0.00230443	MD07G1174000;MD13G1160700;MD13G1160600;MD13G1161200;MD06G1030500;MD15G1014400;MD02G1126300;MD01G1083400;MD15G1191800;MD16G1159900;MD09G1282200;MD13G1222200;MD16G1160700;MD13G1160800;MD13G1161100;MD04G1225100;MD16G1161100;MD10G1274200;MD15G1031900;MD15G1090600;MD16G1160000;MD09G1208000;MD17G1183500;MD16G1160100;MD13G1025300;MD05G1279200;MD16G1160800;MD13G1176300;MD13G1160500;MD08G1152200;MD00G1109…	MD07G1174000;MD13G1160700;MD13G1160600;MD13G1161200;MD06G1030500;MD15G1014400;MD02G1126300;MD01G1083400;MD15G1191800;MD16G1159900;MD09G1282200;MD13G1222200;MD16G1160700;MD13G1160800;MD13G1161100;MD04G1225100;MD16G1161100;MD10G1274200;MD15G1031900;MD15G1090600;MD16G1160000;MD09G1208000;MD17G1183500;MD16G1160100;MD13G1025300;MD05G1279200;MD16G1160800;MD13G1176300;MD13G1160500;MD08G1152200;MD00G1109…
74	GO:0008610	BP	lipid biosynthetic process	74/2667	587/34412	4.51642e-05	0.0026563	MD12G1231000;MD04G1069200;MD05G1112000;MD09G1146800;MD02G1190300;MD12G1237300;MD16G1111600;MD13G1174500;MD15G1411500;MD17G1050900;MD05G1112200;MD17G1237200;MD16G1035000;MD17G1167100;MD00G1052000;MD13G1203100;MD09G1064200;MD00G1142600;MD04G1245100;MD16G1191300;MD03G1148700;MD16G1043300;MD00G1017300;MD07G1157600;MD16G1177200;MD09G1281300;MD07G1086200;MD00G1080800;MD02G1317800;MD13G1233600;MD09G1180…	MD12G1231000;MD04G1069200;MD05G1112000;MD09G1146800;MD02G1190300;MD12G1237300;MD16G1111600;MD13G1174500;MD15G1411500;MD17G1050900;MD05G1112200;MD17G1237200;MD16G1035000;MD17G1167100;MD00G1052000;MD13G1203100;MD09G1064200;MD00G1142600;MD04G1245100;MD16G1191300;MD03G1148700;MD16G1043300;MD00G1017300;MD07G1157600;MD16G1177200;MD09G1281300;MD07G1086200;MD00G1080800;MD02G1317800;MD13G1233600;MD09G1180…
14	GO:0009738	BP	abscisic acid-activated signaling pathway	14/2667	62/34412	0.00022751	0.0105002	MD08G1152200;MD16G1159900;MD16G1160000;MD13G1160800;MD16G1160100;MD13G1161100;MD13G1160700;MD16G1161100;MD13G1160600;MD13G1161200;MD16G1160800;MD16G1160700;MD02G1126300;MD13G1160500	MD08G1152200;MD16G1159900;MD16G1160000;MD13G1160800;MD16G1160100;MD13G1161100;MD13G1160700;MD16G1161100;MD13G1160600;MD13G1161200;MD16G1160800;MD16G1160700;MD02G1126300;MD13G1160500
17	GO:0006575	BP	cellular modified amino acid metabolic process	17/2667	85/34412	0.000246276	0.0112106	MD06G1012200;MD17G1272100;MD12G1028800;MD08G1124700;MD08G1088100;MD10G1157600;MD06G1223000;MD14G1232100;MD03G1235000;MD16G1035000;MD15G1106400;MD17G1267800;MD15G1104100;MD05G1169300;MD13G1033100;MD02G1069100;MD04G1139600	MD06G1012200;MD17G1272100;MD12G1028800;MD08G1124700;MD08G1088100;MD10G1157600;MD06G1223000;MD14G1232100;MD03G1235000;MD16G1035000;MD15G1106400;MD17G1267800;MD15G1104100;MD05G1169300;MD13G1033100;MD02G1069100;MD04G1139600
113	GO:0043436	BP	oxoacid metabolic process	113/2667	1056/34412	0.000540785	0.0223233	MD17G1007300;MD16G1111600;MD16G1047500;MD14G1170300;MD17G1050900;MD15G1106400;MD13G1203100;MD06G1235500;MD15G1433500;MD16G1191300;MD12G1231000;MD08G1092300;MD07G1157600;MD09G1276300;MD13G1233600;MD16G1043300;MD04G1218500;MD02G1097500;MD15G1003500;MD17G1097700;MD14G1058700;MD17G1248500;MD07G1159600;MD10G1194100;MD06G1208300;MD12G1116700;MD17G1267800;MD09G1114000;MD06G1205500;MD17G1234900;MD00G1215…	MD17G1007300;MD16G1111600;MD16G1047500;MD14G1170300;MD17G1050900;MD15G1106400;MD13G1203100;MD06G1235500;MD15G1433500;MD16G1191300;MD12G1231000;MD08G1092300;MD07G1157600;MD09G1276300;MD13G1233600;MD16G1043300;MD04G1218500;MD02G1097500;MD15G1003500;MD17G1097700;MD14G1058700;MD17G1248500;MD07G1159600;MD10G1194100;MD06G1208300;MD12G1116700;MD17G1267800;MD09G1114000;MD06G1205500;MD17G1234900;MD00G1215…
113	GO:0006082	BP	organic acid metabolic process	113/2667	1059/34412	0.000553801	0.0227195	MD17G1007300;MD16G1111600;MD16G1047500;MD14G1170300;MD17G1050900;MD15G1106400;MD13G1203100;MD06G1235500;MD15G1433500;MD16G1191300;MD12G1231000;MD08G1092300;MD07G1157600;MD09G1276300;MD13G1233600;MD16G1043300;MD04G1218500;MD02G1097500;MD15G1003500;MD17G1097700;MD14G1058700;MD17G1248500;MD07G1159600;MD10G1194100;MD06G1208300;MD12G1116700;MD17G1267800;MD09G1114000;MD06G1205500;MD17G1234900;MD00G1215…	MD17G1007300;MD16G1111600;MD16G1047500;MD14G1170300;MD17G1050900;MD15G1106400;MD13G1203100;MD06G1235500;MD15G1433500;MD16G1191300;MD12G1231000;MD08G1092300;MD07G1157600;MD09G1276300;MD13G1233600;MD16G1043300;MD04G1218500;MD02G1097500;MD15G1003500;MD17G1097700;MD14G1058700;MD17G1248500;MD07G1159600;MD10G1194100;MD06G1208300;MD12G1116700;MD17G1267800;MD09G1114000;MD06G1205500;MD17G1234900;MD00G1215…
111	GO:0019752	BP	carboxylic acid metabolic process	111/2667	1046/34412	0.000788483	0.0299443	MD17G1007300;MD16G1111600;MD16G1047500;MD07G1159600;MD17G1050900;MD15G1106400;MD13G1203100;MD06G1235500;MD15G1433500;MD16G1191300;MD12G1231000;MD08G1092300;MD07G1157600;MD09G1276300;MD13G1233600;MD16G1043300;MD04G1218500;MD02G1097500;MD15G1003500;MD17G1097700;MD17G1248500;MD10G1194100;MD06G1208300;MD12G1116700;MD17G1267800;MD09G1114000;MD06G1205500;MD17G1234900;MD00G1215600;MD07G1197900;MD14G1175…	MD17G1007300;MD16G1111600;MD16G1047500;MD07G1159600;MD17G1050900;MD15G1106400;MD13G1203100;MD06G1235500;MD15G1433500;MD16G1191300;MD12G1231000;MD08G1092300;MD07G1157600;MD09G1276300;MD13G1233600;MD16G1043300;MD04G1218500;MD02G1097500;MD15G1003500;MD17G1097700;MD17G1248500;MD10G1194100;MD06G1208300;MD12G1116700;MD17G1267800;MD09G1114000;MD06G1205500;MD17G1234900;MD00G1215600;MD07G1197900;MD14G1175…
80	GO:0044283	BP	small molecule biosynthetic process	80/2667	712/34412	0.000835168	0.0311827	MD12G1231000;MD17G1007300;MD09G1146800;MD02G1000400;MD17G1071900;MD15G1391200;MD16G1111600;MD16G1047500;MD15G1145900;MD15G1411500;MD17G1050900;MD17G1167100;MD00G1052000;MD13G1203100;MD09G1064200;MD00G1142600;MD15G1076900;MD15G1063100;MD16G1191300;MD02G1075800;MD05G1169300;MD04G1204500;MD08G1092300;MD00G1017300;MD07G1157600;MD07G1290500;MD17G1070300;MD09G1281300;MD02G1317800;MD05G1163300;MD09G1180…	MD12G1231000;MD17G1007300;MD09G1146800;MD02G1000400;MD17G1071900;MD15G1391200;MD16G1111600;MD16G1047500;MD15G1145900;MD15G1411500;MD17G1050900;MD17G1167100;MD00G1052000;MD13G1203100;MD09G1064200;MD00G1142600;MD15G1076900;MD15G1063100;MD16G1191300;MD02G1075800;MD05G1169300;MD04G1204500;MD08G1092300;MD00G1017300;MD07G1157600;MD07G1290500;MD17G1070300;MD09G1281300;MD02G1317800;MD05G1163300;MD09G1180…
11	GO:1901606	BP	alpha-amino acid catabolic process	11/2667	48/34412	0.00091484	0.0332242	MD05G1055300;MD09G1080200;MD10G1062500;MD01G1106900;MD04G1096200;MD06G1205300;MD12G1116700;MD06G1235500;MD07G1215700;MD06G1205500;MD01G1148800	MD05G1055300;MD09G1080200;MD10G1062500;MD01G1106900;MD04G1096200;MD06G1205300;MD12G1116700;MD06G1235500;MD07G1215700;MD06G1205500;MD01G1148800
10	GO:0010411	BP	xyloglucan metabolic process	10/2667	41/34412	0.000925023	0.0334114	MD16G1267300;MD15G1303500;MD02G1192600;MD09G1152600;MD04G1020100;MD09G1152700;MD16G1014000;MD16G1145200;MD16G1267200;MD13G1237300	MD16G1267300;MD15G1303500;MD02G1192600;MD09G1152600;MD04G1020100;MD09G1152700;MD16G1014000;MD16G1145200;MD16G1267200;MD13G1237300
34	GO:0006790	BP	sulfur compound metabolic process	34/2667	247/34412	0.00110336	0.039005	MD06G1012200;MD11G1161800;MD12G1028800;MD13G1201500;MD07G1159600;MD09G1292700;MD11G1215200;MD05G1282600;MD02G1075800;MD17G1272100;MD04G1187700;MD03G1184200;MD15G1014100;MD13G1233600;MD17G1087700;MD04G1218500;MD16G1000500;MD08G1088100;MD15G1131700;MD11G1305700;MD15G1204200;MD15G1330100;MD05G1323300;MD06G1223000;MD16G1201400;MD14G1232100;MD11G1201000;MD15G1104100;MD17G1283400;MD02G1069100;MD08G1124…	MD06G1012200;MD11G1161800;MD12G1028800;MD13G1201500;MD07G1159600;MD09G1292700;MD11G1215200;MD05G1282600;MD02G1075800;MD17G1272100;MD04G1187700;MD03G1184200;MD15G1014100;MD13G1233600;MD17G1087700;MD04G1218500;MD16G1000500;MD08G1088100;MD15G1131700;MD11G1305700;MD15G1204200;MD15G1330100;MD05G1323300;MD06G1223000;MD16G1201400;MD14G1232100;MD11G1201000;MD15G1104100;MD17G1283400;MD02G1069100;MD08G1124…
9	GO:0006749	BP	glutathione metabolic process	9/2667	36/34412	0.00136853	0.0478697	MD06G1012200;MD17G1272100;MD12G1028800;MD08G1124700;MD06G1223000;MD14G1232100;MD15G1104100;MD02G1069100;MD04G1139600	MD06G1012200;MD17G1272100;MD12G1028800;MD08G1124700;MD06G1223000;MD14G1232100;MD15G1104100;MD02G1069100;MD04G1139600
254	GO:0050794	BP	regulation of cellular process	254/2667	2719/34412	0.00167646	0.0568035	MD11G1215200;MD15G1190600;MD13G1078000;MD15G1136600;MD13G1021100;MD12G1016500;MD15G1034500;MD07G1173900;MD05G1020100;MD03G1148500;MD07G1266200;MD17G1050900;MD05G1248300;MD04G1100400;MD04G1225100;MD03G1218700;MD15G1031900;MD12G1063900;MD11G1244900;MD09G1282200;MD10G1064300;MD14G1182700;MD05G1022800;MD12G1036800;MD05G1309500;MD16G1159900;MD06G1030500;MD14G1075900;MD01G1198100;MD16G1094600;MD02G1099…	MD11G1215200;MD15G1190600;MD13G1078000;MD15G1136600;MD13G1021100;MD12G1016500;MD15G1034500;MD07G1173900;MD05G1020100;MD03G1148500;MD07G1266200;MD17G1050900;MD05G1248300;MD04G1100400;MD04G1225100;MD03G1218700;MD15G1031900;MD12G1063900;MD11G1244900;MD09G1282200;MD10G1064300;MD14G1182700;MD05G1022800;MD12G1036800;MD05G1309500;MD16G1159900;MD06G1030500;MD14G1075900;MD01G1198100;MD16G1094600;MD02G1099…
3	GO:0033383	BP	geranyl diphosphate metabolic process	3/2667	4/34412	0.00175214	0.0568035	MD10G1340100;MD05G1362500;MD03G1034900	MD10G1340100;MD05G1362500;MD03G1034900
3	GO:0033384	BP	geranyl diphosphate biosynthetic process	3/2667	4/34412	0.00175214	0.0568035	MD10G1340100;MD05G1362500;MD03G1034900	MD10G1340100;MD05G1362500;MD03G1034900
3	GO:0045337	BP	farnesyl diphosphate biosynthetic process	3/2667	4/34412	0.00175214	0.0568035	MD10G1340100;MD05G1362500;MD03G1034900	MD10G1340100;MD05G1362500;MD03G1034900
3	GO:0045338	BP	farnesyl diphosphate metabolic process	3/2667	4/34412	0.00175214	0.0568035	MD10G1340100;MD05G1362500;MD03G1034900	MD10G1340100;MD05G1362500;MD03G1034900
89	GO:0007165	BP	signal transduction	89/2667	830/34412	0.00195036	0.0612511	MD15G1190600;MD07G1174000;MD10G1144600;MD05G1363800;MD15G1244600;MD04G1225100;MD16G1159900;MD09G1282200;MD05G1022800;MD02G1099000;MD09G1208000;MD14G1241000;MD16G1160100;MD11G1073400;MD08G1010300;MD16G1264500;MD05G1020100;MD05G1006800;MD10G1085500;MD06G1226800;MD16G1058700;MD08G1025900;MD02G1098100;MD12G1010100;MD16G1160000;MD06G1030500;MD15G1014400;MD01G1083400;MD09G1067200;MD13G1160800;MD02G1041…	MD15G1190600;MD07G1174000;MD10G1144600;MD05G1363800;MD15G1244600;MD04G1225100;MD16G1159900;MD09G1282200;MD05G1022800;MD02G1099000;MD09G1208000;MD14G1241000;MD16G1160100;MD11G1073400;MD08G1010300;MD16G1264500;MD05G1020100;MD05G1006800;MD10G1085500;MD06G1226800;MD16G1058700;MD08G1025900;MD02G1098100;MD12G1010100;MD16G1160000;MD06G1030500;MD15G1014400;MD01G1083400;MD09G1067200;MD13G1160800;MD02G1041…
4	GO:0010089	BP	xylem development	4/2667	8/34412	0.00195384	0.0612511	MD10G1165600;MD05G1177100;MD03G1209200;MD09G1107000	MD10G1165600;MD05G1177100;MD03G1209200;MD09G1107000
20	GO:0009734	BP	auxin-activated signaling pathway	20/2667	126/34412	0.00210722	0.0657492	MD15G1191800;MD09G1282200;MD09G1185600;MD00G1109900;MD13G1222200;MD09G1208000;MD17G1183500;MD07G1174000;MD13G1025300;MD02G1061900;MD02G1126300;MD06G1226800;MD09G1202300;MD06G1111100;MD16G1058700;MD15G1090600;MD05G1279200;MD15G1014400;MD04G1225100;MD01G1083400	MD15G1191800;MD09G1282200;MD09G1185600;MD00G1109900;MD13G1222200;MD09G1208000;MD17G1183500;MD07G1174000;MD13G1025300;MD02G1061900;MD02G1126300;MD06G1226800;MD09G1202300;MD06G1111100;MD16G1058700;MD15G1090600;MD05G1279200;MD15G1014400;MD04G1225100;MD01G1083400
12	GO:0018298	BP	protein-chromophore linkage	12/2667	61/34412	0.0022385	0.0691957	MD13G1119100;MD13G1153400;MD09G1150300;MD05G1289300;MD17G1123800;MD12G1165400;MD15G1411600;MD05G1000500;MD16G1119500;MD10G1265400;MD09G1122500;MD07G1220500	MD13G1119100;MD13G1153400;MD09G1150300;MD05G1289300;MD17G1123800;MD12G1165400;MD15G1411600;MD05G1000500;MD16G1119500;MD10G1265400;MD09G1122500;MD07G1220500
301	GO:0065007	BP	biological regulation	301/2667	3296/34412	0.00228158	0.0702009	MD11G1215200;MD15G1190600;MD17G1284200;MD13G1078000;MD15G1136600;MD15G1007200;MD13G1021100;MD12G1016500;MD15G1034500;MD07G1173900;MD05G1020100;MD03G1148500;MD07G1266200;MD17G1050900;MD05G1248300;MD04G1100400;MD04G1225100;MD03G1218700;MD15G1031900;MD12G1063900;MD11G1244900;MD09G1282200;MD10G1064300;MD14G1182700;MD05G1022800;MD12G1036800;MD05G1309500;MD15G1056800;MD16G1159900;MD06G1030500;MD14G1075…	MD11G1215200;MD15G1190600;MD17G1284200;MD13G1078000;MD15G1136600;MD15G1007200;MD13G1021100;MD12G1016500;MD15G1034500;MD07G1173900;MD05G1020100;MD03G1148500;MD07G1266200;MD17G1050900;MD05G1248300;MD04G1100400;MD04G1225100;MD03G1218700;MD15G1031900;MD12G1063900;MD11G1244900;MD09G1282200;MD10G1064300;MD14G1182700;MD05G1022800;MD12G1036800;MD05G1309500;MD15G1056800;MD16G1159900;MD06G1030500;MD14G1075…
11	GO:0009063	BP	cellular amino acid catabolic process	11/2667	54/34412	0.00252333	0.0759036	MD05G1055300;MD09G1080200;MD10G1062500;MD01G1106900;MD04G1096200;MD06G1205300;MD12G1116700;MD06G1235500;MD07G1215700;MD01G1148800;MD06G1205500	MD05G1055300;MD09G1080200;MD10G1062500;MD01G1106900;MD04G1096200;MD06G1205300;MD12G1116700;MD06G1235500;MD07G1215700;MD01G1148800;MD06G1205500
122	GO:0006355	BP	regulation of transcription, DNA-templated	122/2667	1206/34412	0.00252403	0.0759036	MD13G1078000;MD15G1136600;MD13G1021100;MD14G1167000;MD15G1034500;MD07G1173900;MD01G1050200;MD03G1148500;MD07G1266200;MD04G1100400;MD04G1225100;MD12G1063900;MD09G1282200;MD06G1205900;MD15G1052900;MD12G1205700;MD05G1018200;MD16G1022400;MD17G1279200;MD11G1123400;MD09G1208000;MD07G1174000;MD06G1135700;MD05G1034900;MD15G1062700;MD17G1050900;MD02G1068700;MD16G1097200;MD05G1309700;MD12G1034200;MD11G1137…	MD13G1078000;MD15G1136600;MD13G1021100;MD14G1167000;MD15G1034500;MD07G1173900;MD01G1050200;MD03G1148500;MD07G1266200;MD04G1100400;MD04G1225100;MD12G1063900;MD09G1282200;MD06G1205900;MD15G1052900;MD12G1205700;MD05G1018200;MD16G1022400;MD17G1279200;MD11G1123400;MD09G1208000;MD07G1174000;MD06G1135700;MD05G1034900;MD15G1062700;MD17G1050900;MD02G1068700;MD16G1097200;MD05G1309700;MD12G1034200;MD11G1137…
122	GO:1903506	BP	regulation of nucleic acid-templated transcription	122/2667	1206/34412	0.00252403	0.0759036	MD13G1078000;MD15G1136600;MD13G1021100;MD14G1167000;MD15G1034500;MD07G1173900;MD01G1050200;MD03G1148500;MD07G1266200;MD04G1100400;MD04G1225100;MD12G1063900;MD09G1282200;MD06G1205900;MD15G1052900;MD12G1205700;MD05G1018200;MD16G1022400;MD17G1279200;MD11G1123400;MD09G1208000;MD07G1174000;MD06G1135700;MD05G1034900;MD15G1062700;MD17G1050900;MD02G1068700;MD16G1097200;MD05G1309700;MD12G1034200;MD11G1137…	MD13G1078000;MD15G1136600;MD13G1021100;MD14G1167000;MD15G1034500;MD07G1173900;MD01G1050200;MD03G1148500;MD07G1266200;MD04G1100400;MD04G1225100;MD12G1063900;MD09G1282200;MD06G1205900;MD15G1052900;MD12G1205700;MD05G1018200;MD16G1022400;MD17G1279200;MD11G1123400;MD09G1208000;MD07G1174000;MD06G1135700;MD05G1034900;MD15G1062700;MD17G1050900;MD02G1068700;MD16G1097200;MD05G1309700;MD12G1034200;MD11G1137…
122	GO:2001141	BP	regulation of RNA biosynthetic process	122/2667	1206/34412	0.00252403	0.0759036	MD13G1078000;MD15G1136600;MD13G1021100;MD14G1167000;MD15G1034500;MD07G1173900;MD01G1050200;MD03G1148500;MD07G1266200;MD04G1100400;MD04G1225100;MD12G1063900;MD09G1282200;MD06G1205900;MD15G1052900;MD12G1205700;MD05G1018200;MD16G1022400;MD17G1279200;MD11G1123400;MD09G1208000;MD07G1174000;MD06G1135700;MD05G1034900;MD15G1062700;MD17G1050900;MD02G1068700;MD16G1097200;MD05G1309700;MD12G1034200;MD11G1137…	MD13G1078000;MD15G1136600;MD13G1021100;MD14G1167000;MD15G1034500;MD07G1173900;MD01G1050200;MD03G1148500;MD07G1266200;MD04G1100400;MD04G1225100;MD12G1063900;MD09G1282200;MD06G1205900;MD15G1052900;MD12G1205700;MD05G1018200;MD16G1022400;MD17G1279200;MD11G1123400;MD09G1208000;MD07G1174000;MD06G1135700;MD05G1034900;MD15G1062700;MD17G1050900;MD02G1068700;MD16G1097200;MD05G1309700;MD12G1034200;MD11G1137…
73	GO:0044255	BP	cellular lipid metabolic process	73/2667	668/34412	0.00334299	0.0970197	MD12G1231000;MD04G1069200;MD09G1146800;MD12G1237300;MD16G1111600;MD13G1174500;MD15G1411500;MD17G1050900;MD17G1237200;MD16G1035000;MD17G1167100;MD00G1052000;MD13G1203100;MD09G1064200;MD00G1142600;MD09G1167700;MD04G1245100;MD16G1191300;MD03G1148700;MD16G1043300;MD00G1017300;MD07G1157600;MD09G1281300;MD09G1168300;MD14G1230300;MD10G1194100;MD02G1317800;MD13G1233600;MD09G1180900;MD13G1112000;MD04G1204…	MD12G1231000;MD04G1069200;MD09G1146800;MD12G1237300;MD16G1111600;MD13G1174500;MD15G1411500;MD17G1050900;MD17G1237200;MD16G1035000;MD17G1167100;MD00G1052000;MD13G1203100;MD09G1064200;MD00G1142600;MD09G1167700;MD04G1245100;MD16G1191300;MD03G1148700;MD16G1043300;MD00G1017300;MD07G1157600;MD09G1281300;MD09G1168300;MD14G1230300;MD10G1194100;MD02G1317800;MD13G1233600;MD09G1180900;MD13G1112000;MD04G1204…
21	GO:0006720	BP	isoprenoid metabolic process	21/2667	139/34412	0.00348895	0.100816	MD04G1069200;MD12G1237300;MD06G1070000;MD10G1340100;MD16G1237000;MD10G1194100;MD09G1281300;MD06G1084800;MD17G1105700;MD15G1309900;MD04G1245100;MD16G1177200;MD17G1160500;MD10G1143400;MD05G1362500;MD09G1167700;MD16G1090700;MD09G1168300;MD03G1252200;MD03G1034900;MD03G1148700	MD04G1069200;MD12G1237300;MD06G1070000;MD10G1340100;MD16G1237000;MD10G1194100;MD09G1281300;MD06G1084800;MD17G1105700;MD15G1309900;MD04G1245100;MD16G1177200;MD17G1160500;MD10G1143400;MD05G1362500;MD09G1167700;MD16G1090700;MD09G1168300;MD03G1252200;MD03G1034900;MD03G1148700
18	GO:0015979	BP	photosynthesis	18/2667	114/34412	0.00399747	0.113052	MD16G1191400;MD10G1311700;MD10G1192100;MD00G1107700;MD10G1171800;MD16G1006800;MD10G1198300;MD07G1008600;MD06G1193900;MD05G1336200;MD17G1244400;MD17G1132900;MD03G1223800;MD14G1201000;MD04G1188500;MD15G1115400;MD03G1042800;MD16G1042700	MD16G1191400;MD10G1311700;MD10G1192100;MD00G1107700;MD10G1171800;MD16G1006800;MD10G1198300;MD07G1008600;MD06G1193900;MD05G1336200;MD17G1244400;MD17G1132900;MD03G1223800;MD14G1201000;MD04G1188500;MD15G1115400;MD03G1042800;MD16G1042700
3	GO:0016477	BP	cell migration	3/2667	5/34412	0.00412704	0.114844	MD02G1126300;MD08G1010300;MD01G1025400	MD02G1126300;MD08G1010300;MD01G1025400
8	GO:0016126	BP	sterol biosynthetic process	8/2667	35/34412	0.00455627	0.124555	MD04G1069200;MD05G1112000;MD09G1146800;MD02G1190300;MD00G1080800;MD09G1281300;MD06G1070000;MD05G1112200	MD04G1069200;MD05G1112000;MD09G1146800;MD02G1190300;MD00G1080800;MD09G1281300;MD06G1070000;MD05G1112200
123	GO:0051252	BP	regulation of RNA metabolic process	123/2667	1237/34412	0.00478037	0.128676	MD13G1078000;MD15G1136600;MD13G1021100;MD14G1167000;MD15G1034500;MD07G1173900;MD01G1050200;MD03G1148500;MD07G1266200;MD04G1100400;MD04G1225100;MD12G1063900;MD09G1282200;MD06G1205900;MD15G1052900;MD12G1205700;MD05G1018200;MD16G1022400;MD17G1279200;MD11G1123400;MD09G1208000;MD07G1174000;MD06G1135700;MD05G1034900;MD15G1062700;MD17G1050900;MD02G1068700;MD16G1097200;MD05G1309700;MD12G1034200;MD11G1137…	MD13G1078000;MD15G1136600;MD13G1021100;MD14G1167000;MD15G1034500;MD07G1173900;MD01G1050200;MD03G1148500;MD07G1266200;MD04G1100400;MD04G1225100;MD12G1063900;MD09G1282200;MD06G1205900;MD15G1052900;MD12G1205700;MD05G1018200;MD16G1022400;MD17G1279200;MD11G1123400;MD09G1208000;MD07G1174000;MD06G1135700;MD05G1034900;MD15G1062700;MD17G1050900;MD02G1068700;MD16G1097200;MD05G1309700;MD12G1034200;MD11G1137…
279	GO:0050789	BP	regulation of biological process	279/2667	3077/34412	0.00522202	0.135569	MD11G1215200;MD15G1190600;MD13G1078000;MD15G1136600;MD15G1007200;MD13G1021100;MD12G1016500;MD15G1034500;MD07G1173900;MD05G1020100;MD03G1148500;MD07G1266200;MD17G1050900;MD05G1248300;MD04G1100400;MD04G1225100;MD03G1218700;MD15G1031900;MD12G1063900;MD11G1244900;MD09G1282200;MD10G1064300;MD14G1182700;MD05G1022800;MD12G1036800;MD05G1309500;MD16G1159900;MD06G1030500;MD14G1075900;MD01G1198100;MD16G1094…	MD11G1215200;MD15G1190600;MD13G1078000;MD15G1136600;MD15G1007200;MD13G1021100;MD12G1016500;MD15G1034500;MD07G1173900;MD05G1020100;MD03G1148500;MD07G1266200;MD17G1050900;MD05G1248300;MD04G1100400;MD04G1225100;MD03G1218700;MD15G1031900;MD12G1063900;MD11G1244900;MD09G1282200;MD10G1064300;MD14G1182700;MD05G1022800;MD12G1036800;MD05G1309500;MD16G1159900;MD06G1030500;MD14G1075900;MD01G1198100;MD16G1094…
5	GO:0042537	BP	benzene-containing compound metabolic process	5/2667	16/34412	0.00589248	0.145112	MD04G1096200;MD07G1215700;MD12G1116700;MD01G1106900;MD01G1148800	MD04G1096200;MD07G1215700;MD12G1116700;MD01G1106900;MD01G1148800
2	GO:0060969	BP	negative regulation of gene silencing	2/2667	2/34412	0.00600449	0.145112	MD16G1022400;MD13G1021100	MD16G1022400;MD13G1021100
2	GO:0031936	BP	negative regulation of chromatin silencing	2/2667	2/34412	0.00600449	0.145112	MD16G1022400;MD13G1021100	MD16G1022400;MD13G1021100
2	GO:0031935	BP	regulation of chromatin silencing	2/2667	2/34412	0.00600449	0.145112	MD16G1022400;MD13G1021100	MD16G1022400;MD13G1021100
2	GO:0006530	BP	asparagine catabolic process	2/2667	2/34412	0.00600449	0.145112	MD06G1205300;MD06G1205500	MD06G1205300;MD06G1205500
2	GO:0033345	BP	asparagine catabolic process via L-aspartate	2/2667	2/34412	0.00600449	0.145112	MD06G1205300;MD06G1205500	MD06G1205300;MD06G1205500
2	GO:0045815	BP	positive regulation of gene expression, epigenetic	2/2667	2/34412	0.00600449	0.145112	MD16G1022400;MD13G1021100	MD16G1022400;MD13G1021100
2	GO:0006659	BP	phosphatidylserine biosynthetic process	2/2667	2/34412	0.00600449	0.145112	MD16G1035000;MD13G1033100	MD16G1035000;MD13G1033100
2	GO:0006658	BP	phosphatidylserine metabolic process	2/2667	2/34412	0.00600449	0.145112	MD16G1035000;MD13G1033100	MD16G1035000;MD13G1033100
2	GO:0006527	BP	arginine catabolic process	2/2667	2/34412	0.00600449	0.145112	MD05G1055300;MD10G1062500	MD05G1055300;MD10G1062500
124	GO:0019219	BP	regulation of nucleobase-containing compound metabolic process	124/2667	1257/34412	0.00603941	0.145427	MD13G1078000;MD15G1136600;MD13G1021100;MD14G1167000;MD15G1034500;MD07G1173900;MD01G1050200;MD03G1148500;MD07G1266200;MD04G1100400;MD04G1225100;MD12G1063900;MD09G1282200;MD06G1205900;MD15G1052900;MD12G1205700;MD05G1018200;MD16G1022400;MD17G1279200;MD11G1123400;MD09G1208000;MD07G1174000;MD06G1135700;MD05G1034900;MD15G1062700;MD17G1050900;MD02G1068700;MD16G1097200;MD05G1309700;MD12G1034200;MD11G1137…	MD13G1078000;MD15G1136600;MD13G1021100;MD14G1167000;MD15G1034500;MD07G1173900;MD01G1050200;MD03G1148500;MD07G1266200;MD04G1100400;MD04G1225100;MD12G1063900;MD09G1282200;MD06G1205900;MD15G1052900;MD12G1205700;MD05G1018200;MD16G1022400;MD17G1279200;MD11G1123400;MD09G1208000;MD07G1174000;MD06G1135700;MD05G1034900;MD15G1062700;MD17G1050900;MD02G1068700;MD16G1097200;MD05G1309700;MD12G1034200;MD11G1137…
13	GO:0006694	BP	steroid biosynthetic process	13/2667	74/34412	0.00677909	0.158084	MD04G1069200;MD05G1112000;MD09G1146800;MD02G1190300;MD00G1080800;MD09G1281300;MD07G1020400;MD05G1112200;MD02G1303800;MD06G1036600;MD07G1021500;MD15G1263900;MD06G1070000	MD04G1069200;MD05G1112000;MD09G1146800;MD02G1190300;MD00G1080800;MD09G1281300;MD07G1020400;MD05G1112200;MD02G1303800;MD06G1036600;MD07G1021500;MD15G1263900;MD06G1070000
3	GO:0048870	BP	cell motility	3/2667	6/34412	0.00777874	0.173482	MD02G1126300;MD08G1010300;MD01G1025400	MD02G1126300;MD08G1010300;MD01G1025400
3	GO:0009800	BP	cinnamic acid biosynthetic process	3/2667	6/34412	0.00777874	0.173482	MD04G1096200;MD12G1116700;MD01G1106900	MD04G1096200;MD12G1116700;MD01G1106900
3	GO:0009803	BP	cinnamic acid metabolic process	3/2667	6/34412	0.00777874	0.173482	MD04G1096200;MD12G1116700;MD01G1106900	MD04G1096200;MD12G1116700;MD01G1106900
5	GO:0009074	BP	aromatic amino acid family catabolic process	5/2667	17/34412	0.0078218	0.173859	MD04G1096200;MD07G1215700;MD12G1116700;MD01G1106900;MD01G1148800	MD04G1096200;MD07G1215700;MD12G1116700;MD01G1106900;MD01G1148800
16	GO:0044036	BP	cell wall macromolecule metabolic process	16/2667	106/34412	0.00945036	0.203259	MD16G1267300;MD15G1303500;MD02G1192600;MD10G1105900;MD02G1120200;MD04G1048000;MD04G1047700;MD04G1020100;MD15G1083700;MD09G1152600;MD09G1152700;MD16G1014000;MD16G1145200;MD16G1267200;MD13G1119900;MD13G1237300	MD16G1267300;MD15G1303500;MD02G1192600;MD10G1105900;MD02G1120200;MD04G1048000;MD04G1047700;MD04G1020100;MD15G1083700;MD09G1152600;MD09G1152700;MD16G1014000;MD16G1145200;MD16G1267200;MD13G1119900;MD13G1237300
9	GO:1901136	BP	carbohydrate derivative catabolic process	9/2667	48/34412	0.0105335	0.213431	MD17G1020700;MD02G1120200;MD04G1048000;MD15G1440400;MD05G1163300;MD14G1077200;MD12G1082400;MD04G1047700;MD15G1131700	MD17G1020700;MD02G1120200;MD04G1048000;MD15G1440400;MD05G1163300;MD14G1077200;MD12G1082400;MD04G1047700;MD15G1131700
13	GO:0016054	BP	organic acid catabolic process	13/2667	81/34412	0.0106422	0.214328	MD05G1055300;MD09G1080200;MD06G1205500;MD01G1106900;MD10G1194100;MD04G1096200;MD00G1215600;MD06G1205300;MD12G1116700;MD06G1235500;MD07G1215700;MD01G1148800;MD10G1062500	MD05G1055300;MD09G1080200;MD06G1205500;MD01G1106900;MD10G1194100;MD04G1096200;MD00G1215600;MD06G1205300;MD12G1116700;MD06G1235500;MD07G1215700;MD01G1148800;MD10G1062500
13	GO:0046395	BP	carboxylic acid catabolic process	13/2667	81/34412	0.0106422	0.214328	MD05G1055300;MD09G1080200;MD06G1205500;MD01G1106900;MD10G1194100;MD04G1096200;MD00G1215600;MD06G1205300;MD12G1116700;MD06G1235500;MD07G1215700;MD01G1148800;MD10G1062500	MD05G1055300;MD09G1080200;MD06G1205500;MD01G1106900;MD10G1194100;MD04G1096200;MD00G1215600;MD06G1205300;MD12G1116700;MD06G1235500;MD07G1215700;MD01G1148800;MD10G1062500
4	GO:0006782	BP	protoporphyrinogen IX biosynthetic process	4/2667	12/34412	0.0107433	0.215061	MD08G1207100;MD07G1231500;MD10G1058000;MD01G1163500	MD08G1207100;MD07G1231500;MD10G1058000;MD01G1163500
4	GO:0046501	BP	protoporphyrinogen IX metabolic process	4/2667	12/34412	0.0107433	0.215061	MD08G1207100;MD07G1231500;MD10G1058000;MD01G1163500	MD08G1207100;MD07G1231500;MD10G1058000;MD01G1163500
38	GO:0006952	BP	defense response	38/2667	326/34412	0.0120212	0.236491	MD13G1078000;MD15G1007200;MD13G1160700;MD17G1050900;MD03G1115500;MD13G1161200;MD16G1025600;MD16G1160700;MD11G1132500;MD06G1085500;MD02G1120200;MD12G1121200;MD13G1161100;MD11G1132700;MD16G1161100;MD07G1215700;MD13G1022700;MD16G1160000;MD02G1001300;MD16G1160100;MD16G1024700;MD16G1159900;MD13G1009400;MD16G1026000;MD15G1136300;MD16G1160800;MD13G1160500;MD04G1225400;MD08G1152200;MD16G1264500;MD01G1148…	MD13G1078000;MD15G1007200;MD13G1160700;MD17G1050900;MD03G1115500;MD13G1161200;MD16G1025600;MD16G1160700;MD11G1132500;MD06G1085500;MD02G1120200;MD12G1121200;MD13G1161100;MD11G1132700;MD16G1161100;MD07G1215700;MD13G1022700;MD16G1160000;MD02G1001300;MD16G1160100;MD16G1024700;MD16G1159900;MD13G1009400;MD16G1026000;MD15G1136300;MD16G1160800;MD13G1160500;MD04G1225400;MD08G1152200;MD16G1264500;MD01G1148…
167	GO:0044281	BP	small molecule metabolic process	167/2667	1794/34412	0.0125998	0.244363	MD15G1391200;MD17G1007300;MD11G1161800;MD16G1111600;MD16G1047500;MD14G1170300;MD17G1003000;MD17G1050900;MD13G1147700;MD15G1106400;MD13G1203100;MD06G1235500;MD15G1433500;MD16G1191300;MD12G1231000;MD03G1153200;MD11G1244900;MD08G1092300;MD03G1184200;MD09G1281300;MD09G1276300;MD13G1233600;MD16G1043300;MD04G1218500;MD02G1097500;MD15G1003500;MD15G1398600;MD17G1097700;MD15G1285500;MD17G1248500;MD07G1159…	MD15G1391200;MD17G1007300;MD11G1161800;MD16G1111600;MD16G1047500;MD14G1170300;MD17G1003000;MD17G1050900;MD13G1147700;MD15G1106400;MD13G1203100;MD06G1235500;MD15G1433500;MD16G1191300;MD12G1231000;MD03G1153200;MD11G1244900;MD08G1092300;MD03G1184200;MD09G1281300;MD09G1276300;MD13G1233600;MD16G1043300;MD04G1218500;MD02G1097500;MD15G1003500;MD15G1398600;MD17G1097700;MD15G1285500;MD17G1248500;MD07G1159…
3	GO:0008300	BP	isoprenoid catabolic process	3/2667	7/34412	0.0128322	0.244363	MD06G1084800;MD16G1090700;MD10G1194100	MD06G1084800;MD16G1090700;MD10G1194100
10	GO:0006779	BP	porphyrin-containing compound biosynthetic process	10/2667	58/34412	0.0129683	0.246249	MD00G1061800;MD07G1231500;MD14G1201000;MD00G1107700;MD01G1163500;MD06G1193900;MD08G1207100;MD15G1061700;MD10G1058000;MD03G1223800	MD00G1061800;MD07G1231500;MD14G1201000;MD00G1107700;MD01G1163500;MD06G1193900;MD08G1207100;MD15G1061700;MD10G1058000;MD03G1223800
13	GO:0010410	BP	hemicellulose metabolic process	13/2667	84/34412	0.0135072	0.251453	MD16G1267300;MD15G1303500;MD02G1192600;MD10G1105900;MD09G1152600;MD04G1020100;MD15G1083700;MD09G1152700;MD16G1014000;MD16G1145200;MD16G1267200;MD13G1119900;MD13G1237300	MD16G1267300;MD15G1303500;MD02G1192600;MD10G1105900;MD09G1152600;MD04G1020100;MD15G1083700;MD09G1152700;MD16G1014000;MD16G1145200;MD16G1267200;MD13G1119900;MD13G1237300
12	GO:0042546	BP	cell wall biogenesis	12/2667	74/34412	0.0136718	0.252333	MD16G1267300;MD15G1303500;MD02G1192600;MD09G1152600;MD04G1020100;MD15G1083700;MD10G1029800;MD16G1014000;MD16G1145200;MD16G1267200;MD13G1237300;MD09G1152700	MD16G1267300;MD15G1303500;MD02G1192600;MD09G1152600;MD04G1020100;MD15G1083700;MD10G1029800;MD16G1014000;MD16G1145200;MD16G1267200;MD13G1237300;MD09G1152700
127	GO:0031326	BP	regulation of cellular biosynthetic process	127/2667	1326/34412	0.0137063	0.252333	MD13G1078000;MD15G1136600;MD13G1021100;MD14G1167000;MD15G1034500;MD07G1173900;MD01G1050200;MD03G1148500;MD07G1266200;MD04G1100400;MD04G1225100;MD12G1063900;MD09G1282200;MD06G1205900;MD15G1052900;MD12G1205700;MD05G1018200;MD16G1022400;MD17G1279200;MD11G1123400;MD09G1208000;MD07G1174000;MD06G1135700;MD05G1034900;MD15G1062700;MD17G1050900;MD02G1068700;MD16G1097200;MD05G1309700;MD12G1034200;MD11G1137…	MD13G1078000;MD15G1136600;MD13G1021100;MD14G1167000;MD15G1034500;MD07G1173900;MD01G1050200;MD03G1148500;MD07G1266200;MD04G1100400;MD04G1225100;MD12G1063900;MD09G1282200;MD06G1205900;MD15G1052900;MD12G1205700;MD05G1018200;MD16G1022400;MD17G1279200;MD11G1123400;MD09G1208000;MD07G1174000;MD06G1135700;MD05G1034900;MD15G1062700;MD17G1050900;MD02G1068700;MD16G1097200;MD05G1309700;MD12G1034200;MD11G1137…
127	GO:0009889	BP	regulation of biosynthetic process	127/2667	1328/34412	0.0138143	0.25292	MD13G1078000;MD15G1136600;MD13G1021100;MD14G1167000;MD15G1034500;MD07G1173900;MD01G1050200;MD03G1148500;MD07G1266200;MD04G1100400;MD04G1225100;MD12G1063900;MD09G1282200;MD06G1205900;MD15G1052900;MD12G1205700;MD05G1018200;MD16G1022400;MD17G1279200;MD11G1123400;MD09G1208000;MD07G1174000;MD06G1135700;MD05G1034900;MD15G1062700;MD17G1050900;MD02G1068700;MD16G1097200;MD05G1309700;MD12G1034200;MD11G1137…	MD13G1078000;MD15G1136600;MD13G1021100;MD14G1167000;MD15G1034500;MD07G1173900;MD01G1050200;MD03G1148500;MD07G1266200;MD04G1100400;MD04G1225100;MD12G1063900;MD09G1282200;MD06G1205900;MD15G1052900;MD12G1205700;MD05G1018200;MD16G1022400;MD17G1279200;MD11G1123400;MD09G1208000;MD07G1174000;MD06G1135700;MD05G1034900;MD15G1062700;MD17G1050900;MD02G1068700;MD16G1097200;MD05G1309700;MD12G1034200;MD11G1137…
4	GO:0007050	BP	cell cycle arrest	4/2667	13/34412	0.0145793	0.262586	MD00G1044500;MD05G1077300;MD04G1005800;MD02G1170300	MD00G1044500;MD05G1077300;MD04G1005800;MD02G1170300
124	GO:2000112	BP	regulation of cellular macromolecule biosynthetic process	124/2667	1296/34412	0.0147678	0.265063	MD13G1078000;MD15G1136600;MD13G1021100;MD14G1167000;MD15G1034500;MD07G1173900;MD01G1050200;MD03G1148500;MD07G1266200;MD04G1100400;MD04G1225100;MD12G1063900;MD09G1282200;MD06G1205900;MD15G1052900;MD12G1205700;MD05G1018200;MD16G1022400;MD17G1279200;MD11G1123400;MD09G1208000;MD07G1174000;MD06G1135700;MD05G1034900;MD15G1062700;MD17G1050900;MD02G1068700;MD16G1097200;MD05G1309700;MD12G1034200;MD11G1137…	MD13G1078000;MD15G1136600;MD13G1021100;MD14G1167000;MD15G1034500;MD07G1173900;MD01G1050200;MD03G1148500;MD07G1266200;MD04G1100400;MD04G1225100;MD12G1063900;MD09G1282200;MD06G1205900;MD15G1052900;MD12G1205700;MD05G1018200;MD16G1022400;MD17G1279200;MD11G1123400;MD09G1208000;MD07G1174000;MD06G1135700;MD05G1034900;MD15G1062700;MD17G1050900;MD02G1068700;MD16G1097200;MD05G1309700;MD12G1034200;MD11G1137…
124	GO:0010556	BP	regulation of macromolecule biosynthetic process	124/2667	1297/34412	0.0148365	0.265063	MD13G1078000;MD15G1136600;MD13G1021100;MD14G1167000;MD15G1034500;MD07G1173900;MD01G1050200;MD03G1148500;MD07G1266200;MD04G1100400;MD04G1225100;MD12G1063900;MD09G1282200;MD06G1205900;MD15G1052900;MD12G1205700;MD05G1018200;MD16G1022400;MD17G1279200;MD11G1123400;MD09G1208000;MD07G1174000;MD06G1135700;MD05G1034900;MD15G1062700;MD17G1050900;MD02G1068700;MD16G1097200;MD05G1309700;MD12G1034200;MD11G1137…	MD13G1078000;MD15G1136600;MD13G1021100;MD14G1167000;MD15G1034500;MD07G1173900;MD01G1050200;MD03G1148500;MD07G1266200;MD04G1100400;MD04G1225100;MD12G1063900;MD09G1282200;MD06G1205900;MD15G1052900;MD12G1205700;MD05G1018200;MD16G1022400;MD17G1279200;MD11G1123400;MD09G1208000;MD07G1174000;MD06G1135700;MD05G1034900;MD15G1062700;MD17G1050900;MD02G1068700;MD16G1097200;MD05G1309700;MD12G1034200;MD11G1137…
6	GO:0006662	BP	glycerol ether metabolic process	6/2667	27/34412	0.015474	0.273511	MD11G1244900;MD13G1080800;MD15G1251000;MD05G1027800;MD16G1080300;MD13G1238500	MD11G1244900;MD13G1080800;MD15G1251000;MD05G1027800;MD16G1080300;MD13G1238500
6	GO:0018904	BP	ether metabolic process	6/2667	27/34412	0.015474	0.273511	MD11G1244900;MD13G1080800;MD15G1251000;MD05G1027800;MD16G1080300;MD13G1238500	MD11G1244900;MD13G1080800;MD15G1251000;MD05G1027800;MD16G1080300;MD13G1238500
14	GO:0006721	BP	terpenoid metabolic process	14/2667	93/34412	0.0170627	0.297995	MD03G1148700;MD17G1105700;MD10G1340100;MD16G1237000;MD10G1194100;MD09G1281300;MD12G1237300;MD05G1362500;MD16G1177200;MD17G1160500;MD15G1309900;MD09G1167700;MD09G1168300;MD03G1034900	MD03G1148700;MD17G1105700;MD10G1340100;MD16G1237000;MD10G1194100;MD09G1281300;MD12G1237300;MD05G1362500;MD16G1177200;MD17G1160500;MD15G1309900;MD09G1167700;MD09G1168300;MD03G1034900
2	GO:1900376	BP	regulation of secondary metabolite biosynthetic process	2/2667	3/34412	0.0170834	0.297995	MD05G1178100;MD15G1136300	MD05G1178100;MD15G1136300
16	GO:0046148	BP	pigment biosynthetic process	16/2667	111/34412	0.0184639	0.316676	MD03G1148700;MD12G1237300;MD10G1299400;MD14G1201000;MD15G1126400;MD09G1281300;MD03G1223800;MD06G1193900;MD01G1229100;MD00G1061800;MD10G1298700;MD04G1085600;MD00G1107700;MD05G1320100;MD15G1061700;MD10G1299300	MD03G1148700;MD12G1237300;MD10G1299400;MD14G1201000;MD15G1126400;MD09G1281300;MD03G1223800;MD06G1193900;MD01G1229100;MD00G1061800;MD10G1298700;MD04G1085600;MD00G1107700;MD05G1320100;MD15G1061700;MD10G1299300
8	GO:0009629	BP	response to gravity	8/2667	44/34412	0.0184879	0.316676	MD03G1276500;MD00G1109900;MD16G1012300;MD15G1246500;MD13G1015000;MD14G1175000;MD11G1265400;MD14G1241600	MD03G1276500;MD00G1109900;MD16G1012300;MD15G1246500;MD13G1015000;MD14G1175000;MD11G1265400;MD14G1241600
8	GO:0009630	BP	gravitropism	8/2667	44/34412	0.0184879	0.316676	MD03G1276500;MD00G1109900;MD16G1012300;MD15G1246500;MD13G1015000;MD14G1175000;MD11G1265400;MD14G1241600	MD03G1276500;MD00G1109900;MD16G1012300;MD15G1246500;MD13G1015000;MD14G1175000;MD11G1265400;MD14G1241600
11	GO:0033014	BP	tetrapyrrole biosynthetic process	11/2667	68/34412	0.0191002	0.320052	MD00G1061800;MD07G1231500;MD14G1201000;MD00G1107700;MD01G1163500;MD06G1193900;MD08G1207100;MD15G1061700;MD14G1151700;MD10G1058000;MD03G1223800	MD00G1061800;MD07G1231500;MD14G1201000;MD00G1107700;MD01G1163500;MD06G1193900;MD08G1207100;MD15G1061700;MD14G1151700;MD10G1058000;MD03G1223800
4	GO:0043171	BP	peptide catabolic process	4/2667	14/34412	0.0191801	0.320052	MD08G1124700;MD12G1028800;MD02G1069100;MD15G1104100	MD08G1124700;MD12G1028800;MD02G1069100;MD15G1104100
4	GO:0006751	BP	glutathione catabolic process	4/2667	14/34412	0.0191801	0.320052	MD08G1124700;MD12G1028800;MD02G1069100;MD15G1104100	MD08G1124700;MD12G1028800;MD02G1069100;MD15G1104100
4	GO:0055081	BP	anion homeostasis	4/2667	14/34412	0.0191801	0.320052	MD05G1312700;MD13G1043200;MD02G1010500;MD13G1043100	MD05G1312700;MD13G1043200;MD02G1010500;MD13G1043100
3	GO:2001293	BP	malonyl-CoA metabolic process	3/2667	8/34412	0.0193592	0.320052	MD16G1238600;MD13G1233600;MD15G1330100	MD16G1238600;MD13G1233600;MD15G1330100
3	GO:2001295	BP	malonyl-CoA biosynthetic process	3/2667	8/34412	0.0193592	0.320052	MD16G1238600;MD13G1233600;MD15G1330100	MD16G1238600;MD13G1233600;MD15G1330100
3	GO:0016119	BP	carotene metabolic process	3/2667	8/34412	0.0193592	0.320052	MD12G1237300;MD16G1090700;MD06G1084800	MD12G1237300;MD16G1090700;MD06G1084800
5	GO:0044273	BP	sulfur compound catabolic process	5/2667	21/34412	0.0198586	0.327494	MD08G1124700;MD12G1028800;MD02G1069100;MD15G1131700;MD15G1104100	MD08G1124700;MD12G1028800;MD02G1069100;MD15G1131700;MD15G1104100
13	GO:0008202	BP	steroid metabolic process	13/2667	85/34412	0.0221145	0.355847	MD04G1069200;MD05G1112000;MD09G1146800;MD02G1190300;MD00G1080800;MD09G1281300;MD07G1020400;MD05G1112200;MD02G1303800;MD06G1036600;MD07G1021500;MD15G1263900;MD06G1070000	MD04G1069200;MD05G1112000;MD09G1146800;MD02G1190300;MD00G1080800;MD09G1281300;MD07G1020400;MD05G1112200;MD02G1303800;MD06G1036600;MD07G1021500;MD15G1263900;MD06G1070000
14	GO:0009308	BP	amine metabolic process	14/2667	99/34412	0.0235365	0.376019	MD15G1021500;MD05G1055300;MD10G1062500;MD16G1191900;MD17G1070300;MD07G1291100;MD15G1056800;MD14G1172500;MD08G1071200;MD17G1071900;MD07G1215700;MD08G1023900;MD12G1205900;MD01G1148800	MD15G1021500;MD05G1055300;MD10G1062500;MD16G1191900;MD17G1070300;MD07G1291100;MD15G1056800;MD14G1172500;MD08G1071200;MD17G1071900;MD07G1215700;MD08G1023900;MD12G1205900;MD01G1148800
5	GO:0035384	BP	thioester biosynthetic process	5/2667	22/34412	0.0240996	0.380441	MD16G1238600;MD07G1159600;MD05G1282600;MD13G1233600;MD15G1330100	MD16G1238600;MD07G1159600;MD05G1282600;MD13G1233600;MD15G1330100
5	GO:0071616	BP	acyl-CoA biosynthetic process	5/2667	22/34412	0.0240996	0.380441	MD16G1238600;MD07G1159600;MD05G1282600;MD13G1233600;MD15G1330100	MD16G1238600;MD07G1159600;MD05G1282600;MD13G1233600;MD15G1330100
5	GO:0015995	BP	chlorophyll biosynthetic process	5/2667	22/34412	0.0240996	0.380441	MD06G1193900;MD14G1201000;MD00G1107700;MD00G1061800;MD03G1223800	MD06G1193900;MD14G1201000;MD00G1107700;MD00G1061800;MD03G1223800
5	GO:0009739	BP	response to gibberellin	5/2667	22/34412	0.0240996	0.380441	MD17G1105700;MD02G1295800;MD15G1021700;MD14G1222200;MD17G1050900	MD17G1105700;MD02G1295800;MD15G1021700;MD14G1222200;MD17G1050900
4	GO:0042219	BP	cellular modified amino acid catabolic process	4/2667	15/34412	0.0245823	0.386226	MD08G1124700;MD12G1028800;MD02G1069100;MD15G1104100	MD08G1124700;MD12G1028800;MD02G1069100;MD15G1104100
4	GO:0046500	BP	S-adenosylmethionine metabolic process	4/2667	15/34412	0.0245823	0.386226	MD17G1283400;MD04G1187700;MD09G1292700;MD08G1088100	MD17G1283400;MD04G1187700;MD09G1292700;MD08G1088100
15	GO:0009064	BP	glutamine family amino acid metabolic process	15/2667	105/34412	0.0254496	0.395904	MD08G1035300;MD17G1248500;MD05G1055300;MD09G1080200;MD06G1205500;MD07G1290500;MD09G1276300;MD13G1016400;MD10G1062500;MD06G1205300;MD03G1066000;MD06G1235500;MD10G1218500;MD08G1134500;MD16G1013900	MD08G1035300;MD17G1248500;MD05G1055300;MD09G1080200;MD06G1205500;MD07G1290500;MD09G1276300;MD13G1016400;MD10G1062500;MD06G1205300;MD03G1066000;MD06G1235500;MD10G1218500;MD08G1134500;MD16G1013900
13	GO:0010383	BP	cell wall polysaccharide metabolic process	13/2667	90/34412	0.0271653	0.405391	MD16G1267300;MD15G1303500;MD02G1192600;MD10G1105900;MD09G1152600;MD04G1020100;MD15G1083700;MD09G1152700;MD16G1014000;MD16G1145200;MD16G1267200;MD13G1119900;MD13G1237300	MD16G1267300;MD15G1303500;MD02G1192600;MD10G1105900;MD09G1152600;MD04G1020100;MD15G1083700;MD09G1152700;MD16G1014000;MD16G1145200;MD16G1267200;MD13G1119900;MD13G1237300
3	GO:0009693	BP	ethylene biosynthetic process	3/2667	9/34412	0.027388	0.405391	MD17G1106300;MD10G1328100;MD09G1114800	MD17G1106300;MD10G1328100;MD09G1114800
3	GO:0009692	BP	ethylene metabolic process	3/2667	9/34412	0.027388	0.405391	MD17G1106300;MD10G1328100;MD09G1114800	MD17G1106300;MD10G1328100;MD09G1114800
3	GO:0006559	BP	L-phenylalanine catabolic process	3/2667	9/34412	0.027388	0.405391	MD04G1096200;MD12G1116700;MD01G1106900	MD04G1096200;MD12G1116700;MD01G1106900
3	GO:0040011	BP	locomotion	3/2667	9/34412	0.027388	0.405391	MD02G1126300;MD08G1010300;MD01G1025400	MD02G1126300;MD08G1010300;MD01G1025400
3	GO:0046168	BP	glycerol-3-phosphate catabolic process	3/2667	9/34412	0.027388	0.405391	MD14G1077200;MD12G1082400;MD17G1020700	MD14G1077200;MD12G1082400;MD17G1020700
3	GO:1902222	BP	erythrose 4-phosphate/phosphoenolpyruvate family amino acid catabolic process	3/2667	9/34412	0.027388	0.405391	MD04G1096200;MD12G1116700;MD01G1106900	MD04G1096200;MD12G1116700;MD01G1106900
3	GO:0043449	BP	cellular alkene metabolic process	3/2667	9/34412	0.027388	0.405391	MD17G1106300;MD10G1328100;MD09G1114800	MD17G1106300;MD10G1328100;MD09G1114800
3	GO:1900673	BP	olefin metabolic process	3/2667	9/34412	0.027388	0.405391	MD17G1106300;MD10G1328100;MD09G1114800	MD17G1106300;MD10G1328100;MD09G1114800
3	GO:1900674	BP	olefin biosynthetic process	3/2667	9/34412	0.027388	0.405391	MD17G1106300;MD10G1328100;MD09G1114800	MD17G1106300;MD10G1328100;MD09G1114800
3	GO:0043450	BP	alkene biosynthetic process	3/2667	9/34412	0.027388	0.405391	MD17G1106300;MD10G1328100;MD09G1114800	MD17G1106300;MD10G1328100;MD09G1114800
17	GO:0008299	BP	isoprenoid biosynthetic process	17/2667	126/34412	0.0275704	0.406282	MD03G1148700;MD12G1237300;MD06G1070000;MD10G1340100;MD16G1237000;MD09G1281300;MD09G1167700;MD04G1069200;MD15G1309900;MD04G1245100;MD16G1177200;MD17G1160500;MD10G1143400;MD05G1362500;MD09G1168300;MD03G1252200;MD03G1034900	MD03G1148700;MD12G1237300;MD06G1070000;MD10G1340100;MD16G1237000;MD09G1281300;MD09G1167700;MD04G1069200;MD15G1309900;MD04G1245100;MD16G1177200;MD17G1160500;MD10G1143400;MD05G1362500;MD09G1168300;MD03G1252200;MD03G1034900
131	GO:0051171	BP	regulation of nitrogen compound metabolic process	131/2667	1405/34412	0.0283147	0.415407	MD13G1078000;MD15G1136600;MD13G1021100;MD14G1167000;MD15G1034500;MD07G1173900;MD01G1050200;MD03G1148500;MD07G1266200;MD04G1100400;MD04G1225100;MD12G1063900;MD09G1282200;MD06G1205900;MD15G1052900;MD12G1205700;MD05G1018200;MD16G1022400;MD17G1279200;MD11G1123400;MD09G1208000;MD07G1174000;MD06G1135700;MD05G1034900;MD15G1062700;MD17G1050900;MD02G1068700;MD16G1097200;MD05G1309700;MD12G1034200;MD09G1126…	MD13G1078000;MD15G1136600;MD13G1021100;MD14G1167000;MD15G1034500;MD07G1173900;MD01G1050200;MD03G1148500;MD07G1266200;MD04G1100400;MD04G1225100;MD12G1063900;MD09G1282200;MD06G1205900;MD15G1052900;MD12G1205700;MD05G1018200;MD16G1022400;MD17G1279200;MD11G1123400;MD09G1208000;MD07G1174000;MD06G1135700;MD05G1034900;MD15G1062700;MD17G1050900;MD02G1068700;MD16G1097200;MD05G1309700;MD12G1034200;MD09G1126…
8	GO:0016125	BP	sterol metabolic process	8/2667	48/34412	0.0299811	0.435054	MD04G1069200;MD05G1112000;MD09G1146800;MD02G1190300;MD00G1080800;MD09G1281300;MD06G1070000;MD05G1112200	MD04G1069200;MD05G1112000;MD09G1146800;MD02G1190300;MD00G1080800;MD09G1281300;MD06G1070000;MD05G1112200
4	GO:0043455	BP	regulation of secondary metabolic process	4/2667	16/34412	0.0308122	0.443242	MD03G1269000;MD16G1064200;MD05G1178100;MD15G1136300	MD03G1269000;MD16G1064200;MD05G1178100;MD15G1136300
2	GO:0009068	BP	aspartate family amino acid catabolic process	2/2667	4/34412	0.0324146	0.453362	MD06G1205300;MD06G1205500	MD06G1205300;MD06G1205500
2	GO:0010336	BP	gibberellic acid homeostasis	2/2667	4/34412	0.0324146	0.453362	MD13G1043200;MD13G1043100	MD13G1043200;MD13G1043100
2	GO:0042762	BP	regulation of sulfur metabolic process	2/2667	4/34412	0.0324146	0.453362	MD05G1178100;MD15G1136300	MD05G1178100;MD15G1136300
2	GO:0016584	BP	nucleosome positioning	2/2667	4/34412	0.0324146	0.453362	MD16G1022400;MD13G1021100	MD16G1022400;MD13G1021100
48	GO:0006811	BP	ion transport	48/2667	459/34412	0.034483	0.472289	MD01G1209100;MD17G1284200;MD01G1209200;MD16G1029900;MD14G1170300;MD17G1003000;MD06G1214800;MD12G1178200;MD00G1069800;MD15G1235300;MD07G1046300;MD06G1138200;MD04G1093300;MD11G1039300;MD11G1199600;MD07G1141400;MD03G1038600;MD09G1140500;MD17G1033800;MD05G1249700;MD14G1141600;MD10G1280500;MD13G1161800;MD02G1114400;MD06G1124600;MD01G1160400;MD11G1304000;MD06G1080800;MD10G1184700;MD13G1101400;MD14G1111…	MD01G1209100;MD17G1284200;MD01G1209200;MD16G1029900;MD14G1170300;MD17G1003000;MD06G1214800;MD12G1178200;MD00G1069800;MD15G1235300;MD07G1046300;MD06G1138200;MD04G1093300;MD11G1039300;MD11G1199600;MD07G1141400;MD03G1038600;MD09G1140500;MD17G1033800;MD05G1249700;MD14G1141600;MD10G1280500;MD13G1161800;MD02G1114400;MD06G1124600;MD01G1160400;MD11G1304000;MD06G1080800;MD10G1184700;MD13G1101400;MD14G1111…
27	GO:0045893	BP	positive regulation of transcription, DNA-templated	27/2667	232/34412	0.0350237	0.472819	MD08G1021300;MD08G1196900;MD13G1021100;MD09G1009100;MD17G1065500;MD13G1121500;MD10G1271000;MD06G1204400;MD05G1037100;MD15G1249700;MD08G1216500;MD17G1141300;MD16G1022400;MD17G1279200;MD03G1065400;MD16G1058500;MD00G1036300;MD05G1055800;MD15G1384500;MD07G1173900;MD05G1293700;MD09G1155200;MD15G1400400;MD10G1064300;MD04G1186200;MD16G1121800;MD14G1215700	MD08G1021300;MD08G1196900;MD13G1021100;MD09G1009100;MD17G1065500;MD13G1121500;MD10G1271000;MD06G1204400;MD05G1037100;MD15G1249700;MD08G1216500;MD17G1141300;MD16G1022400;MD17G1279200;MD03G1065400;MD16G1058500;MD00G1036300;MD05G1055800;MD15G1384500;MD07G1173900;MD05G1293700;MD09G1155200;MD15G1400400;MD10G1064300;MD04G1186200;MD16G1121800;MD14G1215700
27	GO:1902680	BP	positive regulation of RNA biosynthetic process	27/2667	232/34412	0.0350237	0.472819	MD08G1021300;MD08G1196900;MD13G1021100;MD09G1009100;MD17G1065500;MD13G1121500;MD10G1271000;MD06G1204400;MD05G1037100;MD15G1249700;MD08G1216500;MD17G1141300;MD16G1022400;MD17G1279200;MD03G1065400;MD16G1058500;MD00G1036300;MD05G1055800;MD15G1384500;MD07G1173900;MD05G1293700;MD09G1155200;MD15G1400400;MD10G1064300;MD04G1186200;MD16G1121800;MD14G1215700	MD08G1021300;MD08G1196900;MD13G1021100;MD09G1009100;MD17G1065500;MD13G1121500;MD10G1271000;MD06G1204400;MD05G1037100;MD15G1249700;MD08G1216500;MD17G1141300;MD16G1022400;MD17G1279200;MD03G1065400;MD16G1058500;MD00G1036300;MD05G1055800;MD15G1384500;MD07G1173900;MD05G1293700;MD09G1155200;MD15G1400400;MD10G1064300;MD04G1186200;MD16G1121800;MD14G1215700
27	GO:1903508	BP	positive regulation of nucleic acid-templated transcription	27/2667	232/34412	0.0350237	0.472819	MD08G1021300;MD08G1196900;MD13G1021100;MD09G1009100;MD17G1065500;MD13G1121500;MD10G1271000;MD06G1204400;MD05G1037100;MD15G1249700;MD08G1216500;MD17G1141300;MD16G1022400;MD17G1279200;MD03G1065400;MD16G1058500;MD00G1036300;MD05G1055800;MD15G1384500;MD07G1173900;MD05G1293700;MD09G1155200;MD15G1400400;MD10G1064300;MD04G1186200;MD16G1121800;MD14G1215700	MD08G1021300;MD08G1196900;MD13G1021100;MD09G1009100;MD17G1065500;MD13G1121500;MD10G1271000;MD06G1204400;MD05G1037100;MD15G1249700;MD08G1216500;MD17G1141300;MD16G1022400;MD17G1279200;MD03G1065400;MD16G1058500;MD00G1036300;MD05G1055800;MD15G1384500;MD07G1173900;MD05G1293700;MD09G1155200;MD15G1400400;MD10G1064300;MD04G1186200;MD16G1121800;MD14G1215700
27	GO:0051254	BP	positive regulation of RNA metabolic process	27/2667	233/34412	0.0356116	0.479098	MD08G1021300;MD08G1196900;MD13G1021100;MD09G1009100;MD17G1065500;MD13G1121500;MD10G1271000;MD06G1204400;MD05G1037100;MD15G1249700;MD08G1216500;MD17G1141300;MD16G1022400;MD17G1279200;MD03G1065400;MD16G1058500;MD00G1036300;MD05G1055800;MD15G1384500;MD07G1173900;MD05G1293700;MD09G1155200;MD15G1400400;MD10G1064300;MD04G1186200;MD16G1121800;MD14G1215700	MD08G1021300;MD08G1196900;MD13G1021100;MD09G1009100;MD17G1065500;MD13G1121500;MD10G1271000;MD06G1204400;MD05G1037100;MD15G1249700;MD08G1216500;MD17G1141300;MD16G1022400;MD17G1279200;MD03G1065400;MD16G1058500;MD00G1036300;MD05G1055800;MD15G1384500;MD07G1173900;MD05G1293700;MD09G1155200;MD15G1400400;MD10G1064300;MD04G1186200;MD16G1121800;MD14G1215700
3	GO:0008216	BP	spermidine metabolic process	3/2667	10/34412	0.0369114	0.488163	MD05G1055300;MD10G1062500;MD17G1070300	MD05G1055300;MD10G1062500;MD17G1070300
3	GO:0006556	BP	S-adenosylmethionine biosynthetic process	3/2667	10/34412	0.0369114	0.488163	MD17G1283400;MD04G1187700;MD09G1292700	MD17G1283400;MD04G1187700;MD09G1292700
3	GO:0008295	BP	spermidine biosynthetic process	3/2667	10/34412	0.0369114	0.488163	MD05G1055300;MD10G1062500;MD17G1070300	MD05G1055300;MD10G1062500;MD17G1070300
4	GO:0010027	BP	thylakoid membrane organization	4/2667	17/34412	0.0378861	0.495652	MD11G1014500;MD00G1137500;MD11G1037000;MD03G1131000	MD11G1014500;MD00G1137500;MD11G1037000;MD03G1131000
4	GO:0009668	BP	plastid membrane organization	4/2667	17/34412	0.0378861	0.495652	MD11G1014500;MD00G1137500;MD11G1037000;MD03G1131000	MD11G1014500;MD00G1137500;MD11G1037000;MD03G1131000
5	GO:0042398	BP	cellular modified amino acid biosynthetic process	5/2667	25/34412	0.0401356	0.520978	MD10G1157600;MD16G1035000;MD05G1169300;MD13G1033100;MD03G1235000	MD10G1157600;MD16G1035000;MD05G1169300;MD13G1033100;MD03G1235000
7	GO:0035383	BP	thioester metabolic process	7/2667	42/34412	0.0409883	0.527923	MD11G1161800;MD15G1330100;MD07G1159600;MD13G1233600;MD16G1238600;MD05G1282600;MD15G1131700	MD11G1161800;MD15G1330100;MD07G1159600;MD13G1233600;MD16G1238600;MD05G1282600;MD15G1131700
7	GO:0006637	BP	acyl-CoA metabolic process	7/2667	42/34412	0.0409883	0.527923	MD11G1161800;MD15G1330100;MD07G1159600;MD13G1233600;MD16G1238600;MD05G1282600;MD15G1131700	MD11G1161800;MD15G1330100;MD07G1159600;MD13G1233600;MD16G1238600;MD05G1282600;MD15G1131700
136	GO:0031323	BP	regulation of cellular metabolic process	136/2667	1487/34412	0.0420299	0.539609	MD13G1078000;MD15G1136600;MD13G1021100;MD14G1167000;MD15G1034500;MD07G1173900;MD01G1050200;MD03G1148500;MD07G1266200;MD04G1100400;MD04G1225100;MD12G1063900;MD09G1282200;MD06G1205900;MD15G1052900;MD12G1205700;MD05G1018200;MD16G1022400;MD17G1279200;MD11G1123400;MD09G1208000;MD07G1174000;MD06G1135700;MD05G1034900;MD15G1062700;MD17G1050900;MD02G1068700;MD10G1192100;MD16G1097200;MD05G1309700;MD12G1034…	MD13G1078000;MD15G1136600;MD13G1021100;MD14G1167000;MD15G1034500;MD07G1173900;MD01G1050200;MD03G1148500;MD07G1266200;MD04G1100400;MD04G1225100;MD12G1063900;MD09G1282200;MD06G1205900;MD15G1052900;MD12G1205700;MD05G1018200;MD16G1022400;MD17G1279200;MD11G1123400;MD09G1208000;MD07G1174000;MD06G1135700;MD05G1034900;MD15G1062700;MD17G1050900;MD02G1068700;MD10G1192100;MD16G1097200;MD05G1309700;MD12G1034…
52	GO:0009628	BP	response to abiotic stimulus	52/2667	508/34412	0.0441656	0.558031	MD17G1105700;MD07G1196500;MD02G1192600;MD10G1062500;MD15G1253900;MD11G1082100;MD02G1140100;MD17G1050900;MD15G1246500;MD02G1140000;MD15G1411600;MD02G1171800;MD02G1025500;MD15G1152700;MD15G1136000;MD00G1127700;MD03G1077700;MD05G1055300;MD03G1131000;MD14G1223600;MD02G1010500;MD02G1139700;MD05G1087200;MD13G1151300;MD04G1003600;MD02G1179100;MD06G1228800;MD16G1225200;MD17G1279200;MD09G1271100;MD01G1095…	MD17G1105700;MD07G1196500;MD02G1192600;MD10G1062500;MD15G1253900;MD11G1082100;MD02G1140100;MD17G1050900;MD15G1246500;MD02G1140000;MD15G1411600;MD02G1171800;MD02G1025500;MD15G1152700;MD15G1136000;MD00G1127700;MD03G1077700;MD05G1055300;MD03G1131000;MD14G1223600;MD02G1010500;MD02G1139700;MD05G1087200;MD13G1151300;MD04G1003600;MD02G1179100;MD06G1228800;MD16G1225200;MD17G1279200;MD09G1271100;MD01G1095…
12	GO:0016114	BP	terpenoid biosynthetic process	12/2667	88/34412	0.045639	0.5692	MD03G1148700;MD12G1237300;MD10G1340100;MD16G1237000;MD09G1281300;MD09G1167700;MD05G1362500;MD16G1177200;MD17G1160500;MD15G1309900;MD09G1168300;MD03G1034900	MD03G1148700;MD12G1237300;MD10G1340100;MD16G1237000;MD09G1281300;MD09G1167700;MD05G1362500;MD16G1177200;MD17G1160500;MD15G1309900;MD09G1168300;MD03G1034900
14	GO:0043648	BP	dicarboxylic acid metabolic process	14/2667	107/34412	0.0457605	0.5692	MD17G1007300;MD14G1201000;MD07G1290500;MD17G1054600;MD09G1276300;MD05G1112700;MD03G1235000;MD15G1040000;MD06G1235500;MD06G1193900;MD02G1000400;MD08G1057400;MD17G1097700;MD05G1042700	MD17G1007300;MD14G1201000;MD07G1290500;MD17G1054600;MD09G1276300;MD05G1112700;MD03G1235000;MD15G1040000;MD06G1235500;MD06G1193900;MD02G1000400;MD08G1057400;MD17G1097700;MD05G1042700
7	GO:0015698	BP	inorganic anion transport	7/2667	43/34412	0.0458091	0.5692	MD07G1046300;MD13G1101400;MD10G1184700;MD13G1213400;MD14G1170300;MD10G1275200;MD05G1312700	MD07G1046300;MD13G1101400;MD10G1184700;MD13G1213400;MD14G1170300;MD10G1275200;MD05G1312700
134	GO:0005975	BP	carbohydrate metabolic process	134/2667	1469/34412	0.0461053	0.570606	MD15G1391200;MD15G1246500;MD16G1145200;MD13G1147700;MD10G1029800;MD13G1030200;MD07G1143900;MD16G1175300;MD13G1119900;MD05G1006400;MD02G1144900;MD10G1156600;MD16G1014000;MD04G1001100;MD15G1398600;MD03G1144400;MD09G1193900;MD10G1002300;MD08G1101700;MD08G1028100;MD16G1240800;MD16G1150400;MD09G1152700;MD14G1002400;MD06G1120700;MD16G1267300;MD14G1077200;MD09G1155100;MD03G1005900;MD11G1133400;MD01G1213…	MD15G1391200;MD15G1246500;MD16G1145200;MD13G1147700;MD10G1029800;MD13G1030200;MD07G1143900;MD16G1175300;MD13G1119900;MD05G1006400;MD02G1144900;MD10G1156600;MD16G1014000;MD04G1001100;MD15G1398600;MD03G1144400;MD09G1193900;MD10G1002300;MD08G1101700;MD08G1028100;MD16G1240800;MD16G1150400;MD09G1152700;MD14G1002400;MD06G1120700;MD16G1267300;MD14G1077200;MD09G1155100;MD03G1005900;MD11G1133400;MD01G1213…
3	GO:0007205	BP	protein kinase C-activating G protein-coupled receptor signaling pathway	3/2667	11/34412	0.0478938	0.577681	MD16G1264500;MD06G1200300;MD11G1235100	MD16G1264500;MD06G1200300;MD11G1235100
3	GO:0000038	BP	very long-chain fatty acid metabolic process	3/2667	11/34412	0.0478938	0.577681	MD07G1197900;MD15G1386800;MD17G1050900	MD07G1197900;MD15G1386800;MD17G1050900
3	GO:0060627	BP	regulation of vesicle-mediated transport	3/2667	11/34412	0.0478938	0.577681	MD07G1075600;MD02G1126300;MD11G1264700	MD07G1075600;MD02G1126300;MD11G1264700
3	GO:0006801	BP	superoxide metabolic process	3/2667	11/34412	0.0478938	0.577681	MD04G1072900;MD00G1069800;MD12G1231600	MD04G1072900;MD00G1069800;MD12G1231600
3	GO:0009723	BP	response to ethylene	3/2667	11/34412	0.0478938	0.577681	MD17G1279200;MD14G1175000;MD17G1050900	MD17G1279200;MD14G1175000;MD17G1050900
3	GO:0008283	BP	cell population proliferation	3/2667	11/34412	0.0478938	0.577681	MD02G1189200;MD10G1110000;MD05G1105500	MD02G1189200;MD10G1110000;MD05G1105500
3	GO:0009753	BP	response to jasmonic acid	3/2667	11/34412	0.0478938	0.577681	MD15G1236600;MD14G1222200;MD17G1050900	MD15G1236600;MD14G1222200;MD17G1050900
3	GO:0042761	BP	very long-chain fatty acid biosynthetic process	3/2667	11/34412	0.0478938	0.577681	MD07G1197900;MD15G1386800;MD17G1050900	MD07G1197900;MD15G1386800;MD17G1050900
27	GO:0045935	BP	positive regulation of nucleobase-containing compound metabolic process	27/2667	237/34412	0.0495671	0.586507	MD08G1021300;MD08G1196900;MD13G1021100;MD09G1009100;MD17G1065500;MD13G1121500;MD10G1271000;MD06G1204400;MD05G1037100;MD15G1249700;MD08G1216500;MD17G1141300;MD16G1022400;MD17G1279200;MD03G1065400;MD16G1058500;MD00G1036300;MD05G1055800;MD15G1384500;MD07G1173900;MD05G1293700;MD09G1155200;MD15G1400400;MD10G1064300;MD04G1186200;MD16G1121800;MD14G1215700	MD08G1021300;MD08G1196900;MD13G1021100;MD09G1009100;MD17G1065500;MD13G1121500;MD10G1271000;MD06G1204400;MD05G1037100;MD15G1249700;MD08G1216500;MD17G1141300;MD16G1022400;MD17G1279200;MD03G1065400;MD16G1058500;MD00G1036300;MD05G1055800;MD15G1384500;MD07G1173900;MD05G1293700;MD09G1155200;MD15G1400400;MD10G1064300;MD04G1186200;MD16G1121800;MD14G1215700
330	GO:0005634	CC	nucleus	330/2667	3335/34412	9.14163e-06	0.000763329	MD12G1204400;MD09G1224500;MD10G1216700;MD12G1198600;MD15G1283200;MD15G1136600;MD01G1066000;MD15G1302900;MD07G1284200;MD15G1034500;MD07G1173900;MD04G1226400;MD03G1148500;MD06G1051800;MD07G1266200;MD15G1287300;MD06G1104100;MD17G1157800;MD17G1263500;MD04G1100400;MD04G1225100;MD01G1220400;MD09G1111700;MD13G1070900;MD08G1187500;MD00G1118600;MD09G1282200;MD12G1181000;MD10G1278800;MD15G1157500;MD13G1046…	MD12G1204400;MD09G1224500;MD10G1216700;MD12G1198600;MD15G1283200;MD15G1136600;MD01G1066000;MD15G1302900;MD07G1284200;MD15G1034500;MD07G1173900;MD04G1226400;MD03G1148500;MD06G1051800;MD07G1266200;MD15G1287300;MD06G1104100;MD17G1157800;MD17G1263500;MD04G1100400;MD04G1225100;MD01G1220400;MD09G1111700;MD13G1070900;MD08G1187500;MD00G1118600;MD09G1282200;MD12G1181000;MD10G1278800;MD15G1157500;MD13G1046…
12	GO:0009523	CC	photosystem II	12/2667	51/34412	0.000419561	0.0179897	MD13G1119100;MD10G1192100;MD09G1150300;MD05G1289300;MD17G1123800;MD12G1165400;MD15G1411600;MD05G1000500;MD16G1119500;MD10G1265400;MD09G1122500;MD07G1220500	MD13G1119100;MD10G1192100;MD09G1150300;MD05G1289300;MD17G1123800;MD12G1165400;MD15G1411600;MD05G1000500;MD16G1119500;MD10G1265400;MD09G1122500;MD07G1220500
12	GO:0009522	CC	photosystem I	12/2667	55/34412	0.000868425	0.0319033	MD13G1119100;MD09G1150300;MD03G1042800;MD05G1289300;MD17G1123800;MD12G1165400;MD15G1411600;MD05G1000500;MD16G1119500;MD10G1265400;MD09G1122500;MD07G1220500	MD13G1119100;MD09G1150300;MD03G1042800;MD05G1289300;MD17G1123800;MD12G1165400;MD15G1411600;MD05G1000500;MD16G1119500;MD10G1265400;MD09G1122500;MD07G1220500
13	GO:0009521	CC	photosystem	13/2667	78/34412	0.00853858	0.186669	MD13G1119100;MD10G1192100;MD09G1150300;MD03G1042800;MD05G1289300;MD17G1123800;MD12G1165400;MD15G1411600;MD05G1000500;MD16G1119500;MD10G1265400;MD09G1122500;MD07G1220500	MD13G1119100;MD10G1192100;MD09G1150300;MD03G1042800;MD05G1289300;MD17G1123800;MD12G1165400;MD15G1411600;MD05G1000500;MD16G1119500;MD10G1265400;MD09G1122500;MD07G1220500
3	GO:0000015	CC	phosphopyruvate hydratase complex	3/2667	9/34412	0.027388	0.405391	MD06G1208300;MD14G1218700;MD01G1185500	MD06G1208300;MD14G1218700;MD01G1185500
3	GO:0009317	CC	acetyl-CoA carboxylase complex	3/2667	9/34412	0.027388	0.405391	MD12G1159600;MD04G1146400;MD09G1064200	MD12G1159600;MD04G1146400;MD09G1064200
7	GO:0009654	CC	photosystem II oxygen evolving complex	7/2667	39/34412	0.0285478	0.417905	MD16G1006800;MD05G1336200;MD07G1008600;MD10G1311700;MD17G1132900;MD10G1198300;MD15G1115400	MD16G1006800;MD05G1336200;MD07G1008600;MD10G1311700;MD17G1132900;MD10G1198300;MD15G1115400
5	GO:0010287	CC	plastoglobule	5/2667	23/34412	0.0288818	0.421865	MD09G1281300;MD02G1016900;MD05G1289300;MD15G1411600;MD05G1000500	MD09G1281300;MD02G1016900;MD05G1289300;MD15G1411600;MD05G1000500
3	GO:0017053	CC	transcription repressor complex	3/2667	10/34412	0.0369114	0.488163	MD05G1178100;MD07G1002600;MD02G1318600	MD05G1178100;MD07G1002600;MD02G1318600
412	GO:0043231	CC	intracellular membrane-bounded organelle	412/2667	4848/34412	0.0369464	0.488163	MD09G1224500;MD15G1283200;MD01G1066000;MD15G1302900;MD07G1284200;MD07G1266200;MD10G1029800;MD06G1104100;MD17G1157800;MD11G1163800;MD09G1266300;MD04G1225100;MD13G1070900;MD09G1282200;MD10G1278800;MD13G1046100;MD05G1197600;MD07G1154700;MD12G1205700;MD17G1279200;MD09G1208000;MD14G1167000;MD17G1035000;MD13G1239100;MD02G1166700;MD05G1306900;MD16G1086400;MD13G1045700;MD04G1028500;MD15G1323400;MD15G1411…	MD09G1224500;MD15G1283200;MD01G1066000;MD15G1302900;MD07G1284200;MD07G1266200;MD10G1029800;MD06G1104100;MD17G1157800;MD11G1163800;MD09G1266300;MD04G1225100;MD13G1070900;MD09G1282200;MD10G1278800;MD13G1046100;MD05G1197600;MD07G1154700;MD12G1205700;MD17G1279200;MD09G1208000;MD14G1167000;MD17G1035000;MD13G1239100;MD02G1166700;MD05G1306900;MD16G1086400;MD13G1045700;MD04G1028500;MD15G1323400;MD15G1411…
14	GO:0004364	MF	glutathione transferase activity	14/2667	35/34412	1.02637e-06	0.000646255	MD06G1012200;MD17G1272100;MD05G1252400;MD10G1233400;MD10G1172300;MD06G1223000;MD10G1172200;MD17G1267600;MD14G1232100;MD04G1139600;MD16G1011600;MD05G1184600;MD06G1081000;MD10G1233200	MD06G1012200;MD17G1272100;MD05G1252400;MD10G1233400;MD10G1172300;MD06G1223000;MD10G1172200;MD17G1267600;MD14G1232100;MD04G1139600;MD16G1011600;MD05G1184600;MD06G1081000;MD10G1233200
113	GO:0043565	MF	sequence-specific DNA binding	113/2667	631/34412	2.56872e-06	0.000646255	MD12G1061900;MD15G1302900;MD17G1050900;MD07G1173900;MD13G1122100;MD07G1266200;MD15G1287300;MD06G1104100;MD09G1285400;MD00G1118600;MD12G1181000;MD15G1157500;MD04G1226400;MD05G1290300;MD12G1205700;MD17G1279200;MD17G1278100;MD10G1275800;MD00G1036300;MD13G1239100;MD15G1062700;MD01G1168600;MD02G1318700;MD07G1266500;MD01G1050200;MD02G1192800;MD09G1233700;MD03G1197600;MD16G1097200;MD07G1146900;MD09G1126…	MD12G1061900;MD15G1302900;MD17G1050900;MD07G1173900;MD13G1122100;MD07G1266200;MD15G1287300;MD06G1104100;MD09G1285400;MD00G1118600;MD12G1181000;MD15G1157500;MD04G1226400;MD05G1290300;MD12G1205700;MD17G1279200;MD17G1278100;MD10G1275800;MD00G1036300;MD13G1239100;MD15G1062700;MD01G1168600;MD02G1318700;MD07G1266500;MD01G1050200;MD02G1192800;MD09G1233700;MD03G1197600;MD16G1097200;MD07G1146900;MD09G1126…
92	GO:0016705	MF	oxidoreductase activity, acting on paired donors, with incorporation or reduction of molecular oxygen	92/2667	653/34412	2.67354e-06	0.000646255	MD16G1056700;MD07G1083200;MD13G1057000;MD10G1240600;MD15G1075400;MD13G1057800;MD02G1132200;MD17G1100800;MD14G1058300;MD00G1038400;MD05G1169600;MD10G1194100;MD14G1097800;MD13G1033900;MD08G1040000;MD06G1164000;MD03G1051000;MD14G1223200;MD09G1114000;MD12G1237300;MD05G1112000;MD02G1190300;MD10G1240500;MD06G1163600;MD14G1169600;MD13G1104100;MD03G1281500;MD08G1038600;MD00G1017300;MD13G1116400;MD05G1203…	MD16G1056700;MD07G1083200;MD13G1057000;MD10G1240600;MD15G1075400;MD13G1057800;MD02G1132200;MD17G1100800;MD14G1058300;MD00G1038400;MD05G1169600;MD10G1194100;MD14G1097800;MD13G1033900;MD08G1040000;MD06G1164000;MD03G1051000;MD14G1223200;MD09G1114000;MD12G1237300;MD05G1112000;MD02G1190300;MD10G1240500;MD06G1163600;MD14G1169600;MD13G1104100;MD03G1281500;MD08G1038600;MD00G1017300;MD13G1116400;MD05G1203…
83	GO:0004497	MF	monooxygenase activity	83/2667	536/34412	2.72795e-06	0.000646255	MD09G1071400;MD08G1032900;MD02G1190300;MD16G1056700;MD10G1240500;MD03G1224800;MD06G1164000;MD06G1163600;MD05G1112000;MD07G1083200;MD05G1112200;MD13G1104100;MD13G1057000;MD03G1281500;MD15G1436500;MD06G1213500;MD06G1201700;MD08G1051600;MD10G1240600;MD15G1075400;MD07G1068700;MD08G1038600;MD03G1051100;MD05G1169600;MD13G1116400;MD08G1051400;MD08G1039800;MD15G1290300;MD17G1100800;MD16G1285900;MD05G1262…	MD09G1071400;MD08G1032900;MD02G1190300;MD16G1056700;MD10G1240500;MD03G1224800;MD06G1164000;MD06G1163600;MD05G1112000;MD07G1083200;MD05G1112200;MD13G1104100;MD13G1057000;MD03G1281500;MD15G1436500;MD06G1213500;MD06G1201700;MD08G1051600;MD10G1240600;MD15G1075400;MD07G1068700;MD08G1038600;MD03G1051100;MD05G1169600;MD13G1116400;MD08G1051400;MD08G1039800;MD15G1290300;MD17G1100800;MD16G1285900;MD05G1262…
157	GO:0003700	MF	DNA-binding transcription factor activity	157/2667	887/34412	2.99453e-06	0.000646255	MD15G1283200;MD12G1061900;MD15G1302900;MD07G1284200;MD02G1096500;MD11G1252800;MD06G1051800;MD15G1287300;MD06G1104100;MD15G1213400;MD00G1118600;MD12G1181000;MD13G1046100;MD11G1133100;MD05G1290300;MD03G1049900;MD14G1181000;MD07G1248400;MD08G1123300;MD17G1278100;MD10G1275800;MD00G1036300;MD13G1239100;MD05G1306900;MD01G1168600;MD17G1050900;MD00G1004900;MD02G1318700;MD04G1226400;MD15G1102300;MD02G1192…	MD15G1283200;MD12G1061900;MD15G1302900;MD07G1284200;MD02G1096500;MD11G1252800;MD06G1051800;MD15G1287300;MD06G1104100;MD15G1213400;MD00G1118600;MD12G1181000;MD13G1046100;MD11G1133100;MD05G1290300;MD03G1049900;MD14G1181000;MD07G1248400;MD08G1123300;MD17G1278100;MD10G1275800;MD00G1036300;MD13G1239100;MD05G1306900;MD01G1168600;MD17G1050900;MD00G1004900;MD02G1318700;MD04G1226400;MD15G1102300;MD02G1192…
13	GO:0019840	MF	isoprenoid binding	13/2667	38/34412	3.01862e-06	0.000646255	MD08G1152200;MD16G1159900;MD16G1160000;MD13G1160800;MD13G1161100;MD13G1160700;MD16G1161100;MD13G1160600;MD13G1161200;MD16G1160800;MD16G1160700;MD16G1160100;MD13G1160500	MD08G1152200;MD16G1159900;MD16G1160000;MD13G1160800;MD13G1161100;MD13G1160700;MD16G1161100;MD13G1160600;MD13G1161200;MD16G1160800;MD16G1160700;MD16G1160100;MD13G1160500
13	GO:0010427	MF	abscisic acid binding	13/2667	38/34412	3.01862e-06	0.000646255	MD08G1152200;MD16G1159900;MD16G1160000;MD13G1160800;MD13G1161100;MD13G1160700;MD16G1161100;MD13G1160600;MD13G1161200;MD16G1160800;MD16G1160700;MD16G1160100;MD13G1160500	MD08G1152200;MD16G1159900;MD16G1160000;MD13G1160800;MD13G1161100;MD13G1160700;MD16G1161100;MD13G1160600;MD13G1161200;MD16G1160800;MD16G1160700;MD16G1160100;MD13G1160500
81	GO:0005506	MF	iron ion binding	81/2667	604/34412	3.32069e-06	0.000646255	MD01G1204400;MD09G1071400;MD08G1032900;MD14G1168600;MD06G1213500;MD07G1006100;MD10G1240500;MD03G1224800;MD03G1088100;MD06G1163600;MD11G1178400;MD07G1083200;MD15G1436500;MD13G1104100;MD13G1057000;MD03G1281500;MD04G1002500;MD15G1340700;MD06G1201700;MD10G1240600;MD15G1075400;MD07G1068700;MD08G1038600;MD03G1051100;MD12G1178200;MD16G1056700;MD07G1290500;MD13G1116400;MD06G1164000;MD08G1039800;MD15G1290…	MD01G1204400;MD09G1071400;MD08G1032900;MD14G1168600;MD06G1213500;MD07G1006100;MD10G1240500;MD03G1224800;MD03G1088100;MD06G1163600;MD11G1178400;MD07G1083200;MD15G1436500;MD13G1104100;MD13G1057000;MD03G1281500;MD04G1002500;MD15G1340700;MD06G1201700;MD10G1240600;MD15G1075400;MD07G1068700;MD08G1038600;MD03G1051100;MD12G1178200;MD16G1056700;MD07G1290500;MD13G1116400;MD06G1164000;MD08G1039800;MD15G1290…
98	GO:0046906	MF	tetrapyrrole binding	98/2667	732/34412	3.39986e-06	0.000646255	MD16G1056700;MD03G1059200;MD07G1083200;MD13G1057000;MD15G1411600;MD10G1240600;MD15G1075400;MD04G1170900;MD13G1246700;MD13G1057800;MD17G1100800;MD00G1038400;MD05G1203100;MD05G1169600;MD14G1097800;MD05G1289300;MD13G1033900;MD08G1040000;MD01G1027400;MD00G1190800;MD06G1164000;MD03G1051000;MD14G1223200;MD05G1000500;MD01G1204400;MD10G1240500;MD06G1163600;MD13G1104100;MD03G1281500;MD07G1301800;MD13G1116…	MD16G1056700;MD03G1059200;MD07G1083200;MD13G1057000;MD15G1411600;MD10G1240600;MD15G1075400;MD04G1170900;MD13G1246700;MD13G1057800;MD17G1100800;MD00G1038400;MD05G1203100;MD05G1169600;MD14G1097800;MD05G1289300;MD13G1033900;MD08G1040000;MD01G1027400;MD00G1190800;MD06G1164000;MD03G1051000;MD14G1223200;MD05G1000500;MD01G1204400;MD10G1240500;MD06G1163600;MD13G1104100;MD03G1281500;MD07G1301800;MD13G1116…
161	GO:0140110	MF	transcription regulator activity	161/2667	1002/34412	3.44429e-06	0.000646255	MD15G1283200;MD12G1061900;MD15G1302900;MD14G1167000;MD02G1096500;MD11G1252800;MD06G1051800;MD15G1287300;MD06G1104100;MD15G1213400;MD00G1118600;MD12G1181000;MD13G1046100;MD11G1133100;MD05G1290300;MD03G1049900;MD14G1181000;MD07G1248400;MD08G1123300;MD17G1278100;MD07G1284200;MD10G1275800;MD00G1036300;MD13G1239100;MD05G1306900;MD01G1168600;MD17G1050900;MD00G1004900;MD02G1318700;MD04G1226400;MD15G1102…	MD15G1283200;MD12G1061900;MD15G1302900;MD14G1167000;MD02G1096500;MD11G1252800;MD06G1051800;MD15G1287300;MD06G1104100;MD15G1213400;MD00G1118600;MD12G1181000;MD13G1046100;MD11G1133100;MD05G1290300;MD03G1049900;MD14G1181000;MD07G1248400;MD08G1123300;MD17G1278100;MD07G1284200;MD10G1275800;MD00G1036300;MD13G1239100;MD05G1306900;MD01G1168600;MD17G1050900;MD00G1004900;MD02G1318700;MD04G1226400;MD15G1102…
338	GO:0016491	MF	oxidoreductase activity	338/2667	3039/34412	5.22332e-06	0.000646255	MD11G1215200;MD01G1195300;MD16G1013800;MD03G1059200;MD16G1111600;MD02G1194100;MD07G1159600;MD13G1231500;MD11G1178400;MD07G1083200;MD10G1298700;MD06G1177200;MD13G1057000;MD15G1106400;MD15G1340700;MD15G1190700;MD01G1042500;MD02G1001900;MD16G1191300;MD15G1075400;MD04G1170900;MD13G1246700;MD04G1204500;MD11G1244900;MD08G1092300;MD00G1141700;MD02G1264400;MD01G1046700;MD12G1257000;MD17G1211200;MD13G1057…	MD11G1215200;MD01G1195300;MD16G1013800;MD03G1059200;MD16G1111600;MD02G1194100;MD07G1159600;MD13G1231500;MD11G1178400;MD07G1083200;MD10G1298700;MD06G1177200;MD13G1057000;MD15G1106400;MD15G1340700;MD15G1190700;MD01G1042500;MD02G1001900;MD16G1191300;MD15G1075400;MD04G1170900;MD13G1246700;MD04G1204500;MD11G1244900;MD08G1092300;MD00G1141700;MD02G1264400;MD01G1046700;MD12G1257000;MD17G1211200;MD13G1057…
13	GO:0042562	MF	hormone binding	13/2667	40/34412	5.7908e-06	0.000646255	MD08G1152200;MD16G1159900;MD16G1160000;MD13G1160800;MD13G1161100;MD13G1160700;MD16G1161100;MD13G1160600;MD13G1161200;MD16G1160800;MD16G1160700;MD16G1160100;MD13G1160500	MD08G1152200;MD16G1159900;MD16G1160000;MD13G1160800;MD13G1161100;MD13G1160700;MD16G1161100;MD13G1160600;MD13G1161200;MD16G1160800;MD16G1160700;MD16G1160100;MD13G1160500
13	GO:0043178	MF	alcohol binding	13/2667	40/34412	5.7908e-06	0.000646255	MD08G1152200;MD16G1159900;MD16G1160000;MD13G1160800;MD13G1161100;MD13G1160700;MD16G1161100;MD13G1160600;MD13G1161200;MD16G1160800;MD16G1160700;MD16G1160100;MD13G1160500	MD08G1152200;MD16G1159900;MD16G1160000;MD13G1160800;MD13G1161100;MD13G1160700;MD16G1161100;MD13G1160600;MD13G1161200;MD16G1160800;MD16G1160700;MD16G1160100;MD13G1160500
292	GO:0003677	MF	DNA binding	292/2667	2748/34412	6.52372e-06	0.000646255	MD10G1216700;MD12G1198600;MD15G1283200;MD15G1136600;MD01G1066000;MD15G1302900;MD07G1284200;MD15G1034500;MD07G1173900;MD04G1226400;MD03G1148500;MD06G1051800;MD07G1266200;MD15G1287300;MD06G1104100;MD17G1157800;MD15G1213400;MD04G1100400;MD13G1070900;MD00G1118600;MD09G1282200;MD12G1181000;MD10G1278800;MD15G1157500;MD13G1046100;MD13G1125000;MD13G1078000;MD05G1309700;MD02G1318700;MD08G1112900;MD05G1197…	MD10G1216700;MD12G1198600;MD15G1283200;MD15G1136600;MD01G1066000;MD15G1302900;MD07G1284200;MD15G1034500;MD07G1173900;MD04G1226400;MD03G1148500;MD06G1051800;MD07G1266200;MD15G1287300;MD06G1104100;MD17G1157800;MD15G1213400;MD04G1100400;MD13G1070900;MD00G1118600;MD09G1282200;MD12G1181000;MD10G1278800;MD15G1157500;MD13G1046100;MD13G1125000;MD13G1078000;MD05G1309700;MD02G1318700;MD08G1112900;MD05G1197…
87	GO:0020037	MF	heme binding	87/2667	680/34412	8.45363e-06	0.000735561	MD16G1056700;MD03G1059200;MD07G1083200;MD13G1057000;MD10G1240600;MD15G1075400;MD04G1170900;MD13G1246700;MD13G1057800;MD17G1100800;MD00G1038400;MD05G1169600;MD14G1097800;MD13G1033900;MD08G1040000;MD01G1027400;MD06G1010900;MD06G1164000;MD03G1051000;MD14G1223200;MD01G1204400;MD10G1240500;MD06G1163600;MD13G1104100;MD03G1281500;MD07G1301800;MD13G1116400;MD05G1203100;MD17G1040100;MD08G1039800;MD08G1033…	MD16G1056700;MD03G1059200;MD07G1083200;MD13G1057000;MD10G1240600;MD15G1075400;MD04G1170900;MD13G1246700;MD13G1057800;MD17G1100800;MD00G1038400;MD05G1169600;MD14G1097800;MD13G1033900;MD08G1040000;MD01G1027400;MD06G1010900;MD06G1164000;MD03G1051000;MD14G1223200;MD01G1204400;MD10G1240500;MD06G1163600;MD13G1104100;MD03G1281500;MD07G1301800;MD13G1116400;MD05G1203100;MD17G1040100;MD08G1039800;MD08G1033…
2184	GO:0003674	MF	molecular_function	2184/2667	26703/34412	8.52215e-06	0.000735561	MD15G1283200;MD01G1066000;MD15G1302900;MD10G1298700;MD06G1104100;MD17G1157800;MD07G1249800;MD02G1011000;MD13G1109300;MD06G1039700;MD07G1007600;MD13G1070900;MD06G1182600;MD08G1092300;MD11G1062400;MD13G1046100;MD03G1286300;MD15G1024100;MD02G1028700;MD05G1197600;MD15G1398600;MD17G1279200;MD15G1440400;MD05G1177100;MD15G1191400;MD13G1239100;MD02G1166700;MD14G1002400;MD10G1053200;MD00G1104700;MD04G1028…	MD15G1283200;MD01G1066000;MD15G1302900;MD10G1298700;MD06G1104100;MD17G1157800;MD07G1249800;MD02G1011000;MD13G1109300;MD06G1039700;MD07G1007600;MD13G1070900;MD06G1182600;MD08G1092300;MD11G1062400;MD13G1046100;MD03G1286300;MD15G1024100;MD02G1028700;MD05G1197600;MD15G1398600;MD17G1279200;MD15G1440400;MD05G1177100;MD15G1191400;MD13G1239100;MD02G1166700;MD14G1002400;MD10G1053200;MD00G1104700;MD04G1028…
13	GO:0004864	MF	protein phosphatase inhibitor activity	13/2667	43/34412	1.4122e-05	0.00102016	MD08G1152200;MD16G1159900;MD16G1160000;MD13G1160800;MD13G1161100;MD13G1160700;MD16G1161100;MD13G1160600;MD13G1161200;MD16G1160800;MD16G1160700;MD16G1160100;MD13G1160500	MD08G1152200;MD16G1159900;MD16G1160000;MD13G1160800;MD13G1161100;MD13G1160700;MD16G1161100;MD13G1160600;MD13G1161200;MD16G1160800;MD16G1160700;MD16G1160100;MD13G1160500
13	GO:0019212	MF	phosphatase inhibitor activity	13/2667	43/34412	1.4122e-05	0.00102016	MD08G1152200;MD16G1159900;MD16G1160000;MD13G1160800;MD13G1161100;MD13G1160700;MD16G1161100;MD13G1160600;MD13G1161200;MD16G1160800;MD16G1160700;MD16G1160100;MD13G1160500	MD08G1152200;MD16G1159900;MD16G1160000;MD13G1160800;MD13G1161100;MD13G1160700;MD16G1161100;MD13G1160600;MD13G1161200;MD16G1160800;MD16G1160700;MD16G1160100;MD13G1160500
6	GO:0004318	MF	enoyl-[acyl-carrier-protein] reductase (NADH) activity	6/2667	10/34412	3.44316e-05	0.00213862	MD14G1058700;MD05G1043200;MD12G1059500;MD14G1058600;MD12G1059400;MD07G1197900	MD14G1058700;MD05G1043200;MD12G1059500;MD14G1058600;MD12G1059400;MD07G1197900
6	GO:0016631	MF	enoyl-[acyl-carrier-protein] reductase activity	6/2667	10/34412	3.44316e-05	0.00213862	MD14G1058700;MD05G1043200;MD12G1059500;MD14G1058600;MD12G1059400;MD07G1197900	MD14G1058700;MD05G1043200;MD12G1059500;MD14G1058600;MD12G1059400;MD07G1197900
14	GO:0033293	MF	monocarboxylic acid binding	14/2667	53/34412	3.64119e-05	0.00224068	MD08G1152200;MD16G1159900;MD16G1160000;MD16G1160100;MD13G1161100;MD13G1160700;MD16G1161100;MD13G1160600;MD03G1263700;MD13G1161200;MD16G1160800;MD16G1160700;MD13G1160800;MD13G1160500	MD08G1152200;MD16G1159900;MD16G1160000;MD16G1160100;MD13G1161100;MD13G1160700;MD16G1161100;MD13G1160600;MD03G1263700;MD13G1161200;MD16G1160800;MD16G1160700;MD13G1160800;MD13G1160500
10	GO:0004312	MF	fatty acid synthase activity	10/2667	29/34412	3.89882e-05	0.0023556	MD16G1041000;MD14G1058700;MD05G1043200;MD12G1059500;MD14G1058600;MD12G1059400;MD07G1197900;MD16G1111600;MD13G1112000;MD11G1056800	MD16G1041000;MD14G1058700;MD05G1043200;MD12G1059500;MD14G1058600;MD12G1059400;MD07G1197900;MD16G1111600;MD13G1112000;MD11G1056800
33	GO:0046527	MF	glucosyltransferase activity	33/2667	215/34412	0.000159953	0.00775949	MD02G1192600;MD15G1127900;MD09G1141500;MD14G1185400;MD15G1407300;MD10G1029800;MD17G1099600;MD11G1076800;MD05G1006400;MD13G1237300;MD04G1020100;MD15G1415100;MD16G1014000;MD15G1415200;MD01G1210600;MD02G1095700;MD15G1303500;MD09G1141100;MD10G1002300;MD07G1280800;MD09G1150200;MD09G1072200;MD17G1099800;MD09G1137500;MD16G1145200;MD16G1267200;MD03G1028900;MD09G1152600;MD16G1267300;MD11G1076600;MD03G1029…	MD02G1192600;MD15G1127900;MD09G1141500;MD14G1185400;MD15G1407300;MD10G1029800;MD17G1099600;MD11G1076800;MD05G1006400;MD13G1237300;MD04G1020100;MD15G1415100;MD16G1014000;MD15G1415200;MD01G1210600;MD02G1095700;MD15G1303500;MD09G1141100;MD10G1002300;MD07G1280800;MD09G1150200;MD09G1072200;MD17G1099800;MD09G1137500;MD16G1145200;MD16G1267200;MD03G1028900;MD09G1152600;MD16G1267300;MD11G1076600;MD03G1029…
4	GO:0004067	MF	asparaginase activity	4/2667	6/34412	0.000475339	0.0201217	MD06G1205300;MD15G1077000;MD06G1205500;MD08G1092600	MD06G1205300;MD15G1077000;MD06G1205500;MD08G1092600
15	GO:0019208	MF	phosphatase regulator activity	15/2667	74/34412	0.000480626	0.0202167	MD08G1152200;MD08G1186400;MD16G1160000;MD16G1160100;MD13G1161100;MD16G1159900;MD13G1110300;MD13G1160700;MD16G1161100;MD13G1160600;MD13G1161200;MD16G1160800;MD16G1160700;MD13G1160800;MD13G1160500	MD08G1152200;MD08G1186400;MD16G1160000;MD16G1160100;MD13G1161100;MD16G1159900;MD13G1110300;MD13G1160700;MD16G1161100;MD13G1160600;MD13G1161200;MD16G1160800;MD16G1160700;MD13G1160800;MD13G1160500
6	GO:0003989	MF	acetyl-CoA carboxylase activity	6/2667	15/34412	0.000584239	0.0235324	MD12G1159600;MD15G1330100;MD13G1233600;MD16G1238600;MD09G1064200;MD04G1146400	MD12G1159600;MD15G1330100;MD13G1233600;MD16G1238600;MD09G1064200;MD04G1146400
7	GO:0004784	MF	superoxide dismutase activity	7/2667	21/34412	0.000732896	0.0283186	MD16G1002100;MD00G1051500;MD07G1240700;MD00G1043500;MD13G1005800;MD12G1231600;MD11G1238800	MD16G1002100;MD00G1051500;MD07G1240700;MD00G1043500;MD13G1005800;MD12G1231600;MD11G1238800
7	GO:0016721	MF	oxidoreductase activity, acting on superoxide radicals as acceptor	7/2667	21/34412	0.000732896	0.0283186	MD16G1002100;MD00G1051500;MD07G1240700;MD00G1043500;MD13G1005800;MD12G1231600;MD11G1238800	MD16G1002100;MD00G1051500;MD07G1240700;MD00G1043500;MD13G1005800;MD12G1231600;MD11G1238800
1378	GO:0003824	MF	catalytic activity	1378/2667	16713/34412	0.000873173	0.0319033	MD10G1298700;MD07G1249800;MD02G1011000;MD13G1109300;MD06G1039700;MD07G1007600;MD04G1204500;MD06G1182600;MD08G1092300;MD11G1062400;MD03G1286300;MD15G1024100;MD03G1090500;MD15G1398600;MD15G1440400;MD14G1002400;MD01G1010900;MD04G1028500;MD17G1030100;MD07G1043400;MD02G1090000;MD14G1126700;MD04G1139600;MD06G1009800;MD15G1401800;MD03G1200300;MD17G1257700;MD11G1232500;MD09G1076200;MD14G1239800;MD03G1069…	MD10G1298700;MD07G1249800;MD02G1011000;MD13G1109300;MD06G1039700;MD07G1007600;MD04G1204500;MD06G1182600;MD08G1092300;MD11G1062400;MD03G1286300;MD15G1024100;MD03G1090500;MD15G1398600;MD15G1440400;MD14G1002400;MD01G1010900;MD04G1028500;MD17G1030100;MD07G1043400;MD02G1090000;MD14G1126700;MD04G1139600;MD06G1009800;MD15G1401800;MD03G1200300;MD17G1257700;MD11G1232500;MD09G1076200;MD14G1239800;MD03G1069…
6	GO:0016885	MF	ligase activity, forming carbon-carbon bonds	6/2667	16/34412	0.000873668	0.0319033	MD12G1159600;MD15G1330100;MD13G1233600;MD16G1238600;MD09G1064200;MD04G1146400	MD12G1159600;MD15G1330100;MD13G1233600;MD16G1238600;MD09G1064200;MD04G1146400
6	GO:0016421	MF	CoA carboxylase activity	6/2667	16/34412	0.000873668	0.0319033	MD12G1159600;MD15G1330100;MD13G1233600;MD16G1238600;MD09G1064200;MD04G1146400	MD12G1159600;MD15G1330100;MD13G1233600;MD16G1238600;MD09G1064200;MD04G1146400
14	GO:0019888	MF	protein phosphatase regulator activity	14/2667	71/34412	0.000975899	0.0350585	MD08G1152200;MD16G1159900;MD16G1160000;MD16G1160100;MD13G1161100;MD13G1160700;MD13G1110300;MD16G1161100;MD13G1160600;MD13G1161200;MD16G1160800;MD16G1160700;MD13G1160800;MD13G1160500	MD08G1152200;MD16G1159900;MD16G1160000;MD16G1160100;MD13G1161100;MD13G1160700;MD13G1110300;MD16G1161100;MD13G1160600;MD13G1161200;MD16G1160800;MD16G1160700;MD13G1160800;MD13G1160500
27	GO:0016765	MF	transferase activity, transferring alkyl or aryl (other than methyl) groups	27/2667	179/34412	0.00101606	0.0361652	MD09G1146800;MD10G1233400;MD09G1292700;MD16G1011600;MD10G1233200;MD17G1272100;MD04G1187700;MD05G1252400;MD09G1281300;MD10G1172300;MD10G1172200;MD04G1218500;MD06G1081000;MD05G1042700;MD06G1012200;MD10G1340100;MD00G1061800;MD06G1223000;MD14G1232100;MD17G1283400;MD12G1205900;MD10G1052500;MD05G1362500;MD17G1267600;MD03G1034900;MD05G1184600;MD04G1139600	MD09G1146800;MD10G1233400;MD09G1292700;MD16G1011600;MD10G1233200;MD17G1272100;MD04G1187700;MD05G1252400;MD09G1281300;MD10G1172300;MD10G1172200;MD04G1218500;MD06G1081000;MD05G1042700;MD06G1012200;MD10G1340100;MD00G1061800;MD06G1223000;MD14G1232100;MD17G1283400;MD12G1205900;MD10G1052500;MD05G1362500;MD17G1267600;MD03G1034900;MD05G1184600;MD04G1139600
5	GO:0004709	MF	MAP kinase kinase kinase activity	5/2667	12/34412	0.00138813	0.0483012	MD08G1010700;MD02G1194100;MD07G1138800;MD02G1173600;MD15G1285100	MD08G1010700;MD02G1194100;MD07G1138800;MD02G1173600;MD15G1285100
18	GO:0000977	MF	RNA polymerase II transcription regulatory region sequence-specific DNA binding	18/2667	106/34412	0.00146723	0.0507876	MD08G1021300;MD08G1196900;MD17G1279200;MD14G1215700;MD09G1155200;MD16G1058500;MD15G1400400;MD09G1009100;MD17G1065500;MD13G1121500;MD15G1384500;MD10G1271000;MD06G1204400;MD16G1121800;MD08G1216500;MD17G1141300;MD05G1037100;MD05G1293700	MD08G1021300;MD08G1196900;MD17G1279200;MD14G1215700;MD09G1155200;MD16G1058500;MD15G1400400;MD09G1009100;MD17G1065500;MD13G1121500;MD15G1384500;MD10G1271000;MD06G1204400;MD16G1121800;MD08G1216500;MD17G1141300;MD05G1037100;MD05G1293700
72	GO:0016746	MF	transferase activity, transferring acyl groups	72/2667	640/34412	0.00164139	0.0565217	MD04G1069200;MD09G1139400;MD01G1232800;MD12G1028800;MD02G1175500;MD06G1020700;MD16G1111600;MD14G1167000;MD02G1175400;MD13G1095200;MD17G1237200;MD12G1238900;MD13G1203100;MD05G1040900;MD13G1109300;MD02G1075800;MD02G1013900;MD16G1041000;MD10G1331600;MD13G1067800;MD07G1157600;MD17G1098600;MD17G1117800;MD13G1112000;MD16G1043300;MD17G1111600;MD13G1043400;MD16G1134300;MD02G1097500;MD15G1131700;MD13G1042…	MD04G1069200;MD09G1139400;MD01G1232800;MD12G1028800;MD02G1175500;MD06G1020700;MD16G1111600;MD14G1167000;MD02G1175400;MD13G1095200;MD17G1237200;MD12G1238900;MD13G1203100;MD05G1040900;MD13G1109300;MD02G1075800;MD02G1013900;MD16G1041000;MD10G1331600;MD13G1067800;MD07G1157600;MD17G1098600;MD17G1117800;MD13G1112000;MD16G1043300;MD17G1111600;MD13G1043400;MD16G1134300;MD02G1097500;MD15G1131700;MD13G1042…
10	GO:0016762	MF	xyloglucan:xyloglucosyl transferase activity	10/2667	44/34412	0.00165422	0.0566699	MD16G1267300;MD15G1303500;MD02G1192600;MD09G1152600;MD04G1020100;MD09G1152700;MD16G1014000;MD16G1145200;MD16G1267200;MD13G1237300	MD16G1267300;MD15G1303500;MD02G1192600;MD09G1152600;MD04G1020100;MD09G1152700;MD16G1014000;MD16G1145200;MD16G1267200;MD13G1237300
20	GO:0043177	MF	organic acid binding	20/2667	122/34412	0.00170341	0.0568035	MD08G1152200;MD16G1159900;MD16G1160000;MD14G1231400;MD13G1160800;MD13G1161100;MD10G1328100;MD08G1121600;MD09G1114800;MD02G1132200;MD13G1160700;MD16G1161100;MD13G1160600;MD03G1263700;MD13G1161200;MD17G1106300;MD16G1160800;MD16G1160700;MD16G1160100;MD13G1160500	MD08G1152200;MD16G1159900;MD16G1160000;MD14G1231400;MD13G1160800;MD13G1161100;MD10G1328100;MD08G1121600;MD09G1114800;MD02G1132200;MD13G1160700;MD16G1161100;MD13G1160600;MD03G1263700;MD13G1161200;MD17G1106300;MD16G1160800;MD16G1160700;MD16G1160100;MD13G1160500
20	GO:0031406	MF	carboxylic acid binding	20/2667	122/34412	0.00170341	0.0568035	MD08G1152200;MD16G1159900;MD16G1160000;MD14G1231400;MD13G1160800;MD13G1161100;MD10G1328100;MD08G1121600;MD09G1114800;MD02G1132200;MD13G1160700;MD16G1161100;MD13G1160600;MD03G1263700;MD13G1161200;MD17G1106300;MD16G1160800;MD16G1160700;MD16G1160100;MD13G1160500	MD08G1152200;MD16G1159900;MD16G1160000;MD14G1231400;MD13G1160800;MD13G1161100;MD10G1328100;MD08G1121600;MD09G1114800;MD02G1132200;MD13G1160700;MD16G1161100;MD13G1160600;MD03G1263700;MD13G1161200;MD17G1106300;MD16G1160800;MD16G1160700;MD16G1160100;MD13G1160500
18	GO:0005516	MF	calmodulin binding	18/2667	108/34412	0.00175116	0.0568035	MD15G1296400;MD03G1077700;MD11G1132500;MD17G1279200;MD14G1185500;MD15G1070800;MD12G1208300;MD12G1208500;MD12G1120800;MD11G1132700;MD11G1082100;MD15G1107800;MD03G1115500;MD05G1325100;MD03G1282200;MD02G1294500;MD12G1121200;MD02G1001300	MD15G1296400;MD03G1077700;MD11G1132500;MD17G1279200;MD14G1185500;MD15G1070800;MD12G1208300;MD12G1208500;MD12G1120800;MD11G1132700;MD11G1082100;MD15G1107800;MD03G1115500;MD05G1325100;MD03G1282200;MD02G1294500;MD12G1121200;MD02G1001300
3	GO:0009815	MF	1-aminocyclopropane-1-carboxylate oxidase activity	3/2667	4/34412	0.00175214	0.0568035	MD17G1106300;MD10G1328100;MD09G1114800	MD17G1106300;MD10G1328100;MD09G1114800
3	GO:0004161	MF	dimethylallyltranstransferase activity	3/2667	4/34412	0.00175214	0.0568035	MD10G1340100;MD05G1362500;MD03G1034900	MD10G1340100;MD05G1362500;MD03G1034900
3	GO:0004075	MF	biotin carboxylase activity	3/2667	4/34412	0.00175214	0.0568035	MD16G1238600;MD13G1233600;MD15G1330100	MD16G1238600;MD13G1233600;MD15G1330100
7	GO:0016872	MF	intramolecular lyase activity	7/2667	24/34412	0.00177512	0.0572691	MD06G1143700;MD03G1252100;MD01G1118100;MD01G1117800;MD03G1263700;MD01G1118000;MD07G1233400	MD06G1143700;MD03G1252100;MD01G1118100;MD01G1117800;MD03G1263700;MD01G1118000;MD07G1233400
11	GO:0016168	MF	chlorophyll binding	11/2667	52/34412	0.00183673	0.0586869	MD13G1119100;MD09G1150300;MD05G1289300;MD17G1123800;MD12G1165400;MD15G1411600;MD05G1000500;MD16G1119500;MD10G1265400;MD09G1122500;MD07G1220500	MD13G1119100;MD09G1150300;MD05G1289300;MD17G1123800;MD12G1165400;MD15G1411600;MD05G1000500;MD16G1119500;MD10G1265400;MD09G1122500;MD07G1220500
4	GO:0004337	MF	geranyltranstransferase activity	4/2667	8/34412	0.00195384	0.0612511	MD09G1281300;MD10G1340100;MD03G1034900;MD05G1362500	MD09G1281300;MD10G1340100;MD03G1034900;MD05G1362500
31	GO:0004857	MF	enzyme inhibitor activity	31/2667	230/34412	0.00266374	0.0794933	MD16G1150200;MD04G1005800;MD08G1102600;MD13G1160700;MD13G1208400;MD05G1077300;MD13G1160600;MD13G1161200;MD13G1208500;MD16G1160700;MD16G1159900;MD07G1077900;MD13G1160800;MD13G1161100;MD16G1161100;MD03G1251400;MD03G1044600;MD00G1044500;MD16G1160000;MD16G1160100;MD15G1224900;MD00G1133800;MD16G1160800;MD13G1160500;MD07G1255000;MD08G1152200;MD05G1358900;MD13G1208700;MD15G1222000;MD02G1170300;MD00G1105…	MD16G1150200;MD04G1005800;MD08G1102600;MD13G1160700;MD13G1208400;MD05G1077300;MD13G1160600;MD13G1161200;MD13G1208500;MD16G1160700;MD16G1159900;MD07G1077900;MD13G1160800;MD13G1161100;MD16G1161100;MD03G1251400;MD03G1044600;MD00G1044500;MD16G1160000;MD16G1160100;MD15G1224900;MD00G1133800;MD16G1160800;MD13G1160500;MD07G1255000;MD08G1152200;MD05G1358900;MD13G1208700;MD15G1222000;MD02G1170300;MD00G1105…
59	GO:0016747	MF	transferase activity, transferring acyl groups other than amino-acyl groups	59/2667	515/34412	0.00267583	0.0794933	MD09G1139400;MD02G1175500;MD06G1020700;MD16G1111600;MD14G1167000;MD02G1175400;MD15G1079200;MD17G1237200;MD12G1238900;MD13G1203100;MD06G1016500;MD13G1109300;MD02G1075800;MD02G1013900;MD16G1041000;MD08G1046600;MD13G1067800;MD07G1157600;MD17G1098600;MD17G1117800;MD13G1112000;MD16G1043300;MD16G1134300;MD02G1097500;MD15G1131700;MD13G1042400;MD16G1109400;MD17G1006500;MD16G1041900;MD16G1110600;MD14G1058…	MD09G1139400;MD02G1175500;MD06G1020700;MD16G1111600;MD14G1167000;MD02G1175400;MD15G1079200;MD17G1237200;MD12G1238900;MD13G1203100;MD06G1016500;MD13G1109300;MD02G1075800;MD02G1013900;MD16G1041000;MD08G1046600;MD13G1067800;MD07G1157600;MD17G1098600;MD17G1117800;MD13G1112000;MD16G1043300;MD16G1134300;MD02G1097500;MD15G1131700;MD13G1042400;MD16G1109400;MD17G1006500;MD16G1041900;MD16G1110600;MD14G1058…
115	GO:0016757	MF	transferase activity, transferring glycosyl groups	115/2667	1139/34412	0.00397347	0.112853	MD09G1141500;MD09G1142500;MD13G1147700;MD14G1074300;MD10G1029800;MD07G1007600;MD04G1019400;MD12G1156200;MD11G1062400;MD04G1029200;MD17G1125900;MD05G1187900;MD06G1013900;MD15G1211400;MD16G1014000;MD15G1285500;MD10G1002300;MD14G1070300;MD09G1155100;MD12G1075400;MD11G1146800;MD04G1085600;MD09G1152700;MD16G1267300;MD17G1058400;MD11G1076600;MD10G1101200;MD17G1030100;MD07G1208400;MD11G1041500;MD17G1124…	MD09G1141500;MD09G1142500;MD13G1147700;MD14G1074300;MD10G1029800;MD07G1007600;MD04G1019400;MD12G1156200;MD11G1062400;MD04G1029200;MD17G1125900;MD05G1187900;MD06G1013900;MD15G1211400;MD16G1014000;MD15G1285500;MD10G1002300;MD14G1070300;MD09G1155100;MD12G1075400;MD11G1146800;MD04G1085600;MD09G1152700;MD16G1267300;MD17G1058400;MD11G1076600;MD10G1101200;MD17G1030100;MD07G1208400;MD11G1041500;MD17G1124…
8	GO:0080030	MF	methyl indole-3-acetate esterase activity	8/2667	35/34412	0.00455627	0.124555	MD02G1198400;MD10G1091000;MD02G1198500;MD14G1049700;MD15G1136300;MD07G1043400;MD14G1045500;MD10G1091100	MD02G1198400;MD10G1091000;MD02G1198500;MD14G1049700;MD15G1136300;MD07G1043400;MD14G1045500;MD10G1091100
23	GO:0035251	MF	UDP-glucosyltransferase activity	23/2667	162/34412	0.00457287	0.124555	MD15G1127900;MD09G1141500;MD14G1185400;MD15G1407300;MD10G1029800;MD17G1099600;MD11G1076800;MD05G1006400;MD15G1415100;MD15G1415200;MD01G1210600;MD02G1095700;MD09G1141100;MD10G1002300;MD07G1280800;MD09G1150200;MD09G1072200;MD17G1099800;MD09G1137500;MD03G1028900;MD11G1076600;MD03G1029000;MD10G1002500	MD15G1127900;MD09G1141500;MD14G1185400;MD15G1407300;MD10G1029800;MD17G1099600;MD11G1076800;MD05G1006400;MD15G1415100;MD15G1415200;MD01G1210600;MD02G1095700;MD09G1141100;MD10G1002300;MD07G1280800;MD09G1150200;MD09G1072200;MD17G1099800;MD09G1137500;MD03G1028900;MD11G1076600;MD03G1029000;MD10G1002500
80	GO:0016758	MF	transferase activity, transferring hexosyl groups	80/2667	756/34412	0.00469744	0.127425	MD02G1192600;MD15G1127900;MD02G1153000;MD09G1141500;MD15G1358800;MD09G1142500;MD15G1211400;MD14G1185400;MD02G1179400;MD16G1072100;MD15G1407300;MD13G1027100;MD13G1147700;MD09G1141100;MD10G1029800;MD07G1283500;MD17G1099600;MD13G1237300;MD17G1099800;MD07G1007600;MD00G1144500;MD12G1156200;MD02G1153100;MD11G1062400;MD14G1230300;MD04G1029200;MD01G1143100;MD09G1152700;MD16G1267300;MD11G1062500;MD01G1148…	MD02G1192600;MD15G1127900;MD02G1153000;MD09G1141500;MD15G1358800;MD09G1142500;MD15G1211400;MD14G1185400;MD02G1179400;MD16G1072100;MD15G1407300;MD13G1027100;MD13G1147700;MD09G1141100;MD10G1029800;MD07G1283500;MD17G1099600;MD13G1237300;MD17G1099800;MD07G1007600;MD00G1144500;MD12G1156200;MD02G1153100;MD11G1062400;MD14G1230300;MD04G1029200;MD01G1143100;MD09G1152700;MD16G1267300;MD11G1062500;MD01G1148…
4	GO:0004860	MF	protein kinase inhibitor activity	4/2667	10/34412	0.00516672	0.135189	MD00G1044500;MD05G1077300;MD04G1005800;MD02G1170300	MD00G1044500;MD05G1077300;MD04G1005800;MD02G1170300
4	GO:0004861	MF	cyclin-dependent protein serine/threonine kinase inhibitor activity	4/2667	10/34412	0.00516672	0.135189	MD00G1044500;MD05G1077300;MD04G1005800;MD02G1170300	MD00G1044500;MD05G1077300;MD04G1005800;MD02G1170300
4	GO:0030291	MF	protein serine/threonine kinase inhibitor activity	4/2667	10/34412	0.00516672	0.135189	MD00G1044500;MD05G1077300;MD04G1005800;MD02G1170300	MD00G1044500;MD05G1077300;MD04G1005800;MD02G1170300
2	GO:0004421	MF	hydroxymethylglutaryl-CoA synthase activity	2/2667	2/34412	0.00600449	0.145112	MD04G1069200;MD06G1070000	MD04G1069200;MD06G1070000
2	GO:0003919	MF	FMN adenylyltransferase activity	2/2667	2/34412	0.00600449	0.145112	MD13G1003200;MD16G1004200	MD13G1003200;MD16G1004200
2	GO:0003934	MF	GTP cyclohydrolase I activity	2/2667	2/34412	0.00600449	0.145112	MD10G1157600;MD05G1169300	MD10G1157600;MD05G1169300
2	GO:0008798	MF	beta-aspartyl-peptidase activity	2/2667	2/34412	0.00600449	0.145112	MD06G1205300;MD06G1205500	MD06G1205300;MD06G1205500
2	GO:0008792	MF	arginine decarboxylase activity	2/2667	2/34412	0.00600449	0.145112	MD05G1055300;MD10G1062500	MD05G1055300;MD10G1062500
117	GO:0004674	MF	protein serine/threonine kinase activity	117/2667	1183/34412	0.0066216	0.157168	MD15G1404900;MD15G1168500;MD15G1007200;MD10G1308700;MD02G1070400;MD12G1195800;MD07G1070500;MD05G1327000;MD15G1196900;MD15G1373200;MD04G1220500;MD07G1018100;MD16G1015600;MD05G1243600;MD09G1067100;MD11G1082100;MD05G1263100;MD11G1231000;MD12G1135000;MD06G1232600;MD05G1041800;MD05G1331700;MD16G1126300;MD13G1017200;MD06G1089500;MD00G1012300;MD05G1329600;MD05G1135000;MD09G1281900;MD05G1332300;MD05G1144…	MD15G1404900;MD15G1168500;MD15G1007200;MD10G1308700;MD02G1070400;MD12G1195800;MD07G1070500;MD05G1327000;MD15G1196900;MD15G1373200;MD04G1220500;MD07G1018100;MD16G1015600;MD05G1243600;MD09G1067100;MD11G1082100;MD05G1263100;MD11G1231000;MD12G1135000;MD06G1232600;MD05G1041800;MD05G1331700;MD16G1126300;MD13G1017200;MD06G1089500;MD00G1012300;MD05G1329600;MD05G1135000;MD09G1281900;MD05G1332300;MD05G1144…
24	GO:0038023	MF	signaling receptor activity	24/2667	179/34412	0.00746944	0.170007	MD15G1059600;MD13G1160700;MD10G1047300;MD13G1160600;MD13G1161200;MD16G1160700;MD15G1136000;MD16G1159900;MD00G1201600;MD13G1160800;MD13G1161100;MD16G1161100;MD16G1160000;MD16G1160100;MD10G1043100;MD05G1306400;MD13G1009400;MD08G1047700;MD16G1126300;MD16G1160800;MD08G1047600;MD13G1160500;MD08G1152200;MD13G1153400	MD15G1059600;MD13G1160700;MD10G1047300;MD13G1160600;MD13G1161200;MD16G1160700;MD15G1136000;MD16G1159900;MD00G1201600;MD13G1160800;MD13G1161100;MD16G1161100;MD16G1160000;MD16G1160100;MD10G1043100;MD05G1306400;MD13G1009400;MD08G1047700;MD16G1126300;MD16G1160800;MD08G1047600;MD13G1160500;MD08G1152200;MD13G1153400
218	GO:0004672	MF	protein kinase activity	218/2667	2372/34412	0.00764039	0.172714	MD15G1007200;MD15G1168500;MD11G1082100;MD10G1308700;MD02G1070400;MD17G1062100;MD12G1195800;MD13G1037900;MD07G1249800;MD07G1070500;MD00G1101700;MD05G1327000;MD02G1247400;MD15G1196900;MD11G1065600;MD03G1062000;MD15G1373200;MD04G1220500;MD05G1263100;MD09G1069300;MD07G1018100;MD16G1061700;MD10G1273200;MD05G1243600;MD09G1067100;MD02G1194100;MD09G1271200;MD06G1219100;MD02G1273700;MD11G1231000;MD05G1041…	MD15G1007200;MD15G1168500;MD11G1082100;MD10G1308700;MD02G1070400;MD17G1062100;MD12G1195800;MD13G1037900;MD07G1249800;MD07G1070500;MD00G1101700;MD05G1327000;MD02G1247400;MD15G1196900;MD11G1065600;MD03G1062000;MD15G1373200;MD04G1220500;MD05G1263100;MD09G1069300;MD07G1018100;MD16G1061700;MD10G1273200;MD05G1243600;MD09G1067100;MD02G1194100;MD09G1271200;MD06G1219100;MD02G1273700;MD11G1231000;MD05G1041…
3	GO:0045548	MF	phenylalanine ammonia-lyase activity	3/2667	6/34412	0.00777874	0.173482	MD04G1096200;MD12G1116700;MD01G1106900	MD04G1096200;MD12G1116700;MD01G1106900
29	GO:1990837	MF	sequence-specific double-stranded DNA binding	29/2667	225/34412	0.00793086	0.175695	MD08G1021300;MD08G1196900;MD01G1138500;MD09G1151100;MD17G1050900;MD09G1009100;MD17G1065500;MD13G1121500;MD10G1271000;MD06G1204400;MD08G1196300;MD05G1037100;MD01G1056200;MD15G1157500;MD14G1181000;MD08G1216500;MD17G1141300;MD14G1093500;MD17G1279200;MD16G1058500;MD15G1384500;MD05G1293700;MD09G1155200;MD15G1400400;MD07G1139600;MD04G1186200;MD16G1121800;MD14G1215700;MD01G1185700	MD08G1021300;MD08G1196900;MD01G1138500;MD09G1151100;MD17G1050900;MD09G1009100;MD17G1065500;MD13G1121500;MD10G1271000;MD06G1204400;MD08G1196300;MD05G1037100;MD01G1056200;MD15G1157500;MD14G1181000;MD08G1216500;MD17G1141300;MD14G1093500;MD17G1279200;MD16G1058500;MD15G1384500;MD05G1293700;MD09G1155200;MD15G1400400;MD07G1139600;MD04G1186200;MD16G1121800;MD14G1215700;MD01G1185700
25	GO:0060089	MF	molecular transducer activity	25/2667	187/34412	0.00831319	0.183553	MD15G1059600;MD13G1160700;MD10G1047300;MD13G1160600;MD13G1161200;MD16G1160700;MD15G1136000;MD16G1159900;MD00G1201600;MD13G1160800;MD13G1161100;MD16G1161100;MD16G1160000;MD16G1160100;MD10G1043100;MD05G1306400;MD13G1009400;MD08G1047700;MD16G1126300;MD16G1160800;MD08G1047600;MD13G1176300;MD13G1160500;MD08G1152200;MD13G1153400	MD15G1059600;MD13G1160700;MD10G1047300;MD13G1160600;MD13G1161200;MD16G1160700;MD15G1136000;MD16G1159900;MD00G1201600;MD13G1160800;MD13G1161100;MD16G1161100;MD16G1160000;MD16G1160100;MD10G1043100;MD05G1306400;MD13G1009400;MD08G1047700;MD16G1126300;MD16G1160800;MD08G1047600;MD13G1176300;MD13G1160500;MD08G1152200;MD13G1153400
34	GO:0016616	MF	oxidoreductase activity, acting on the CH-OH group of donors, NAD or NADP as acceptor	34/2667	279/34412	0.00917387	0.198598	MD01G1195300;MD16G1111600;MD13G1122800;MD11G1229100;MD15G1076900;MD13G1112000;MD08G1092300;MD14G1201000;MD17G1020700;MD06G1036600;MD00G1005700;MD15G1024100;MD10G1097200;MD15G1091000;MD17G1097700;MD07G1261900;MD07G1020400;MD02G1064800;MD02G1302900;MD06G1200200;MD10G1143400;MD05G1112700;MD12G1082400;MD14G1077200;MD01G1083300;MD17G1218700;MD01G1194700;MD01G1237600;MD02G1303800;MD06G1193900;MD07G1021…	MD01G1195300;MD16G1111600;MD13G1122800;MD11G1229100;MD15G1076900;MD13G1112000;MD08G1092300;MD14G1201000;MD17G1020700;MD06G1036600;MD00G1005700;MD15G1024100;MD10G1097200;MD15G1091000;MD17G1097700;MD07G1261900;MD07G1020400;MD02G1064800;MD02G1302900;MD06G1200200;MD10G1143400;MD05G1112700;MD12G1082400;MD14G1077200;MD01G1083300;MD17G1218700;MD01G1194700;MD01G1237600;MD02G1303800;MD06G1193900;MD07G1021…
5	GO:0003939	MF	L-iditol 2-dehydrogenase activity	5/2667	18/34412	0.0101495	0.210257	MD01G1194700;MD01G1195300;MD01G1195200;MD07G1261900;MD00G1005700	MD01G1194700;MD01G1195300;MD01G1195200;MD07G1261900;MD00G1005700
5	GO:0019210	MF	kinase inhibitor activity	5/2667	18/34412	0.0101495	0.210257	MD08G1102600;MD00G1044500;MD05G1077300;MD04G1005800;MD02G1170300	MD08G1102600;MD00G1044500;MD05G1077300;MD04G1005800;MD02G1170300
617	GO:0016740	MF	transferase activity	617/2667	7281/34412	0.010244	0.210265	MD02G1175500;MD06G1020700;MD16G1111600;MD13G1147700;MD10G1029800;MD07G1249800;MD14G1151700;MD09G1266300;MD13G1109300;MD06G1039700;MD07G1007600;MD11G1062500;MD15G1196900;MD01G1211000;MD11G1062400;MD15G1373200;MD16G1043300;MD04G1170100;MD16G1015600;MD15G1398600;MD02G1194100;MD16G1130600;MD11G1231000;MD12G1135000;MD11G1146800;MD04G1085600;MD06G1020400;MD15G1104100;MD13G1125500;MD16G1126300;MD17G1225…	MD02G1175500;MD06G1020700;MD16G1111600;MD13G1147700;MD10G1029800;MD07G1249800;MD14G1151700;MD09G1266300;MD13G1109300;MD06G1039700;MD07G1007600;MD11G1062500;MD15G1196900;MD01G1211000;MD11G1062400;MD15G1373200;MD16G1043300;MD04G1170100;MD16G1015600;MD15G1398600;MD02G1194100;MD16G1130600;MD11G1231000;MD12G1135000;MD11G1146800;MD04G1085600;MD06G1020400;MD15G1104100;MD13G1125500;MD16G1126300;MD17G1225…
236	GO:0016773	MF	phosphotransferase activity, alcohol group as acceptor	236/2667	2610/34412	0.0119138	0.236356	MD15G1007200;MD15G1168500;MD11G1082100;MD10G1308700;MD09G1262800;MD02G1070400;MD17G1062100;MD12G1195800;MD13G1037900;MD07G1249800;MD07G1070500;MD00G1101700;MD05G1327000;MD02G1247400;MD15G1196900;MD11G1065600;MD03G1062000;MD15G1224300;MD15G1373200;MD04G1220500;MD05G1263100;MD09G1069300;MD07G1018100;MD16G1061700;MD10G1273200;MD15G1398600;MD17G1231100;MD02G1194100;MD09G1271200;MD06G1219100;MD02G1273…	MD15G1007200;MD15G1168500;MD11G1082100;MD10G1308700;MD09G1262800;MD02G1070400;MD17G1062100;MD12G1195800;MD13G1037900;MD07G1249800;MD07G1070500;MD00G1101700;MD05G1327000;MD02G1247400;MD15G1196900;MD11G1065600;MD03G1062000;MD15G1224300;MD15G1373200;MD04G1220500;MD05G1263100;MD09G1069300;MD07G1018100;MD16G1061700;MD10G1273200;MD15G1398600;MD17G1231100;MD02G1194100;MD09G1271200;MD06G1219100;MD02G1273…
3	GO:0016018	MF	cyclosporin A binding	3/2667	7/34412	0.0128322	0.244363	MD16G1123800;MD13G1123100;MD01G1152800	MD16G1123800;MD13G1123100;MD01G1152800
3	GO:0004781	MF	sulfate adenylyltransferase (ATP) activity	3/2667	7/34412	0.0128322	0.244363	MD15G1014100;MD16G1201400;MD13G1201500	MD15G1014100;MD16G1201400;MD13G1201500
3	GO:0016710	MF	trans-cinnamate 4-monooxygenase activity	3/2667	7/34412	0.0128322	0.244363	MD03G1051000;MD11G1052900;MD03G1051100	MD03G1051000;MD11G1052900;MD03G1051100
3	GO:0004106	MF	chorismate mutase activity	3/2667	7/34412	0.0128322	0.244363	MD15G1040000;MD17G1054600;MD08G1057400	MD15G1040000;MD17G1054600;MD08G1057400
3	GO:0004779	MF	sulfate adenylyltransferase activity	3/2667	7/34412	0.0128322	0.244363	MD15G1014100;MD16G1201400;MD13G1201500	MD15G1014100;MD16G1201400;MD13G1201500
3	GO:0008144	MF	drug binding	3/2667	7/34412	0.0128322	0.244363	MD16G1123800;MD13G1123100;MD01G1152800	MD16G1123800;MD13G1123100;MD01G1152800
13	GO:0016628	MF	oxidoreductase activity, acting on the CH-CH group of donors, NAD or NADP as acceptor	13/2667	84/34412	0.0135072	0.251453	MD14G1201000;MD05G1043200;MD02G1194100;MD12G1059500;MD14G1058600;MD08G1010700;MD03G1223800;MD12G1059400;MD14G1058700;MD06G1193900;MD00G1142600;MD07G1197900;MD02G1000400	MD14G1201000;MD05G1043200;MD02G1194100;MD12G1059500;MD14G1058600;MD08G1010700;MD03G1223800;MD12G1059400;MD14G1058700;MD06G1193900;MD00G1142600;MD07G1197900;MD02G1000400
15	GO:0016831	MF	carboxy-lyase activity	15/2667	102/34412	0.0145059	0.262586	MD15G1391200;MD05G1055300;MD10G1062500;MD01G1163500;MD11G1310000;MD09G1276300;MD17G1070300;MD17G1244400;MD13G1049200;MD04G1159900;MD04G1188500;MD06G1235500;MD16G1123900;MD07G1231500;MD16G1042700	MD15G1391200;MD05G1055300;MD10G1062500;MD01G1163500;MD11G1310000;MD09G1276300;MD17G1070300;MD17G1244400;MD13G1049200;MD04G1159900;MD04G1188500;MD06G1235500;MD16G1123900;MD07G1231500;MD16G1042700
4	GO:0046524	MF	sucrose-phosphate synthase activity	4/2667	13/34412	0.0145793	0.262586	MD05G1006400;MD10G1002500;MD15G1127900;MD10G1002300	MD05G1006400;MD10G1002500;MD15G1127900;MD10G1002300
9	GO:0016638	MF	oxidoreductase activity, acting on the CH-NH2 group of donors	9/2667	51/34412	0.0155202	0.2736	MD04G1055700;MD14G1172500;MD16G1191900;MD07G1290500;MD10G1328100;MD09G1114800;MD01G1174400;MD09G1032700;MD17G1106300	MD04G1055700;MD14G1172500;MD16G1191900;MD07G1290500;MD10G1328100;MD09G1114800;MD01G1174400;MD09G1032700;MD17G1106300
2	GO:0047987	MF	hydroperoxide dehydratase activity	2/2667	3/34412	0.0170834	0.297995	MD00G1038400;MD08G1038600	MD00G1038400;MD08G1038600
2	GO:0003846	MF	2-acylglycerol O-acyltransferase activity	2/2667	3/34412	0.0170834	0.297995	MD16G1041900;MD02G1199900	MD16G1041900;MD02G1199900
33	GO:0008289	MF	lipid binding	33/2667	281/34412	0.0178758	0.311001	MD04G1173600;MD13G1007800;MD01G1198100;MD13G1160700;MD01G1050200;MD07G1266200;MD13G1161200;MD16G1160700;MD10G1228600;MD07G1173600;MD13G1160800;MD13G1161100;MD14G1227200;MD16G1161100;MD10G1253500;MD12G1007300;MD00G1034500;MD08G1112900;MD12G1187100;MD16G1160000;MD11G1054100;MD09G1255700;MD16G1160100;MD16G1159900;MD03G1263700;MD16G1160800;MD13G1160500;MD08G1152200;MD00G1161000;MD07G1127600;MD09G1107…	MD04G1173600;MD13G1007800;MD01G1198100;MD13G1160700;MD01G1050200;MD07G1266200;MD13G1161200;MD16G1160700;MD10G1228600;MD07G1173600;MD13G1160800;MD13G1161100;MD14G1227200;MD16G1161100;MD10G1253500;MD12G1007300;MD00G1034500;MD08G1112900;MD12G1187100;MD16G1160000;MD11G1054100;MD09G1255700;MD16G1160100;MD16G1159900;MD03G1263700;MD16G1160800;MD13G1160500;MD08G1152200;MD00G1161000;MD07G1127600;MD09G1107…
6	GO:0016641	MF	oxidoreductase activity, acting on the CH-NH2 group of donors, oxygen as acceptor	6/2667	28/34412	0.0184342	0.316676	MD14G1172500;MD16G1191900;MD10G1328100;MD09G1114800;MD09G1032700;MD17G1106300	MD14G1172500;MD16G1191900;MD10G1328100;MD09G1114800;MD09G1032700;MD17G1106300
4	GO:0004506	MF	squalene monooxygenase activity	4/2667	14/34412	0.0191801	0.320052	MD05G1112200;MD05G1112000;MD02G1190300;MD00G1080800	MD05G1112200;MD05G1112000;MD02G1190300;MD00G1080800
4	GO:0080044	MF	quercetin 7-O-glucosyltransferase activity	4/2667	14/34412	0.0191801	0.320052	MD07G1280800;MD14G1185400;MD09G1137500;MD01G1210600	MD07G1280800;MD14G1185400;MD09G1137500;MD01G1210600
3	GO:0033612	MF	receptor serine/threonine kinase binding	3/2667	8/34412	0.0193592	0.320052	MD10G1165600;MD01G1181700;MD05G1177100	MD10G1165600;MD01G1181700;MD05G1177100
49	GO:0005509	MF	calcium ion binding	49/2667	456/34412	0.0213982	0.346859	MD04G1041400;MD13G1139600;MD17G1284200;MD09G1262900;MD15G1007200;MD05G1336200;MD13G1184700;MD09G1194500;MD03G1185700;MD13G1134500;MD08G1006000;MD15G1115400;MD05G1244500;MD05G1325700;MD13G1002500;MD17G1132900;MD16G1145100;MD16G1006800;MD17G1014200;MD05G1114400;MD09G1052700;MD12G1007300;MD13G1151300;MD04G1220600;MD08G1097700;MD12G1044400;MD14G1235700;MD04G1178900;MD10G1226100;MD08G1101700;MD14G1241…	MD04G1041400;MD13G1139600;MD17G1284200;MD09G1262900;MD15G1007200;MD05G1336200;MD13G1184700;MD09G1194500;MD03G1185700;MD13G1134500;MD08G1006000;MD15G1115400;MD05G1244500;MD05G1325700;MD13G1002500;MD17G1132900;MD16G1145100;MD16G1006800;MD17G1014200;MD05G1114400;MD09G1052700;MD12G1007300;MD13G1151300;MD04G1220600;MD08G1097700;MD12G1044400;MD14G1235700;MD04G1178900;MD10G1226100;MD08G1101700;MD14G1241…
61	GO:0030246	MF	carbohydrate binding	61/2667	595/34412	0.024739	0.387773	MD10G1293700;MD09G1197000;MD10G1308700;MD09G1100100;MD05G1332100;MD13G1036200;MD14G1128800;MD07G1143900;MD13G1037900;MD17G1048800;MD02G1247400;MD01G1043300;MD02G1120200;MD10G1308000;MD08G1023700;MD07G1070700;MD02G1132200;MD13G1147200;MD05G1039500;MD05G1331700;MD17G1106300;MD16G1015600;MD05G1263100;MD05G1333700;MD09G1193900;MD02G1273700;MD11G1231000;MD08G1121600;MD04G1163200;MD05G1332000;MD09G1114…	MD10G1293700;MD09G1197000;MD10G1308700;MD09G1100100;MD05G1332100;MD13G1036200;MD14G1128800;MD07G1143900;MD13G1037900;MD17G1048800;MD02G1247400;MD01G1043300;MD02G1120200;MD10G1308000;MD08G1023700;MD07G1070700;MD02G1132200;MD13G1147200;MD05G1039500;MD05G1331700;MD17G1106300;MD16G1015600;MD05G1263100;MD05G1333700;MD09G1193900;MD02G1273700;MD11G1231000;MD08G1121600;MD04G1163200;MD05G1332000;MD09G1114…
30	GO:0051213	MF	dioxygenase activity	30/2667	259/34412	0.0260959	0.404274	MD09G1180900;MD16G1013800;MD06G1084800;MD05G1208700;MD05G1282700;MD02G1132200;MD13G1016200;MD15G1340700;MD16G1191300;MD11G1092600;MD08G1121600;MD02G1317800;MD16G1148400;MD17G1167100;MD04G1204500;MD05G1207300;MD15G1211500;MD02G1107000;MD10G1195200;MD10G1194100;MD01G1228800;MD03G1085000;MD01G1090000;MD16G1090700;MD06G1168300;MD05G1207000;MD17G1266100;MD02G1106500;MD13G1148400;MD15G1116900	MD09G1180900;MD16G1013800;MD06G1084800;MD05G1208700;MD05G1282700;MD02G1132200;MD13G1016200;MD15G1340700;MD16G1191300;MD11G1092600;MD08G1121600;MD02G1317800;MD16G1148400;MD17G1167100;MD04G1204500;MD05G1207300;MD15G1211500;MD02G1107000;MD10G1195200;MD10G1194100;MD01G1228800;MD03G1085000;MD01G1090000;MD16G1090700;MD06G1168300;MD05G1207000;MD17G1266100;MD02G1106500;MD13G1148400;MD15G1116900
1329	GO:0005488	MF	binding	1329/2667	16437/34412	0.0264309	0.405391	MD01G1209100;MD09G1224500;MD15G1283200;MD16G1111600;MD01G1066000;MD15G1302900;MD07G1284200;MD11G1178400;MD10G1298700;MD08G1236800;MD07G1266200;MD10G1029800;MD06G1104100;MD17G1157800;MD07G1249800;MD14G1151700;MD15G1213400;MD15G1075400;MD10G1240600;MD13G1070900;MD08G1092300;MD15G1196900;MD16G1056700;MD02G1040600;MD10G1278800;MD17G1076800;MD10G1064300;MD13G1046100;MD16G1148400;MD03G1286300;MD17G1100…	MD01G1209100;MD09G1224500;MD15G1283200;MD16G1111600;MD01G1066000;MD15G1302900;MD07G1284200;MD11G1178400;MD10G1298700;MD08G1236800;MD07G1266200;MD10G1029800;MD06G1104100;MD17G1157800;MD07G1249800;MD14G1151700;MD15G1213400;MD15G1075400;MD10G1240600;MD13G1070900;MD08G1092300;MD15G1196900;MD16G1056700;MD02G1040600;MD10G1278800;MD17G1076800;MD10G1064300;MD13G1046100;MD16G1148400;MD03G1286300;MD17G1100…
3	GO:0045552	MF	dihydrokaempferol 4-reductase activity	3/2667	9/34412	0.027388	0.405391	MD15G1024100;MD01G1237600;MD11G1229100	MD15G1024100;MD01G1237600;MD11G1229100
3	GO:0004634	MF	phosphopyruvate hydratase activity	3/2667	9/34412	0.027388	0.405391	MD06G1208300;MD14G1218700;MD01G1185500	MD06G1208300;MD14G1218700;MD01G1185500
3	GO:0004867	MF	serine-type endopeptidase inhibitor activity	3/2667	9/34412	0.027388	0.405391	MD13G1208500;MD13G1208400;MD13G1208700	MD13G1208500;MD13G1208400;MD13G1208700
3	GO:0047952	MF	glycerol-3-phosphate dehydrogenase [NAD(P)+] activity	3/2667	9/34412	0.027388	0.405391	MD14G1077200;MD12G1082400;MD17G1020700	MD14G1077200;MD12G1082400;MD17G1020700
3	GO:0004367	MF	glycerol-3-phosphate dehydrogenase [NAD+] activity	3/2667	9/34412	0.027388	0.405391	MD14G1077200;MD12G1082400;MD17G1020700	MD14G1077200;MD12G1082400;MD17G1020700
4	GO:0031492	MF	nucleosomal DNA binding	4/2667	16/34412	0.0308122	0.443242	MD16G1022400;MD13G1021100;MD11G1027600;MD11G1027400	MD16G1022400;MD13G1021100;MD11G1027600;MD11G1027400
4	GO:0080043	MF	quercetin 3-O-glucosyltransferase activity	4/2667	16/34412	0.0308122	0.443242	MD07G1280800;MD14G1185400;MD09G1137500;MD01G1210600	MD07G1280800;MD14G1185400;MD09G1137500;MD01G1210600
2	GO:0004853	MF	uroporphyrinogen decarboxylase activity	2/2667	4/34412	0.0324146	0.453362	MD07G1231500;MD01G1163500	MD07G1231500;MD01G1163500
2	GO:0047172	MF	shikimate O-hydroxycinnamoyltransferase activity	2/2667	4/34412	0.0324146	0.453362	MD12G1238900;MD15G1386800	MD12G1238900;MD15G1386800
9	GO:0016759	MF	cellulose synthase activity	9/2667	54/34412	0.034835	0.472819	MD02G1095700;MD03G1028900;MD03G1029000;MD09G1072200;MD10G1029800;MD15G1415100;MD17G1099600;MD15G1415200;MD17G1099800	MD02G1095700;MD03G1028900;MD03G1029000;MD09G1072200;MD10G1029800;MD15G1415100;MD17G1099600;MD15G1415200;MD17G1099800
9	GO:0016760	MF	cellulose synthase (UDP-forming) activity	9/2667	54/34412	0.034835	0.472819	MD02G1095700;MD03G1028900;MD03G1029000;MD09G1072200;MD10G1029800;MD15G1415100;MD17G1099600;MD15G1415200;MD17G1099800	MD02G1095700;MD03G1028900;MD03G1029000;MD09G1072200;MD10G1029800;MD15G1415100;MD17G1099600;MD15G1415200;MD17G1099800
7	GO:0005102	MF	signaling receptor binding	7/2667	41/34412	0.0365096	0.488163	MD10G1165600;MD01G1181700;MD05G1177100;MD05G1105500;MD10G1043100;MD10G1110000;MD02G1189200	MD10G1165600;MD01G1181700;MD05G1177100;MD05G1105500;MD10G1043100;MD10G1110000;MD02G1189200
3	GO:0004805	MF	trehalose-phosphatase activity	3/2667	10/34412	0.0369114	0.488163	MD15G1365900;MD11G1196000;MD15G1326700	MD15G1365900;MD11G1196000;MD15G1326700
3	GO:0103025	MF	alpha-amylase activity (releasing maltohexaose)	3/2667	10/34412	0.0369114	0.488163	MD08G1101700;MD08G1006000;MD05G1081100	MD08G1101700;MD08G1006000;MD05G1081100
4	GO:0004470	MF	malic enzyme activity	4/2667	17/34412	0.0378861	0.495652	MD01G1083300;MD02G1064800;MD17G1097700;MD15G1091000	MD01G1083300;MD02G1064800;MD17G1097700;MD15G1091000
4	GO:0031490	MF	chromatin DNA binding	4/2667	17/34412	0.0378861	0.495652	MD16G1022400;MD13G1021100;MD11G1027600;MD11G1027400	MD16G1022400;MD13G1021100;MD11G1027600;MD11G1027400
4	GO:0004471	MF	malate dehydrogenase (decarboxylating) (NAD+) activity	4/2667	17/34412	0.0378861	0.495652	MD01G1083300;MD02G1064800;MD17G1097700;MD15G1091000	MD01G1083300;MD02G1064800;MD17G1097700;MD15G1091000
6	GO:0016717	MF	oxidoreductase activity, acting on paired donors, with oxidation of a pair of donors resulting in the reduction of molecular oxygen to two molecules of water	6/2667	33/34412	0.0390192	0.508474	MD09G1114000;MD11G1072500;MD14G1058300;MD07G1223100;MD00G1017300;MD04G1155400	MD09G1114000;MD11G1072500;MD14G1058300;MD07G1223100;MD00G1017300;MD04G1155400
5	GO:0008061	MF	chitin binding	5/2667	25/34412	0.0401356	0.520978	MD15G1156100;MD02G1011100;MD15G1037300;MD02G1120200;MD04G1048000	MD15G1156100;MD02G1011100;MD15G1037300;MD02G1120200;MD04G1048000
7	GO:0003680	MF	AT DNA binding	7/2667	42/34412	0.0409883	0.527923	MD14G1093500;MD01G1056200;MD01G1138500;MD09G1151100;MD07G1139600;MD08G1196300;MD01G1185700	MD14G1093500;MD01G1056200;MD01G1138500;MD09G1151100;MD07G1139600;MD08G1196300;MD01G1185700
7	GO:0016615	MF	malate dehydrogenase activity	7/2667	42/34412	0.0409883	0.527923	MD02G1064800;MD14G1201000;MD06G1193900;MD05G1112700;MD01G1083300;MD15G1091000;MD17G1097700	MD02G1064800;MD14G1201000;MD06G1193900;MD05G1112700;MD01G1083300;MD15G1091000;MD17G1097700
14	GO:0015035	MF	protein disulfide oxidoreductase activity	14/2667	105/34412	0.0421565	0.539609	MD11G1244900;MD02G1289200;MD15G1010000;MD13G1238500;MD13G1080800;MD12G1036800;MD09G1049100;MD15G1251000;MD09G1074300;MD05G1027800;MD05G1309500;MD10G1288100;MD16G1080300;MD14G1084700	MD11G1244900;MD02G1289200;MD15G1010000;MD13G1238500;MD13G1080800;MD12G1036800;MD09G1049100;MD15G1251000;MD09G1074300;MD05G1027800;MD05G1309500;MD10G1288100;MD16G1080300;MD14G1084700
270	GO:0016301	MF	kinase activity	270/2667	3110/34412	0.0449825	0.566201	MD15G1391200;MD17G1007300;MD15G1007200;MD15G1168500;MD11G1082100;MD10G1308700;MD09G1262800;MD02G1070400;MD17G1062100;MD12G1195800;MD13G1037900;MD07G1249800;MD07G1070500;MD00G1101700;MD05G1327000;MD02G1247400;MD13G1125600;MD13G1111600;MD11G1065600;MD03G1062000;MD15G1224300;MD15G1373200;MD04G1220500;MD05G1263100;MD09G1069300;MD07G1018100;MD16G1061700;MD10G1273200;MD15G1398600;MD17G1231100;MD02G1194…	MD15G1391200;MD17G1007300;MD15G1007200;MD15G1168500;MD11G1082100;MD10G1308700;MD09G1262800;MD02G1070400;MD17G1062100;MD12G1195800;MD13G1037900;MD07G1249800;MD07G1070500;MD00G1101700;MD05G1327000;MD02G1247400;MD13G1125600;MD13G1111600;MD11G1065600;MD03G1062000;MD15G1224300;MD15G1373200;MD04G1220500;MD05G1263100;MD09G1069300;MD07G1018100;MD16G1061700;MD10G1273200;MD15G1398600;MD17G1231100;MD02G1194…
7	GO:0016846	MF	carbon-sulfur lyase activity	7/2667	43/34412	0.0458091	0.5692	MD10G1035700;MD10G1035800;MD05G1033800;MD14G1175000;MD09G1269800;MD00G1032700;MD16G1098400	MD10G1035700;MD10G1035800;MD05G1033800;MD14G1175000;MD09G1269800;MD00G1032700;MD16G1098400
5	GO:0005315	MF	inorganic phosphate transmembrane transporter activity	5/2667	26/34412	0.0466298	0.576026	MD10G1184700;MD07G1046300;MD13G1101400;MD10G1275200;MD13G1213400	MD10G1184700;MD07G1046300;MD13G1101400;MD10G1275200;MD13G1213400
21	GO:0000976	MF	transcription regulatory region sequence-specific DNA binding	21/2667	179/34412	0.0499372	0.586507	MD08G1021300;MD13G1121500;MD17G1279200;MD09G1155200;MD16G1058500;MD15G1400400;MD08G1216500;MD17G1050900;MD09G1009100;MD17G1065500;MD16G1121800;MD15G1384500;MD10G1271000;MD06G1204400;MD04G1186200;MD14G1181000;MD14G1215700;MD17G1141300;MD05G1037100;MD08G1196900;MD05G1293700	MD08G1021300;MD13G1121500;MD17G1279200;MD09G1155200;MD16G1058500;MD15G1400400;MD08G1216500;MD17G1050900;MD09G1009100;MD17G1065500;MD16G1121800;MD15G1384500;MD10G1271000;MD06G1204400;MD04G1186200;MD14G1181000;MD14G1215700;MD17G1141300;MD05G1037100;MD08G1196900;MD05G1293700
21	GO:0001067	MF	regulatory region nucleic acid binding	21/2667	179/34412	0.0499372	0.586507	MD08G1021300;MD13G1121500;MD17G1279200;MD09G1155200;MD16G1058500;MD15G1400400;MD08G1216500;MD17G1050900;MD09G1009100;MD17G1065500;MD16G1121800;MD15G1384500;MD10G1271000;MD06G1204400;MD04G1186200;MD14G1181000;MD14G1215700;MD17G1141300;MD05G1037100;MD08G1196900;MD05G1293700	MD08G1021300;MD13G1121500;MD17G1279200;MD09G1155200;MD16G1058500;MD15G1400400;MD08G1216500;MD17G1050900;MD09G1009100;MD17G1065500;MD16G1121800;MD15G1384500;MD10G1271000;MD06G1204400;MD04G1186200;MD14G1181000;MD14G1215700;MD17G1141300;MD05G1037100;MD08G1196900;MD05G1293700
