# Supplementary material for: Transcriptomics and metabolomics provide insight into the anti-browning mechanism of selenium in freshly cut apples
Source: Front Plant Sci. 2023 May 8;14:1176936. doi: 10.3389/fpls.2023.1176936 (PMC10200898; doi:10.3389/fpls.2023.1176936)
Supplement: Supplementary file 1 [file DataSheet_1.zip › Supplementary_Material/Supplementary Table 5. The KEGG enrichment pathway in CK_0h and T_0h..xlsx]

## Sheet: Supplementary Table 5
Num	Pathway id	Description	Database	Ratio_in_study	Ratio_in_pop	Pvalue	Padjust	First Category	Second Category	Gene_ids	Gene_names
6	map00450	Selenocompound metabolism	KEGG PATHWAY	6/649	36/19018	0.00125448	0.0223716	Metabolism	Metabolism of other amino acids	MD16G1201400|MD10G1027400|MD05G1172700|MD14G1005500|MD13G1201500|MD06G1118700	MD16G1201400;MD10G1027400;MD05G1172700;MD14G1005500;MD13G1201500;MD06G1118700
2	map00254	Aflatoxin biosynthesis	KEGG PATHWAY	2/649	2/19018	0.00116282	0.0248844	Metabolism	Biosynthesis of other secondary metabolites	MD15G1363500|MD08G1178000	MD15G1363500;MD08G1178000
11	map00250	Alanine, aspartate and glutamate metabolism	KEGG PATHWAY	11/649	108/19018	0.00115542	0.0309074	Metabolism	Amino acid metabolism	MD00G1175600|MD15G1052500|MD04G1241400|MD10G1307200|MD09G1276300|MD14G1195900|MD14G1242600|MD15G1077000|MD06G1235500|MD17G1264900|MD06G1140900	MD00G1175600;MD15G1052500;MD04G1241400;MD10G1307200;MD09G1276300;MD14G1195900;MD14G1242600;MD15G1077000;MD06G1235500;MD17G1264900;MD06G1140900
16	map00480	Glutathione metabolism	KEGG PATHWAY	16/649	207/19018	0.00203748	0.0311443	Metabolism	Metabolism of other amino acids	MD12G1028800|MD13G1082000|MD03G1282700|MD17G1267600|MD03G1282900|MD05G1211000|MD02G1236100|MD00G1071100|MD04G1111600|MD02G1236000|MD05G1210100|MD10G1172300|MD17G1267400|MD09G1147300|MD00G1136300|MD05G1210200	MD12G1028800;MD13G1082000;MD03G1282700;MD17G1267600;MD03G1282900;MD05G1211000;MD02G1236100;MD00G1071100;MD04G1111600;MD02G1236000;MD05G1210100;MD10G1172300;MD17G1267400;MD09G1147300;MD00G1136300;MD05G1210200
15	map00564	Glycerophospholipid metabolism	KEGG PATHWAY	15/649	173/19018	0.000888333	0.0316839	Metabolism	Lipid metabolism	MD10G1228600|MD16G1264500|MD04G1069600|MD05G1034200|MD17G1085700|MD08G1145500|MD17G1140200|MD14G1077200|MD09G1006500|MD07G1123700|MD12G1162100|MD04G1148700|MD06G1226700|MD10G1036100|MD17G1010400	MD10G1228600;MD16G1264500;MD04G1069600;MD05G1034200;MD17G1085700;MD08G1145500;MD17G1140200;MD14G1077200;MD09G1006500;MD07G1123700;MD12G1162100;MD04G1148700;MD06G1226700;MD10G1036100;MD17G1010400
32	map04626	Plant-pathogen interaction	KEGG PATHWAY	32/649	489/19018	0.000357003	0.0381994	Organismal Systems	Environmental adaptation	MD17G1143700|MD15G1414000|MD15G1007200|MD03G1057400|MD14G1069700|MD11G1059400|MD13G1203100|MD13G1134500|MD08G1031000|MD13G1141200|MD08G1046600|MD12G1181000|MD16G1043300|MD02G1199100|MD11G1019800|MD13G1042400|MD01G1216700|MD08G1083600|MD14G1077700|MD01G1079600|MD01G1087400|MD08G1241600|MD05G1041800|MD11G1052100|MD10G1094100|MD07G1053900|MD15G1413300|MD09G1111800|MD05G1080100|MD10G1286300|MD03G1182…	MD17G1143700;MD15G1414000;MD15G1007200;MD03G1057400;MD14G1069700;MD11G1059400;MD13G1203100;MD13G1134500;MD08G1031000;MD13G1141200;MD08G1046600;MD12G1181000;MD16G1043300;MD02G1199100;MD11G1019800;MD13G1042400;MD01G1216700;MD08G1083600;MD14G1077700;MD01G1079600;MD01G1087400;MD08G1241600;MD05G1041800;MD11G1052100;MD10G1094100;MD07G1053900;MD15G1413300;MD09G1111800;MD05G1080100;MD10G1286300;MD03G1182…
12	map00941	Flavonoid biosynthesis	KEGG PATHWAY	12/649	120/19018	0.000825774	0.0441789	Metabolism	Biosynthesis of other secondary metabolites	MD01G1167300|MD16G1108900|MD16G1108700|MD04G1003000|MD15G1407300|MD15G1024100|MD07G1186300|MD04G1003300|MD15G1436600|MD01G1118000|MD17G1225100|MD05G1083900	MD01G1167300;MD16G1108900;MD16G1108700;MD04G1003000;MD15G1407300;MD15G1024100;MD07G1186300;MD04G1003300;MD15G1436600;MD01G1118000;MD17G1225100;MD05G1083900
9	map00061	Fatty acid biosynthesis	KEGG PATHWAY	9/649	89/19018	0.00332571	0.0444813	Metabolism	Lipid metabolism	MD09G1208800|MD08G1178000|MD15G1363500|MD10G1085400|MD04G1018700|MD05G1142300|MD12G1059400|MD14G1058700|MD02G1097500	MD09G1208800;MD08G1178000;MD15G1363500;MD10G1085400;MD04G1018700;MD05G1142300;MD12G1059400;MD14G1058700;MD02G1097500
8	map02010	ABC transporters	KEGG PATHWAY	8/649	81/19018	0.00635129	0.0755097	Environmental Information Processing	Membrane transport	MD15G1010400|MD10G1255300|MD10G1175300|MD06G1037400|MD16G1135100|MD17G1284300|MD15G1010300|MD01G1213600	MD15G1010400;MD10G1255300;MD10G1175300;MD06G1037400;MD16G1135100;MD17G1284300;MD15G1010300;MD01G1213600
7	map00062	Fatty acid elongation	KEGG PATHWAY	7/649	72/19018	0.0113014	0.100771	Metabolism	Lipid metabolism	MD01G1087400|MD16G1043300|MD13G1203100|MD08G1031000|MD08G1046600|MD16G1218100|MD13G1042400	MD01G1087400;MD16G1043300;MD13G1203100;MD08G1031000;MD08G1046600;MD16G1218100;MD13G1042400
24	map00940	Phenylpropanoid biosynthesis	KEGG PATHWAY	24/649	428/19018	0.0123202	0.101405	Metabolism	Biosynthesis of other secondary metabolites	MD05G1268400|MD03G1059200|MD16G1108900|MD07G1007600|MD01G1034500|MD10G1097200|MD02G1259600|MD05G1086300|MD15G1436600|MD05G1121900|MD07G1007400|MD00G1112500|MD17G1225100|MD05G1083900|MD02G1153100|MD00G1190800|MD03G1014400|MD11G1151200|MD16G1108700|MD11G1027500|MD01G1089800|MD17G1229400|MD00G1033100|MD01G1089600	MD05G1268400;MD03G1059200;MD16G1108900;MD07G1007600;MD01G1034500;MD10G1097200;MD02G1259600;MD05G1086300;MD15G1436600;MD05G1121900;MD07G1007400;MD00G1112500;MD17G1225100;MD05G1083900;MD02G1153100;MD00G1190800;MD03G1014400;MD11G1151200;MD16G1108700;MD11G1027500;MD01G1089800;MD17G1229400;MD00G1033100;MD01G1089600
7	map00906	Carotenoid biosynthesis	KEGG PATHWAY	7/649	71/19018	0.0105025	0.10216	Metabolism	Metabolism of terpenoids and polyketides	MD12G1237300|MD06G1010900|MD09G1281300|MD06G1084800|MD11G1178400|MD03G1088100|MD01G1208300	MD12G1237300;MD06G1010900;MD09G1281300;MD06G1084800;MD11G1178400;MD03G1088100;MD01G1208300
4	map00430	Taurine and hypotaurine metabolism	KEGG PATHWAY	4/649	25/19018	0.00960647	0.102789	Metabolism	Metabolism of other amino acids	MD09G1276300|MD12G1028800|MD06G1235500|MD14G1242600	MD09G1276300;MD12G1028800;MD06G1235500;MD14G1242600
11	map00710	Carbon fixation in photosynthetic organisms	KEGG PATHWAY	11/649	152/19018	0.0152607	0.116636	Metabolism	Energy metabolism	MD16G1035200|MD14G1203700|MD10G1210500|MD05G1234000|MD11G1158300|MD17G1264900|MD06G1196800|MD01G1083300|MD04G1101300|MD10G1043800|MD16G1042700	MD16G1035200;MD14G1203700;MD10G1210500;MD05G1234000;MD11G1158300;MD17G1264900;MD06G1196800;MD01G1083300;MD04G1101300;MD10G1043800;MD16G1042700
10	map00592	alpha-Linolenic acid metabolism	KEGG PATHWAY	10/649	135/19018	0.0174141	0.124221	Metabolism	Lipid metabolism	MD09G1180900|MD08G1038600|MD02G1317800|MD15G1401300|MD17G1167100|MD00G1142600|MD00G1038400|MD15G1003500|MD15G1402800|MD15G1402700	MD09G1180900;MD08G1038600;MD02G1317800;MD15G1401300;MD17G1167100;MD00G1142600;MD00G1038400;MD15G1003500;MD15G1402800;MD15G1402700
5	map00770	Pantothenate and CoA biosynthesis	KEGG PATHWAY	5/649	51/19018	0.0294482	0.196935	Metabolism	Metabolism of cofactors and vitamins	MD07G1093400|MD12G1113100|MD15G1063100|MD15G1145900|MD02G1191300	MD07G1093400;MD12G1113100;MD15G1063100;MD15G1145900;MD02G1191300
6	map00910	Nitrogen metabolism	KEGG PATHWAY	6/649	70/19018	0.0320549	0.201757	Metabolism	Energy metabolism	MD09G1028900|MD00G1175600|MD08G1172400|MD04G1241400|MD10G1307200|MD06G1140900	MD09G1028900;MD00G1175600;MD08G1172400;MD04G1241400;MD10G1307200;MD06G1140900
4	map00290	Valine, leucine and isoleucine biosynthesis	KEGG PATHWAY	4/649	37/19018	0.0364421	0.216628	Metabolism	Amino acid metabolism	MD15G1063100|MD15G1145900|MD05G1155100|MD02G1191300	MD15G1063100;MD15G1145900;MD05G1155100;MD02G1191300
4	map00650	Butanoate metabolism	KEGG PATHWAY	4/649	39/19018	0.0430539	0.242461	Metabolism	Carbohydrate metabolism	MD09G1276300|MD15G1145900|MD14G1242600|MD06G1235500	MD09G1276300;MD15G1145900;MD14G1242600;MD06G1235500
6	map04712	Circadian rhythm - plant	KEGG PATHWAY	6/649	77/19018	0.0476464	0.254908	Organismal Systems	Environmental adaptation	MD08G1074100|MD04G1003000|MD12G1262000|MD04G1003300|MD10G1034200|MD01G1090900	MD08G1074100;MD04G1003000;MD12G1262000;MD04G1003300;MD10G1034200;MD01G1090900
5	map00945	Stilbenoid, diarylheptanoid and gingerol biosynthesis	KEGG PATHWAY	5/649	62/19018	0.0600976	0.306212	Metabolism	Biosynthesis of other secondary metabolites	MD16G1108700|MD16G1108900|MD05G1083900|MD15G1436600|MD17G1225100	MD16G1108700;MD16G1108900;MD05G1083900;MD15G1436600;MD17G1225100
6	map00860	Porphyrin and chlorophyll metabolism	KEGG PATHWAY	6/649	84/19018	0.0672319	0.326991	Metabolism	Metabolism of cofactors and vitamins	MD08G1106500|MD00G1061800|MD04G1070300|MD11G1241700|MD15G1173000|MD02G1045900	MD08G1106500;MD00G1061800;MD04G1070300;MD11G1241700;MD15G1173000;MD02G1045900
6	map00220	Arginine biosynthesis	KEGG PATHWAY	6/649	87/19018	0.0768667	0.342697	Metabolism	Amino acid metabolism	MD00G1175600|MD10G1307200|MD04G1241400|MD17G1264900|MD15G1390300|MD06G1140900	MD00G1175600;MD10G1307200;MD04G1241400;MD17G1264900;MD15G1390300;MD06G1140900
4	map00902	Monoterpenoid biosynthesis	KEGG PATHWAY	4/649	47/19018	0.0757326	0.352321	Metabolism	Metabolism of terpenoids and polyketides	MD01G1052800|MD06G1077700|MD01G1052700|MD06G1077500	MD01G1052800;MD06G1077700;MD01G1052700;MD06G1077500
4	map00950	Isoquinoline alkaloid biosynthesis	KEGG PATHWAY	4/649	54/19018	0.112042	0.386724	Metabolism	Biosynthesis of other secondary metabolites	MD10G1299400|MD17G1264900|MD05G1320100|MD17G1234900	MD10G1299400;MD17G1264900;MD05G1320100;MD17G1234900
6	map00900	Terpenoid backbone biosynthesis	KEGG PATHWAY	6/649	96/19018	0.110154	0.392884	Metabolism	Metabolism of terpenoids and polyketides	MD10G1340100|MD09G1247700|MD10G1143400|MD15G1309900|MD05G1362500|MD14G1111600	MD10G1340100;MD09G1247700;MD10G1143400;MD15G1309900;MD05G1362500;MD14G1111600
15	map04016	MAPK signaling pathway - plant	KEGG PATHWAY	15/649	309/19018	0.109321	0.403356	Environmental Information Processing	Signal transduction	MD17G1143700|MD16G1212600|MD15G1414000|MD12G1181000|MD03G1182600|MD10G1051800|MD15G1060800|MD03G1057400|MD05G1022300|MD12G1236200|MD03G1182000|MD11G1059400|MD15G1413300|MD13G1134500|MD08G1066300	MD17G1143700;MD16G1212600;MD15G1414000;MD12G1181000;MD03G1182600;MD10G1051800;MD15G1060800;MD03G1057400;MD05G1022300;MD12G1236200;MD03G1182000;MD11G1059400;MD15G1413300;MD13G1134500;MD08G1066300
8	map00561	Glycerolipid metabolism	KEGG PATHWAY	8/649	145/19018	0.123539	0.413085	Metabolism	Lipid metabolism	MD16G1264500|MD00G1141700|MD17G1085700|MD12G1149800|MD12G1162100|MD04G1148700|MD15G1043100|MD05G1321600	MD16G1264500;MD00G1141700;MD17G1085700;MD12G1149800;MD12G1162100;MD04G1148700;MD15G1043100;MD05G1321600
1	map01502	Vancomycin resistance	KEGG PATHWAY	1/649	4/19018	0.129682	0.420485	Human Diseases	Drug resistance: antimicrobial	MD14G1230300	MD14G1230300
8	map00051	Fructose and mannose metabolism	KEGG PATHWAY	8/649	139/19018	0.103533	0.426079	Metabolism	Carbohydrate metabolism	MD16G1035200|MD11G1158300|MD15G1024000|MD01G1194700|MD08G1028100|MD00G1005700|MD09G1262800|MD07G1261900	MD16G1035200;MD11G1158300;MD15G1024000;MD01G1194700;MD08G1028100;MD00G1005700;MD09G1262800;MD07G1261900
2	map00261	Monobactam biosynthesis	KEGG PATHWAY	2/649	19/19018	0.135871	0.427594	Metabolism	Biosynthesis of other secondary metabolites	MD16G1201400|MD13G1201500	MD16G1201400;MD13G1201500
6	map00030	Pentose phosphate pathway	KEGG PATHWAY	6/649	103/19018	0.140354	0.429083	Metabolism	Carbohydrate metabolism	MD16G1035200|MD11G1158300|MD06G1067000|MD13G1060200|MD14G1203700|MD06G1196800	MD16G1035200;MD11G1158300;MD06G1067000;MD13G1060200;MD14G1203700;MD06G1196800
3	map00780	Biotin metabolism	KEGG PATHWAY	3/649	34/19018	0.10872	0.430854	Metabolism	Metabolism of cofactors and vitamins	MD02G1097500|MD12G1059400|MD14G1058700	MD02G1097500;MD12G1059400;MD14G1058700
3	map00196	Photosynthesis - antenna proteins	KEGG PATHWAY	3/649	34/19018	0.10872	0.430854	Metabolism	Energy metabolism	MD09G1292900|MD12G1165400|MD17G1281900	MD09G1292900;MD12G1165400;MD17G1281900
11	map00270	Cysteine and methionine metabolism	KEGG PATHWAY	11/649	208/19018	0.100716	0.431064	Metabolism	Amino acid metabolism	MD04G1187700|MD17G1234900|MD10G1328100|MD09G1292700|MD14G1005500|MD02G1191300|MD05G1230000|MD17G1106300|MD15G1063100|MD06G1118700|MD17G1264900	MD04G1187700;MD17G1234900;MD10G1328100;MD09G1292700;MD14G1005500;MD02G1191300;MD05G1230000;MD17G1106300;MD15G1063100;MD06G1118700;MD17G1264900
4	map00904	Diterpenoid biosynthesis	KEGG PATHWAY	4/649	60/19018	0.148167	0.440384	Metabolism	Metabolism of terpenoids and polyketides	MD05G1207000|MD16G1006700|MD05G1169600|MD08G1039800	MD05G1207000;MD16G1006700;MD05G1169600;MD08G1039800
3	map00591	Linoleic acid metabolism	KEGG PATHWAY	3/649	40/19018	0.155268	0.449019	Metabolism	Lipid metabolism	MD09G1180900|MD02G1317800|MD17G1167100	MD09G1180900;MD02G1317800;MD17G1167100
6	map00052	Galactose metabolism	KEGG PATHWAY	6/649	109/19018	0.168952	0.475734	Metabolism	Carbohydrate metabolism	MD04G1190900|MD14G1070300|MD12G1150100|MD17G1030100|MD05G1321600|MD11G1041500	MD04G1190900;MD14G1070300;MD12G1150100;MD17G1030100;MD05G1321600;MD11G1041500
21	map04075	Plant hormone signal transduction	KEGG PATHWAY	21/649	494/19018	0.178286	0.489143	Environmental Information Processing	Signal transduction	MD15G1191800|MD15G1413300|MD05G1205800|MD04G1225000|MD16G1212600|MD17G1132600|MD08G1092900|MD15G1060800|MD17G1183500|MD05G1092300|MD17G1164400|MD02G1061900|MD12G1162400|MD08G1066300|MD06G1111100|MD15G1414000|MD17G1143700|MD15G1360600|MD05G1052100|MD10G1287900|MD15G1180500	MD15G1191800;MD15G1413300;MD05G1205800;MD04G1225000;MD16G1212600;MD17G1132600;MD08G1092900;MD15G1060800;MD17G1183500;MD05G1092300;MD17G1164400;MD02G1061900;MD12G1162400;MD08G1066300;MD06G1111100;MD15G1414000;MD17G1143700;MD15G1360600;MD05G1052100;MD10G1287900;MD15G1180500
5	map04136	Autophagy - other	KEGG PATHWAY	5/649	90/19018	0.193647	0.518006	Cellular Processes	Transport and catabolism	MD10G1322100|MD09G1293100|MD04G1095300|MD10G1112000|MD12G1152200	MD10G1322100;MD09G1293100;MD04G1095300;MD10G1112000;MD12G1152200
8	map00460	Cyanoamino acid metabolism	KEGG PATHWAY	8/649	174/19018	0.244266	0.59401	Metabolism	Metabolism of other amino acids	MD00G1013000|MD12G1028800|MD11G1151200|MD05G1121900|MD11G1027500|MD15G1077000|MD02G1259600|MD03G1091100	MD00G1013000;MD12G1028800;MD11G1151200;MD05G1121900;MD11G1027500;MD15G1077000;MD02G1259600;MD03G1091100
3	map00905	Brassinosteroid biosynthesis	KEGG PATHWAY	3/649	51/19018	0.252133	0.599517	Metabolism	Metabolism of terpenoids and polyketides	MD16G1056900|MD15G1263900|MD01G1152100	MD16G1056900;MD15G1263900;MD01G1152100
5	map00350	Tyrosine metabolism	KEGG PATHWAY	5/649	98/19018	0.243056	0.604815	Metabolism	Amino acid metabolism	MD10G1299400|MD17G1264900|MD05G1320100|MD06G1121600|MD17G1234900	MD10G1299400;MD17G1264900;MD05G1320100;MD06G1121600;MD17G1234900
2	map00750	Vitamin B6 metabolism	KEGG PATHWAY	2/649	27/19018	0.234778	0.612714	Metabolism	Metabolism of cofactors and vitamins	MD04G1153300|MD02G1085500	MD04G1153300;MD02G1085500
2	map00966	Glucosinolate biosynthesis	KEGG PATHWAY	2/649	27/19018	0.234778	0.612714	Metabolism	Biosynthesis of other secondary metabolites	MD15G1063100|MD02G1191300	MD15G1063100;MD02G1191300
10	map00040	Pentose and glucuronate interconversions	KEGG PATHWAY	10/649	233/19018	0.274233	0.637889	Metabolism	Carbohydrate metabolism	MD07G1255000|MD00G1141700|MD01G1194700|MD12G1150100|MD00G1005700|MD14G1203700|MD12G1149800|MD07G1261900|MD06G1196800|MD10G1179100	MD07G1255000;MD00G1141700;MD01G1194700;MD12G1150100;MD00G1005700;MD14G1203700;MD12G1149800;MD07G1261900;MD06G1196800;MD10G1179100
1	map00943	Isoflavonoid biosynthesis	KEGG PATHWAY	1/649	10/19018	0.293405	0.667965	Metabolism	Biosynthesis of other secondary metabolites	MD15G1290300	MD15G1290300
6	map00020	Citrate cycle (TCA cycle)	KEGG PATHWAY	6/649	133/19018	0.301986	0.673177	Metabolism	Carbohydrate metabolism	MD05G1005300|MD07G1159600|MD13G1095200|MD16G1146700|MD16G1154000|MD10G1043800	MD05G1005300;MD07G1159600;MD13G1095200;MD16G1146700;MD16G1154000;MD10G1043800
2	map00760	Nicotinate and nicotinamide metabolism	KEGG PATHWAY	2/649	34/19018	0.323998	0.707506	Metabolism	Metabolism of cofactors and vitamins	MD02G1035400|MD02G1035600	MD02G1035400;MD02G1035600
6	map04070	Phosphatidylinositol signaling system	KEGG PATHWAY	6/649	140/19018	0.34421	0.708278	Environmental Information Processing	Signal transduction	MD12G1171100|MD16G1264500|MD17G1085700|MD15G1357100|MD05G1253100|MD01G1204200	MD12G1171100;MD16G1264500;MD17G1085700;MD15G1357100;MD05G1253100;MD01G1204200
1	map00440	Phosphonate and phosphinate metabolism	KEGG PATHWAY	1/649	12/19018	0.340834	0.715083	Metabolism	Metabolism of other amino acids	MD10G1228600	MD10G1228600
3	map00600	Sphingolipid metabolism	KEGG PATHWAY	3/649	62/19018	0.355187	0.717076	Metabolism	Lipid metabolism	MD05G1321600|MD02G1254800|MD03G1109400	MD05G1321600;MD02G1254800;MD03G1109400
8	map04146	Peroxisome	KEGG PATHWAY	8/649	199/19018	0.369422	0.718693	Cellular Processes	Transport and catabolism	MD11G1161800|MD00G1051500|MD10G1085400|MD04G1018700|MD02G1035400|MD15G1106400|MD12G1231600|MD02G1035600	MD11G1161800;MD00G1051500;MD10G1085400;MD04G1018700;MD02G1035400;MD15G1106400;MD12G1231600;MD02G1035600
4	map00400	Phenylalanine, tyrosine and tryptophan biosynthesis	KEGG PATHWAY	4/649	92/19018	0.384583	0.721936	Metabolism	Amino acid metabolism	MD17G1264900|MD08G1057400|MD17G1071900|MD17G1234900	MD17G1264900;MD08G1057400;MD17G1071900;MD17G1234900
4	map00130	Ubiquinone and other terpenoid-quinone biosynthesis	KEGG PATHWAY	4/649	86/19018	0.337833	0.722964	Metabolism	Metabolism of cofactors and vitamins	MD00G1033100|MD17G1234900|MD17G1229400|MD10G1309100	MD00G1033100;MD17G1234900;MD17G1229400;MD10G1309100
3	map00360	Phenylalanine metabolism	KEGG PATHWAY	3/649	66/19018	0.392528	0.724146	Metabolism	Amino acid metabolism	MD12G1220800|MD17G1264900|MD17G1234900	MD12G1220800;MD17G1264900;MD17G1234900
1	map00660	C5-Branched dibasic acid metabolism	KEGG PATHWAY	1/649	15/19018	0.406084	0.724182	Metabolism	Carbohydrate metabolism	MD15G1145900	MD15G1145900
10	map00010	Glycolysis / Gluconeogenesis	KEGG PATHWAY	10/649	257/19018	0.381569	0.729069	Metabolism	Carbohydrate metabolism	MD16G1035200|MD10G1210500|MD05G1234000|MD00G1141700|MD12G1172500|MD07G1159600|MD11G1158300|MD12G1149800|MD10G1043800|MD06G1121600	MD16G1035200;MD10G1210500;MD05G1234000;MD00G1141700;MD12G1172500;MD07G1159600;MD11G1158300;MD12G1149800;MD10G1043800;MD06G1121600
4	map00100	Steroid biosynthesis	KEGG PATHWAY	4/649	90/19018	0.369015	0.731197	Metabolism	Lipid metabolism	MD02G1307400|MD05G1112000|MD07G1023500|MD16G1144200	MD02G1307400;MD05G1112000;MD07G1023500;MD16G1144200
7	map00620	Pyruvate metabolism	KEGG PATHWAY	7/649	178/19018	0.405861	0.736053	Metabolism	Carbohydrate metabolism	MD08G1178000|MD15G1363500|MD07G1159600|MD05G1155100|MD01G1083300|MD04G1101300|MD10G1043800	MD08G1178000;MD15G1363500;MD07G1159600;MD05G1155100;MD01G1083300;MD04G1101300;MD10G1043800
4	map00380	Tryptophan metabolism	KEGG PATHWAY	4/649	98/19018	0.430914	0.755865	Metabolism	Amino acid metabolism	MD01G1204400|MD12G1220800|MD13G1053400|MD16G1098400	MD01G1204400;MD12G1220800;MD13G1053400;MD16G1098400
2	map00565	Ether lipid metabolism	KEGG PATHWAY	2/649	46/19018	0.468696	0.79604	Metabolism	Lipid metabolism	MD07G1123700|MD04G1069600	MD07G1123700;MD04G1069600
1	map00603	Glycosphingolipid biosynthesis - globo and isoglobo series	KEGG PATHWAY	1/649	18/19018	0.464883	0.802298	Metabolism	Glycan biosynthesis and metabolism	MD05G1321600	MD05G1321600
3	map00909	Sesquiterpenoid and triterpenoid biosynthesis	KEGG PATHWAY	3/649	76/19018	0.482824	0.807222	Metabolism	Metabolism of terpenoids and polyketides	MD09G1167700|MD05G1112000|MD09G1168300	MD09G1167700;MD05G1112000;MD09G1168300
2	map00960	Tropane, piperidine and pyridine alkaloid biosynthesis	KEGG PATHWAY	2/649	53/19018	0.544222	0.895873	Metabolism	Biosynthesis of other secondary metabolites	MD17G1264900|MD17G1234900	MD17G1264900;MD17G1234900
1	map04933	AGE-RAGE signaling pathway in diabetic complications	KEGG PATHWAY	1/649	24/19018	0.565617	0.903298	Human Diseases	Endocrine and metabolic disease	MD03G1107600	MD03G1107600
2	map00073	Cutin, suberine and wax biosynthesis	KEGG PATHWAY	2/649	56/19018	0.574222	0.903555	Metabolism	Lipid metabolism	MD11G1161800|MD07G1086200	MD11G1161800;MD07G1086200
12	map00500	Starch and sucrose metabolism	KEGG PATHWAY	12/649	363/19018	0.586064	0.908824	Metabolism	Carbohydrate metabolism	MD15G1365900|MD05G1006400|MD10G1002300|MD11G1151200|MD05G1121900|MD11G1027500|MD09G1262800|MD11G1199800|MD15G1127900|MD11G1307100|MD15G1113000|MD02G1259600	MD15G1365900;MD05G1006400;MD10G1002300;MD11G1151200;MD05G1121900;MD11G1027500;MD09G1262800;MD11G1199800;MD15G1127900;MD11G1307100;MD15G1113000;MD02G1259600
4	map00330	Arginine and proline metabolism	KEGG PATHWAY	4/649	116/19018	0.562251	0.911528	Metabolism	Amino acid metabolism	MD17G1264900|MD14G1195900|MD12G1220800|MD15G1390300	MD17G1264900;MD14G1195900;MD12G1220800;MD15G1390300
2	map00920	Sulfur metabolism	KEGG PATHWAY	2/649	63/19018	0.638521	0.948913	Metabolism	Energy metabolism	MD16G1201400|MD13G1201500	MD16G1201400;MD13G1201500
5	map03008	Ribosome biogenesis in eukaryotes	KEGG PATHWAY	5/649	159/19018	0.635715	0.958049	Genetic Information Processing	Translation	MD16G1267900|MD03G1154000|MD01G1234500|MD10G1078500|MD17G1241700	MD16G1267900;MD03G1154000;MD01G1234500;MD10G1078500;MD17G1241700
1	map00908	Zeatin biosynthesis	KEGG PATHWAY	1/649	31/19018	0.659462	0.966609	Metabolism	Metabolism of terpenoids and polyketides	MD15G1021500	MD15G1021500
3	map00410	beta-Alanine metabolism	KEGG PATHWAY	3/649	95/19018	0.63384	0.96887	Metabolism	Metabolism of other amino acids	MD09G1276300|MD14G1242600|MD06G1235500	MD09G1276300;MD14G1242600;MD06G1235500
3	map00071	Fatty acid degradation	KEGG PATHWAY	3/649	102/19018	0.681116	0.984858	Metabolism	Lipid metabolism	MD10G1085400|MD04G1018700|MD06G1121600	MD10G1085400;MD04G1018700;MD06G1121600
2	map00310	Lysine degradation	KEGG PATHWAY	2/649	70/19018	0.694939	0.991447	Metabolism	Amino acid metabolism	MD03G1294100|MD15G1106400	MD03G1294100;MD15G1106400
4	map00562	Inositol phosphate metabolism	KEGG PATHWAY	4/649	142/19018	0.718461	0.998381	Metabolism	Carbohydrate metabolism	MD12G1171100|MD05G1253100|MD15G1357100|MD01G1204200	MD12G1171100;MD05G1253100;MD15G1357100;MD01G1204200
2	map00640	Propanoate metabolism	KEGG PATHWAY	2/649	79/19018	0.75657	0.999419	Metabolism	Carbohydrate metabolism	MD15G1363500|MD08G1178000	MD15G1363500;MD08G1178000
2	map03040	Spliceosome	KEGG PATHWAY	2/649	468/19018	0.999999	0.999999	Genetic Information Processing	Transcription	MD01G1227900|MD11G1025300	MD01G1227900;MD11G1025300
3	map00280	Valine, leucine and isoleucine degradation	KEGG PATHWAY	3/649	108/19018	0.717905	1	Metabolism	Amino acid metabolism	MD09G1208800|MD02G1191300|MD15G1063100	MD09G1208800;MD02G1191300;MD15G1063100
1	map00590	Arachidonic acid metabolism	KEGG PATHWAY	1/649	39/19018	0.742185	1	Metabolism	Lipid metabolism	MD12G1028800	MD12G1028800
1	map00340	Histidine metabolism	KEGG PATHWAY	1/649	39/19018	0.742185	1	Metabolism	Amino acid metabolism	MD12G1036500	MD12G1036500
3	map00260	Glycine, serine and threonine metabolism	KEGG PATHWAY	3/649	114/19018	0.751315	1	Metabolism	Amino acid metabolism	MD15G1106400|MD17G1071900|MD02G1085500	MD15G1106400;MD17G1071900;MD02G1085500
7	map00190	Oxidative phosphorylation	KEGG PATHWAY	7/649	256/19018	0.774655	1	Metabolism	Energy metabolism	MD08G1080900|MD13G1031400|MD15G1061400|MD08G1044100|MD17G1003000|MD11G1216600|MD17G1046600	MD08G1080900;MD13G1031400;MD15G1061400;MD08G1044100;MD17G1003000;MD11G1216600;MD17G1046600
4	map00970	Aminoacyl-tRNA biosynthesis	KEGG PATHWAY	4/649	156/19018	0.783592	1	Genetic Information Processing	Translation	MD15G1198200|MD17G1183300|MD05G1172700|MD10G1027400	MD15G1198200;MD17G1183300;MD05G1172700;MD10G1027400
1	map00730	Thiamine metabolism	KEGG PATHWAY	1/649	48/19018	0.811513	1	Metabolism	Metabolism of cofactors and vitamins	MD15G1309900	MD15G1309900
2	map03022	Basal transcription factors	KEGG PATHWAY	2/649	95/19018	0.839786	1	Genetic Information Processing	Transcription	MD11G1286700|MD09G1184100	MD11G1286700;MD09G1184100
10	map04144	Endocytosis	KEGG PATHWAY	10/649	389/19018	0.8587	1	Cellular Processes	Transport and catabolism	MD02G1178300|MD02G1202200|MD04G1069600|MD15G1186500|MD05G1008000|MD15G1357100|MD15G1416400|MD00G1122000|MD03G1203700|MD07G1203000	MD02G1178300;MD02G1202200;MD04G1069600;MD15G1186500;MD05G1008000;MD15G1357100;MD15G1416400;MD00G1122000;MD03G1203700;MD07G1203000
1	map01040	Biosynthesis of unsaturated fatty acids	KEGG PATHWAY	1/649	58/19018	0.866935	1	Metabolism	Lipid metabolism	MD14G1058300	MD14G1058300
2	map00240	Pyrimidine metabolism	KEGG PATHWAY	2/649	106/19018	0.881068	1	Metabolism	Nucleotide metabolism	MD10G1258800|MD05G1163300	MD10G1258800;MD05G1163300
2	map00195	Photosynthesis	KEGG PATHWAY	2/649	109/19018	0.890488	1	Metabolism	Energy metabolism	MD11G1216600|MD17G1003000	MD11G1216600;MD17G1003000
1	map03410	Base excision repair	KEGG PATHWAY	1/649	69/19018	0.909295	1	Genetic Information Processing	Replication and repair	MD15G1026100	MD15G1026100
5	map00520	Amino sugar and nucleotide sugar metabolism	KEGG PATHWAY	5/649	237/19018	0.910499	1	Metabolism	Carbohydrate metabolism	MD09G1262800|MD05G1204900|MD05G1288600|MD12G1150100|MD04G1048000	MD09G1262800;MD05G1204900;MD05G1288600;MD12G1150100;MD04G1048000
2	map03020	RNA polymerase	KEGG PATHWAY	2/649	119/19018	0.917109	1	Genetic Information Processing	Transcription	MD14G1071000|MD06G1233600	MD14G1071000;MD06G1233600
2	map00630	Glyoxylate and dicarboxylate metabolism	KEGG PATHWAY	2/649	129/19018	0.93756	1	Metabolism	Carbohydrate metabolism	MD05G1098700|MD16G1042700	MD05G1098700;MD16G1042700
4	map03018	RNA degradation	KEGG PATHWAY	4/649	220/19018	0.94511	1	Genetic Information Processing	Folding, sorting and degradation	MD09G1244800|MD02G1274400|MD09G1125000|MD02G1214300	MD09G1244800;MD02G1274400;MD09G1125000;MD02G1214300
8	map03013	RNA transport	KEGG PATHWAY	8/649	384/19018	0.953228	1	Genetic Information Processing	Translation	MD15G1112100|MD15G1081600|MD09G1117300|MD17G1227900|MD17G1148600|MD09G1181500|MD01G1234500|MD10G1218800	MD15G1112100;MD15G1081600;MD09G1117300;MD17G1227900;MD17G1148600;MD09G1181500;MD01G1234500;MD10G1218800
1	map00053	Ascorbate and aldarate metabolism	KEGG PATHWAY	1/649	97/19018	0.965839	1	Metabolism	Carbohydrate metabolism	MD12G1150100	MD12G1150100
3	map00230	Purine metabolism	KEGG PATHWAY	3/649	207/19018	0.974154	1	Metabolism	Nucleotide metabolism	MD10G1078500|MD16G1201400|MD13G1201500	MD10G1078500;MD16G1201400;MD13G1201500
2	map03420	Nucleotide excision repair	KEGG PATHWAY	2/649	161/19018	0.975434	1	Genetic Information Processing	Replication and repair	MD13G1158300|MD11G1286700	MD13G1158300;MD11G1286700
2	map04145	Phagosome	KEGG PATHWAY	2/649	164/19018	0.977531	1	Cellular Processes	Transport and catabolism	MD03G1080000|MD15G1186500	MD03G1080000;MD15G1186500
1	map03430	Mismatch repair	KEGG PATHWAY	1/649	123/19018	0.986223	1	Genetic Information Processing	Replication and repair	MD13G1158300	MD13G1158300
4	map04120	Ubiquitin mediated proteolysis	KEGG PATHWAY	4/649	280/19018	0.987321	1	Genetic Information Processing	Folding, sorting and degradation	MD13G1029000|MD05G1312700|MD13G1073300|MD15G1113900	MD13G1029000;MD05G1312700;MD13G1073300;MD15G1113900
3	map03015	mRNA surveillance pathway	KEGG PATHWAY	3/649	248/19018	0.991557	1	Genetic Information Processing	Translation	MD13G1110400|MD16G1217200|MD03G1183300	MD13G1110400;MD16G1217200;MD03G1183300
12	map03010	Ribosome	KEGG PATHWAY	12/649	637/19018	0.992823	1	Genetic Information Processing	Translation	MD10G1292500|MD06G1048700|MD00G1115700|MD08G1242000|MD04G1051500|MD11G1283300|MD10G1241800|MD09G1065100|MD05G1042800|MD01G1069800|MD09G1010200|MD01G1099100	MD10G1292500;MD06G1048700;MD00G1115700;MD08G1242000;MD04G1051500;MD11G1283300;MD10G1241800;MD09G1065100;MD05G1042800;MD01G1069800;MD09G1010200;MD01G1099100
1	map03440	Homologous recombination	KEGG PATHWAY	1/649	147/19018	0.994048	1	Genetic Information Processing	Replication and repair	MD13G1158300	MD13G1158300
1	map03030	DNA replication	KEGG PATHWAY	1/649	155/19018	0.995502	1	Genetic Information Processing	Replication and repair	MD13G1158300	MD13G1158300
3	map04141	Protein processing in endoplasmic reticulum	KEGG PATHWAY	3/649	459/19018	0.999985	1	Genetic Information Processing	Folding, sorting and degradation	MD12G1226200|MD07G1210700|MD06G1227500	MD12G1226200;MD07G1210700;MD06G1227500
