# Supplementary material for: Transcriptomics and metabolomics provide insight into the anti-browning mechanism of selenium in freshly cut apples
Source: Front Plant Sci. 2023 May 8;14:1176936. doi: 10.3389/fpls.2023.1176936 (PMC10200898; doi:10.3389/fpls.2023.1176936)
Supplement: Supplementary file 1 [file DataSheet_1.zip › Supplementary_Material/Supplementary Table 6. The KEGG enrichment pathway in CK_1h and T_1h..xlsx]

## Sheet: Supplementary Table 6
Num	Pathway id	Description	Database	Ratio_in_study	Ratio_in_pop	Pvalue	Padjust	First Category	Second Category	Gene_ids	Gene_names
25	map00941	Flavonoid biosynthesis	KEGG PATHWAY	25/1357	120/19018	9.92359e-07	6.05339e-05	Metabolism	Biosynthesis of other secondary metabolites	MD15G1407300|MD13G1109300|MD07G1233400|MD02G1132200|MD15G1024100|MD05G1083900|MD15G1436600|MD06G1201700|MD15G1436500|MD16G1110600|MD11G1052900|MD08G1121600|MD07G1280800|MD01G1118100|MD05G1219000|MD01G1117800|MD01G1118000|MD03G1051100|MD17G1225100|MD09G1226600|MD03G1051000|MD16G1048500|MD14G1210700|MD16G1108700|MD17G1224900	MD15G1407300;MD13G1109300;MD07G1233400;MD02G1132200;MD15G1024100;MD05G1083900;MD15G1436600;MD06G1201700;MD15G1436500;MD16G1110600;MD11G1052900;MD08G1121600;MD07G1280800;MD01G1118100;MD05G1219000;MD01G1117800;MD01G1118000;MD03G1051100;MD17G1225100;MD09G1226600;MD03G1051000;MD16G1048500;MD14G1210700;MD16G1108700;MD17G1224900
66	map04075	Plant hormone signal transduction	KEGG PATHWAY	66/1357	494/19018	5.74252e-07	7.00588e-05	Environmental Information Processing	Signal transduction	MD10G1236700|MD13G1127100|MD17G1132600|MD08G1102600|MD12G1061900|MD15G1060800|MD17G1183500|MD04G1165000|MD05G1108800|MD16G1124300|MD13G1022100|MD15G1220400|MD04G1149300|MD16G1127400|MD06G1030500|MD16G1046000|MD04G1225100|MD01G1083400|MD10G1061100|MD13G1125600|MD15G1212000|MD13G1222200|MD13G1237300|MD03G1085400|MD15G1373200|MD10G1059200|MD10G1059800|MD05G1109100|MD13G1213100|MD08G1059000|MD04G1212…	MD10G1236700;MD13G1127100;MD17G1132600;MD08G1102600;MD12G1061900;MD15G1060800;MD17G1183500;MD04G1165000;MD05G1108800;MD16G1124300;MD13G1022100;MD15G1220400;MD04G1149300;MD16G1127400;MD06G1030500;MD16G1046000;MD04G1225100;MD01G1083400;MD10G1061100;MD13G1125600;MD15G1212000;MD13G1222200;MD13G1237300;MD03G1085400;MD15G1373200;MD10G1059200;MD10G1059800;MD05G1109100;MD13G1213100;MD08G1059000;MD04G1212…
34	map00480	Glutathione metabolism	KEGG PATHWAY	34/1357	207/19018	4.16842e-06	0.000127137	Metabolism	Metabolism of other amino acids	MD12G1028800|MD04G1139500|MD03G1282900|MD10G1172200|MD06G1223000|MD13G1122800|MD16G1011600|MD10G1172100|MD17G1272100|MD05G1210600|MD08G1124700|MD17G1267600|MD10G1172300|MD17G1134300|MD10G1197100|MD04G1111600|MD07G1291100|MD06G1081000|MD05G1210200|MD06G1012200|MD04G1112000|MD05G1211000|MD14G1232100|MD15G1104100|MD02G1069100|MD00G1136300|MD02G1236100|MD05G1210000|MD02G1236000|MD05G1210100|MD05G1184…	MD12G1028800;MD04G1139500;MD03G1282900;MD10G1172200;MD06G1223000;MD13G1122800;MD16G1011600;MD10G1172100;MD17G1272100;MD05G1210600;MD08G1124700;MD17G1267600;MD10G1172300;MD17G1134300;MD10G1197100;MD04G1111600;MD07G1291100;MD06G1081000;MD05G1210200;MD06G1012200;MD04G1112000;MD05G1211000;MD14G1232100;MD15G1104100;MD02G1069100;MD00G1136300;MD02G1236100;MD05G1210000;MD02G1236000;MD05G1210100;MD05G1184…
31	map00620	Pyruvate metabolism	KEGG PATHWAY	31/1357	178/19018	3.16219e-06	0.000128596	Metabolism	Carbohydrate metabolism	MD15G1391200|MD07G1159600|MD07G1282700|MD01G1083300|MD06G1177200|MD02G1064800|MD05G1282600|MD09G1064200|MD01G1212800|MD00G1031300|MD14G1201000|MD17G1117800|MD13G1233600|MD15G1250400|MD05G1040900|MD13G1043400|MD15G1091000|MD17G1097700|MD12G1159600|MD00G1029100|MD15G1330100|MD05G1112700|MD16G1157500|MD13G1049200|MD04G1146400|MD00G1032700|MD13G1090800|MD16G1238600|MD10G1046900|MD16G1044200|MD16G1010…	MD15G1391200;MD07G1159600;MD07G1282700;MD01G1083300;MD06G1177200;MD02G1064800;MD05G1282600;MD09G1064200;MD01G1212800;MD00G1031300;MD14G1201000;MD17G1117800;MD13G1233600;MD15G1250400;MD05G1040900;MD13G1043400;MD15G1091000;MD17G1097700;MD12G1159600;MD00G1029100;MD15G1330100;MD05G1112700;MD16G1157500;MD13G1049200;MD04G1146400;MD00G1032700;MD13G1090800;MD16G1238600;MD10G1046900;MD16G1044200;MD16G1010…
11	map00196	Photosynthesis - antenna proteins	KEGG PATHWAY	11/1357	34/19018	1.44828e-05	0.000353381	Metabolism	Energy metabolism	MD13G1119100|MD09G1150300|MD05G1289300|MD17G1123800|MD12G1165400|MD15G1411600|MD05G1000500|MD16G1119500|MD10G1265400|MD09G1122500|MD07G1220500	MD13G1119100;MD09G1150300;MD05G1289300;MD17G1123800;MD12G1165400;MD15G1411600;MD05G1000500;MD16G1119500;MD10G1265400;MD09G1122500;MD07G1220500
16	map00906	Carotenoid biosynthesis	KEGG PATHWAY	16/1357	71/19018	3.11338e-05	0.000633055	Metabolism	Metabolism of terpenoids and polyketides	MD03G1148700|MD12G1237300|MD09G1146800|MD06G1089200|MD06G1010900|MD09G1281300|MD03G1088100|MD05G1282700|MD11G1178400|MD12G1257000|MD14G1097800|MD16G1285900|MD06G1084800|MD05G1207300|MD01G1208300|MD16G1090700	MD03G1148700;MD12G1237300;MD09G1146800;MD06G1089200;MD06G1010900;MD09G1281300;MD03G1088100;MD05G1282700;MD11G1178400;MD12G1257000;MD14G1097800;MD16G1285900;MD06G1084800;MD05G1207300;MD01G1208300;MD16G1090700
18	map00061	Fatty acid biosynthesis	KEGG PATHWAY	18/1357	89/19018	4.79852e-05	0.000836313	Metabolism	Lipid metabolism	MD12G1159600|MD12G1059500|MD00G1017300|MD09G1064200|MD15G1330100|MD16G1111600|MD10G1085400|MD13G1233600|MD15G1411500|MD04G1018700|MD13G1112000|MD16G1238600|MD12G1059400|MD14G1058700|MD02G1097500|MD04G1146400|MD14G1058600|MD11G1056800	MD12G1159600;MD12G1059500;MD00G1017300;MD09G1064200;MD15G1330100;MD16G1111600;MD10G1085400;MD13G1233600;MD15G1411500;MD04G1018700;MD13G1112000;MD16G1238600;MD12G1059400;MD14G1058700;MD02G1097500;MD04G1146400;MD14G1058600;MD11G1056800
58	map04626	Plant-pathogen interaction	KEGG PATHWAY	58/1357	489/19018	9.36608e-05	0.00142833	Organismal Systems	Environmental adaptation	MD04G1041400|MD06G1024000|MD09G1262900|MD15G1007200|MD01G1217300|MD08G1241600|MD11G1059400|MD12G1099800|MD13G1203100|MD13G1134500|MD05G1108800|MD06G1182600|MD13G1125600|MD07G1157600|MD12G1181000|MD17G1014200|MD01G1069100|MD06G1023900|MD09G1052700|MD16G1043300|MD13G1055300|MD05G1109100|MD13G1184700|MD13G1151300|MD01G1217200|MD09G1111800|MD01G1208700|MD13G1042400|MD02G1199100|MD12G1044400|MD14G1235…	MD04G1041400;MD06G1024000;MD09G1262900;MD15G1007200;MD01G1217300;MD08G1241600;MD11G1059400;MD12G1099800;MD13G1203100;MD13G1134500;MD05G1108800;MD06G1182600;MD13G1125600;MD07G1157600;MD12G1181000;MD17G1014200;MD01G1069100;MD06G1023900;MD09G1052700;MD16G1043300;MD13G1055300;MD05G1109100;MD13G1184700;MD13G1151300;MD01G1217200;MD09G1111800;MD01G1208700;MD13G1042400;MD02G1199100;MD12G1044400;MD14G1235…
35	map00010	Glycolysis / Gluconeogenesis	KEGG PATHWAY	35/1357	257/19018	0.000171017	0.00231822	Metabolism	Carbohydrate metabolism	MD15G1391200|MD07G1159600|MD07G1282700|MD06G1177200|MD04G1159900|MD05G1282600|MD05G1180800|MD00G1031300|MD01G1212800|MD17G1048800|MD15G1004100|MD10G1210500|MD00G1141700|MD02G1144900|MD06G1208700|MD13G1043400|MD15G1250400|MD05G1040900|MD12G1149800|MD00G1029100|MD06G1208300|MD01G1185500|MD16G1157500|MD14G1218700|MD13G1090800|MD07G1143900|MD05G1013400|MD15G1280300|MD11G1158300|MD00G1040000|MD10G1046…	MD15G1391200;MD07G1159600;MD07G1282700;MD06G1177200;MD04G1159900;MD05G1282600;MD05G1180800;MD00G1031300;MD01G1212800;MD17G1048800;MD15G1004100;MD10G1210500;MD00G1141700;MD02G1144900;MD06G1208700;MD13G1043400;MD15G1250400;MD05G1040900;MD12G1149800;MD00G1029100;MD06G1208300;MD01G1185500;MD16G1157500;MD14G1218700;MD13G1090800;MD07G1143900;MD05G1013400;MD15G1280300;MD11G1158300;MD00G1040000;MD10G1046…
16	map00860	Porphyrin and chlorophyll metabolism	KEGG PATHWAY	16/1357	84/19018	0.000257984	0.0031474	Metabolism	Metabolism of cofactors and vitamins	MD07G1231500|MD00G1131800|MD00G1107700|MD00G1061800|MD01G1163500|MD05G1011800|MD16G1174700|MD04G1070300|MD15G1173000|MD10G1058000|MD08G1207100|MD15G1061700|MD06G1193900|MD14G1151700|MD17G1087700|MD03G1223800	MD07G1231500;MD00G1131800;MD00G1107700;MD00G1061800;MD01G1163500;MD05G1011800;MD16G1174700;MD04G1070300;MD15G1173000;MD10G1058000;MD08G1207100;MD15G1061700;MD06G1193900;MD14G1151700;MD17G1087700;MD03G1223800
13	map00945	Stilbenoid, diarylheptanoid and gingerol biosynthesis	KEGG PATHWAY	13/1357	62/19018	0.000361678	0.00401134	Metabolism	Biosynthesis of other secondary metabolites	MD16G1110600|MD11G1052900|MD03G1051000|MD16G1108700|MD17G1225100|MD05G1219000|MD09G1226600|MD15G1436600|MD17G1224900|MD03G1051100|MD13G1109300|MD15G1436500|MD05G1083900	MD16G1110600;MD11G1052900;MD03G1051000;MD16G1108700;MD17G1225100;MD05G1219000;MD09G1226600;MD15G1436600;MD17G1224900;MD03G1051100;MD13G1109300;MD15G1436500;MD05G1083900
25	map00564	Glycerophospholipid metabolism	KEGG PATHWAY	25/1357	173/19018	0.00057412	0.00583689	Metabolism	Lipid metabolism	MD14G1077200|MD06G1140600|MD16G1035000|MD03G1165700|MD10G1228600|MD17G1020700|MD05G1034200|MD11G1235100|MD10G1036100|MD08G1145500|MD06G1200300|MD06G1225600|MD06G1226700|MD17G1010400|MD15G1125000|MD16G1264500|MD11G1075900|MD13G1034700|MD13G1033100|MD04G1148700|MD13G1235500|MD09G1006500|MD12G1162100|MD12G1082400|MD05G1252800	MD14G1077200;MD06G1140600;MD16G1035000;MD03G1165700;MD10G1228600;MD17G1020700;MD05G1034200;MD11G1235100;MD10G1036100;MD08G1145500;MD06G1200300;MD06G1225600;MD06G1226700;MD17G1010400;MD15G1125000;MD16G1264500;MD11G1075900;MD13G1034700;MD13G1033100;MD04G1148700;MD13G1235500;MD09G1006500;MD12G1162100;MD12G1082400;MD05G1252800
21	map00561	Glycerolipid metabolism	KEGG PATHWAY	21/1357	145/19018	0.00148257	0.0139133	Metabolism	Lipid metabolism	MD16G1041900|MD02G1199900|MD16G1264500|MD00G1141700|MD06G1233800|MD13G1090800|MD13G1034700|MD15G1091700|MD16G1134300|MD04G1148700|MD06G1177200|MD15G1250400|MD17G1244600|MD12G1149800|MD00G1029100|MD12G1162100|MD01G1156200|MD11G1235100|MD12G1161400|MD06G1200300|MD07G1224900	MD16G1041900;MD02G1199900;MD16G1264500;MD00G1141700;MD06G1233800;MD13G1090800;MD13G1034700;MD15G1091700;MD16G1134300;MD04G1148700;MD06G1177200;MD15G1250400;MD17G1244600;MD12G1149800;MD00G1029100;MD12G1162100;MD01G1156200;MD11G1235100;MD12G1161400;MD06G1200300;MD07G1224900
8	map00780	Biotin metabolism	KEGG PATHWAY	8/1357	34/19018	0.00224175	0.0195353	Metabolism	Metabolism of cofactors and vitamins	MD16G1111600|MD12G1059500|MD15G1411500|MD14G1058600|MD12G1059400|MD14G1058700|MD02G1097500|MD13G1112000	MD16G1111600;MD12G1059500;MD15G1411500;MD14G1058600;MD12G1059400;MD14G1058700;MD02G1097500;MD13G1112000
19	map00592	alpha-Linolenic acid metabolism	KEGG PATHWAY	19/1357	135/19018	0.00337459	0.0274467	Metabolism	Lipid metabolism	MD09G1180900|MD08G1027000|MD08G1038600|MD13G1235500|MD05G1168400|MD05G1180800|MD16G1047500|MD02G1317800|MD09G1071400|MD15G1401800|MD17G1100800|MD15G1403000|MD00G1142600|MD17G1167100|MD00G1038400|MD15G1003500|MD05G1252800|MD05G1013400|MD08G1216100	MD09G1180900;MD08G1027000;MD08G1038600;MD13G1235500;MD05G1168400;MD05G1180800;MD16G1047500;MD02G1317800;MD09G1071400;MD15G1401800;MD17G1100800;MD15G1403000;MD00G1142600;MD17G1167100;MD00G1038400;MD15G1003500;MD05G1252800;MD05G1013400;MD08G1216100
11	map00360	Phenylalanine metabolism	KEGG PATHWAY	11/1357	66/19018	0.0066481	0.0506917	Metabolism	Amino acid metabolism	MD14G1172500|MD16G1191900|MD01G1106900|MD17G1234900|MD17G1264900|MD12G1220800|MD00G1147200|MD08G1060300|MD04G1166700|MD12G1116700|MD04G1096200	MD14G1172500;MD16G1191900;MD01G1106900;MD17G1234900;MD17G1264900;MD12G1220800;MD00G1147200;MD08G1060300;MD04G1166700;MD12G1116700;MD04G1096200
34	map04016	MAPK signaling pathway - plant	KEGG PATHWAY	34/1357	309/19018	0.0078852	0.0565879	Environmental Information Processing	Signal transduction	MD10G1051800|MD15G1060800|MD04G1165000|MD11G1059400|MD12G1099800|MD13G1134500|MD15G1049300|MD05G1108800|MD13G1125600|MD13G1152700|MD02G1120200|MD11G1199600|MD03G1085400|MD15G1373200|MD09G1052700|MD10G1154200|MD05G1109100|MD13G1213100|MD13G1151300|MD16G1274200|MD06G1080800|MD14G1241000|MD06G1232600|MD05G1022300|MD16G1145100|MD04G1167700|MD05G1164900|MD06G1089500|MD15G1212000|MD12G1181000|MD07G1053…	MD10G1051800;MD15G1060800;MD04G1165000;MD11G1059400;MD12G1099800;MD13G1134500;MD15G1049300;MD05G1108800;MD13G1125600;MD13G1152700;MD02G1120200;MD11G1199600;MD03G1085400;MD15G1373200;MD09G1052700;MD10G1154200;MD05G1109100;MD13G1213100;MD13G1151300;MD16G1274200;MD06G1080800;MD14G1241000;MD06G1232600;MD05G1022300;MD16G1145100;MD04G1167700;MD05G1164900;MD06G1089500;MD15G1212000;MD12G1181000;MD07G1053…
14	map00380	Tryptophan metabolism	KEGG PATHWAY	14/1357	98/19018	0.00960599	0.0585966	Metabolism	Amino acid metabolism	MD01G1204400|MD00G1029100|MD13G1090800|MD17G1117800|MD14G1185400|MD12G1220800|MD15G1250400|MD00G1147200|MD16G1157500|MD06G1177200|MD14G1175000|MD02G1107000|MD17G1098600|MD16G1098400	MD01G1204400;MD00G1029100;MD13G1090800;MD17G1117800;MD14G1185400;MD12G1220800;MD15G1250400;MD00G1147200;MD16G1157500;MD06G1177200;MD14G1175000;MD02G1107000;MD17G1098600;MD16G1098400
9	map00905	Brassinosteroid biosynthesis	KEGG PATHWAY	9/1357	51/19018	0.00931732	0.059827	Metabolism	Metabolism of terpenoids and polyketides	MD16G1056700|MD13G1057800|MD09G1181200|MD16G1056800|MD13G1057000|MD13G1033900|MD17G1167200|MD15G1263900|MD16G1056600	MD16G1056700;MD13G1057800;MD09G1181200;MD16G1056800;MD13G1057000;MD13G1033900;MD17G1167200;MD15G1263900;MD16G1056600
4	map00903	Limonene and pinene degradation	KEGG PATHWAY	4/1357	13/19018	0.010952	0.060734	Metabolism	Metabolism of terpenoids and polyketides	MD06G1177200|MD00G1029100|MD13G1090800|MD15G1250400	MD06G1177200;MD00G1029100;MD13G1090800;MD15G1250400
15	map00195	Photosynthesis	KEGG PATHWAY	15/1357	109/19018	0.0105179	0.0611039	Metabolism	Energy metabolism	MD16G1191400|MD10G1311700|MD10G1192100|MD10G1171800|MD16G1006800|MD10G1198300|MD15G1244500|MD05G1336200|MD17G1003000|MD17G1132900|MD08G1236800|MD17G1086300|MD05G1252700|MD03G1042800|MD15G1428700	MD16G1191400;MD10G1311700;MD10G1192100;MD10G1171800;MD16G1006800;MD10G1198300;MD15G1244500;MD05G1336200;MD17G1003000;MD17G1132900;MD08G1236800;MD17G1086300;MD05G1252700;MD03G1042800;MD15G1428700
5	map00261	Monobactam biosynthesis	KEGG PATHWAY	5/1357	19/19018	0.00917895	0.0622129	Metabolism	Biosynthesis of other secondary metabolites	MD17G1007300|MD16G1201400|MD13G1201500|MD02G1000400|MD15G1014100	MD17G1007300;MD16G1201400;MD13G1201500;MD02G1000400;MD15G1014100
24	map00270	Cysteine and methionine metabolism	KEGG PATHWAY	24/1357	208/19018	0.0135189	0.0659723	Metabolism	Amino acid metabolism	MD17G1007300|MD05G1110500|MD09G1292700|MD02G1191300|MD08G1060300|MD06G1118700|MD02G1075800|MD04G1187700|MD03G1184200|MD17G1070300|MD07G1291100|MD04G1218500|MD04G1170100|MD17G1106300|MD11G1201000|MD17G1264900|MD09G1114800|MD05G1112700|MD17G1283400|MD14G1201000|MD17G1234900|MD10G1328100|MD15G1063100|MD16G1010900	MD17G1007300;MD05G1110500;MD09G1292700;MD02G1191300;MD08G1060300;MD06G1118700;MD02G1075800;MD04G1187700;MD03G1184200;MD17G1070300;MD07G1291100;MD04G1218500;MD04G1170100;MD17G1106300;MD11G1201000;MD17G1264900;MD09G1114800;MD05G1112700;MD17G1283400;MD14G1201000;MD17G1234900;MD10G1328100;MD15G1063100;MD16G1010900
9	map00950	Isoquinoline alkaloid biosynthesis	KEGG PATHWAY	9/1357	54/19018	0.0134591	0.0684173	Metabolism	Biosynthesis of other secondary metabolites	MD10G1298700|MD14G1172500|MD16G1191900|MD17G1234900|MD17G1264900|MD10G1299400|MD08G1060300|MD05G1320100|MD10G1299300	MD10G1298700;MD14G1172500;MD16G1191900;MD17G1234900;MD17G1264900;MD10G1299400;MD08G1060300;MD05G1320100;MD10G1299300
10	map00920	Sulfur metabolism	KEGG PATHWAY	10/1357	63/19018	0.0132037	0.0700369	Metabolism	Energy metabolism	MD11G1201000|MD16G1201400|MD03G1184200|MD13G1201500|MD05G1323300|MD15G1014100|MD11G1215200|MD04G1218500|MD02G1075800|MD05G1326400	MD11G1201000;MD16G1201400;MD03G1184200;MD13G1201500;MD05G1323300;MD15G1014100;MD11G1215200;MD04G1218500;MD02G1075800;MD05G1326400
42	map00940	Phenylpropanoid biosynthesis	KEGG PATHWAY	42/1357	428/19018	0.0223093	0.0972047	Metabolism	Biosynthesis of other secondary metabolites	MD15G1409700|MD09G1224200|MD02G1153000|MD17G1260000|MD03G1059200|MD08G1222600|MD07G1309000|MD11G1052900|MD13G1109300|MD04G1170900|MD07G1007600|MD13G1246700|MD05G1268400|MD01G1106900|MD07G1161100|MD15G1187300|MD16G1062800|MD05G1083900|MD10G1097200|MD05G1219000|MD15G1436500|MD16G1110600|MD05G1086300|MD15G1436600|MD01G1229100|MD05G1121900|MD17G1040100|MD00G1112500|MD12G1116700|MD03G1051100|MD17G1225…	MD15G1409700;MD09G1224200;MD02G1153000;MD17G1260000;MD03G1059200;MD08G1222600;MD07G1309000;MD11G1052900;MD13G1109300;MD04G1170900;MD07G1007600;MD13G1246700;MD05G1268400;MD01G1106900;MD07G1161100;MD15G1187300;MD16G1062800;MD05G1083900;MD10G1097200;MD05G1219000;MD15G1436500;MD16G1110600;MD05G1086300;MD15G1436600;MD01G1229100;MD05G1121900;MD17G1040100;MD00G1112500;MD12G1116700;MD03G1051100;MD17G1225…
13	map00350	Tyrosine metabolism	KEGG PATHWAY	13/1357	98/19018	0.0218444	0.0987043	Metabolism	Amino acid metabolism	MD10G1299400|MD04G1166700|MD15G1004100|MD16G1191900|MD17G1234900|MD05G1013400|MD10G1298700|MD08G1060300|MD14G1172500|MD05G1320100|MD05G1180800|MD17G1264900|MD10G1299300	MD10G1299400;MD04G1166700;MD15G1004100;MD16G1191900;MD17G1234900;MD05G1013400;MD10G1298700;MD08G1060300;MD14G1172500;MD05G1320100;MD05G1180800;MD17G1264900;MD10G1299300
14	map00250	Alanine, aspartate and glutamate metabolism	KEGG PATHWAY	14/1357	108/19018	0.0213415	0.100141	Metabolism	Amino acid metabolism	MD04G1055700|MD06G1235500|MD07G1290500|MD06G1205300|MD09G1276300|MD08G1092600|MD08G1060300|MD15G1077000|MD03G1066000|MD01G1174400|MD04G1170100|MD09G1032700|MD17G1264900|MD06G1205500	MD04G1055700;MD06G1235500;MD07G1290500;MD06G1205300;MD09G1276300;MD08G1092600;MD08G1060300;MD15G1077000;MD03G1066000;MD01G1174400;MD04G1170100;MD09G1032700;MD17G1264900;MD06G1205500
8	map00770	Pantothenate and CoA biosynthesis	KEGG PATHWAY	8/1357	51/19018	0.0269699	0.102823	Metabolism	Metabolism of cofactors and vitamins	MD02G1257000|MD02G1144700|MD07G1095400|MD15G1145900|MD02G1191300|MD05G1110500|MD04G1003600|MD15G1063100	MD02G1257000;MD02G1144700;MD07G1095400;MD15G1145900;MD02G1191300;MD05G1110500;MD04G1003600;MD15G1063100
10	map00310	Lysine degradation	KEGG PATHWAY	10/1357	70/19018	0.0262149	0.103168	Metabolism	Amino acid metabolism	MD15G1285900|MD05G1031400|MD00G1029100|MD13G1090800|MD17G1117800|MD15G1250400|MD16G1157500|MD06G1177200|MD15G1106400|MD17G1098600	MD15G1285900;MD05G1031400;MD00G1029100;MD13G1090800;MD17G1117800;MD15G1250400;MD16G1157500;MD06G1177200;MD15G1106400;MD17G1098600
9	map00904	Diterpenoid biosynthesis	KEGG PATHWAY	9/1357	60/19018	0.0256008	0.10411	Metabolism	Metabolism of terpenoids and polyketides	MD05G1207000|MD05G1169600|MD10G1194100|MD08G1039800|MD13G1148400|MD16G1148400|MD07G1083200|MD15G1034400|MD08G1040000	MD05G1207000;MD05G1169600;MD10G1194100;MD08G1039800;MD13G1148400;MD16G1148400;MD07G1083200;MD15G1034400;MD08G1040000
5	map04933	AGE-RAGE signaling pathway in diabetic complications	KEGG PATHWAY	5/1357	24/19018	0.0249633	0.105018	Human Diseases	Endocrine and metabolic disease	MD11G1073400|MD14G1184700|MD15G1190600|MD08G1010300|MD02G1126300	MD11G1073400;MD14G1184700;MD15G1190600;MD08G1010300;MD02G1126300
5	map00430	Taurine and hypotaurine metabolism	KEGG PATHWAY	5/1357	25/19018	0.0294243	0.108781	Metabolism	Metabolism of other amino acids	MD17G1266100|MD09G1276300|MD12G1028800|MD02G1069100|MD06G1235500	MD17G1266100;MD09G1276300;MD12G1028800;MD02G1069100;MD06G1235500
14	map00330	Arginine and proline metabolism	KEGG PATHWAY	14/1357	116/19018	0.0366901	0.131653	Metabolism	Amino acid metabolism	MD00G1029100|MD09G1080200|MD10G1062500|MD13G1090800|MD17G1070300|MD07G1291100|MD17G1264900|MD12G1220800|MD06G1177200|MD15G1250400|MD00G1147200|MD08G1060300|MD05G1055300|MD15G1390300	MD00G1029100;MD09G1080200;MD10G1062500;MD13G1090800;MD17G1070300;MD07G1291100;MD17G1264900;MD12G1220800;MD06G1177200;MD15G1250400;MD00G1147200;MD08G1060300;MD05G1055300;MD15G1390300
17	map00710	Carbon fixation in photosynthetic organisms	KEGG PATHWAY	17/1357	152/19018	0.0434281	0.139427	Metabolism	Energy metabolism	MD15G1391200|MD11G1158300|MD10G1210500|MD02G1064800|MD14G1201000|MD01G1146300|MD17G1264900|MD05G1112700|MD01G1083300|MD13G1049200|MD00G1040000|MD04G1188500|MD09G1000800|MD15G1091000|MD17G1097700|MD17G1244400|MD16G1042700	MD15G1391200;MD11G1158300;MD10G1210500;MD02G1064800;MD14G1201000;MD01G1146300;MD17G1264900;MD05G1112700;MD01G1083300;MD13G1049200;MD00G1040000;MD04G1188500;MD09G1000800;MD15G1091000;MD17G1097700;MD17G1244400;MD16G1042700
12	map00900	Terpenoid backbone biosynthesis	KEGG PATHWAY	12/1357	96/19018	0.0402339	0.140244	Metabolism	Metabolism of terpenoids and polyketides	MD04G1069200|MD06G1070000|MD10G1340100|MD17G1117800|MD15G1309900|MD04G1245100|MD16G1177200|MD03G1252200|MD10G1143400|MD05G1362500|MD06G1193900|MD03G1034900	MD04G1069200;MD06G1070000;MD10G1340100;MD17G1117800;MD15G1309900;MD04G1245100;MD16G1177200;MD03G1252200;MD10G1143400;MD05G1362500;MD06G1193900;MD03G1034900
6	map00290	Valine, leucine and isoleucine biosynthesis	KEGG PATHWAY	6/1357	37/19018	0.0452546	0.141566	Metabolism	Amino acid metabolism	MD17G1218700|MD05G1110500|MD15G1145900|MD15G1063100|MD04G1003600|MD02G1191300	MD17G1218700;MD05G1110500;MD15G1145900;MD15G1063100;MD04G1003600;MD02G1191300
11	map00130	Ubiquinone and other terpenoid-quinone biosynthesis	KEGG PATHWAY	11/1357	86/19018	0.0418122	0.141697	Metabolism	Metabolism of cofactors and vitamins	MD05G1334200|MD10G1052500|MD11G1052900|MD02G1152700|MD17G1234900|MD11G1277500|MD03G1051000|MD07G1309000|MD17G1229400|MD03G1051100|MD14G1015100	MD05G1334200;MD10G1052500;MD11G1052900;MD02G1152700;MD17G1234900;MD11G1277500;MD03G1051000;MD07G1309000;MD17G1229400;MD03G1051100;MD14G1015100
10	map00909	Sesquiterpenoid and triterpenoid biosynthesis	KEGG PATHWAY	10/1357	76/19018	0.0431193	0.142177	Metabolism	Metabolism of terpenoids and polyketides	MD05G1112000|MD02G1190300|MD00G1080800|MD09G1167700|MD10G1311000|MD05G1112200|MD17G1160500|MD07G1041500|MD09G1168300|MD07G1041600	MD05G1112000;MD02G1190300;MD00G1080800;MD09G1167700;MD10G1311000;MD05G1112200;MD17G1160500;MD07G1041500;MD09G1168300;MD07G1041600
7	map00902	Monoterpenoid biosynthesis	KEGG PATHWAY	7/1357	47/19018	0.047666	0.145381	Metabolism	Metabolism of terpenoids and polyketides	MD01G1052700|MD06G1077700|MD01G1042800|MD01G1052800|MD01G1042500|MD15G1308800|MD01G1053100	MD01G1052700;MD06G1077700;MD01G1042800;MD01G1052800;MD01G1042500;MD15G1308800;MD01G1053100
3	map00072	Synthesis and degradation of ketone bodies	KEGG PATHWAY	3/1357	12/19018	0.0490486	0.14595	Metabolism	Lipid metabolism	MD04G1069200|MD06G1070000|MD17G1117800	MD04G1069200;MD06G1070000;MD17G1117800
6	map00650	Butanoate metabolism	KEGG PATHWAY	6/1357	39/19018	0.0563724	0.163748	Metabolism	Carbohydrate metabolism	MD04G1069200|MD06G1070000|MD15G1145900|MD09G1276300|MD17G1117800|MD06G1235500	MD04G1069200;MD06G1070000;MD15G1145900;MD09G1276300;MD17G1117800;MD06G1235500
11	map00400	Phenylalanine, tyrosine and tryptophan biosynthesis	KEGG PATHWAY	11/1357	92/19018	0.062748	0.173983	Metabolism	Amino acid metabolism	MD13G1016400|MD15G1332900|MD17G1071900|MD17G1234900|MD17G1264900|MD15G1040000|MD08G1060300|MD08G1057400|MD16G1013900|MD17G1054600|MD05G1042700	MD13G1016400;MD15G1332900;MD17G1071900;MD17G1234900;MD17G1264900;MD15G1040000;MD08G1060300;MD08G1057400;MD16G1013900;MD17G1054600;MD05G1042700
6	map00591	Linoleic acid metabolism	KEGG PATHWAY	6/1357	40/19018	0.0624939	0.177308	Metabolism	Lipid metabolism	MD09G1180900|MD13G1235500|MD02G1317800|MD17G1167100|MD04G1204500|MD16G1191300	MD09G1180900;MD13G1235500;MD02G1317800;MD17G1167100;MD04G1204500;MD16G1191300
9	map00062	Fatty acid elongation	KEGG PATHWAY	9/1357	72/19018	0.0695872	0.188658	Metabolism	Lipid metabolism	MD01G1087400|MD07G1157600|MD16G1043300|MD13G1203100|MD07G1197900|MD08G1046600|MD16G1218100|MD13G1042400|MD01G1038800	MD01G1087400;MD07G1157600;MD16G1043300;MD13G1203100;MD07G1197900;MD08G1046600;MD16G1218100;MD13G1042400;MD01G1038800
12	map00280	Valine, leucine and isoleucine degradation	KEGG PATHWAY	12/1357	108/19018	0.0834747	0.216679	Metabolism	Amino acid metabolism	MD04G1069200|MD06G1070000|MD00G1029100|MD13G1090800|MD05G1110500|MD17G1117800|MD15G1250400|MD15G1063100|MD16G1157500|MD06G1177200|MD04G1170100|MD02G1191300	MD04G1069200;MD06G1070000;MD00G1029100;MD13G1090800;MD05G1110500;MD17G1117800;MD15G1250400;MD15G1063100;MD16G1157500;MD06G1177200;MD04G1170100;MD02G1191300
23	map00520	Amino sugar and nucleotide sugar metabolism	KEGG PATHWAY	23/1357	237/19018	0.082256	0.218157	Metabolism	Carbohydrate metabolism	MD15G1156100|MD15G1037300|MD05G1099500|MD09G1262800|MD17G1257700|MD05G1230600|MD09G1253100|MD02G1011100|MD02G1120200|MD01G1193000|MD11G1309900|MD12G1150100|MD05G1204900|MD06G1070600|MD01G1213300|MD06G1200200|MD01G1212900|MD13G1274600|MD04G1048000|MD11G1310000|MD01G1213100|MD04G1047700|MD01G1120700	MD15G1156100;MD15G1037300;MD05G1099500;MD09G1262800;MD17G1257700;MD05G1230600;MD09G1253100;MD02G1011100;MD02G1120200;MD01G1193000;MD11G1309900;MD12G1150100;MD05G1204900;MD06G1070600;MD01G1213300;MD06G1200200;MD01G1212900;MD13G1274600;MD04G1048000;MD11G1310000;MD01G1213100;MD04G1047700;MD01G1120700
5	map00760	Nicotinate and nicotinamide metabolism	KEGG PATHWAY	5/1357	34/19018	0.0914263	0.232375	Metabolism	Metabolism of cofactors and vitamins	MD09G1032700|MD02G1035400|MD08G1160800|MD15G1285500|MD02G1035600	MD09G1032700;MD02G1035400;MD08G1160800;MD15G1285500;MD02G1035600
9	map04712	Circadian rhythm - plant	KEGG PATHWAY	9/1357	77/19018	0.0968185	0.241058	Organismal Systems	Environmental adaptation	MD13G1153400|MD06G1197300|MD04G1113200|MD12G1262000|MD01G1114400|MD16G1132200|MD00G1201600|MD10G1034200|MD01G1090900	MD13G1153400;MD06G1197300;MD04G1113200;MD12G1262000;MD01G1114400;MD16G1132200;MD00G1201600;MD10G1034200;MD01G1090900
5	map00450	Selenocompound metabolism	KEGG PATHWAY	5/1357	36/19018	0.110482	0.259208	Metabolism	Metabolism of other amino acids	MD05G1172700|MD15G1014100|MD16G1201400|MD06G1118700|MD13G1201500	MD05G1172700;MD15G1014100;MD16G1201400;MD06G1118700;MD13G1201500
9	map00640	Propanoate metabolism	KEGG PATHWAY	9/1357	79/19018	0.109219	0.261268	Metabolism	Carbohydrate metabolism	MD12G1159600|MD15G1330100|MD17G1117800|MD13G1233600|MD16G1157500|MD16G1238600|MD09G1064200|MD04G1146400|MD16G1010900	MD12G1159600;MD15G1330100;MD17G1117800;MD13G1233600;MD16G1157500;MD16G1238600;MD09G1064200;MD04G1146400;MD16G1010900
10	map00100	Steroid biosynthesis	KEGG PATHWAY	10/1357	90/19018	0.107491	0.262277	Metabolism	Lipid metabolism	MD05G1112000|MD02G1190300|MD16G1237000|MD00G1080800|MD16G1141900|MD05G1112200|MD07G1041500|MD06G1143700|MD07G1041600|MD16G1000400	MD05G1112000;MD02G1190300;MD16G1237000;MD00G1080800;MD16G1141900;MD05G1112200;MD07G1041500;MD06G1143700;MD07G1041600;MD16G1000400
6	map00730	Thiamine metabolism	KEGG PATHWAY	6/1357	48/19018	0.124773	0.276769	Metabolism	Metabolism of cofactors and vitamins	MD11G1305700|MD05G1188600|MD16G1155500|MD15G1309900|MD16G1177200|MD09G1014300	MD11G1305700;MD05G1188600;MD16G1155500;MD15G1309900;MD16G1177200;MD09G1014300
8	map00910	Nitrogen metabolism	KEGG PATHWAY	8/1357	70/19018	0.124582	0.281462	Metabolism	Energy metabolism	MD10G1054100|MD04G1055700|MD07G1290500|MD09G1028900|MD01G1174400|MD15G1294800|MD00G1067900|MD08G1172400	MD10G1054100;MD04G1055700;MD07G1290500;MD09G1028900;MD01G1174400;MD15G1294800;MD00G1067900;MD08G1172400
4	map00966	Glucosinolate biosynthesis	KEGG PATHWAY	4/1357	27/19018	0.122636	0.282295	Metabolism	Biosynthesis of other secondary metabolites	MD05G1110500|MD15G1063100|MD14G1185400|MD02G1191300	MD05G1110500;MD15G1063100;MD14G1185400;MD02G1191300
2	map00785	Lipoic acid metabolism	KEGG PATHWAY	2/1357	9/19018	0.131141	0.2857	Metabolism	Metabolism of cofactors and vitamins	MD13G1000600|MD16G1005000	MD13G1000600;MD16G1005000
5	map00340	Histidine metabolism	KEGG PATHWAY	5/1357	39/19018	0.142304	0.304581	Metabolism	Amino acid metabolism	MD09G1136900|MD06G1177200|MD00G1029100|MD13G1090800|MD15G1250400	MD09G1136900;MD06G1177200;MD00G1029100;MD13G1090800;MD15G1250400
2	map00943	Isoflavonoid biosynthesis	KEGG PATHWAY	2/1357	10/19018	0.156486	0.323581	Metabolism	Biosynthesis of other secondary metabolites	MD03G1281500|MD15G1290300	MD03G1281500;MD15G1290300
2	map00944	Flavone and flavonol biosynthesis	KEGG PATHWAY	2/1357	10/19018	0.156486	0.323581	Metabolism	Biosynthesis of other secondary metabolites	MD06G1201700|MD14G1210700	MD06G1201700;MD14G1210700
13	map00020	Citrate cycle (TCA cycle)	KEGG PATHWAY	13/1357	133/19018	0.154032	0.323998	Metabolism	Carbohydrate metabolism	MD15G1391200|MD14G1201000|MD05G1005300|MD07G1159600|MD05G1112700|MD13G1095200|MD16G1157500|MD13G1043400|MD05G1282600|MD10G1046900|MD16G1044200|MD05G1040900|MD17G1098600	MD15G1391200;MD14G1201000;MD05G1005300;MD07G1159600;MD05G1112700;MD13G1095200;MD16G1157500;MD13G1043400;MD05G1282600;MD10G1046900;MD16G1044200;MD05G1040900;MD17G1098600
3	map00531	Glycosaminoglycan degradation	KEGG PATHWAY	3/1357	20/19018	0.167569	0.335139	Metabolism	Glycan biosynthesis and metabolism	MD16G1130600|MD01G1120700|MD13G1134700	MD16G1130600;MD01G1120700;MD13G1134700
6	map00960	Tropane, piperidine and pyridine alkaloid biosynthesis	KEGG PATHWAY	6/1357	53/19018	0.174688	0.343741	Metabolism	Biosynthesis of other secondary metabolites	MD14G1172500|MD16G1191900|MD17G1234900|MD17G1264900|MD11G1093800|MD08G1060300	MD14G1172500;MD16G1191900;MD17G1234900;MD17G1264900;MD11G1093800;MD08G1060300
16	map00460	Cyanoamino acid metabolism	KEGG PATHWAY	16/1357	174/19018	0.178471	0.34561	Metabolism	Metabolism of other amino acids	MD16G1062800|MD00G1013000|MD12G1028800|MD06G1205500|MD03G1091900|MD11G1170100|MD05G1121900|MD08G1092600|MD11G1027500|MD15G1077000|MD17G1267800|MD06G1205300|MD00G1013300|MD15G1294800|MD02G1069100|MD03G1091100	MD16G1062800;MD00G1013000;MD12G1028800;MD06G1205500;MD03G1091900;MD11G1170100;MD05G1121900;MD08G1092600;MD11G1027500;MD15G1077000;MD17G1267800;MD06G1205300;MD00G1013300;MD15G1294800;MD02G1069100;MD03G1091100
13	map00051	Fructose and mannose metabolism	KEGG PATHWAY	13/1357	139/19018	0.192685	0.361655	Metabolism	Carbohydrate metabolism	MD11G1158300|MD01G1195300|MD01G1193000|MD01G1194700|MD08G1028100|MD00G1005700|MD09G1262800|MD00G1040000|MD07G1261900|MD17G1257700|MD01G1195200|MD09G1253100|MD02G1068900	MD11G1158300;MD01G1195300;MD01G1193000;MD01G1194700;MD08G1028100;MD00G1005700;MD09G1262800;MD00G1040000;MD07G1261900;MD17G1257700;MD01G1195200;MD09G1253100;MD02G1068900
10	map00071	Fatty acid degradation	KEGG PATHWAY	10/1357	102/19018	0.191151	0.364383	Metabolism	Lipid metabolism	MD00G1029100|MD13G1090800|MD05G1013400|MD10G1085400|MD17G1117800|MD04G1018700|MD15G1250400|MD15G1004100|MD06G1177200|MD05G1180800	MD00G1029100;MD13G1090800;MD05G1013400;MD10G1085400;MD17G1117800;MD04G1018700;MD15G1250400;MD15G1004100;MD06G1177200;MD05G1180800
1	map00604	Glycosphingolipid biosynthesis - ganglio series	KEGG PATHWAY	1/1357	3/19018	0.199159	0.368143	Metabolism	Glycan biosynthesis and metabolism	MD01G1120700	MD01G1120700
1	map00523	Polyketide sugar unit biosynthesis	KEGG PATHWAY	1/1357	3/19018	0.199159	0.368143	Metabolism	Metabolism of terpenoids and polyketides	MD06G1070600	MD06G1070600
4	map00740	Riboflavin metabolism	KEGG PATHWAY	4/1357	33/19018	0.206587	0.370641	Metabolism	Metabolism of cofactors and vitamins	MD13G1003200|MD17G1231100|MD13G1016000|MD16G1004200	MD13G1003200;MD17G1231100;MD13G1016000;MD16G1004200
8	map02010	ABC transporters	KEGG PATHWAY	8/1357	81/19018	0.219778	0.388592	Environmental Information Processing	Membrane transport	MD15G1010400|MD09G1290100|MD06G1037400|MD16G1135100|MD17G1042800|MD17G1284300|MD15G1010300|MD01G1213600	MD15G1010400;MD09G1290100;MD06G1037400;MD16G1135100;MD17G1042800;MD17G1284300;MD15G1010300;MD01G1213600
5	map00565	Ether lipid metabolism	KEGG PATHWAY	5/1357	46/19018	0.228998	0.39911	Metabolism	Lipid metabolism	MD06G1140600|MD03G1165700|MD11G1075900|MD13G1235500|MD15G1125000	MD06G1140600;MD03G1165700;MD11G1075900;MD13G1235500;MD15G1125000
10	map00052	Galactose metabolism	KEGG PATHWAY	10/1357	109/19018	0.250134	0.429807	Metabolism	Carbohydrate metabolism	MD04G1190900|MD14G1070300|MD12G1150100|MD17G1030100|MD13G1147700|MD09G1192100|MD02G1025500|MD11G1041500|MD02G1068900|MD17G1048800	MD04G1190900;MD14G1070300;MD12G1150100;MD17G1030100;MD13G1147700;MD09G1192100;MD02G1025500;MD11G1041500;MD02G1068900;MD17G1048800
1	map01502	Vancomycin resistance	KEGG PATHWAY	1/1357	4/19018	0.256311	0.434305	Human Diseases	Drug resistance: antimicrobial	MD14G1230300	MD14G1230300
12	map04070	Phosphatidylinositol signaling system	KEGG PATHWAY	12/1357	140/19018	0.297179	0.483411	Environmental Information Processing	Signal transduction	MD12G1171100|MD16G1264500|MD14G1241000|MD15G1224300|MD09G1052700|MD06G1128700|MD06G1200300|MD13G1151300|MD11G1235100|MD11G1073400|MD12G1099800|MD06G1037200	MD12G1171100;MD16G1264500;MD14G1241000;MD15G1224300;MD09G1052700;MD06G1128700;MD06G1200300;MD13G1151300;MD11G1235100;MD11G1073400;MD12G1099800;MD06G1037200
4	map00590	Arachidonic acid metabolism	KEGG PATHWAY	4/1357	39/19018	0.302237	0.48517	Metabolism	Lipid metabolism	MD13G1235500|MD15G1010000|MD12G1028800|MD02G1069100	MD13G1235500;MD15G1010000;MD12G1028800;MD02G1069100
2	map00660	C5-Branched dibasic acid metabolism	KEGG PATHWAY	2/1357	15/19018	0.290899	0.48616	Metabolism	Carbohydrate metabolism	MD15G1145900|MD17G1218700	MD15G1145900;MD17G1218700
10	map00260	Glycine, serine and threonine metabolism	KEGG PATHWAY	10/1357	114/19018	0.295633	0.487394	Metabolism	Amino acid metabolism	MD17G1007300|MD14G1172500|MD16G1191900|MD17G1071900|MD15G1280300|MD16G1157500|MD15G1106400|MD17G1267800|MD04G1170100|MD08G1179400	MD17G1007300;MD14G1172500;MD16G1191900;MD17G1071900;MD15G1280300;MD16G1157500;MD15G1106400;MD17G1267800;MD04G1170100;MD08G1179400
16	map04146	Peroxisome	KEGG PATHWAY	16/1357	199/19018	0.346942	0.542652	Cellular Processes	Transport and catabolism	MD10G1085400|MD11G1161800|MD16G1002100|MD00G1051500|MD07G1240700|MD08G1214200|MD00G1043500|MD04G1018700|MD02G1035400|MD13G1005800|MD15G1106400|MD12G1231600|MD11G1238800|MD10G1284300|MD01G1147600|MD02G1035600	MD10G1085400;MD11G1161800;MD16G1002100;MD00G1051500;MD07G1240700;MD08G1214200;MD00G1043500;MD04G1018700;MD02G1035400;MD13G1005800;MD15G1106400;MD12G1231600;MD11G1238800;MD10G1284300;MD01G1147600;MD02G1035600
3	map00300	Lysine biosynthesis	KEGG PATHWAY	3/1357	29/19018	0.342646	0.542894	Metabolism	Amino acid metabolism	MD17G1007300|MD08G1175700|MD02G1000400	MD17G1007300;MD08G1175700;MD02G1000400
5	map00073	Cutin, suberine and wax biosynthesis	KEGG PATHWAY	5/1357	56/19018	0.370198	0.557582	Metabolism	Lipid metabolism	MD07G1086200|MD07G1086700|MD11G1161800|MD05G1203100|MD13G1029500	MD07G1086200;MD07G1086700;MD11G1161800;MD05G1203100;MD13G1029500
8	map00410	beta-Alanine metabolism	KEGG PATHWAY	8/1357	95/19018	0.36691	0.559537	Metabolism	Metabolism of other amino acids	MD00G1029100|MD13G1090800|MD16G1191900|MD09G1276300|MD15G1250400|MD06G1177200|MD14G1172500|MD06G1235500	MD00G1029100;MD13G1090800;MD16G1191900;MD09G1276300;MD15G1250400;MD06G1177200;MD14G1172500;MD06G1235500
3	map00511	Other glycan degradation	KEGG PATHWAY	3/1357	30/19018	0.362648	0.560039	Metabolism	Glycan biosynthesis and metabolism	MD15G1440400|MD10G1099400|MD01G1120700	MD15G1440400;MD10G1099400;MD01G1120700
3	map00908	Zeatin biosynthesis	KEGG PATHWAY	3/1357	31/19018	0.382551	0.569161	Metabolism	Metabolism of terpenoids and polyketides	MD15G1021500|MD08G1023900|MD08G1071200	MD15G1021500;MD08G1023900;MD08G1071200
7	map00220	Arginine biosynthesis	KEGG PATHWAY	7/1357	87/19018	0.428262	0.629494	Metabolism	Amino acid metabolism	MD04G1055700|MD01G1174400|MD17G1264900|MD15G1390300|MD08G1060300|MD06G1033100|MD08G1134500	MD04G1055700;MD01G1174400;MD17G1264900;MD15G1390300;MD08G1060300;MD06G1033100;MD08G1134500
27	map00500	Starch and sucrose metabolism	KEGG PATHWAY	27/1357	363/19018	0.439938	0.638958	Metabolism	Carbohydrate metabolism	MD15G1365900|MD15G1127900|MD17G1257700|MD09G1262800|MD05G1081100|MD13G1030200|MD09G1192100|MD08G1006000|MD00G1156200|MD05G1006400|MD11G1289600|MD01G1193000|MD15G1326700|MD01G1025400|MD04G1001100|MD06G1043900|MD10G1002300|MD08G1101700|MD05G1121900|MD16G1240800|MD11G1307100|MD16G1062800|MD11G1317900|MD03G1005900|MD11G1196000|MD11G1027500|MD10G1002500	MD15G1365900;MD15G1127900;MD17G1257700;MD09G1262800;MD05G1081100;MD13G1030200;MD09G1192100;MD08G1006000;MD00G1156200;MD05G1006400;MD11G1289600;MD01G1193000;MD15G1326700;MD01G1025400;MD04G1001100;MD06G1043900;MD10G1002300;MD08G1101700;MD05G1121900;MD16G1240800;MD11G1307100;MD16G1062800;MD11G1317900;MD03G1005900;MD11G1196000;MD11G1027500;MD10G1002500
1	map00965	Betalain biosynthesis	KEGG PATHWAY	1/1357	8/19018	0.446963	0.641523	Metabolism	Biosynthesis of other secondary metabolites	MD15G1340700	MD15G1340700
8	map00030	Pentose phosphate pathway	KEGG PATHWAY	8/1357	103/19018	0.455198	0.645746	Metabolism	Carbohydrate metabolism	MD11G1158300|MD06G1067000|MD13G1060200|MD06G1028600|MD13G1122800|MD00G1040000|MD16G1123600|MD02G1068900	MD11G1158300;MD06G1067000;MD13G1060200;MD06G1028600;MD13G1122800;MD00G1040000;MD16G1123600;MD02G1068900
6	map04130	SNARE interactions in vesicular transport	KEGG PATHWAY	6/1357	80/19018	0.511035	0.716624	Genetic Information Processing	Folding, sorting and degradation	MD07G1133600|MD02G1144700|MD14G1041000|MD12G1041800|MD17G1004400|MD12G1111800	MD07G1133600;MD02G1144700;MD14G1041000;MD12G1041800;MD17G1004400;MD12G1111800
7	map00053	Ascorbate and aldarate metabolism	KEGG PATHWAY	7/1357	97/19018	0.543992	0.754171	Metabolism	Carbohydrate metabolism	MD00G1029100|MD13G1090800|MD05G1113100|MD06G1200200|MD15G1250400|MD12G1150100|MD06G1177200	MD00G1029100;MD13G1090800;MD05G1113100;MD06G1200200;MD15G1250400;MD12G1150100;MD06G1177200
3	map00790	Folate biosynthesis	KEGG PATHWAY	3/1357	41/19018	0.568011	0.778621	Metabolism	Metabolism of cofactors and vitamins	MD10G1157600|MD05G1169300|MD03G1235000	MD10G1157600;MD05G1169300;MD03G1235000
1	map00440	Phosphonate and phosphinate metabolism	KEGG PATHWAY	1/1357	12/19018	0.588766	0.780754	Metabolism	Metabolism of other amino acids	MD10G1228600	MD10G1228600
2	map00750	Vitamin B6 metabolism	KEGG PATHWAY	2/1357	27/19018	0.583551	0.782343	Metabolism	Metabolism of cofactors and vitamins	MD15G1204200|MD17G1175900	MD15G1204200;MD17G1175900
9	map00630	Glyoxylate and dicarboxylate metabolism	KEGG PATHWAY	9/1357	129/19018	0.577261	0.78251	Metabolism	Carbohydrate metabolism	MD14G1201000|MD17G1117800|MD05G1112700|MD16G1157500|MD04G1188500|MD17G1267800|MD15G1294800|MD17G1244400|MD16G1042700	MD14G1201000;MD17G1117800;MD05G1112700;MD16G1157500;MD04G1188500;MD17G1267800;MD15G1294800;MD17G1244400;MD16G1042700
4	map01040	Biosynthesis of unsaturated fatty acids	KEGG PATHWAY	4/1357	58/19018	0.601392	0.788923	Metabolism	Lipid metabolism	MD14G1058300|MD00G1017300|MD01G1038800|MD07G1197900	MD14G1058300;MD00G1017300;MD01G1038800;MD07G1197900
11	map04145	Phagosome	KEGG PATHWAY	11/1357	164/19018	0.628539	0.815764	Cellular Processes	Transport and catabolism	MD08G1097700|MD06G1082200|MD08G1012800|MD15G1224300|MD05G1106800|MD14G1184700|MD17G1004400|MD08G1010300|MD09G1156500|MD02G1126300|MD15G1190600	MD08G1097700;MD06G1082200;MD08G1012800;MD15G1224300;MD05G1106800;MD14G1184700;MD17G1004400;MD08G1010300;MD09G1156500;MD02G1126300;MD15G1190600
1	map00603	Glycosphingolipid biosynthesis - globo and isoglobo series	KEGG PATHWAY	1/1357	18/19018	0.736343	0.945619	Metabolism	Glycan biosynthesis and metabolism	MD01G1120700	MD01G1120700
9	map03040	Spliceosome	KEGG PATHWAY	9/1357	468/19018	1	1	Genetic Information Processing	Transcription	MD07G1196500|MD07G1298400|MD16G1000200|MD14G1018400|MD12G1080200|MD11G1025300|MD06G1002800|MD01G1127300|MD13G1008000	MD07G1196500;MD07G1298400;MD16G1000200;MD14G1018400;MD12G1080200;MD11G1025300;MD06G1002800;MD01G1127300;MD13G1008000
13	map03018	RNA degradation	KEGG PATHWAY	13/1357	220/19018	0.797374	1	Genetic Information Processing	Folding, sorting and degradation	MD10G1150600|MD14G1218700|MD13G1191700|MD06G1208700|MD06G1208300|MD17G1201200|MD01G1185500|MD09G1125700|MD14G1231600|MD11G1172400|MD05G1157900|MD02G1068900|MD12G1102400	MD10G1150600;MD14G1218700;MD13G1191700;MD06G1208700;MD06G1208300;MD17G1201200;MD01G1185500;MD09G1125700;MD14G1231600;MD11G1172400;MD05G1157900;MD02G1068900;MD12G1102400
8	map00562	Inositol phosphate metabolism	KEGG PATHWAY	8/1357	142/19018	0.802443	1	Metabolism	Carbohydrate metabolism	MD12G1171100|MD11G1075900|MD15G1224300|MD06G1128700|MD11G1073400|MD06G1140600|MD03G1165700|MD06G1037200	MD12G1171100;MD11G1075900;MD15G1224300;MD06G1128700;MD11G1073400;MD06G1140600;MD03G1165700;MD06G1037200
12	map00230	Purine metabolism	KEGG PATHWAY	12/1357	207/19018	0.810768	1	Metabolism	Nucleotide metabolism	MD03G1153200|MD13G1139600|MD16G1201400|MD00G1031300|MD15G1126400|MD13G1201500|MD06G1028600|MD15G1014100|MD04G1085600|MD07G1282700|MD09G1014300|MD01G1212800	MD03G1153200;MD13G1139600;MD16G1201400;MD00G1031300;MD15G1126400;MD13G1201500;MD06G1028600;MD15G1014100;MD04G1085600;MD07G1282700;MD09G1014300;MD01G1212800
2	map00670	One carbon pool by folate	KEGG PATHWAY	2/1357	42/19018	0.811626	1	Metabolism	Metabolism of cofactors and vitamins	MD03G1153200|MD17G1267800	MD03G1153200;MD17G1267800
13	map00040	Pentose and glucuronate interconversions	KEGG PATHWAY	13/1357	233/19018	0.856127	1	Metabolism	Carbohydrate metabolism	MD00G1022700|MD07G1255000|MD00G1141700|MD01G1194700|MD06G1200200|MD12G1150100|MD15G1224900|MD00G1005700|MD12G1149800|MD01G1195300|MD15G1398600|MD01G1195200|MD07G1261900	MD00G1022700;MD07G1255000;MD00G1141700;MD01G1194700;MD06G1200200;MD12G1150100;MD15G1224900;MD00G1005700;MD12G1149800;MD01G1195300;MD15G1398600;MD01G1195200;MD07G1261900
4	map03060	Protein export	KEGG PATHWAY	4/1357	94/19018	0.910405	1	Genetic Information Processing	Folding, sorting and degradation	MD12G1027100|MD00G1137500|MD14G1027200|MD13G1032500	MD12G1027100;MD00G1137500;MD14G1027200;MD13G1032500
1	map00514	Other types of O-glycan biosynthesis	KEGG PATHWAY	1/1357	34/19018	0.919475	1	Metabolism	Glycan biosynthesis and metabolism	MD08G1032600	MD08G1032600
2	map03410	Base excision repair	KEGG PATHWAY	2/1357	69/19018	0.962119	1	Genetic Information Processing	Replication and repair	MD08G1035300|MD10G1218500	MD08G1035300;MD10G1218500
2	map00513	Various types of N-glycan biosynthesis	KEGG PATHWAY	2/1357	74/19018	0.972275	1	Metabolism	Glycan biosynthesis and metabolism	MD01G1120700|MD16G1072100	MD01G1120700;MD16G1072100
1	map00600	Sphingolipid metabolism	KEGG PATHWAY	1/1357	62/19018	0.989921	1	Metabolism	Lipid metabolism	MD15G1440400	MD15G1440400
2	map04136	Autophagy - other	KEGG PATHWAY	2/1357	90/19018	0.990003	1	Cellular Processes	Transport and catabolism	MD13G1141800|MD10G1112000	MD13G1141800;MD10G1112000
4	map00970	Aminoacyl-tRNA biosynthesis	KEGG PATHWAY	4/1357	156/19018	0.996562	1	Genetic Information Processing	Translation	MD05G1011800|MD15G1433500|MD05G1172700|MD01G1196000	MD05G1011800;MD15G1433500;MD05G1172700;MD01G1196000
4	map03420	Nucleotide excision repair	KEGG PATHWAY	4/1357	161/19018	0.997417	1	Genetic Information Processing	Replication and repair	MD11G1233100|MD09G1034500|MD03G1185700|MD04G1041000	MD11G1233100;MD09G1034500;MD03G1185700;MD04G1041000
3	map03440	Homologous recombination	KEGG PATHWAY	3/1357	147/19018	0.998619	1	Genetic Information Processing	Replication and repair	MD06G1173400|MD09G1034500|MD05G1079700	MD06G1173400;MD09G1034500;MD05G1079700
2	map03430	Mismatch repair	KEGG PATHWAY	2/1357	123/19018	0.998867	1	Genetic Information Processing	Replication and repair	MD09G1034500|MD04G1041000	MD09G1034500;MD04G1041000
3	map03030	DNA replication	KEGG PATHWAY	3/1357	155/19018	0.999162	1	Genetic Information Processing	Replication and repair	MD09G1034500|MD15G1157500|MD04G1041000	MD09G1034500;MD15G1157500;MD04G1041000
3	map03008	Ribosome biogenesis in eukaryotes	KEGG PATHWAY	3/1357	159/19018	0.999348	1	Genetic Information Processing	Translation	MD05G1254500|MD07G1185800|MD00G1189600	MD05G1254500;MD07G1185800;MD00G1189600
1	map00240	Pyrimidine metabolism	KEGG PATHWAY	1/1357	106/19018	0.999618	1	Metabolism	Nucleotide metabolism	MD05G1163300	MD05G1163300
6	map03015	mRNA surveillance pathway	KEGG PATHWAY	6/1357	248/19018	0.999733	1	Genetic Information Processing	Translation	MD16G1217200|MD02G1085100|MD12G1080200|MD13G1110300|MD01G1141200|MD12G1102400	MD16G1217200;MD02G1085100;MD12G1080200;MD13G1110300;MD01G1141200;MD12G1102400
25	map03010	Ribosome	KEGG PATHWAY	25/1357	637/19018	0.999802	1	Genetic Information Processing	Translation	MD05G1252900|MD02G1230700|MD09G1031000|MD11G1283300|MD11G1269500|MD07G1032400|MD03G1128600|MD03G1073800|MD10G1048100|MD17G1058000|MD17G1032900|MD04G1051500|MD09G1050600|MD10G1234000|MD13G1094800|MD02G1311200|MD05G1042800|MD01G1069800|MD11G1269600|MD15G1442600|MD07G1132700|MD04G1065300|MD07G1237500|MD01G1157600|MD14G1017500	MD05G1252900;MD02G1230700;MD09G1031000;MD11G1283300;MD11G1269500;MD07G1032400;MD03G1128600;MD03G1073800;MD10G1048100;MD17G1058000;MD17G1032900;MD04G1051500;MD09G1050600;MD10G1234000;MD13G1094800;MD02G1311200;MD05G1042800;MD01G1069800;MD11G1269600;MD15G1442600;MD07G1132700;MD04G1065300;MD07G1237500;MD01G1157600;MD14G1017500
12	map04144	Endocytosis	KEGG PATHWAY	12/1357	389/19018	0.99984	1	Cellular Processes	Transport and catabolism	MD07G1196500|MD02G1178300|MD03G1203700|MD13G1276600|MD08G1216900|MD06G1032900|MD16G1044700|MD15G1416400|MD13G1043900|MD01G1127300|MD11G1264700|MD15G1125000	MD07G1196500;MD02G1178300;MD03G1203700;MD13G1276600;MD08G1216900;MD06G1032900;MD16G1044700;MD15G1416400;MD13G1043900;MD01G1127300;MD11G1264700;MD15G1125000
1	map03020	RNA polymerase	KEGG PATHWAY	1/1357	119/19018	0.999855	1	Genetic Information Processing	Transcription	MD05G1363300	MD05G1363300
6	map04120	Ubiquitin mediated proteolysis	KEGG PATHWAY	6/1357	280/19018	0.999957	1	Genetic Information Processing	Folding, sorting and degradation	MD04G1089200|MD07G1037000|MD06G1109400|MD15G1021700|MD14G1184400|MD05G1312700	MD04G1089200;MD07G1037000;MD06G1109400;MD15G1021700;MD14G1184400;MD05G1312700
12	map04141	Protein processing in endoplasmic reticulum	KEGG PATHWAY	12/1357	459/19018	0.999995	1	Genetic Information Processing	Folding, sorting and degradation	MD08G1097700|MD07G1196500|MD07G1075600|MD09G1271100|MD11G1097700|MD17G1151000|MD17G1241200|MD13G1055300|MD03G1125200|MD01G1127300|MD01G1144400|MD01G1208700	MD08G1097700;MD07G1196500;MD07G1075600;MD09G1271100;MD11G1097700;MD17G1151000;MD17G1241200;MD13G1055300;MD03G1125200;MD01G1127300;MD01G1144400;MD01G1208700
3	map00190	Oxidative phosphorylation	KEGG PATHWAY	3/1357	256/19018	0.999999	1	Metabolism	Energy metabolism	MD09G1156500|MD17G1003000|MD17G1046600	MD09G1156500;MD17G1003000;MD17G1046600
7	map03013	RNA transport	KEGG PATHWAY	7/1357	384/19018	1	1	Genetic Information Processing	Translation	MD07G1185800|MD15G1112100|MD03G1200400|MD12G1080200|MD14G1074900|MD14G1122800|MD12G1102400	MD07G1185800;MD15G1112100;MD03G1200400;MD12G1080200;MD14G1074900;MD14G1122800;MD12G1102400
