# Supplementary material for: Transcriptomics and metabolomics provide insight into the anti-browning mechanism of selenium in freshly cut apples
Source: Front Plant Sci. 2023 May 8;14:1176936. doi: 10.3389/fpls.2023.1176936 (PMC10200898; doi:10.3389/fpls.2023.1176936)
Supplement: Supplementary file 1 [file DataSheet_1.zip › Supplementary_Material/Supplementary Table 7. Differential expression of 59 browning-related genes under control and exogenous Se treatment..xlsx]

## Sheet: Supplementary Table 7
	Gene name	Gene Description	Control TPM(CK_0h vs CK_1h)	Treat TPM(CK_0h vs CK_1h)	log2FC(CK_0h vs CK_1h)	Pvalue(CK_0h vs CK_1h)	Padjust(CK_0h vs CK_1h)	Significant(CK_0h vs CK_1h)	Regulate(CK_0h vs CK_1h)	Control TPM(T_0h vs T_1h)	Treat TPM(T_0h vs T_1h)	log2FC(T_0h vs T_1h)	Pvalue(T_0h vs T_1h)	Padjust(T_0h vs T_1h)	Significant(T_0h vs T_1h)	Regulate(T_0h vs T_1h)	Control TPM(CK_0h vs T_0h)	Treat TPM(CK_0h vs T_0h)	log2FC(CK_0h vs T_0h)	Pvalue(CK_0h vs T_0h)	Padjust(CK_0h vs T_0h)	Significant(CK_0h vs T_0h)	Regulate(CK_0h vs T_0h)	Control TPM(CK_1h vs T_1h)	Treat TPM(CK_1h vs T_1h)	log2FC(CK_1h vs T_1h)	Pvalue(CK_1h vs T_1h)	Padjust(CK_1h vs T_1h)	Significant(CK_1h vs T_1h)	Regulate(CK_1h vs T_1h)
SOD	MD07G1232200	manganese superoxide dismutase 1	201.52	194.493	-0.15071	0.630531	0.977413	no	down	177.74	248.627	0.301741	0.366989	0.721728	no	up	201.52	177.74	0.200493	0.483324	0.726887	no	up	194.493	248.627	0.676486	0.0666156	0.200279	no	up
	MD12G1004800	copper/zinc superoxide dismutase 3	85.33	69.17	-0.403153	0.166195	0.851199	no	down	61.8667	77.57	0.151078	0.528597	0.8212	no	up	85.33	61.8667	-0.101026	0.641449	0.831308	no	down	69.17	77.57	0.47873	0.126141	0.300251	no	up
CAT	MD06G1008700	catalase 2	563.727	533.103	-0.19393	0.391804	0.9515	no	down	723.883	769.52	-0.0451983	0.856137	0.954488	no	down	563.727	723.883	0.646489	0.00338085	0.0341616	no	up	533.103	769.52	0.823207	0.00146239	0.0127893	no	up
GST	MD05G1252400	Glutathione S-transferase family protein	78.38	68.03	-0.418986	0.0328744	0.482107	no	down	115.16	115.163	-0.0755681	0.635215	0.870631	no	down	78.38	115.16	0.734842	6.76029e-06	0.00035499	no	up	68.03	115.163	1.30659	1.11671e-08	6.51483e-07	yes	up
	MD04G1111700	Glutathione S-transferase family protein	0.473333	0.113333	-2.1686	0.316122	0.935707	no	down	0.713333	0.896667	0.236444	0.806686	0.935396	no	up	0.473333	0.713333	0.922898	0.463541	0.711902	no	up	0.113333	0.896667	3.35759	0.0352183	0.13219	no	up
	MD09G1147300	glutathione S-transferase PHI 9	10.2033	10.01	-0.136545	0.725729	0.982136	no	down	19.65	11.7167	-0.949482	0.00103198	0.0341095	no	down	10.2033	19.65	1.32459	0.000149065	0.00366333	yes	up	10.01	11.7167	0.533507	0.0751127	0.21638	no	up
	MD03G1282700	glutathione S-transferase phi 8	4003.07	3814.8	-0.216789	0.493672	0.964856	no	down	7540.22	5137.16	-0.710838	0.00168782	0.0474425	no	down	4003.07	7540.22	1.30491	6.21327e-06	0.00033114	yes	up	3814.8	5137.16	0.743155	0.00332012	0.0240292	no	up
	MD02G1271700	Glutathione S-transferase	75.7333	92.93	0.134441	0.547577	0.966997	no	up	98.8633	88.37	-0.285247	0.0513752	0.315909	no	down	75.7333	98.8633	0.681737	9.74422e-05	0.00264666	no	up	92.93	88.37	0.292778	0.123391	0.295861	no	up
	MD14G1236600	Glutathione S-transferase family protein	6.26	7.46	0.112221	0.710651	0.981802	no	up	6.93667	7.25667	-0.110421	0.637705	0.871118	no	down	6.26	6.93667	0.492772	0.0793046	0.262193	no	up	7.46	7.25667	0.296719	0.247104	0.459131	no	up
APX	MD15G1242900	ascorbate peroxidase 3	129.747	116.373	-0.272985	0.214931	0.891296	no	down	132.877	125.677	-0.236482	0.0757215	0.376735	no	down	129.747	132.877	0.359542	0.0168829	0.100956	no	up	116.373	125.677	0.423146	0.0413048	0.147325	no	up
	MD05G1120800	ascorbate peroxidase 3	84.2067	73.64	-0.27544	0.215311	0.891296	no	down	118.97	99.58	-0.561273	0.00136105	0.0411574	no	down	84.2067	118.97	0.953062	1.22001e-06	9.41683e-05	no	up	73.64	99.58	0.694275	0.000426236	0.00485323	no	up
	MD11G1121400	ascorbate peroxidase 1	262.577	255.81	-0.152524	0.49364	0.964856	no	down	343.257	290.593	-0.401621	0.00262124	0.0616413	no	down	262.577	343.257	0.715036	1.35232e-05	0.000577497	no	up	255.81	290.593	0.493571	0.0123419	0.063154	no	up
PAL	MD01G1106900	phenylalanine ammonia-lyase 2	3.5	2.32	-0.740364	0.300872	0.933176	no	down	0.393333	0.323333	-0.349913	0.710778	0.901211	no	down	0.393333	3.5	2.91592	0.0606961	0.224074	no	up	0.323333	2.32	2.48691	0.00010851	0.00159263	yes	up
	MD03G1121400	phenylalanine ammonia-lyase 2	5.22333	5.08667	-0.127126	0.790674	0.98632	no	down	3.53333	3.03	-0.40172	0.303677	0.674947	no	down	3.53333	5.22333	0.212945	0.590342	0.800742	no	up	3.03	5.08667	0.466353	0.362533	0.580837	no	up
	MD07G1172700	phenylalanine ammonia-lyase 2	44.2233	58.0367	0.295244	0.432871	0.957306	no	up	38.0533	47.8533	0.198301	0.422054	0.758489	no	up	44.2233	38.0533	-0.0611605	0.795559	0.911552	no	down	47.8533	58.0367	0.0105034	0.977729	0.990596	no	up
	MD03G1121500	phenylalanine ammonia-lyase 2	4.21	2.91333	-0.429499	0.393243	0.9515	no	down	2.43	3.5	0.753518	0.115813	0.459476	no	up	3.5	2.91333	-0.66853	0.198452	0.450487	no	down	2.43	4.21	0.492127	0.3226	0.541681	no	up
4CL	MD07G1309000	4-coumarate:CoA ligase 3	20.56	13.6733	-0.723432	0.0295441	0.453511	no	down	23.5833	24.5733	-0.0711946	0.749278	0.916446	no	down	20.56	23.5833	0.487868	0.0345968	0.160363	no	up	13.6733	24.5733	1.16603	0.000259051	0.00322978	yes	up
C4H	MD11G1052900	cinnamate-4-hydroxylase	181.273	129.897	-0.601205	0.0537042	0.605421	no	down	191.143	235.41	0.183274	0.465204	0.786991	no	up	181.273	191.143	0.365556	0.157364	0.393717	no	up	129.897	235.41	1.17653	6.22805e-05	0.00100182	yes	up
FLS	MD08G1121600	flavonol synthase 1	15.8167	5.09667	-1.78327	0.00642864	0.177627	no	down	15.5967	20.31	0.190874	0.418122	0.756138	no	up	15.8167	15.5967	0.327402	0.683945	0.85557	no	up	5.09667	20.31	2.32075	1.60981e-09	1.16965e-07	yes	up
CHI	MD07G1233400	Chalcone-flavanone isomerase family protein	23.97	15.1433	-0.767275	0.0558799	0.615383	no	down	22.9833	27.3333	0.0640406	0.789556	0.928956	no	up	23.97	22.9833	0.304328	0.239775	0.500552	no	up	15.1433	27.3333	1.1575	0.00281491	0.0212784	yes	up
POD	MD17G1092400	Peroxidase superfamily protein	0.68	0.89	0.264317	0.940932	0.996819	no	up	0.0166667	0	-1.14393	0.779215	1	no	down	0.68	0.0166667	-4.86863	0.0131866	0.0859302	no	down	0.89	0	-6.25739	0.0354795	0.132937	no	down
	MD04G1101700	Peroxidase superfamily protein	0.0266667	0.183333	2.63854	0.280303	1	no	up	0	0.0266667	1.7243	0.669018	1	no	up	0.0266667	0	-1.57821	0.695928	1	no	down	0.183333	0.0266667	-2.46284	0.300071	1	no	down
	MD12G1184600	Peroxidase superfamily protein	0.503333	0.123333	-2.16143	0.238176	0.899873	no	down	0	0	0	1	1	no test	no test	0.503333	0	-5.62864	0.00823403	0.0631565	no	down	0.123333	0	-3.61381	0.348429	1	no	down
	MD10G1033300	Peroxidase superfamily protein	0.316667	4.36333	3.63753	0.00364476	0.117262	no	up	0.98	0.853333	-0.204565	0.928854	0.979247	no	down	0.316667	0.98	1.76256	0.594902	0.803339	no	up	4.36333	0.853333	-2.0263	0.0443555	0.153965	no	down
	MD01G1034400	Peroxidase superfamily protein	1.43667	2.46667	0.578263	0.451517	0.961117	no	up	1.34333	0.913333	-0.829872	0.209166	0.583304	no	down	1.43667	1.34333	0.31528	0.636588	0.828289	no	up	2.46667	0.913333	-1.06523	0.187406	0.387101	no	down
	MD13G1086200	Peroxidase superfamily protein	0.19	0.12	-0.757623	0.689607	1	no	down	0.143333	0.07	-1.14469	0.474286	1	no	down	0.19	0.143333	-0.0820133	0.957558	0.982691	no	down	0.12	0.07	-0.441559	0.841498	1	no	down
	MD02G1124700	Peroxidase superfamily protein	0.36	0.38	0.0943345	0.955362	0.997159	no	up	0.17	0.153333	-0.386165	0.780733	1	no	down	0.36	0.17	-0.64941	0.638	0.828971	no	down	0.38	0.153333	-1.11977	0.536286	0.725527	no	down
	MD01G1034500	Peroxidase superfamily protein	2.55333	2.72667	0.0213048	0.977407	0.998259	no	up	0.636667	0.51	-0.516799	0.478166	0.793627	no	down	2.55333	0.636667	-1.6775	0.0040919	0.0392265	yes	down	2.72667	0.51	-2.19647	0.0128817	0.0652007	no	down
	MD05G1243700	Peroxidase superfamily protein	0.31	0.226667	-0.624069	0.751113	0.983408	no	down	0	0	0	1	1	no test	no test	0.31	0	-4.66985	0.0665112	0.236719	no	down	0.226667	0	-4.19182	0.212466	1	no	down
	MD15G1321300	Peroxidase superfamily protein	0.283333	0.203333	-0.577621	0.677891	0.978202	no	down	0	0.0166667	0.779624	0.848477	1	no	up	0.283333	0	-4.75091	0.02944	0.14461	no	down	0.203333	0.0166667	-3.37338	0.14824	1	no	down
	MD04G1170900	Peroxidase superfamily protein	5.10333	13.1167	1.3094	0.0374587	0.513455	no	up	6.30333	0.67	-3.35898	0.00812305	0.122733	no	down	5.10333	6.30333	0.534994	0.629663	0.824178	no	up	13.1167	0.67	-4.09898	4.71287e-08	2.26903e-06	yes	down
	MD01G1194000	Peroxidase superfamily protein	0.15	0.126667	-0.342107	0.888684	1	no	down	0	0.04	1.65136	0.682719	1	no	up	0.15	0	-3.39141	0.326038	1	no	down	0.126667	0.04	-1.37536	0.620995	1	no	down
	MD16G1085600	Peroxidase superfamily protein	0.0333333	0.216667	2.61387	0.279176	1	no	up	0.0333333	0.0166667	-0.978762	0.803715	1	no	down	0.0333333	0.0333333	0.163325	0.967481	1	no	up	0.216667	0.0166667	-3.37629	0.160865	1	no	down
	MD03G1014400	peroxidase 2	35.13	6.69333	-2.52009	0.425875	0.955103	no	down	0	0	0	1	1	no test	no test	35.13	0	-11.5836	0.00302774	0.0317092	yes	down	6.69333	0	-9.22553	0.018226	0.0836402	no	down
PPO	MD10G1299400	Polyphenol oxidase	12.2833	20.48	0.574312	0.588335	0.973495	no	up	0.563333	0.126667	-2.18526	0.0418353	0.28952	no	down	12.2833	0.563333	-4.21731	0.00240946	0.0271147	yes	down	20.48	0.126667	-6.92382	6.86644e-28	1.91079e-24	yes	down
	MD05G1320100	Polyphenol oxidase	2.23	1.45667	-0.78821	0.493984	0.964856	no	down	0	0.04	2.71058	0.437826	1	no	up	2.23	0	-8.29033	0.00134368	0.0180151	yes	down	1.45667	0.04	-4.77335	0.000207309	0.00269077	yes	down
	MD10G1298500	Polyphenol oxidase	0.196667	0.763333	1.82659	0.213469	0.891296	no	up	0.03	0.0566667	0.917298	0.671423	1	no	up	0.196667	0.03	-2.45509	0.209047	0.463494	no	down	0.763333	0.0566667	-3.33101	0.0297265	0.117354	no	down
	MD10G1299300	Polyphenol oxidase	0.183333	1.21333	2.5997	0.00146598	0.0562425	no	up	0	0	0	1	1	no test	no test	0.183333	0	-4.75326	0.0254034	0.131487	no	down	1.21333	0	-7.50366	5.44799e-07	1.81783e-05	yes	down
	MD05G1318900	Polyphenol oxidase	2.61667	2.32667	-0.262302	0.713101	0.981802	no	down	0.603333	0.393333	-0.687809	0.478544	1	no	down	2.61667	0.603333	-1.84154	0.0198342	0.112493	no	down	2.32667	0.393333	-2.23359	0.00928904	0.0516371	no	down
	MD10G1298700	Polyphenol oxidase	0.163333	0.45	1.29953	0.259032	0.912653	no	up	0.02	0.02	-0.123759	0.964762	1	no	down	0.163333	0.02	-2.76694	0.154561	0.389581	no	down	0.45	0.02	-4.16648	0.00627244	0.0386824	yes	down
LOX	MD01G1027400	Lipase/lipooxygenase	16.04	43.3267	1.26554	0.00332208	0.109738	no	up	11.8	8.56	-0.639524	0.00925084	0.131638	no	down	16.04	11.8	-0.110874	0.641787	0.831425	no	down	43.3267	8.56	-1.9814	4.21809e-06	0.000104372	yes	down
	MD04G1204200	lipoxygenase 1	0.33	0.356667	0.046711	0.961705	0.997159	no	up	0.11	0.116667	-0.146798	0.891284	1	no	down	0.33	0.11	-1.2332	0.184171	0.432168	no	down	0.356667	0.116667	-1.41501	0.224678	0.433138	no	down
	MD04G1204100	lipoxygenase 1	0	0.0233333	2.65507	0.504697	1	no	up	0	0	0	1	1	no test	no test	0	0	0	1	1	no test	no test	0.0233333	0	-2.51636	0.527307	1	no	down
	MD12G1218200	lipoxygenase 1	0.103333	0.23	1.03746	0.527817	0.966139	no	up	0.08	0.05	-0.839957	0.511742	1	no	down	0.103333	0.08	-0.0594986	0.965729	0.986134	no	down	0.23	0.05	-1.90881	0.247456	0.459427	no	down
	MD09G1180900	lipoxygenase 3	1.56667	9.56667	2.50669	7.14454e-12	1.24453e-09	yes	up	0.416667	0.55	0.260472	0.559814	0.837884	no	up	1.56667	0.416667	-1.59316	0.000311032	0.00637757	yes	down	9.56667	0.55	-3.81196	2.52251e-26	5.39973e-23	yes	down
	MD04G1204500	lipoxygenase 1	0.966667	1.47	0.460105	0.396332	0.9515	no	up	0.38	0.4	-0.00358444	0.996799	0.998989	no	down	0.966667	0.38	-1.11042	0.192804	0.443634	no	down	1.47	0.4	-1.54396	0.00777614	0.0453467	yes	down
	MD04G1204000	lipoxygenase 1	20.0533	16.6967	-0.389392	0.0690993	0.667777	no	down	10.6133	15.41	0.416445	0.0667835	0.353843	no	up	20.0533	10.6133	-0.634099	0.00653873	0.0543936	no	down	16.6967	15.41	0.200783	0.314528	0.533799	no	up
	MD10G1294000	lipoxygenase 3	1.05	0.666667	-0.784595	0.275606	0.921892	no	down	0.606667	0.553333	-0.320546	0.613933	0.860853	no	down	1.05	0.606667	-0.437559	0.49916	0.738761	no	down	0.666667	0.553333	0.0592303	0.940315	0.973695	no	up
	MD03G1021200	lipoxygenase 2	3.11	3.96667	0.243781	0.657198	0.977413	no	up	1.85	1.56	-0.387999	0.223684	0.601632	no	down	3.11	1.85	-0.444887	0.259297	0.521213	no	down	3.96667	1.56	-1.04363	0.0405081	0.145357	no	down
	MD07G1004500	lipoxygenase 2	203.55	239.993	0.15403	0.622387	0.977413	no	up	200.32	152.887	-0.378459	0.197677	0.570883	no	down	203.55	200.32	0.253291	0.42356	0.67863	no	up	239.993	152.887	-0.249412	0.321663	0.540827	no	down
PLD	MD07G1004600	lipoxygenase 2	6.87667	8.04	0.150527	0.797406	0.986556	no	up	4.59333	5.94	0.212754	0.369919	0.723716	no	up	6.87667	4.59333	-0.256675	0.455204	0.704793	no	down	8.04	5.94	-0.17251	0.751472	0.872897	no	down
	MD04G1069600	phospholipase D beta 1	1.39667	1.06333	-0.547039	0.443634	0.958694	no	down	0.16	0.203333	0.138586	0.902912	0.96972	no	up	1.39667	0.16	-2.81445	0.00106982	0.015318	yes	down	1.06333	0.203333	-2.09819	0.0129643	0.0655113	no	down
	MD15G1237100	phospholipase D delta	0.00666667	0.43	5.75755	0.00139866	0.054104	no	up	0.0433333	0.0866667	0.868769	0.517165	1	no	up	0.00666667	0.0433333	2.91426	0.305034	1	no	up	0.43	0.0866667	-1.91485	0.0991033	0.258153	no	down
	MD17G1209200	phospholipase D alpha 1	103.7	112.22	0.0178159	0.956537	0.997159	no	up	87.7367	100.517	0.0742152	0.78533	0.927829	no	up	103.7	87.7367	0.030315	0.907498	0.961973	no	up	112.22	100.517	0.113877	0.72809	0.858685	no	up
	MD07G1124600	phospholipase D beta 1	11.86	13.2233	0.0348778	0.883646	0.994191	no	up	10.8133	11.6267	-0.0414754	0.780609	0.926419	no	down	11.86	10.8133	0.184256	0.30813	0.573774	no	up	13.2233	11.6267	0.134155	0.523968	0.716849	no	up
	MD13G1162600	phospholipase D P1	7.97667	7.31667	-0.330986	0.340833	0.942691	no	down	3.98333	5.99333	0.559821	0.00949305	0.133687	no	up	7.97667	3.98333	-0.829035	0.00166495	0.0210886	no	down	7.31667	5.99333	0.0852925	0.788426	0.895377	no	up
	MD04G1197500	phospholipase D P1	0.63	1.01333	0.552205	0.307004	0.93473	no	up	0.566667	0.873333	0.523447	0.239901	0.616927	no	up	0.63	0.566667	0.11871	0.83668	0.930072	no	up	1.01333	0.873333	0.124088	0.773057	0.886022	no	up
	MD15G1125000	phospholipase D alpha 1	0.733333	0.78	0.00574789	0.994058	0.998985	no	up	0.22	0.05	-2.39501	0.0316001	1	no	down	0.733333	0.22	-1.37992	0.0407694	0.176645	no	down	0.78	0.05	-3.76528	0.00148709	0.0129321	yes	down
