# Supplementary material for: Transcriptomics and metabolomics provide insight into the anti-browning mechanism of selenium in freshly cut apples
Source: Front Plant Sci. 2023 May 8;14:1176936. doi: 10.3389/fpls.2023.1176936 (PMC10200898; doi:10.3389/fpls.2023.1176936)
Supplement: Supplementary file 1 [file DataSheet_1.zip › Supplementary_Material/Supplementary Table 8. Number of differentially expressed transcription factors..xlsx]

## Sheet: Supplementary Table 8
Transcript id	Gene id	Gene name	Gene description	Family	DNA domain	Domain description	Evalue	Score	TF id	Hit pident	Hit evalue		MYB_related	49
MD05G1151200	MD05G1151200	MD05G1151200	disease resistance protein (TIR-NBS-LRR class)	MYB_related	PF00249	Myb-like DNA-binding domain	4.4e-06	26.6	MDP0000257606	37	3.8e-46		WRKY	41
MD10G1074400	MD10G1074400	MD10G1074400	RAD-like 6	MYB_related	PF00249	Myb-like DNA-binding domain	5.2e-07	29.6	MDP0000671095	100	4.2e-28		ERF	37
MD17G1271400	MD17G1271400	MD17G1271400	Homeodomain-like superfamily protein	MYB_related	PF00249	Myb-like DNA-binding domain	1.1e-13	50.9	MDP0000581293	97.3	3.3e-267		HB-other	34
MD17G1157800	MD17G1157800	MD17G1157800	myb-like HTH transcriptional regulator family protein	MYB_related	PF00249	Myb-like DNA-binding domain	2.2e-09	37.2	MDP0000142146	99.4	3.8e-260		NAC	32
MD17G1184100	MD17G1184100	MD17G1184100	Homeodomain-like superfamily protein	MYB_related	PF00249	Myb-like DNA-binding domain	6.2e-11	42.1	MDP0000522009	94.4	5.4e-190		M_type	21
MD16G1071600	MD16G1071600	MD16G1071600	Homeodomain-like superfamily protein	MYB_related	PF00249	Myb-like DNA-binding domain	2.9e-10	40	MDP0000320628	92.7	4.8e-180		bHLH	20
MD15G1279200	MD15G1279200	MD15G1279200	Homeodomain-like superfamily protein	MYB_related	PF00249	Myb-like DNA-binding domain	5e-09	36	MDP0000504079	99.5	1.4e-212		Dof	17
MD15G1180700	MD15G1180700	MD15G1180700	Homeodomain-like superfamily protein	MYB_related	PF00249	Myb-like DNA-binding domain	4.8e-07	29.7	MDP0000128135	87.2	1.2e-232		GRAS	16
MD14G1180900	MD14G1180900	MD14G1180900	myb domain protein 66	MYB_related	PF00249	Myb-like DNA-binding domain	5.2e-08	32.8	MDP0000642761	86.8	2.1e-72		MIKC	15
MD14G1001600	MD14G1001600	MD14G1001600	Homeodomain-like superfamily protein	MYB_related	PF00249	Myb-like DNA-binding domain	2.9e-10	40	MDP0000187636	93.1	3.2e-248		B3	13
MD13G1084100	MD13G1084100	MD13G1084100	myb-like transcription factor family protein	MYB_related	PF00249	Myb-like DNA-binding domain	6.1e-11	42.2	MDP0000136727	100	1.4e-181		bZIP	9
MD13G1045700	MD13G1045700	MD13G1045700	myb-like transcription factor family protein	MYB_related	PF00249	Myb-like DNA-binding domain	4e-08	33.1	MDP0000202657	99.7	2.5e-209		HD-ZIP	9
MD13G1013200	MD13G1013200	MD13G1013200	Homeodomain-like superfamily protein	MYB_related	PF00249	Myb-like DNA-binding domain	4.1e-09	36.3	MDP0000234120	80.2	1.7e-117		HSF	9
MD12G1058400	MD12G1058400	MD12G1058400	myb-like HTH transcriptional regulator family protein	MYB_related	PF00249	Myb-like DNA-binding domain	2e-09	37.3	MDP0000280005	62.5	9.5e-125		Others	57
MD12G1059100	MD12G1059100	MD12G1059100	DNA-binding bromodomain-containing protein	MYB_related	PF00249	Myb-like DNA-binding domain	1.3e-10	41.1	MDP0000310918	99.4	0			379
MD10G1336800	MD10G1336800	MD10G1336800	homolog of yeast ADA2 2B	MYB_related	PF00249	Myb-like DNA-binding domain	8.5e-12	44.9	MDP0000192797	39.5	1.8e-59
MD10G1278800	MD10G1278800	MD10G1278800	myb-like HTH transcriptional regulator family protein	MYB_related	PF00249	Myb-like DNA-binding domain	3.7e-09	36.4	MDP0000196504	99.2	4.6e-214
MD10G1216700	MD10G1216700	MD10G1216700	Homeodomain-like superfamily protein	MYB_related	PF00249	Myb-like DNA-binding domain	6.8e-08	32.4	MDP0000229587	100	5.5e-209
MD09G1279300	MD09G1279300	MD09G1279300	Homeodomain-like superfamily protein	MYB_related	PF00249	Myb-like DNA-binding domain	1.4e-14	53.9	MDP0000193097	98.7	8.5e-271
MD09G1188600	MD09G1188600	MD09G1188600	Homeodomain-like/winged-helix DNA-binding family protein	MYB_related	PF00249	Myb-like DNA-binding domain	4.3e-08	33	MDP0000189406	99.3	4.5e-155
MD08G1059000	MD08G1059000	MD08G1059000	response regulator 12	MYB_related	PF00249	Myb-like DNA-binding domain	2.1e-06	27.6	MDP0000607144	99	0
MD05G1299300	MD05G1299300	MD05G1299300	myb-like HTH transcriptional regulator family protein	MYB_related	PF00249	Myb-like DNA-binding domain	1.3e-09	38	MDP0000196504	84	9.9e-177
MD05G1238400	MD05G1238400	MD05G1238400	Homeodomain-like superfamily protein	MYB_related	PF00249	Myb-like DNA-binding domain	6.6e-08	32.5	MDP0000609912	99.7	5.5e-214
MD04G1008300	MD04G1008300	MD04G1008300	Homeodomain-like superfamily protein	MYB_related	PF00249	Myb-like DNA-binding domain	3.6e-09	36.5	MDP0000809773	95.3	3.2e-167
MD02G1318400	MD02G1318400	MD02G1318400	DNA-binding bromodomain-containing protein	MYB_related	PF00249	Myb-like DNA-binding domain	8.1e-09	35.4	MDP0000824792	74.4	2e-125
MD02G1166700	MD02G1166700	MD02G1166700	Homeodomain-like superfamily protein	MYB_related	PF00249	Myb-like DNA-binding domain	3.3e-09	36.6	MDP0000200243	94.5	3e-207
MD02G1083400	MD02G1083400	MD02G1083400	Homeodomain-like/winged-helix DNA-binding family protein	MYB_related	PF00249	Myb-like DNA-binding domain	1.7e-09	37.6	MDP0000265359	98.8	7.2e-176
MD02G1039800	MD02G1039800	MD02G1039800	Homeodomain-like superfamily protein	MYB_related	PF00249	Myb-like DNA-binding domain	4.1e-07	29.9	MDP0000128135	95	3.7e-258
MD01G1090900	MD01G1090900	MD01G1090900	Homeodomain-like superfamily protein	MYB_related	PF00249	Myb-like DNA-binding domain	3.4e-13	49.4	MDP0000187927	67.9	5.2e-36
MD09G1184000	MD09G1184000	MD09G1184000	Duplicated homeodomain-like superfamily protein	MYB	PF00249	Myb-like DNA-binding domain	2.8e-29	100.9	MDP0000437717	100	1.6e-168
MD09G1278600	MD09G1278600	MD09G1278600	myb domain protein 113	MYB	PF00249	Myb-like DNA-binding domain	1.2e-31	108.5	MDP0000259614	90.9	3.2e-125
MD17G1279200	MD17G1279200	MD17G1279200	myb domain protein 2	MYB	PF00249	Myb-like DNA-binding domain	1.5e-31	108.2	MDP0000823458	99.7	1.9e-172
MD17G1086700	MD17G1086700	MD17G1086700	myb domain protein 15	MYB	PF00249	Myb-like DNA-binding domain	6.5e-32	109.3	MDP0000407613	100	1.6e-151
MD17G1050900	MD17G1050900	MD17G1050900	myb domain protein 94	MYB	PF00249	Myb-like DNA-binding domain	2.6e-32	110.6	MDP0000144744	100	2.9e-201
MD15G1411200	MD15G1411200	MD15G1411200	myb domain protein 3	MYB	PF00249	Myb-like DNA-binding domain	1.2e-34	118.1	MDP0000175918	100	5.9e-185
MD16G1040800	MD16G1040800	MD16G1040800	myb domain protein 62	MYB	PF00249	Myb-like DNA-binding domain	3.4e-34	116.6	MDP0000659260	99.7	4.1e-175
MD15G1076600	MD15G1076600	MD15G1076600	myb domain protein 73	MYB	PF00249	Myb-like DNA-binding domain	1.4e-36	124.2	MDP0000275800	99.4	1.7e-182
MD14G1222200	MD14G1222200	MD14G1222200	Duplicated homeodomain-like superfamily protein	MYB	PF00249	Myb-like DNA-binding domain	6e-22	77.4	MDP0000853568	91.3	8.5e-168
MD14G1227500	MD14G1227500	MD14G1227500	myb domain protein 62	MYB	PF00249	Myb-like DNA-binding domain	2.7e-35	120.1	MDP0000259898	99.7	8.6e-181
MD14G1180700	MD14G1180700	MD14G1180700	myb domain protein 66	MYB	PF00249	Myb-like DNA-binding domain	2.1e-32	110.9	MDP0000642761	99.1	3.1e-138
MD14G1181000	MD14G1181000	MD14G1181000	myb domain protein 66	MYB	PF00249	Myb-like DNA-binding domain	5.3e-20	71.2	MDP0000266683	97.6	2.8e-45
MD12G1198600	MD12G1198600	MD12G1198600	myb domain protein 61	MYB	PF00249	Myb-like DNA-binding domain	3.9e-32	110	MDP0000601420	98.5	3.1e-237
MD11G1080800	MD11G1080800	MD11G1080800	Homeodomain-like transcriptional regulator	MYB	PF00249	Myb-like DNA-binding domain	1.1e-20	73.3	MDP0000292581	100	8.5e-184
MD08G1092000	MD08G1092000	MD08G1092000	myb domain protein 73	MYB	PF00249	Myb-like DNA-binding domain	3.2e-36	123.1	MDP0000463846	100	2.2e-182
MD07G1213500	MD07G1213500	MD07G1213500	Duplicated homeodomain-like superfamily protein	MYB	PF00249	Myb-like DNA-binding domain	3.3e-21	75.1	MDP0000809640	100	2.6e-171
MD06G1192900	MD06G1192900	MD06G1192900	myb domain protein 94	MYB	PF00249	Myb-like DNA-binding domain	1.1e-32	111.8	MDP0000149535	99.7	4.4e-219
MD05G1197600	MD05G1197600	MD05G1197600	myb domain protein 14	MYB	PF00249	Myb-like DNA-binding domain	1.7e-32	111.2	MDP0000145050	100	1.3e-159
MD05G1120600	MD05G1120600	MD05G1120600	myb domain protein 4	MYB	PF00249	Myb-like DNA-binding domain	1e-34	118.3	MDP0000249611	100	2.2e-153
MD00G1104700	MD00G1104700	MD00G1104700	myb domain protein 42	MYB	PF00249	Myb-like DNA-binding domain	1.7e-30	104.8	MDP0000787808	99.6	2.1e-148
MD03G1057400	MD03G1057400	MD03G1057400	WRKY DNA-binding protein 33	WRKY	PF03106	WRKY DNA -binding domain	1.1e-50	169.7	MDP0000514115	99.8	0
MD03G1292900	MD03G1292900	MD03G1292900	WRKY family transcription factor	WRKY	PF03106	WRKY DNA -binding domain	1e-24	86.5	MDP0000294489	98.8	5.1e-137
MD00G1143500	MD00G1143500	MD00G1143500	WRKY DNA-binding protein 40	WRKY	PF03106	WRKY DNA -binding domain	8.5e-24	83.5	MDP0000307516	99.7	5.1e-190
MD01G1168600	MD01G1168600	MD01G1168600	WRKY DNA-binding protein 70	WRKY	PF03106	WRKY DNA -binding domain	3.3e-23	81.7	MDP0000175240	98.7	6.4e-176
MD02G1177500	MD02G1177500	MD02G1177500	WRKY DNA-binding protein 7	WRKY	PF03106	WRKY DNA -binding domain	1.6e-26	92.3	MDP0000128463	100	6.5e-182
MD03G1197600	MD03G1197600	MD03G1197600	WRKY family transcription factor	WRKY	PF03106	WRKY DNA -binding domain	1.1e-26	92.7	MDP0000935652	47.2	1.1e-106
MD04G1167700	MD04G1167700	MD04G1167700	WRKY DNA-binding protein 33	WRKY	PF03106	WRKY DNA -binding domain	1.2e-51	172.8	MDP0000708692	100	1.1e-297
MD04G1226400	MD04G1226400	MD04G1226400	WRKY DNA-binding protein 74	WRKY	PF03106	WRKY DNA -binding domain	3.9e-26	91.1	MDP0000231993	98.2	4.2e-189
MD05G1290300	MD05G1290300	MD05G1290300	WRKY DNA-binding protein 28	WRKY	PF03106	WRKY DNA -binding domain	1e-26	92.9	MDP0000118810	99.7	2.4e-181
MD05G1295700	MD05G1295700	MD05G1295700	WRKY DNA-binding protein 65	WRKY	PF03106	WRKY DNA -binding domain	1.2e-25	89.4	MDP0000304113	99.3	4e-153
MD05G1349800	MD05G1349800	MD05G1349800	WRKY family transcription factor	WRKY	PF03106	WRKY DNA -binding domain	1.1e-26	92.8	MDP0000301666	96.2	0
MD06G1104100	MD06G1104100	MD06G1104100	WRKY family transcription factor	WRKY	PF03106	WRKY DNA -binding domain	9.1e-27	93.1	MDP0000146360	99.7	5.5e-203
MD06G1138500	MD06G1138500	MD06G1138500	WRKY DNA-binding protein 75	WRKY	PF03106	WRKY DNA -binding domain	1.3e-25	89.3	MDP0000263768	100	8.3e-84
MD07G1146900	MD07G1146900	MD07G1146900	WRKY family transcription factor	WRKY	PF03106	WRKY DNA -binding domain	4.2e-25	87.7	MDP0000191017	100	9.8e-208
MD07G1285200	MD07G1285200	MD07G1285200	WRKY family transcription factor	WRKY	PF03106	WRKY DNA -binding domain	1.7e-26	92.2	MDP0000767097	100	6.5e-201
MD07G1285400	MD07G1285400	MD07G1285400	WRKY family transcription factor	WRKY	PF03106	WRKY DNA -binding domain	1.7e-26	92.2	MDP0000767097	100	6.5e-201
MD08G1094900	MD08G1094900	MD08G1094900	WRKY DNA-binding protein 7	WRKY	PF03106	WRKY DNA -binding domain	5e-26	90.7	MDP0000129882	99.1	3.6e-194
MD08G1227200	MD08G1227200	MD08G1227200	WRKY DNA-binding protein 9	WRKY	PF03106	WRKY DNA -binding domain	2.7e-26	91.6	MDP0000179719	99.7	3.6999999988288E-315
MD09G1224500	MD09G1224500	MD09G1224500	WRKY DNA-binding protein 40	WRKY	PF03106	WRKY DNA -binding domain	8.8e-25	86.7	MDP0000794439	100	1.2e-175
MD09G1285400	MD09G1285400	MD09G1285400	WRKY DNA-binding protein 23	WRKY	PF03106	WRKY DNA -binding domain	1.6e-27	95.5	MDP0000127976	100	2.4e-198
MD10G1266400	MD10G1266400	MD10G1266400	WRKY DNA-binding protein 28	WRKY	PF03106	WRKY DNA -binding domain	1.3e-26	92.5	MDP0000119590	99.7	3.9e-187
MD10G1275800	MD10G1275800	MD10G1275800	WRKY DNA-binding protein 65	WRKY	PF03106	WRKY DNA -binding domain	2.2e-26	91.8	MDP0000133918	99.2	2.2e-151
MD11G1059400	MD11G1059400	MD11G1059400	WRKY DNA-binding protein 33	WRKY	PF03106	WRKY DNA -binding domain	1.1e-51	172.9	MDP0000935996	99.8	0
MD12G1181000	MD12G1181000	MD12G1181000	WRKY DNA-binding protein 33	WRKY	PF03106	WRKY DNA -binding domain	7e-52	173.5	MDP0000296025	99.4	5.8e-294
MD12G1189600	MD12G1189600	MD12G1189600	WRKY DNA-binding protein 70	WRKY	PF03106	WRKY DNA -binding domain	1e-21	76.9	MDP0000754989	71.9	3.9e-127
MD12G1189900	MD12G1189900	MD12G1189900	WRKY DNA-binding protein 46	WRKY	PF03106	WRKY DNA -binding domain	3.4e-23	81.6	MDP0000754989	99.5	1.6e-110
MD13G1122100	MD13G1122100	MD13G1122100	WRKY DNA-binding protein 75	WRKY	PF03106	WRKY DNA -binding domain	1.3e-26	92.6	MDP0000792088	81.9	6.2e-100
MD13G1150700	MD13G1150700	MD13G1150700	WRKY DNA-binding protein 48	WRKY	PF03106	WRKY DNA -binding domain	2.1e-27	95.1	MDP0000146390	98.7	4.2e-212
MD13G1239100	MD13G1239100	MD13G1239100	WRKY DNA-binding protein 11	WRKY	PF03106	WRKY DNA -binding domain	2.3e-26	91.8	MDP0000946614	99.6	2.7e-160
MD14G1123000	MD14G1123000	MD14G1123000	WRKY family transcription factor	WRKY	PF03106	WRKY DNA -binding domain	7.5e-26	90.1	MDP0000315045	100	5.5e-203
MD15G1039500	MD15G1039500	MD15G1039500	WRKY DNA-binding protein 18	WRKY	PF03106	WRKY DNA -binding domain	1.1e-23	83.2	MDP0000689162	99.7	5.6e-172
MD15G1039600	MD15G1039600	MD15G1039600	WRKY DNA-binding protein 40	WRKY	PF03106	WRKY DNA -binding domain	7.9e-24	83.6	MDP0000263349	100	4.4e-166
MD15G1078200	MD15G1078200	MD15G1078200	WRKY DNA-binding protein 7	WRKY	PF03106	WRKY DNA -binding domain	1.5e-26	92.4	MDP0000231668	99.7	4.7e-191
MD15G1106600	MD15G1106600	MD15G1106600	WRKY DNA-binding protein 11	WRKY	PF03106	WRKY DNA -binding domain	1e-26	92.9	MDP0000272940	99.1	7.4e-189
MD15G1287300	MD15G1287300	MD15G1287300	WRKY DNA-binding protein 7	WRKY	PF03106	WRKY DNA -binding domain	9.1e-27	93.1	MDP0000128463	90.1	4.6e-159
MD16G1077700	MD16G1077700	MD16G1077700	WRKY DNA-binding protein 72	WRKY	PF03106	WRKY DNA -binding domain	4e-27	94.2	MDP0000161881	99.6	3.9e-278
MD16G1151000	MD16G1151000	MD16G1151000	WRKY DNA-binding protein 48	WRKY	PF03106	WRKY DNA -binding domain	4.5e-27	94	MDP0000256514	100	1.1e-206
MD17G1099000	MD17G1099000	MD17G1099000	WRKY family transcription factor	WRKY	PF03106	WRKY DNA -binding domain	5.8e-27	93.7	MDP0000935652	50.7	1.1e-132
MD17G1138100	MD17G1138100	MD17G1138100	WRKY DNA-binding protein 28	WRKY	PF03106	WRKY DNA -binding domain	9.5e-27	93	MDP0000257129	100	3.9e-212
MD17G1223100	MD17G1223100	MD17G1223100	WRKY DNA-binding protein 40	WRKY	PF03106	WRKY DNA -binding domain	3.5e-24	84.8	MDP0000177906	100	1.1e-176
MD17G1278100	MD17G1278100	MD17G1278100	WRKY DNA-binding protein 23	WRKY	PF03106	WRKY DNA -binding domain	3.3e-27	94.5	MDP0000657441	100	5.8e-197
MD08G1096000	MD08G1096000	MD08G1096000	DREB and EAR motif protein 3	ERF	PF00847	AP2 domain	7.8e-11	41.9	MDP0000258562	99.4	3.3e-86
MD15G1326800	MD15G1326800	MD15G1326800	Integrase-type DNA-binding superfamily protein	ERF	PF00847	AP2 domain	7.6e-15	54.8	MDP0000683814	99.7	1.9e-181
MD01G1196100	MD01G1196100	MD01G1196100	C-repeat/DRE binding factor 2	ERF	PF00847	AP2 domain	9.3e-14	51.3	MDP0000198054	57.9	1.2e-59
MD02G1060200	MD02G1060200	MD02G1060200	Integrase-type DNA-binding superfamily protein	ERF	PF00847	AP2 domain	1.2e-12	47.7	MDP0000652413	100	7.4e-147
MD02G1096500	MD02G1096500	MD02G1096500	Integrase-type DNA-binding superfamily protein	ERF	PF00847	AP2 domain	7.8e-12	45.1	MDP0000704216	99.6	4e-133
MD02G1176200	MD02G1176200	MD02G1176200	DREB and EAR motif protein 2	ERF	PF00847	AP2 domain	3.3e-11	43.1	MDP0000125673	100	1.5e-88
MD03G1049900	MD03G1049900	MD03G1049900	cytokinin response factor 4	ERF	PF00847	AP2 domain	7e-13	48.5	MDP0000190504	97.4	3.7e-146
MD03G1231800	MD03G1231800	MD03G1231800	ethylene responsive element binding factor 4	ERF	PF00847	AP2 domain	2.9e-14	52.9	MDP0000324718	99.1	4.6e-126
MD05G1080900	MD05G1080900	MD05G1080900	redox responsive transcription factor 1	ERF	PF00847	AP2 domain	1.4e-13	50.8	MDP0000175375	100	8.4e-159
MD05G1171400	MD05G1171400	MD05G1171400	Integrase-type DNA-binding superfamily protein	ERF	PF00847	AP2 domain	7.5e-06	26	MDP0000675982	99.6	2.2e-131
MD05G1306900	MD05G1306900	MD05G1306900	ethylene responsive element binding factor 1	ERF	PF00847	AP2 domain	4.3e-14	52.4	MDP0000805422	100	2.7e-103
MD05G1311600	MD05G1311600	MD05G1311600	ERF domain protein 12	ERF	PF00847	AP2 domain	2.5e-13	49.9	MDP0000324718	76.7	9.4e-26
MD06G1051800	MD06G1051800	MD06G1051800	ethylene responsive element binding factor 1	ERF	PF00847	AP2 domain	7.3e-14	51.6	MDP0000665685	99.3	2.2e-153
MD06G1130400	MD06G1130400	MD06G1130400	Integrase-type DNA-binding superfamily protein	ERF	PF00847	AP2 domain	1.7e-12	47.3	MDP0000894895	100	5.7e-152
MD06G1208700	MD06G1208700	MD06G1208700	related to AP2 11	ERF	PF00847	AP2 domain	1.6e-10	41	MDP0000155743	99.5	2.8e-120
MD07G1248600	MD07G1248600	MD07G1248600	Integrase-type DNA-binding superfamily protein	ERF	PF00847	AP2 domain	2.5e-14	53.1	MDP0000309801	45.3	2e-47
MD07G1262900	MD07G1262900	MD07G1262900	C-repeat-binding factor 4	ERF	PF00847	AP2 domain	2.8e-14	53	MDP0000198054	57.5	1.6e-59
MD07G1263200	MD07G1263200	MD07G1263200	Integrase-type DNA-binding superfamily protein	ERF	PF00847	AP2 domain	2.2e-09	37.3	MDP0000189347	100	3.5e-126
MD07G1284200	MD07G1284200	MD07G1284200	cytokinin response factor 4	ERF	PF00847	AP2 domain	1.1e-13	51.1	MDP0000308379	100	2.7e-202
MD08G1180200	MD08G1180200	MD08G1180200	related to AP2 4	ERF	PF00847	AP2 domain	2.2e-14	53.3	MDP0000313476	99.2	2.8e-199
MD10G1032000	MD10G1032000	MD10G1032000	Integrase-type DNA-binding superfamily protein	ERF	PF00847	AP2 domain	2.2e-14	53.3	MDP0000235028	89.7	2e-210
MD10G1094700	MD10G1094700	MD10G1094700	redox responsive transcription factor 1	ERF	PF00847	AP2 domain	5.7e-14	52	MDP0000317932	100	5.3e-150
MD10G1286300	MD10G1286300	MD10G1286300	ethylene responsive element binding factor 2	ERF	PF00847	AP2 domain	8.7e-15	54.6	MDP0000689946	100	2.1e-109
MD10G1290400	MD10G1290400	MD10G1290400	ethylene responsive element binding factor 4	ERF	PF00847	AP2 domain	5.2e-13	48.9	MDP0000324718	42.2	6.4e-34
MD11G1052100	MD11G1052100	MD11G1052100	cytokinin response factor 4	ERF	PF00847	AP2 domain	2.3e-13	50.1	MDP0000464704	99.3	5.1e-165
MD11G1252800	MD11G1252800	MD11G1252800	ethylene responsive element binding factor 4	ERF	PF00847	AP2 domain	9e-13	48.1	MDP0000868587	100	9.3e-127
MD11G1306500	MD11G1306500	MD11G1306500	Integrase-type DNA-binding superfamily protein	ERF	PF00847	AP2 domain	3.6e-12	46.2	MDP0000288465	100	5.6e-183
MD13G1046100	MD13G1046100	MD13G1046100	AP2/B3 transcription factor family protein	ERF	PF00847	AP2 domain	5.2e-09	36.1	MDP0000128924	100	1.1e-231
MD13G1213100	MD13G1213100	MD13G1213100	ethylene response factor 1	ERF	PF00847	AP2 domain	1.6e-13	50.6	MDP0000167207	99.6	1e-125
MD14G1147100	MD14G1147100	MD14G1147100	Integrase-type DNA-binding superfamily protein	ERF	PF00847	AP2 domain	1.1e-12	47.9	MDP0000190237	100	8.2e-114
MD15G1193700	MD15G1193700	MD15G1193700	Integrase-type DNA-binding superfamily protein	ERF	PF00847	AP2 domain	2.3e-12	46.8	MDP0000148178	98.6	3.5e-152
MD15G1221100	MD15G1221100	MD15G1221100	Integrase-type DNA-binding superfamily protein	ERF	PF00847	AP2 domain	5e-11	42.6	MDP0000649022	100	6.4e-131
MD15G1283200	MD15G1283200	MD15G1283200	redox responsive transcription factor 1	ERF	PF00847	AP2 domain	3e-13	49.7	MDP0000654314	99	1.5e-166
MD16G1043500	MD16G1043500	MD16G1043500	Integrase-type DNA-binding superfamily protein	ERF	PF00847	AP2 domain	2.5e-12	46.7	MDP0000759299	99.4	4.5e-194
MD16G1140800	MD16G1140800	MD16G1140800	Integrase-type DNA-binding superfamily protein	ERF	PF00847	AP2 domain	6.6e-13	48.6	MDP0000316694	100	6.2e-137
MD16G1162800	MD16G1162800	MD16G1162800	ethylene-responsive element binding protein	ERF	PF00847	AP2 domain	3.7e-14	52.6	MDP0000413387	99.6	1.4e-153
MD16G1162900	MD16G1162900	MD16G1162900	ethylene-responsive element binding protein	ERF	PF00847	AP2 domain	4.4e-14	52.4	MDP0000413387	92	1.9e-142
MD00G1036300	MD00G1036300	MD00G1036300	homeobox 7	HB-other	PF00046	Homeobox domain	1.1e-16	60.2	MDP0000316497	99.6	6.4e-134
MD01G1036200	MD01G1036200	MD01G1036200	homeobox protein 16	HB-other	PF00046	Homeobox domain	4.8e-16	58.2	MDP0000736852	99.7	2.9e-174
MD01G1050200	MD01G1050200	MD01G1050200	Homeobox-leucine zipper family protein / lipid-binding START domain-containing protein	HB-other	PF00046	Homeobox domain	4.2e-19	68	MDP0000285637	99.3	0
MD01G1198100	MD01G1198100	MD01G1198100	Homeobox-leucine zipper family protein / lipid-binding START domain-containing protein	HB-other	PF00046	Homeobox domain	2.7e-19	68.6	MDP0000322550	97.5	0
MD02G1192800	MD02G1192800	MD02G1192800	Homeobox-leucine zipper protein family	HB-other	PF00046	Homeobox domain	1.6e-16	59.7	MDP0000163095	100	3.6e-160
MD02G1318700	MD02G1318700	MD02G1318700	homeobox from Arabidopsis thaliana	HB-other	PF00046	Homeobox domain	4.8e-16	58.2	MDP0000222305	99.7	7.1e-209
MD07G1127600	MD07G1127600	MD07G1127600	Homeobox-leucine zipper family protein / lipid-binding START domain-containing protein	HB-other	PF00046	Homeobox domain	4.3e-19	68	MDP0000491277	99.9	0
MD07G1266200	MD07G1266200	MD07G1266200	Homeobox-leucine zipper family protein / lipid-binding START domain-containing protein	HB-other	PF00046	Homeobox domain	9.6e-19	66.8	MDP0000204639	100	0
MD08G1075400	MD08G1075400	MD08G1075400	Homeobox-leucine zipper protein family	HB-other	PF00046	Homeobox domain	5.4e-17	61.2	MDP0000579882	99.3	8.7e-173
MD08G1112900	MD08G1112900	MD08G1112900	homeobox gene 8	HB-other	PF00046	Homeobox domain	1.1e-16	60.2	MDP0000005879	99.8	0
MD09G1049000	MD09G1049000	MD09G1049000	homeobox 3	HB-other	PF00046	Homeobox domain	4.8e-16	58.2	MDP0000124827	100	3.2e-175
MD09G1107300	MD09G1107300	MD09G1107300	homeodomain GLABROUS 2	HB-other	PF00046	Homeobox domain	2.7e-18	65.4	MDP0000389745	99.9	0
MD10G1253500	MD10G1253500	MD10G1253500	Homeobox-leucine zipper family protein / lipid-binding START domain-containing protein	HB-other	PF00046	Homeobox domain	1.7e-16	59.6	MDP0000050082	100	0
MD12G1055800	MD12G1055800	MD12G1055800	homeobox from Arabidopsis thaliana	HB-other	PF00046	Homeobox domain	1.5e-15	56.6	MDP0000135540	99.7	2e-186
MD12G1205700	MD12G1205700	MD12G1205700	KNOTTED1-like homeobox gene 6	HB-other	PF00046	Homeobox domain	2.9e-07	30	MDP0000187050	100	3.9e-195
MD13G1079500	MD13G1079500	MD13G1079500	homeobox 1	HB-other	PF00046	Homeobox domain	4.1e-17	61.6	MDP0000281698	96.3	9.6e-165
MD13G1095800	MD13G1095800	MD13G1095800	KNOTTED1-like homeobox gene 6	HB-other	PF00046	Homeobox domain	4.3e-07	29.5	MDP0000294096	84	3.4e-168
MD14G1109800	MD14G1109800	MD14G1109800	POX (plant homeobox) family protein	HB-other	PF00046	Homeobox domain	6.3e-07	29	MDP0000143173	99.3	0
MD15G1271200	MD15G1271200	MD15G1271200	BEL1-like homeodomain 2	HB-other	PF00046	Homeobox domain	2.6e-07	30.2	MDP0000130825	84.2	0
MD15G1302900	MD15G1302900	MD15G1302900	Homeobox-leucine zipper protein family	HB-other	PF00046	Homeobox domain	1.2e-16	60.2	MDP0000423445	99.3	1.2e-158
MD15G1319800	MD15G1319800	MD15G1319800	homeobox protein 6	HB-other	PF00046	Homeobox domain	1.7e-16	59.6	MDP0000564897	99.7	2.4e-184
MD16G1079400	MD16G1079400	MD16G1079400	homeobox 1	HB-other	PF00046	Homeobox domain	1.7e-16	59.7	MDP0000206752	99.7	2.5e-189
MD16G1097200	MD16G1097200	MD16G1097200	KNOTTED1-like homeobox gene 6	HB-other	PF00046	Homeobox domain	6.7e-07	28.9	MDP0000294096	94.5	6.2e-194
MD03G1118500	MD03G1118500	MD03G1118500	Homeobox-leucine zipper family protein / lipid-binding START domain-containing protein	HB-other	PF00046	Homeobox domain	1.7e-16	59.6	MDP0000242861	90.2	0
MD06G1171700	MD06G1171700	MD06G1171700	KNOTTED1-like homeobox gene 6	HB-other	PF00046	Homeobox domain	1.1e-06	28.2	MDP0000254847	89.5	4.3e-107
MD07G1156200	MD07G1156200	MD07G1156200	homeobox 7	HB-other	PF00046	Homeobox domain	1.5e-17	63	MDP0000311522	100	4.6e-124
MD09G1277600	MD09G1277600	MD09G1277600	homeodomain GLABROUS 11	HB-other	PF00046	Homeobox domain	1.4e-10	40.7	MDP0000149252	96.9	0
MD10G1276200	MD10G1276200	MD10G1276200	KNOX/ELK homeobox transcription factor	HB-other	PF00046	Homeobox domain	1.5e-06	27.7	MDP0000285490	89.1	1.2e-96
MD15G1302900	MD15G1302900	MD15G1302900	Homeobox-leucine zipper protein family	HB-other	PF00046	Homeobox domain	1.2e-16	60.2	MDP0000423445	99.3	1.2e-158
MD07G1301800	MD07G1301800	MD07G1301800	TCV-interacting protein	NAC	PF02365	No apical meristem (NAM) protein	1.4e-26	93	MDP0000907489	100	0
MD01G1092300	MD01G1092300	MD01G1092300	NAC (No Apical Meristem) domain transcriptional regulator superfamily protein	NAC	PF02365	No apical meristem (NAM) protein	3e-11	43.9	MDP0000705786	90.1	1.3e-250
MD01G1093700	MD01G1093700	MD01G1093700	NAC transcription factor-like 9	NAC	PF02365	No apical meristem (NAM) protein	1.3e-19	70.6	MDP0000198108	100	2.7e-137
MD01G1094000	MD01G1094000	MD01G1094000	NAC domain containing protein 52	NAC	PF02365	No apical meristem (NAM) protein	2.1e-18	66.8	MDP0000440829	97.2	1e-182
MD06G1121400	MD06G1121400	MD06G1121400	NAC (No Apical Meristem) domain transcriptional regulator superfamily protein	NAC	PF02365	No apical meristem (NAM) protein	7.4e-27	93.9	MDP0000762302	100	1.4e-242
MD07G1163200	MD07G1163200	MD07G1163200	NAC 014	NAC	PF02365	No apical meristem (NAM) protein	1.1e-22	80.5	MDP0000231845	91	1.9e-203
MD14G1203000	MD14G1203000	MD14G1203000	NAC domain containing protein 100	NAC	PF02365	No apical meristem (NAM) protein	1.3e-29	102.8	MDP0000121265	99.2	2.7e-213
MD01G1094400	MD01G1094400	MD01G1094400	NAC 014	NAC	PF02365	No apical meristem (NAM) protein	3e-22	79.1	MDP0000214515	45.5	8.4e-81
MD01G1229900	MD01G1229900	MD01G1229900	TCV-interacting protein	NAC	PF02365	No apical meristem (NAM) protein	2.5e-27	95.4	MDP0000907489	81.9	3.8e-259
MD02G1068700	MD02G1068700	MD02G1068700	NAC domain containing protein 75	NAC	PF02365	No apical meristem (NAM) protein	1.5e-16	60.9	MDP0000618650	90.6	2.8e-258
MD03G1148500	MD03G1148500	MD03G1148500	NAC domain containing protein 90	NAC	PF02365	No apical meristem (NAM) protein	9.2e-24	84	MDP0000759504	99.2	1.2e-146
MD03G1222700	MD03G1222700	MD03G1222700	NAC (No Apical Meristem) domain transcriptional regulator superfamily protein	NAC	PF02365	No apical meristem (NAM) protein	6.9e-26	90.8	MDP0000262032	100	7.8e-201
MD04G1100400	MD04G1100400	MD04G1100400	NAC domain containing protein 25	NAC	PF02365	No apical meristem (NAM) protein	2.5e-26	92.2	MDP0000802924	99.4	2e-213
MD05G1195300	MD05G1195300	MD05G1195300	NAC domain containing protein 74	NAC	PF02365	No apical meristem (NAM) protein	9.3e-28	96.8	MDP0000697030	91.4	2.2e-151
MD05G1309700	MD05G1309700	MD05G1309700	NAC domain containing protein 73	NAC	PF02365	No apical meristem (NAM) protein	3.6e-15	56.4	MDP0000276278	100	1.2e-199
MD06G1031700	MD06G1031700	MD06G1031700	NAC domain containing protein 71	NAC	PF02365	No apical meristem (NAM) protein	2.2e-29	102	MDP0000119446	97.1	2.2e-218
MD06G1135700	MD06G1135700	MD06G1135700	NAC domain containing protein 83	NAC	PF02365	No apical meristem (NAM) protein	1.6e-25	89.6	MDP0000130686	100	1.2e-131
MD07G1163100	MD07G1163100	MD07G1163100	NAC transcription factor-like 9	NAC	PF02365	No apical meristem (NAM) protein	1.1e-14	54.8	MDP0000835180	94.7	6.4e-285
MD08G1250000	MD08G1250000	MD08G1250000	NAC domain containing protein 35	NAC	PF02365	No apical meristem (NAM) protein	1.5e-24	86.5	MDP0000679946	100	1.2e-102
MD09G1006400	MD09G1006400	MD09G1006400	NAC domain containing protein 83	NAC	PF02365	No apical meristem (NAM) protein	9.9e-24	83.9	MDP0000309382	99.2	7.1e-155
MD11G1074200	MD11G1074200	MD11G1074200	NAC domain containing protein 94	NAC	PF02365	No apical meristem (NAM) protein	3.8e-16	59.6	MDP0000171771	99.5	2.7e-224
MD11G1167900	MD11G1167900	MD11G1167900	NAC domain containing protein 90	NAC	PF02365	No apical meristem (NAM) protein	3e-25	88.8	MDP0000205938	100	9.7e-146
MD12G1000800	MD12G1000800	MD12G1000800	NAC domain containing protein 47	NAC	PF02365	No apical meristem (NAM) protein	4e-27	94.7	MDP0000404409	99.7	9e-220
MD12G1001200	MD12G1001200	MD12G1001200	Arabidopsis NAC domain containing protein 87	NAC	PF02365	No apical meristem (NAM) protein	2.3e-29	101.9	MDP0000184069	99.6	2.7e-269
MD13G1125000	MD13G1125000	MD13G1125000	NAC domain containing protein 83	NAC	PF02365	No apical meristem (NAM) protein	1e-14	55	MDP0000126517	100	2.7e-115
MD14G1001000	MD14G1001000	MD14G1001000	NAC domain containing protein 47	NAC	PF02365	No apical meristem (NAM) protein	2.3e-27	95.5	MDP0000180683	100	5.6e-222
MD14G1001200	MD14G1001200	MD14G1001200	Arabidopsis NAC domain containing protein 87	NAC	PF02365	No apical meristem (NAM) protein	2.3e-29	101.9	MDP0000184069	86.7	6.1e-229
MD15G1032200	MD15G1032200	MD15G1032200	NAC domain containing protein 28	NAC	PF02365	No apical meristem (NAM) protein	6.3e-09	36.4	MDP0000238773	95.9	5.4e-198
MD15G1136600	MD15G1136600	MD15G1136600	NAC (No Apical Meristem) domain transcriptional regulator superfamily protein	NAC	PF02365	No apical meristem (NAM) protein	6.6e-28	97.3	MDP0000334047	99.3	8.5e-184
MD15G1200200	MD15G1200200	MD15G1200200	NAC domain containing protein 75	NAC	PF02365	No apical meristem (NAM) protein	1.1e-16	61.3	MDP0000618650	98.6	8.9e-284
MD15G1344900	MD15G1344900	MD15G1344900	NAC (No Apical Meristem) domain transcriptional regulator superfamily protein	NAC	PF02365	No apical meristem (NAM) protein	2.9e-28	98.4	MDP0000258530	90.8	6.4e-112
MD17G1010300	MD17G1010300	MD17G1010300	NAC domain containing protein 83	NAC	PF02365	No apical meristem (NAM) protein	2.8e-22	79.2	MDP0000842702	99.2	4.2e-155
MD01G1193600	MD01G1193600	MD01G1193600	AGAMOUS-like 42	M_type	PF00319	SRF-type transcription factor (DNA-binding and dimerisation domain)	7.3e-27	92.5	MDP0000249592	93.1	1.4e-109
MD08G1197300	MD08G1197300	MD08G1197300	K-box region and MADS-box transcription factor family protein	M_type	PF00319	SRF-type transcription factor (DNA-binding and dimerisation domain)	3.5e-22	77.5	MDP0000527190	82.4	4.5e-97
MD10G1056200	MD10G1056200	MD10G1056200	AGAMOUS-like 21	M_type	PF00319	SRF-type transcription factor (DNA-binding and dimerisation domain)	3e-25	87.3	MDP0000475549	88.5	9.3e-40
MD13G1059200	MD13G1059200	MD13G1059200	K-box region and MADS-box transcription factor family protein;Alias=MD13G0052100	M_type	PF00319	SRF-type transcription factor (DNA-binding and dimerisation domain)	1.2e-23	82.2	MDP0000013331	94.1	2e-124
MD15G1395800	MD15G1395800	MD15G1395800	AGAMOUS-like 87	M_type	PF00319	SRF-type transcription factor (DNA-binding and dimerisation domain)	2.1e-09	36.6	MDP0000186886	86.2	1.7e-26
MD04G1186200	MD04G1186200	MD04G1186200	AGAMOUS-like 80	M_type	PF00319	SRF-type transcription factor (DNA-binding and dimerisation domain)	2.3e-14	52.4	MDP0000212925	99.5	1.8e-113
MD05G1037100	MD05G1037100	MD05G1037100	K-box region and MADS-box transcription factor family protein	M_type	PF00319	SRF-type transcription factor (DNA-binding and dimerisation domain)	2.2e-25	87.7	MDP0000326906	43.2	4.2e-29
MD05G1293700	MD05G1293700	MD05G1293700	K-box region and MADS-box transcription factor family protein	M_type	PF00319	SRF-type transcription factor (DNA-binding and dimerisation domain)	7.5e-27	92.4	MDP0000250080	93.9	7.4e-122
MD06G1204400	MD06G1204400	MD06G1204400	K-box region and MADS-box transcription factor family protein;Alias=MD06G0169300	M_type	PF00319	SRF-type transcription factor (DNA-binding and dimerisation domain)	1.4e-24	85.1	MDP0000218020	79	1.4e-93
MD08G1021300	MD08G1021300	MD08G1021300	K-box region and MADS-box transcription factor family protein	M_type	PF00319	SRF-type transcription factor (DNA-binding and dimerisation domain)	2.2e-25	87.7	MDP0000220168	98.8	4.2e-87
MD08G1216500	MD08G1216500	MD08G1216500	K-box region and MADS-box transcription factor family protein	M_type	PF00319	SRF-type transcription factor (DNA-binding and dimerisation domain)	9.9e-27	92	MDP0000324259	62.1	4.9e-72
MD09G1009100	MD09G1009100	MD09G1009100	K-box region and MADS-box transcription factor family protein	M_type	PF00319	SRF-type transcription factor (DNA-binding and dimerisation domain)	2e-23	81.4	MDP0000013331	41.2	3.8e-26
MD09G1155200	MD09G1155200	MD09G1155200	K-box region and MADS-box transcription factor family protein	M_type	PF00319	SRF-type transcription factor (DNA-binding and dimerisation domain)	9.4e-27	92.1	MDP0000324259	100	2.7e-132
MD10G1271000	MD10G1271000	MD10G1271000	K-box region and MADS-box transcription factor family protein	M_type	PF00319	SRF-type transcription factor (DNA-binding and dimerisation domain)	6.5e-27	92.6	MDP0000324166	99.1	2e-124
MD13G1121500	MD13G1121500	MD13G1121500	K-box region and MADS-box transcription factor family protein	M_type	PF00319	SRF-type transcription factor (DNA-binding and dimerisation domain)	1.4e-26	91.6	MDP0000366022	63.4	2.3e-75
MD14G1215700	MD14G1215700	MD14G1215700	AGAMOUS-like 8	M_type	PF00319	SRF-type transcription factor (DNA-binding and dimerisation domain)	8.5e-26	89	MDP0000289836	89.2	3.3e-133
MD15G1384500	MD15G1384500	MD15G1384500	AGAMOUS-like 24	M_type	PF00319	SRF-type transcription factor (DNA-binding and dimerisation domain)	1.5e-21	75.4	MDP0000322567	80.4	1.6e-102
MD15G1400400	MD15G1400400	MD15G1400400	AGAMOUS-like 12	M_type	PF00319	SRF-type transcription factor (DNA-binding and dimerisation domain)	4.9e-22	77	MDP0000316609	84.5	1.8e-105
MD16G1058500	MD16G1058500	MD16G1058500	K-box region and MADS-box transcription factor family protein	M_type	PF00319	SRF-type transcription factor (DNA-binding and dimerisation domain)	1.1e-25	88.7	MDP0000013331	100	4.5e-132
MD17G1065500	MD17G1065500	MD17G1065500	AGAMOUS-like 8	M_type	PF00319	SRF-type transcription factor (DNA-binding and dimerisation domain)	5.8e-25	86.4	MDP0000013331	64.8	4.4e-64
MD17G1141300	MD17G1141300	MD17G1141300	K-box region and MADS-box transcription factor family protein	M_type	PF00319	SRF-type transcription factor (DNA-binding and dimerisation domain)	5.5e-27	92.9	MDP0000242009	83.9	6.5e-118
MD12G1241500	MD12G1241500	MD12G1241500	basic helix-loop-helix (bHLH) DNA-binding superfamily protein	bHLH	PF00010	Helix-loop-helix DNA-binding domain	7e-08	32.2	MDP0000295593	94	4.7e-151
MD01G1045500	MD01G1045500	MD01G1045500	beta HLH protein 93	bHLH	PF00010	Helix-loop-helix DNA-binding domain	5.2e-10	39	MDP0000312274	99.7	3.1e-204
MD01G1155000	MD01G1155000	MD01G1155000	basic helix-loop-helix (bHLH) DNA-binding superfamily protein	bHLH	PF00010	Helix-loop-helix DNA-binding domain	7.8e-12	44.8	MDP0000628479	74.4	4e-108
MD02G1009200	MD02G1009200	MD02G1009200	LJRHL1-like 1	bHLH	PF00010	Helix-loop-helix DNA-binding domain	1.9e-09	37.2	MDP0000606021	93.8	2.2e-231
MD02G1315600	MD02G1315600	MD02G1315600	basic helix-loop-helix (bHLH) DNA-binding superfamily protein	bHLH	PF00010	Helix-loop-helix DNA-binding domain	5.4e-06	26.1	MDP0000225299	82.9	1.2e-196
MD04G1023500	MD04G1023500	MD04G1023500	basic helix-loop-helix (bHLH) DNA-binding superfamily protein	bHLH	PF00010	Helix-loop-helix DNA-binding domain	2.5e-06	27.2	MDP0000124019	98	3.7e-288
MD04G1224700	MD04G1224700	MD04G1224700	basic helix-loop-helix (bHLH) DNA-binding superfamily protein	bHLH	PF00010	Helix-loop-helix DNA-binding domain	7.1e-08	32.2	MDP0000295593	99.3	6.4e-161
MD06G1120000	MD06G1120000	MD06G1120000	Basic helix-loop-helix (bHLH) DNA-binding family protein	bHLH	PF00010	Helix-loop-helix DNA-binding domain	6.8e-10	38.6	MDP0000242554	97	2.6e-262
MD07G1151000	MD07G1151000	MD07G1151000	basic helix-loop-helix (bHLH) DNA-binding superfamily protein	bHLH	PF00010	Helix-loop-helix DNA-binding domain	8.2e-11	41.6	MDP0000226497	100	0
MD08G1077000	MD08G1077000	MD08G1077000	basic helix-loop-helix (bHLH) DNA-binding superfamily protein	bHLH	PF00010	Helix-loop-helix DNA-binding domain	1e-07	31.7	MDP0000313643	99.5	2.8e-225
MD10G1281100	MD10G1281100	MD10G1281100	basic helix-loop-helix (bHLH) DNA-binding superfamily protein	bHLH	PF00010	Helix-loop-helix DNA-binding domain	4.6e-09	36	MDP0000249969	99.6	1.8e-142
MD13G1239700	MD13G1239700	MD13G1239700	basic helix-loop-helix (bHLH) DNA-binding superfamily protein	bHLH	PF00010	Helix-loop-helix DNA-binding domain	9.7e-12	44.5	MDP0000318229	91.8	3.7e-118
MD14G1063300	MD14G1063300	MD14G1063300	basic helix-loop-helix (bHLH) DNA-binding superfamily protein	bHLH	PF00010	Helix-loop-helix DNA-binding domain	4.5e-10	39.2	MDP0000180376	100	3.3e-175
MD14G1149600	MD14G1149600	MD14G1149600	basic helix-loop-helix (bHLH) DNA-binding superfamily protein	bHLH	PF00010	Helix-loop-helix DNA-binding domain	7.4e-06	25.7	MDP0000410728	99.4	2.6e-176
MD14G1182700	MD14G1182700	MD14G1182700	basic helix-loop-helix (bHLH) DNA-binding superfamily protein	bHLH	PF00010	Helix-loop-helix DNA-binding domain	7.3e-07	28.9	MDP0000287358	39.1	2.4e-27
MD14G1190300	MD14G1190300	MD14G1190300	basic helix-loop-helix (bHLH) DNA-binding superfamily protein	bHLH	PF00010	Helix-loop-helix DNA-binding domain	3.7e-08	33.1	MDP0000299846	100	2e-155
MD15G1154600	MD15G1154600	MD15G1154600	LJRHL1-like 1	bHLH	PF00010	Helix-loop-helix DNA-binding domain	6.4e-10	38.7	MDP0000534784	100	2.9e-123
MD16G1247600	MD16G1247600	MD16G1247600	basic helix-loop-helix (bHLH) DNA-binding superfamily protein	bHLH	PF00010	Helix-loop-helix DNA-binding domain	2.1e-11	43.5	MDP0000318229	100	2.1e-132
MD17G1132600	MD17G1132600	MD17G1132600	phytochrome interacting factor 3-like 6	bHLH	PF00010	Helix-loop-helix DNA-binding domain	4.3e-14	52.1	MDP0000198404	99.8	1.0999999999998E-311
MD10G1074000	MD10G1074000	MD10G1074000	cryptochrome-interacting basic-helix-loop-helix 1	bHLH	PF00010	Helix-loop-helix DNA-binding domain	6.8e-08	32.2	MDP0000200355	98	7.6e-215
MD05G1312400	MD05G1312400	MD05G1312400	Dof-type zinc finger DNA-binding family protein	Do+E209:E225f	PF02701	Dof domain, zinc finger	1.1e-33	115	MDP0000127431	100	7.9e-216
MD00G1115200	MD00G1115200	MD00G1115200	TARGET OF MONOPTEROS 6	Dof	PF02701	Dof domain, zinc finger	2.7e-33	113.8	MDP0000429215	100	2.1e-163
MD01G1084700	MD01G1084700	MD01G1084700	Dof-type zinc finger DNA-binding family protein	Dof	PF02701	Dof domain, zinc finger	6.7e-34	115.7	MDP0000183534	98.9	1.5e-166
MD01G1224500	MD01G1224500	MD01G1224500	Dof-type zinc finger DNA-binding family protein	Dof	PF02701	Dof domain, zinc finger	7.8e-33	112.3	MDP0000771149	100	5.6e-186
MD03G1096400	MD03G1096400	MD03G1096400	OBF-binding protein 3	Dof	PF02701	Dof domain, zinc finger	6.3e-33	112.6	MDP0000939744	49.7	1.2e-75
MD03G1110000	MD03G1110000	MD03G1110000	Dof-type zinc finger DNA-binding family protein	Dof	PF02701	Dof domain, zinc finger	1.9e-34	117.5	MDP0000547254	100	3.1e-167
MD05G1018200	MD05G1018200	MD05G1018200	Dof-type zinc finger DNA-binding family protein	Dof	PF02701	Dof domain, zinc finger	3.6e-32	110.2	MDP0000308863	100	1.5e-180
MD05G1301100	MD05G1301100	MD05G1301100	Dof-type zinc finger DNA-binding family protein	Dof	PF02701	Dof domain, zinc finger	6.1e-32	109.4	MDP0000404665	98.8	5.5e-97
MD06G1205900	MD06G1205900	MD06G1205900	OBF binding protein 4	Dof	PF02701	Dof domain, zinc finger	1.6e-33	114.5	MDP0000241840	100	4.3e-186
MD07G1295200	MD07G1295200	MD07G1295200	Dof-type zinc finger DNA-binding family protein	Dof	PF02701	Dof domain, zinc finger	6.2e-33	112.6	MDP0000315316	100	1.3e-173
MD08G1040100	MD08G1040100	MD08G1040100	OBF binding protein 1	Dof	PF02701	Dof domain, zinc finger	1.5e-33	114.6	MDP0000426372	99.6	1.8e-147
MD10G1017800	MD10G1017800	MD10G1017800	Dof-type zinc finger DNA-binding family protein	Dof	PF02701	Dof domain, zinc finger	3.6e-32	110.2	MDP0000121412	100	3.3e-180
MD11G1111100	MD11G1111100	MD11G1111100	OBF-binding protein 3	Dof	PF02701	Dof domain, zinc finger	2.8e-32	110.5	MDP0000939744	50.8	1.1e-73
MD11G1123400	MD11G1123400	MD11G1123400	Dof-type zinc finger DNA-binding family protein	Dof	PF02701	Dof domain, zinc finger	1.8e-34	117.5	MDP0000611302	100	3.1e-175
MD14G1135300	MD14G1135300	MD14G1135300	Dof-type zinc finger DNA-binding family protein	Dof	PF02701	Dof domain, zinc finger	6.1e-34	115.8	MDP0000309944	47.1	3.6e-60
MD15G1034500	MD15G1034500	MD15G1034500	Dof-type zinc finger DNA-binding family protein	Dof	PF02701	Dof domain, zinc finger	1.4e-33	114.7	MDP0000221444	100	4.3e-146
MD16G1071400	MD16G1071400	MD16G1071400	cycling DOF factor 2	Dof	PF02701	Dof domain, zinc finger	4.6e-32	109.8	MDP0000282334	99.8	6.3e-304
MD02G1148800	MD02G1148800	MD02G1148800	GRAS family transcription factor	GRAS	PF03514	GRAS domain family	2.2e-107	359.2	MDP0000256486	99.7	0
MD02G1152200	MD02G1152200	MD02G1152200	GRAS family transcription factor	GRAS	PF03514	GRAS domain family	8.6e-39	133.4	MDP0000139971	100	2.1e-188
MD11G1099000	MD11G1099000	MD11G1099000	SCARECROW-like 14	GRAS	PF03514	GRAS domain family	1.2e-164	547.6	MDP0000453000	94.1	0
MD15G1263000	MD15G1263000	MD15G1263000	GRAS family transcription factor	GRAS	PF03514	GRAS domain family	8.9e-109	363.7	MDP0000575908	100	0
MD02G1210200	MD02G1210200	MD02G1210200	GRAS family transcription factor	GRAS	PF03514	GRAS domain family	6.7e-94	314.8	MDP0000151144	99.5	0
MD02G1295800	MD02G1295800	MD02G1295800	scarecrow-like 3	GRAS	PF03514	GRAS domain family	2.9e-131	437.7	MDP0000266986	99.3	2.8e-271
MD03G1089100	MD03G1089100	MD03G1089100	GRAS family transcription factor	GRAS	PF03514	GRAS domain family	8.7e-115	383.5	MDP0000796348	99.9	0
MD03G1089200	MD03G1089200	MD03G1089200	GRAS family transcription factor	GRAS	PF03514	GRAS domain family	8.4e-224	742.3	MDP0000194663	97.4	0
MD05G1360300	MD05G1360300	MD05G1360300	SCARECROW-like 13	GRAS	PF03514	GRAS domain family	1.1e-126	422.6	MDP0000254936	100	0
MD09G1121700	MD09G1121700	MD09G1121700	GRAS family transcription factor	GRAS	PF03514	GRAS domain family	1.7e-135	451.6	MDP0000804652	99.6	0
MD10G1336100	MD10G1336100	MD10G1336100	SCARECROW-like 13	GRAS	PF03514	GRAS domain family	1.5e-126	422.2	MDP0000607785	96.7	1.2e-258
MD11G1098400	MD11G1098400	MD11G1098400	SCARECROW-like 14	GRAS	PF03514	GRAS domain family	1.5e-113	379.4	MDP0000250943	99	0
MD11G1229600	MD11G1229600	MD11G1229600	GRAS family transcription factor	GRAS	PF03514	GRAS domain family	9.2e-129	429.5	MDP0000809337	99.7	0
MD13G1022100	MD13G1022100	MD13G1022100	GRAS family transcription factor family protein	GRAS	PF03514	GRAS domain family	1.7e-134	448.4	MDP0000640034	99.7	0
MD15G1180500	MD15G1180500	MD15G1180500	GRAS family transcription factor family protein	GRAS	PF03514	GRAS domain family	1.4e-128	428.9	MDP0000662303	99.6	0
MD15G1307800	MD15G1307800	MD15G1307800	GRAS family transcription factor	GRAS	PF03514	GRAS domain family	2.1e-104	349.3	MDP0000840369	99.6	2.5e-297
MD05G1037100	MD05G1037100	MD05G1037100	K-box region and MADS-box transcription factor family protein	MIKC	PF00319	SRF-type transcription factor (DNA-binding and dimerisation domain)	2.2e-25	87.7	MDP0000326906	43.2	4.2e-29
MD05G1293700	MD05G1293700	MD05G1293700	K-box region and MADS-box transcription factor family protein	MIKC	PF00319	SRF-type transcription factor (DNA-binding and dimerisation domain)	7.5e-27	92.4	MDP0000250080	93.9	7.4e-122
MD06G1204400	MD06G1204400	MD06G1204400	K-box region and MADS-box transcription factor family protein;Alias=MD06G0169300	MIKC	PF00319	SRF-type transcription factor (DNA-binding and dimerisation domain)	1.4e-24	85.1	MDP0000218020	79	1.4e-93
MD08G1021300	MD08G1021300	MD08G1021300	K-box region and MADS-box transcription factor family protein	MIKC	PF00319	SRF-type transcription factor (DNA-binding and dimerisation domain)	2.2e-25	87.7	MDP0000220168	98.8	4.2e-87
MD08G1216500	MD08G1216500	MD08G1216500	K-box region and MADS-box transcription factor family protein	MIKC	PF00319	SRF-type transcription factor (DNA-binding and dimerisation domain)	9.9e-27	92	MDP0000324259	62.1	4.9e-72
MD09G1009100	MD09G1009100	MD09G1009100	K-box region and MADS-box transcription factor family protein	MIKC	PF00319	SRF-type transcription factor (DNA-binding and dimerisation domain)	2e-23	81.4	MDP0000013331	41.2	3.8e-26
MD09G1155200	MD09G1155200	MD09G1155200	K-box region and MADS-box transcription factor family protein	MIKC	PF00319	SRF-type transcription factor (DNA-binding and dimerisation domain)	9.4e-27	92.1	MDP0000324259	100	2.7e-132
MD10G1271000	MD10G1271000	MD10G1271000	K-box region and MADS-box transcription factor family protein	MIKC	PF00319	SRF-type transcription factor (DNA-binding and dimerisation domain)	6.5e-27	92.6	MDP0000324166	99.1	2e-124
MD13G1121500	MD13G1121500	MD13G1121500	K-box region and MADS-box transcription factor family protein	MIKC	PF00319	SRF-type transcription factor (DNA-binding and dimerisation domain)	1.4e-26	91.6	MDP0000366022	63.4	2.3e-75
MD14G1215700	MD14G1215700	MD14G1215700	AGAMOUS-like 8	MIKC	PF00319	SRF-type transcription factor (DNA-binding and dimerisation domain)	8.5e-26	89	MDP0000289836	89.2	3.3e-133
MD15G1384500	MD15G1384500	MD15G1384500	AGAMOUS-like 24	MIKC	PF00319	SRF-type transcription factor (DNA-binding and dimerisation domain)	1.5e-21	75.4	MDP0000322567	80.4	1.6e-102
MD15G1400400	MD15G1400400	MD15G1400400	AGAMOUS-like 12	MIKC	PF00319	SRF-type transcription factor (DNA-binding and dimerisation domain)	4.9e-22	77	MDP0000316609	84.5	1.8e-105
MD16G1058500	MD16G1058500	MD16G1058500	K-box region and MADS-box transcription factor family protein	MIKC	PF00319	SRF-type transcription factor (DNA-binding and dimerisation domain)	1.1e-25	88.7	MDP0000013331	100	4.5e-132
MD17G1065500	MD17G1065500	MD17G1065500	AGAMOUS-like 8	MIKC	PF00319	SRF-type transcription factor (DNA-binding and dimerisation domain)	5.8e-25	86.4	MDP0000013331	64.8	4.4e-64
MD17G1141300	MD17G1141300	MD17G1141300	K-box region and MADS-box transcription factor family protein	MIKC	PF00319	SRF-type transcription factor (DNA-binding and dimerisation domain)	5.5e-27	92.9	MDP0000242009	83.9	6.5e-118
MD00G1103900	MD00G1103900	MD00G1103900	auxin response factor 17	B3	PF02362	B3 DNA binding domain	2.3e-23	81.9	MDP0000256621	99.8	0
MD05G1072500	MD05G1072500	MD05G1072500	AP2/B3-like transcriptional factor family protein	B3	PF02362	B3 DNA binding domain	2e-34	117.3	MDP0000238744	100	3.6e-246
MD06G1111100	MD06G1111100	MD06G1111100	auxin response factor 9	B3	PF02362	B3 DNA binding domain	1e-22	79.8	MDP0000139073	86.1	0
MD09G1282200	MD09G1282200	MD09G1282200	auxin response factor 8	B3	PF02362	B3 DNA binding domain	5e-22	77.6	MDP0000232417	57.8	1.4e-273
MD10G1287900	MD10G1287900	MD10G1287900	Transcriptional factor B3 family protein / auxin-responsive factor AUX/IAA-related	B3	PF02362	B3 DNA binding domain	2.7e-23	81.6	MDP0000179650	100	0
MD10G1302500	MD10G1302500	MD10G1302500	HSI2-like 1	B3	PF02362	B3 DNA binding domain	9.7e-16	57.4	MDP0000274788	91	0
MD01G1083400	MD01G1083400	MD01G1083400	auxin response factor 18	B3	PF02362	B3 DNA binding domain	3.3e-23	81.3	MDP0000194603	90.6	0
MD05G1279200	MD05G1279200	MD05G1279200	auxin response factor 6	B3	PF02362	B3 DNA binding domain	7.1e-23	80.3	MDP0000232417	99.7	0
MD07G1174000	MD07G1174000	MD07G1174000	auxin response factor 16	B3	PF02362	B3 DNA binding domain	1.1e-21	76.4	MDP0000750392	62.4	1.1e-231
MD10G1092700	MD10G1092700	MD10G1092700	AP2/B3-like transcriptional factor family protein	B3	PF02362	B3 DNA binding domain	4.9e-13	48.7	MDP0000263654	90.7	7.4e-183
MD15G1014400	MD15G1014400	MD15G1014400	Transcriptional factor B3 family protein / auxin-responsive factor AUX/IAA-related	B3	PF02362	B3 DNA binding domain	1.5e-23	82.4	MDP0000143749	100	0
MD15G1084300	MD15G1084300	MD15G1084300	AP2/B3-like transcriptional factor family protein	B3	PF02362	B3 DNA binding domain	2.7e-12	46.3	MDP0000249417	97.7	3.9e-120
MD16G1047700	MD16G1047700	MD16G1047700	AP2/B3 transcription factor family protein	B3	PF02362	B3 DNA binding domain	4e-28	97.1	MDP0000939633	98.5	3.7e-227
MD05G1022300	MD05G1022300	MD05G1022300	VIRE2-interacting protein 1	bZIP	PF00170	bZIP transcription factor	3.3e-08	33.4	MDP0000602946	99.8	2.8e-230
MD08G1025800	MD08G1025800	MD08G1025800	basic leucine-zipper 44	bZIP	PF00170	bZIP transcription factor	6.9e-12	45.1	MDP0000521934	97.4	2.5e-77
MD08G1123300	MD08G1123300	MD08G1123300	basic leucine zipper 9	bZIP	PF00170	bZIP transcription factor	2.5e-11	43.4	MDP0000441891	98.8	1.4e-190
MD12G1061900	MD12G1061900	MD12G1061900	bZIP transcription factor family protein	bZIP	PF00170	bZIP transcription factor	2.6e-08	33.7	MDP0000307943	99	9.1e-274
MD14G1019200	MD14G1019200	MD14G1019200	Basic-leucine zipper (bZIP) transcription factor family protein	bZIP	PF00170	bZIP transcription factor	1.2e-06	28.3	MDP0000147745	91.8	2.9e-296
MD15G1102300	MD15G1102300	MD15G1102300	basic leucine zipper 9	bZIP	PF00170	bZIP transcription factor	2.3e-13	49.9	MDP0000680042	88.8	1.5e-165
MD15G1360600	MD15G1360600	MD15G1360600	bZIP transcription factor family protein	bZIP	PF00170	bZIP transcription factor	1.7e-08	34.3	MDP0000277999	99.7	3.8e-196
MD16G1046000	MD16G1046000	MD16G1046000	bZIP transcription factor family protein	bZIP	PF00170	bZIP transcription factor	2.1e-07	30.8	MDP0000301884	92.8	4e-241
MD16G1132200	MD16G1132200	MD16G1132200	HY5-homolog	bZIP	PF00170	bZIP transcription factor	2.6e-12	46.5	MDP0000834642	92.5	2.1e-98
MD01G1198100	MD01G1198100	MD01G1198100	Homeobox-leucine zipper family protein / lipid-binding START domain-containing protein	HD-ZIP	PF01852	START domain	3.1e-46	157.3	MDP0000322550	97.5	0
MD03G1118500	MD03G1118500	MD03G1118500	Homeobox-leucine zipper family protein / lipid-binding START domain-containing protein	HD-ZIP	PF00046	Homeobox domain	1.7e-16	59.6	MDP0000242861	90.2	0
MD07G1127600	MD07G1127600	MD07G1127600	Homeobox-leucine zipper family protein / lipid-binding START domain-containing protein	HD-ZIP	PF01852	START domain	1.6e-56	190.9	MDP0000491277	99.9	0
MD09G1277600	MD09G1277600	MD09G1277600	homeodomain GLABROUS 11	HD-ZIP	PF00046	Homeobox domain	1.4e-10	40.7	MDP0000149252	96.9	0
MD01G1050200	MD01G1050200	MD01G1050200	Homeobox-leucine zipper family protein / lipid-binding START domain-containing protein	HD-ZIP	PF01852	START domain	2.4e-57	193.6	MDP0000285637	99.3	0
MD07G1266200	MD07G1266200	MD07G1266200	Homeobox-leucine zipper family protein / lipid-binding START domain-containing protein	HD-ZIP	PF01852	START domain	7.2e-51	172.4	MDP0000204639	100	0
MD08G1112900	MD08G1112900	MD08G1112900	homeobox gene 8	HD-ZIP	PF00046	Homeobox domain	1.1e-16	60.2	MDP0000005879	99.8	0
MD09G1107300	MD09G1107300	MD09G1107300	homeodomain GLABROUS 2	HD-ZIP	PF00046	Homeobox domain	2.7e-18	65.4	MDP0000389745	99.9	0
MD10G1253500	MD10G1253500	MD10G1253500	Homeobox-leucine zipper family protein / lipid-binding START domain-containing protein	HD-ZIP	PF00046	Homeobox domain	1.7e-16	59.6	MDP0000050082	100	0
MD02G1171800	MD02G1171800	MD02G1171800	heat shock factor 4	HSF	PF00447	HSF-type DNA-binding	6.8e-32	109.8	MDP0000527802	98.6	6.5e-165
MD07G1266500	MD07G1266500	MD07G1266500	heat shock transcription factor B2A	HSF	PF00447	HSF-type DNA-binding	1.3e-32	112.1	MDP0000260377	100	3.6e-171
MD15G1057700	MD15G1057700	MD15G1057700	heat shock transcription factor A2	HSF	PF00447	HSF-type DNA-binding	4.5e-31	107.2	MDP0000243895	100	8.8e-215
MD15G1283700	MD15G1283700	MD15G1283700	heat shock factor 4	HSF	PF00447	HSF-type DNA-binding	3.1e-32	110.9	MDP0000254208	91.9	5e-133
MD00G1118600	MD00G1118600	MD00G1118600	winged-helix DNA-binding transcription factor family protein	HSF	PF00447	HSF-type DNA-binding	2.4e-30	104.9	MDP0000613011	100	6.9e-281
MD02G1082000	MD02G1082000	MD02G1082000	heat shock transcription factor A2	HSF	PF00447	HSF-type DNA-binding	2.3e-30	104.9	MDP0000194672	88.8	2.6e-219
MD05G1313700	MD05G1313700	MD05G1313700	heat shock transcription factor B2A	HSF	PF00447	HSF-type DNA-binding	1e-27	96.5	MDP0000302966	99.4	2.9e-89
MD09G1233700	MD09G1233700	MD09G1233700	winged-helix DNA-binding transcription factor family protein	HSF	PF00447	HSF-type DNA-binding	4.2e-26	91.2	MDP0000155579	86.4	5.4e-202
MD15G1185400	MD15G1185400	MD15G1185400	heat shock transcription factor C1	HSF	PF00447	HSF-type DNA-binding	4.8e-29	100.7	MDP0000320827	99.1	1.2e-191
MD04G1203000	MD04G1203000	MD04G1203000	indeterminate(ID)-domain 2	C2H2	PF00096	Zinc finger, C2H2 type	1.8e-06	27.9	MDP0000150618	99.8	0
MD08G1033100	MD08G1033100	MD08G1033100	indeterminate(ID)-domain 2	C2H2	PF00096	Zinc finger, C2H2 type	5.8e-08	32.6	MDP0000265846	99.6	4.2e-295
MD13G1015000	MD13G1015000	MD13G1015000	C2H2-like zinc finger protein	C2H2	PF00096	Zinc finger, C2H2 type	8.5e-06	25.8	MDP0000480293	53.4	3e-58
MD15G1323400	MD15G1323400	MD15G1323400	C2H2 and C2HC zinc fingers superfamily protein	C2H2	PF00096	Zinc finger, C2H2 type	1.2e-06	28.5	MDP0000314572	99.4	4.6e-205
MD03G1099300	MD03G1099300	MD03G1099300	C2H2-type zinc finger family protein	C2H2	PF00096	Zinc finger, C2H2 type	3e-06	27.3	MDP0000595671	100	7.8e-102
MD14G1241600	MD14G1241600	MD14G1241600	indeterminate(ID)-domain 14	C2H2	PF00096	Zinc finger, C2H2 type	5.2e-06	26.5	MDP0000150618	55	7.9e-62
MD15G1209300	MD15G1209300	MD15G1209300	CCCH-type zinc finger family protein	C3H	PF00642	Zinc finger C-x8-C-x5-C-x3-H type (and similar)	1e-09	37.9	MDP0000866509	99.6	0
MD03G1280300	MD03G1280300	MD03G1280300	Zinc finger C-x8-C-x5-C-x3-H type family protein	C3H	PF00642	Zinc finger C-x8-C-x5-C-x3-H type (and similar)	1.4e-46	155.5	MDP0000207283	96.8	0
MD05G1311700	MD05G1311700	MD05G1311700	Zinc finger C-x8-C-x5-C-x3-H type family protein	C3H	PF00642	Zinc finger C-x8-C-x5-C-x3-H type (and similar)	1.9e-06	27.5	MDP0000253858	96.7	0
MD11G1301200	MD11G1301200	MD11G1301200	Zinc finger C-x8-C-x5-C-x3-H type family protein	C3H	PF00642	Zinc finger C-x8-C-x5-C-x3-H type (and similar)	2.2e-45	151.6	MDP0000808281	93.2	5.7e-256
MD15G1201300	MD15G1201300	MD15G1201300	CCCH-type zinc finger family protein	C3H	PF00642	Zinc finger C-x8-C-x5-C-x3-H type (and similar)	2.6e-06	27.1	MDP0000181641	98.5	2.9e-237
MD10G1051700	MD10G1051700	MD10G1051700	Calmodulin-binding transcription activator protein with CG-1 and Ankyrin domains	CAMTA	PF03859	CG-1 domain	3.8e-50	168.4	MDP0000255517	93.4	0
MD16G1121200	MD16G1121200	MD16G1121200	Calmodulin-binding transcription activator protein with CG-1 and Ankyrin domains	CAMTA	PF03859	CG-1 domain	1.5e-48	163.3	MDP0000219043	88	0
MD16G1139000	MD16G1139000	MD16G1139000	signal responsive 1	CAMTA	PF03859	CG-1 domain	1e-45	154.2	MDP0000320656	94.2	3.9e-196
MD15G1249700	MD15G1249700	MD15G1249700	GATA transcription factor 5	GATA	PF00320	GATA zinc finger	2e-17	62.4	MDP0000824445	98.8	1.3e-185
MD05G1055800	MD05G1055800	MD05G1055800	GATA transcription factor 5	GATA	PF00320	GATA zinc finger	9e-17	60.3	MDP0000777336	100	1.5e-183
MD07G1173900	MD07G1173900	MD07G1173900	Plant-specific GATA-type zinc finger transcription factor family protein	GATA	PF00320	GATA zinc finger	1.7e-15	56.2	MDP0000137305	99.1	1.5e-200
MD10G1055000	MD10G1055000	MD10G1055000	ZIM-like 1	GATA	PF00320	GATA zinc finger	5.9e-14	51.3	MDP0000303048	49.8	2.8e-59
MD10G1064300	MD10G1064300	MD10G1064300	GATA transcription factor 7	GATA	PF00320	GATA zinc finger	3.4e-17	61.6	MDP0000172464	100	3.9e-107
MD11G1137400	MD11G1137400	MD11G1137400	GATA transcription factor 11	GATA	PF00320	GATA zinc finger	5.5e-18	64.1	MDP0000338280	94.6	6.2e-171
MD15G1206700	MD15G1206700	MD15G1206700	cytokinin-responsive gata factor 1	GATA	PF00320	GATA zinc finger	1.7e-17	62.5	MDP0000190038	100	1.5e-200
MD05G1273300	MD05G1273300	MD05G1273300	nuclear factor Y	NF-YA	PF02045	CCAAT-binding transcription factor (CBF-B/NF-YA) subunit B	6e-28	97.2	MDP0000278621	100	8.5e-59
MD14G1041300	MD14G1041300	MD14G1041300	nuclear factor Y	NF-YA	PF02045	CCAAT-binding transcription factor (CBF-B/NF-YA) subunit B	2.4e-26	92	MDP0000375005	92.5	7e-162
MD02G1309800	MD02G1309800	MD02G1309800	nuclear factor Y	NF-YA	PF02045	CCAAT-binding transcription factor (CBF-B/NF-YA) subunit B	1.2e-27	96.2	MDP0000164531	77.6	2.4e-119
MD15G1213400	MD15G1213400	MD15G1213400	nuclear factor Y	NF-YA	PF02045	CCAAT-binding transcription factor (CBF-B/NF-YA) subunit B	2.5e-27	95.2	MDP0000827821	99.3	2.5e-172
MD06G1138800	MD06G1138800	MD06G1138800	Squamosa promoter-binding protein-like (SBP domain) transcription factor family protein	SBP	PF03110	SBP domain	4.8e-30	103.5	MDP0000263766	100	3.3e-223
MD14G1215300	MD14G1215300	MD14G1215300	Squamosa promoter-binding protein-like (SBP domain) transcription factor family protein	SBP	PF03110	SBP domain	5.3e-32	109.7	MDP0000589558	99.8	3.5e-267
MD17G1001400	MD17G1001400	MD17G1001400	Squamosa promoter-binding protein-like (SBP domain) transcription factor family protein	SBP	PF03110	SBP domain	1e-28	99.2	MDP0000142582	100	4.4e-202
MD10G1291800	MD10G1291800	MD10G1291800	squamosa promoter binding protein-like 3	SBP	PF03110	SBP domain	1.4e-33	114.8	MDP0000297978	60.6	1e-29
MD13G1175800	MD13G1175800	MD13G1175800	squamosa promoter binding protein-like 7	SBP	PF03110	SBP domain	7.2e-27	93.3	MDP0000181940	81.3	0
MD17G1029300	MD17G1029300	MD17G1029300	LOB domain-containing protein 25	LBD (AS2/LOB)	PF03195	Protein of unknown function DUF260	3.4e-44	149.1	MDP0000848210	100	7.5e-100
MD00G1015800	MD00G1015800	MD00G1015800	LOB domain-containing protein 38	LBD (AS2/LOB)	PF03195	Protein of unknown function DUF260	1.8e-26	92.3	MDP0000317227	88.9	1e-139
MD09G1088700	MD09G1088700	MD09G1088700	LOB domain-containing protein 41	LBD (AS2/LOB)	PF03195	Protein of unknown function DUF260	3e-25	88.3	MDP0000136037	98.4	2.4e-170
MD15G1071500	MD15G1071500	MD15G1071500	LOB domain-containing protein 39	LBD (AS2/LOB)	PF03195	Protein of unknown function DUF260	1.8e-26	92.3	MDP0000794101	99.6	5.8e-129
MD11G1186100	MD11G1186100	MD11G1186100	Lateral root primordium (LRP) protein-related	SRS	PF05142	Domain of unknown function (DUF702)	3.3e-62	209.3	MDP0000312744	99.3	4.9e-235
MD02G1285800	MD02G1285800	MD02G1285800	Lateral root primordium (LRP) protein-related	SRS	PF05142	Domain of unknown function (DUF702)	2.4e-54	183.8	MDP0000312744	36.2	7.7e-48
MD03G1166900	MD03G1166900	MD03G1166900	Lateral root primordium (LRP) protein-related	SRS	PF05142	Domain of unknown function (DUF702)	3.1e-61	206.1	MDP0000171430	99.5	5.8e-236
MD06G1171700	MD06G1171700	MD06G1171700	KNOTTED1-like homeobox gene 6	TALE	PF03789	ELK domain	4.5e-11	42.3	MDP0000254847	89.5	4.3e-107
MD12G1205700	MD12G1205700	MD12G1205700	KNOTTED1-like homeobox gene 6	TALE	PF03789	ELK domain	1.7e-10	40.5	MDP0000187050	100	3.9e-195
MD13G1095800	MD13G1095800	MD13G1095800	KNOTTED1-like homeobox gene 6	TALE	PF03789	ELK domain	3.2e-07	30.1	MDP0000294096	84	3.4e-168
MD16G1097200	MD16G1097200	MD16G1097200	KNOTTED1-like homeobox gene 6	TALE	PF03789	ELK domain	3.4e-07	30	MDP0000294096	94.5	6.2e-194
MD00G1004900	MD00G1004900	MD00G1004900	TCP family transcription factor	TCP	PF03634	TCP family transcription factor	1.4e-28	100.3	MDP0000260056	100	3.3e-178
MD01G1194100	MD01G1194100	MD01G1194100	TCP family transcription factor	TCP	PF03634	TCP family transcription factor	9.6e-29	100.8	MDP0000123919	95.3	3.4e-187
MD05G1281100	MD05G1281100	MD05G1281100	TEOSINTE BRANCHED 1	TCP	PF03634	TCP family transcription factor	1.9e-42	145.3	MDP0000287069	99.8	2e-275
MD06G1211100	MD06G1211100	MD06G1211100	TCP family transcription factor	TCP	PF03634	TCP family transcription factor	3.4e-44	151	MDP0000219838	98.6	6.6e-249
MD08G1240000	MD08G1240000	MD08G1240000	TCP family transcription factor	TCP	PF03634	TCP family transcription factor	1.1e-39	136.4	MDP0000319266	98.5	4e-278
MD00G1189200	MD00G1189200	MD00G1189200	Plant-specific transcription factor YABBY family protein	YABBY	PF04690	YABBY protein	2.6e-72	242.6	MDP0000331808	98.9	2.9e-102
MD04G1083800	MD04G1083800	MD04G1083800	Plant-specific transcription factor YABBY family protein	YABBY	PF04690	YABBY protein	5.3e-68	228.5	MDP0000192940	100	3.3e-129
MD02G1146300	MD02G1146300	MD02G1146300	homeobox protein 24	ZF-HD	PF04770	ZF-HD protein dimerisation region	4e-29	100.6	MDP0000208739	100	3.6e-185
MD15G1316100	MD15G1316100	MD15G1316100	homeobox protein 22	ZF-HD	PF04770	ZF-HD protein dimerisation region	5.7e-28	96.9	MDP0000787720	93.2	1.4e-145
MD17G1051300	MD17G1051300	MD17G1051300	homeobox protein 34	ZF-HD	PF04770	ZF-HD protein dimerisation region	1.7e-28	98.6	MDP0000821959	87.9	8.5e-172
MD03G1277600	MD03G1277600	MD03G1277600	B-box type zinc finger protein with CCT domain	CO-like	PF00643	B-box zinc finger	5.1e-14	52	MDP0000283949	99.7	1.1e-215
MD08G1049600	MD08G1049600	MD08G1049600	CONSTANS-like 4	CO-like	PF00643	B-box zinc finger	1.6e-14	53.6	MDP0000202669	85.6	1.3e-166
MD13G1263800	MD13G1263800	MD13G1263800	CONSTANS-like 5	CO-like	PF00643	B-box zinc finger	1.6e-10	40.8	MDP0000294359	100	6.1e-238
MD16G1043000	MD16G1043000	MD16G1043000	B-box type zinc finger protein with CCT domain	CO-like	PF00643	B-box zinc finger	2.4e-07	30.7	MDP0000321380	99.3	3.8e-265
MD07G1053800	MD07G1053800	MD07G1053800	Ethylene insensitive 3 family protein	EIL	PF04873	Ethylene insensitive 3	3e-130	432.9	MDP0000306498	96.2	0
MD17G1129000	MD17G1129000	MD17G1129000	far-red elongated hypocotyls 3	FAR1	PF03101	FAR1 DNA-binding domain	6.6e-26	90.7	MDP0000216756	99.9	0
MD05G1034900	MD05G1034900	MD05G1034900	DNA-binding storekeeper protein-related transcriptional regulator	GeBP	PF04504	Protein of unknown function, DUF573	1.2e-26	93	MDP0000579961	93.7	4.7e-150
MD02G1201000	MD02G1201000	MD02G1201000	growth-regulating factor 9	GRF	PF08879	WRC	5.3e-36	122	MDP0000204597	99.4	3.1e-262
MD13G1078000	MD13G1078000	MD13G1078000	ssDNA-binding transcriptional regulator	Whirly	PF08536	Whirly transcription factor	1.4e-59	199.7	MDP0000268451	92.4	2e-144
MD15G1031900	MD15G1031900	MD15G1031900	Brassinosteroid signalling positive regulator (BZR1) family protein	BES1	PF05687	BES1/BZR1 plant transcription factor, N-terminal	6.1e-55	185.7	MDP0000282531	99.3	1.3e-168
MD06G1032500	MD06G1032500	MD06G1032500	lsd one like 1	LSD	PF06943	LSD1 zinc finger	1.2e-35	120.8	MDP0000804605	99.3	1.6e-77
