# Supplementary material for: Transcriptomics and metabolomics provide insight into the anti-browning mechanism of selenium in freshly cut apples
Source: Front Plant Sci. 2023 May 8;14:1176936. doi: 10.3389/fpls.2023.1176936 (PMC10200898; doi:10.3389/fpls.2023.1176936)
Supplement: Supplementary file 1 [file DataSheet_1.zip › Supplementary_Material/Supplementary Table 9. DAMs in CK_0h vs T_0h..xlsx]

## Sheet: Supplementary Table 9
ID	Metabolite	Metab ID	Significant	Regulate	Mode	M/Z	Retention time	Formula	KEGG Compound First Category	KEGG Compound Second Category	KEGG Pathway ID	KEGG Pathway First Category	KEGG Pathway Second Category	Fragmentation Score	KEGG Pathway Description	KEGG Pathway Description	VIP_pred_OPLS-DA	VIP_PLS-DA	FC(T_0h/CK_0h)	P_value	FDR	T_0h_1	T_0h_2	T_0h_3	T_0h_4	T_0h_5	T_0h_6	CK_0h_1	CK_0h_2	CK_0h_3	CK_0h_4	CK_0h_5	CK_0h_6
pos_992	8-(1,2-dihydroxypropan-2-yl)-9-hydroxy-2H,8H,9H-furo[2,3-h]chromen-2-one	metab_931	yes	up	pos	579.15	2.68207	C14H14O6	-	-	-	-	-	-	-	-	3.9187	3.8217	2.0429	6.392e-08	8.668e-06	5.1754	5.4659	5.8058	5.4475	6.0254	6.0471	2.5754	2.5966	3.4984	2.6341	2.6639	2.6576
pos_225	3,4,5-trihydroxy-6-[(1-oxo-3-phenylpropan-2-yl)oxy]oxane-2-carboxylic acid	metab_222	yes	up	pos	349.089	2.70502	C15H18O8	-	-	-	-	-	-	-	-	2.9025	2.8911	1.3824	1.912e-05	0.0007017	6.3493	6.6892	5.8252	5.7787	6.4801	6.3787	4.9911	4.5232	4.1062	3.9248	4.808	4.77
pos_132	7-hydroxy-3-(2,3,4-trihydroxyphenyl)-3,4-dihydro-2H-1-benzopyran-4-one	metab_130	yes	up	pos	311.053	2.99738	C15H12O6	-	-	-	-	-	-	-	-	3.6498	3.5865	1.9201	2.357e-09	8.208e-07	4.962	5.4336	5.0627	4.8765	5.5928	5.5106	2.6793	2.7005	2.7273	2.738	2.7678	2.7616
pos_927	(R)C(R)S-S-Propylcysteine sulfoxide	metab_866	yes	up	pos	400.16	1.99647	C6H13NO3S	-	-	-	-	-	-	-	-	3.0191	2.9483	1.3849	8.474e-06	0.0003671	6.2956	6.7311	6.5574	6.4255	6.589	6.5226	5.348	4.7149	4.2732	3.9539	4.9239	5.032
pos_1059	1-[2,4-dihydroxy-5-(3-methylbut-2-en-1-yl)phenyl]-2,3-dihydroxy-3-[4-hydroxy-3-(3-methylbut-2-en-1-yl)phenyl]propan-1-one	metab_998	yes	up	pos	468.236	3.8338	C25H30O6	-	-	-	-	-	-	-	-	1.4195	1.3977	1.0844	4.557e-05	0.001251	5.3028	5.3538	5.365	5.3701	5.4224	5.4121	5.0838	5.0983	4.826	4.7389	5.0009	4.9719
pos_1007	2-(3,4-dihydroxyphenyl)-5,7,8-trihydroxy-6-methoxy-4H-chromen-4-one	metab_946	yes	up	pos	365.085	2.9778	C16H12O8	-	-	-	-	-	-	-	-	3.236	3.2117	1.6019	5.875e-06	0.0002819	5.7441	5.6794	5.3023	5.3849	5.4263	5.5843	4.3087	2.8906	3.16	2.9282	3.8418	3.5459
pos_1235	4-(Methylnitrosamino)-1-(3-pyridyl)-1-butanone	metab_1166	yes	up	pos	432.238	5.9024	C10H13N3O2	-	-	-	-	-	-	-	-	1.2439	1.1763	1.0415	6.535e-05	0.001618	7.3998	7.6249	7.6884	7.6886	7.5869	7.6093	7.2393	7.2575	7.3177	7.311	7.3243	7.3327
pos_209	3,4-Methyleneadipic acid	metab_206	yes	up	pos	212.092	2.00095	C8H10O4	-	-	-	-	-	-	-	-	1.5985	1.5391	1.105	6.269e-07	4.888e-05	4.9544	5.1077	5.0909	5.0516	5.1889	5.1649	4.5489	4.5433	4.5686	4.6413	4.644	4.7093
pos_537	13,14-Dihydro PGE1	metab_509	yes	up	pos	357.261	5.99143	C20H36O5	-	-	-	-	-	-	-	-	1.1923	1.1426	1.0498	0.000116	0.002365	5.8499	6.1332	6.1294	6.103	6.1217	6.1107	5.7326	5.7728	5.7864	5.8017	5.8003	5.8297
pos_219	3,4,5-trihydroxy-6-{[(2E)-2-methyl-3-phenylprop-2-enoyl]oxy}oxane-2-carboxylic acid	metab_216	yes	up	pos	361.089	2.37128	C16H18O8	-	-	-	-	-	-	-	-	2.175	2.1253	1.3021	0.008227	0.0298	5.1609	5.3502	5.2351	5.2128	5.4269	5.3744	4.9166	4.4039	3.3082	2.5898	4.6676	4.5022
pos_1497	Triethylamine	metab_1328	yes	up	pos	102.128	6.44417	C6H15N	-	-	-	-	-	42.5	-	-	2.1909	2.1067	1.1464	5.504e-05	0.001419	6.9554	7.9956	7.7532	7.5621	7.5604	7.5045	6.4801	6.5403	6.5503	6.6434	6.6485	6.6796
pos_1453	3-O-Acetylepisamarcandin	metab_1307	yes	up	pos	460.269	6.33443	C26H34O6	-	-	-	-	-	-	-	-	2.1738	2.086	1.1343	7.676e-05	0.00176	7.2993	8.1586	8.223	8.1744	8.1428	8.1428	7.029	7.0703	7.0056	7.0208	7.1827	7.1301
pos_1303	10,11-dihydro-leukotriene B4	metab_1211	yes	up	pos	356.279	6.00515	C20H34O4	-	-	-	-	-	-	-	-	2.0298	1.9047	1.2016	0.0008197	0.006845	4.6123	5.1865	5.219	5.206	5.3708	5.1988	3.7879	3.8497	4.3441	4.5061	4.5437	4.5963
pos_1521	PE(15:0/16:1(9Z))	metab_1341	yes	up	pos	708.512	6.47845	C36H70NO8P	Lipids	Phospholipids	map01100;map00564;map01110;map00563;map04136	Metabolism;Metabolism;Metabolism;Metabolism;Cellular Processes	Global and overview maps;Lipid metabolism;Global and overview maps;Glycan biosynthesis and metabolism;Transport and catabolism	-	Metabolic pathways;Glycerophospholipid metabolism;Biosynthesis of secondary metabolites;Glycosylphosphatidylinositol (GPI)-anchor biosynthesis;Autophagy - other	Metabolic pathways;Glycerophospholipid metabolism;Biosynthesis of secondary metabolites;Glycosylphosphatidylinositol (GPI)-anchor biosynthesis;Autophagy - other	2.3696	2.3067	1.2031	0.000651	0.006025	5.9927	7.3866	7.5126	7.4318	7.5003	7.4594	5.966	6.1441	5.8846	5.9017	6.1567	5.924
pos_3718	M-Coumaric acid	metab_2931	yes	up	pos	165.054	2.70502	C9H8O3	-	-	map01100;map00360	Metabolism;Metabolism	Global and overview maps;Amino acid metabolism	90.1	Metabolic pathways;Phenylalanine metabolism	Metabolic pathways;Phenylalanine metabolism	2.1335	2.1401	1.2698	7.184e-05	0.001685	4.6247	4.9723	4.1071	4.1087	4.7781	4.6918	3.4647	3.5708	3.564	3.6065	3.6222	3.6586
pos_3808	4,6-Heptadiyne-1,3-diol	metab_3020	yes	up	pos	89.0392	2.00095	C7H8O2	-	-	-	-	-	-	-	-	2.7326	2.6682	1.4986	8.91e-11	9.264e-08	3.974	4.2083	4.1825	4.0845	4.2935	4.2541	2.7299	2.7511	2.7778	2.7886	2.8184	2.8121
pos_3807	UMBELLIFERONE	metab_3019	yes	up	pos	163.039	2.00095	C9H6O3	-	-	map00940;map01110	Metabolism;Metabolism	Biosynthesis of other secondary metabolites;Global and overview maps	68.3	Phenylpropanoid biosynthesis;Biosynthesis of secondary metabolites	Phenylpropanoid biosynthesis;Biosynthesis of secondary metabolites	2.7512	2.6939	1.2931	2.787e-07	2.458e-05	6.2346	6.4368	6.3979	6.3383	6.5477	6.5129	5.3271	4.9201	4.7097	4.5998	5.0556	5.1369
pos_3691	3,4,5-trihydroxy-6-[(3-phenyloxiran-2-yl)methoxy]oxane-2-carboxylic acid	metab_2904	yes	up	pos	291.087	2.99383	C15H18O8	-	-	-	-	-	-	-	-	3.9386	3.8667	2.5533	1.259e-08	3.568e-06	4.457	5.0699	4.7214	4.3909	5.2437	5.1635	2.0885	1.9505	1.5128	1.7404	2.0392	2.0424
pos_3733	Rosmarinic acid	metab_2946	yes	up	pos	361.089	2.53135	C18H16O8	-	-	map01100;map00350	Metabolism;Metabolism	Global and overview maps;Amino acid metabolism	-	Metabolic pathways;Tyrosine metabolism	Metabolic pathways;Tyrosine metabolism	2.8762	2.8212	1.4683	2.15e-05	0.0007707	5.1173	5.2693	5.2184	5.1842	5.3587	5.3454	4.2811	3.4663	2.9602	2.9709	3.9752	3.7992
pos_3854	6-({8,8-dimethyl-2-oxo-4-phenyl-2H,8H-pyrano[2,3-f]chromen-5-yl}oxy)-3,4,5-trihydroxyoxane-2-carboxylic acid	metab_3066	yes	up	pos	479.137	1.52308	C26H24O10	-	-	-	-	-	-	-	-	1.1805	1.1748	1.0765	0.006953	0.02651	4.8961	4.6923	4.7283	5.0715	4.4824	4.7646	4.5699	4.5156	4.3524	4.2523	4.5932	4.3193
pos_3905	L-Alloisoleucine	metab_3117	yes	up	pos	132.102	0.964533	C6H13NO2	-	-	-	-	-	44.1	-	-	1.0048	0.9623	1.0358	0.0005355	0.005336	6.0733	6.0309	6.0569	6.1936	5.9496	6.0072	5.8134	5.8927	5.7767	5.7807	5.9235	5.8708
pos_3645	Trans-o-Coumaric acid 2-glucoside	metab_2859	yes	up	pos	349.089	3.48202	C15H18O8	-	-	map00940;map01110	Metabolism;Metabolism	Biosynthesis of other secondary metabolites;Global and overview maps	-	Phenylpropanoid biosynthesis;Biosynthesis of secondary metabolites	Phenylpropanoid biosynthesis;Biosynthesis of secondary metabolites	3.4956	3.4686	1.6594	3.148e-05	0.0009531	6.4474	6.7912	5.9348	5.9635	6.4775	6.4185	4.869	3.7663	2.8886	2.8994	4.2028	4.2937
pos_3774	3,4,5-trihydroxy-6-{4-[(1E)-3-oxopent-1-en-1-yl]phenoxy}oxane-2-carboxylic acid	metab_2987	yes	up	pos	385.147	2.1834	C17H20O8	-	-	-	-	-	-	-	-	1.2613	1.2433	1.0756	0.001888	0.01168	5.0199	4.7375	4.9744	5.2031	4.7193	4.8821	4.4881	4.6254	4.6782	4.5364	4.653	4.4826
pos_3805	6-(4-ethyl-5-hydroxy-2-methoxyphenoxy)-3,4,5-trihydroxyoxane-2-carboxylic acid	metab_3017	yes	up	pos	386.145	2.00095	C15H20O9	-	-	-	-	-	-	-	-	3.186	3.1252	1.527	8.165e-06	0.0003638	5.6696	5.7834	5.8282	5.7514	6.0176	6.0155	4.5492	3.8694	3.3787	2.9495	4.069	4.144
pos_2915	Trans-Hexadec-2-enoyl carnitine	metab_2276	yes	up	pos	430.353	6.44417	C23H43NO4	-	-	-	-	-	-	-	-	1.1049	1.0453	1.04	0.0002381	0.003438	6.2487	6.3992	6.467	6.4744	6.4929	6.4872	6.0886	6.1419	6.1913	6.2277	6.2103	6.2233
pos_3689	2-Propenal, 3-(1,3-benzodioxol-5-yl)-	metab_2902	yes	up	pos	177.055	3.00735	C10H8O3	-	-	-	-	-	37.8	-	-	1.4887	1.4469	1.0916	1.42e-07	1.476e-05	4.8912	4.8505	4.8675	4.9362	4.7482	4.8647	4.4165	4.3956	4.4995	4.4403	4.5107	4.4484
neg_280	Phloridzin	metab_3650	yes	up	neg	435.13	4.61757	C21H24O10	-	-	map00941;map01110	Metabolism;Metabolism	Biosynthesis of other secondary metabolites;Global and overview maps	68.9	Flavonoid biosynthesis;Biosynthesis of secondary metabolites	Flavonoid biosynthesis;Biosynthesis of secondary metabolites	4.1682	4.19	1.4539	1.719e-06	0.0001319	5.8993	5.8569	6.3027	6.2	5.966	6.1191	3.8669	3.8806	4.9505	4.3945	3.9105	3.9927
neg_1179	(3,4,5,6-tetrahydroxyoxan-2-yl)methyl 3-(4-hydroxy-3-methoxyphenyl)prop-2-enoate	metab_4503	yes	up	neg	355.104	3.11942	C16H20O9	-	-	-	-	-	-	-	-	1.8756	1.8831	1.0835	1.66e-05	0.0007593	5.1472	5.0656	5.1297	5.2186	5.0074	5.1184	4.6547	4.7081	4.862	4.7707	4.7636	4.5667
neg_1236	2-Ethyl-2-Hydroxybutyric acid	metab_4560	yes	up	neg	131.071	4.30252	C6H12O3	-	-	-	-	-	40.5	-	-	1.4391	1.4272	1.0624	0.002279	0.02904	4.7015	4.4573	4.4371	4.6538	4.2982	4.4249	4.2135	4.303	4.2697	4.185	4.1833	4.2286
neg_948	6-(3,4-dihydroxy-6-methyl-5-oxooxan-2-yl)-5,7-dihydroxy-2-(3-methoxyphenyl)-4H-chromen-4-one	metab_4287	yes	up	neg	409.097	0.9274	C22H20O9	-	-	-	-	-	-	-	-	1.125	1.1173	1.0404	0.03941	0.1662	5.5699	5.5116	5.4266	5.278	5.5783	5.5265	5.0279	5.0867	5.4745	5.3877	5.2093	5.4297
neg_1121	Aucubin	metab_4447	yes	up	neg	327.109	2.39135	C15H22O9	-	-	-	-	-	-	-	-	1.4614	1.4557	1.0541	0.002901	0.03389	5.5737	5.6805	5.2337	5.2968	5.4888	5.4724	5.139	5.1502	5.2117	5.2152	5.2393	5.114
neg_267	Chlorogenic Acid	metab_3637	yes	up	neg	353.088	3.47645	C16H18O9	-	-	map00940;map00941;map01110;map00945	Metabolism;Metabolism;Metabolism;Metabolism	Biosynthesis of other secondary metabolites;Biosynthesis of other secondary metabolites;Global and overview maps;Biosynthesis of other secondary metabolites	70.2	Phenylpropanoid biosynthesis;Flavonoid biosynthesis;Biosynthesis of secondary metabolites;Stilbenoid, diarylheptanoid and gingerol biosynthesis	Phenylpropanoid biosynthesis;Flavonoid biosynthesis;Biosynthesis of secondary metabolites;Stilbenoid, diarylheptanoid and gingerol biosynthesis	3.8347	3.8035	1.2978	4.722e-06	0.0002808	6.689	6.8851	6.859	6.7971	6.9873	6.9446	5.842	5.3406	4.913	4.6788	5.4664	5.475
neg_1028	6-{5-[(5-carboxy-2,3-dihydroxyphenoxy)carbonyl]-2,3-dihydroxyphenoxy}-3,4,5-trihydroxyoxane-2-carboxylic acid	metab_4356	yes	up	neg	543.066	1.2479	C20H18O15	-	-	-	-	-	-	-	-	1.4357	1.4093	1.0529	0.01774	0.1031	6.1711	6.0508	6.1257	6.2452	5.837	6.0113	5.9304	6.0197	5.537	5.4743	5.8911	5.7612
neg_1167	Shikimic acid	metab_4491	yes	up	neg	173.045	3.04242	C7H10O5	-	-	map01100;map00400;map01110;map01230;map01240	Metabolism;Metabolism;Metabolism;Metabolism;Metabolism	Global and overview maps;Amino acid metabolism;Global and overview maps;Global and overview maps;Global and overview maps	39.4	Metabolic pathways;Phenylalanine, tyrosine and tryptophan biosynthesis;Biosynthesis of secondary metabolites;Biosynthesis of amino acids;Biosynthesis of cofactors	Metabolic pathways;Phenylalanine, tyrosine and tryptophan biosynthesis;Biosynthesis of secondary metabolites;Biosynthesis of amino acids;Biosynthesis of cofactors	4.2531	4.2525	1.6948	9.756e-11	3.481e-08	4.3749	4.6468	4.5169	4.4395	4.7017	4.647	2.885	2.6007	2.6967	2.6839	2.6305	2.6241
neg_1141	{11-methoxy-16,18-dioxo-6,8,19-trioxapentacyclo[10.7.0.0?,?.0?,?.0??,??]nonadeca-1(12),2(9),4,10,13(17)-pentaen-14-yl}oxidanesulfonic acid	metab_4466	yes	up	neg	453.013	2.62237	C17H12O10S	-	-	-	-	-	-	-	-	4.0734	4.0736	1.5053	1.61e-09	3.379e-07	4.9861	5.1271	5.1474	5.0984	5.234	5.1868	3.7806	3.2864	3.3826	3.3698	3.3163	3.3099
neg_1252	Rosuvastatin 5 S-lactone	metab_4576	yes	up	neg	498.126	4.61757	C22H26FN3O5S	-	-	-	-	-	-	-	-	4.1664	4.1611	1.5379	9.624e-10	2.453e-07	4.9819	4.8828	5.3931	5.3002	5.0413	5.211	3.2889	3.3026	3.3988	3.386	3.3325	3.3261
neg_1268	Phenethyl rutinoside	metab_4592	yes	up	neg	429.177	5.2126	C20H30O10	-	-	-	-	-	-	-	-	1.0589	1.0537	1.0323	0.00723	0.06157	5.0342	5.0314	4.9659	5.0576	4.9072	4.9444	4.9275	4.9172	4.7998	4.6897	4.9032	4.769
neg_1230	Phloretin xylosyl-galactoside	metab_4554	yes	up	neg	567.173	4.21152	C26H32O14	-	-	-	-	-	-	-	-	5.8483	5.8589	2.3812	1.94e-08	2.563e-06	5.9872	6.1769	6.2747	6.1954	6.2612	6.2497	3.4954	2.2064	3.0415	2.3931	2.2362	2.2298
neg_2006	PE(18:2(9Z,12Z)/18:2(9Z,12Z))	metab_5256	yes	up	neg	738.51	8.32055	C41H74NO8P	Lipids	Phospholipids	map01100;map00564;map01110;map00563;map04136	Metabolism;Metabolism;Metabolism;Metabolism;Cellular Processes	Global and overview maps;Lipid metabolism;Global and overview maps;Glycan biosynthesis and metabolism;Transport and catabolism	-	Metabolic pathways;Glycerophospholipid metabolism;Biosynthesis of secondary metabolites;Glycosylphosphatidylinositol (GPI)-anchor biosynthesis;Autophagy - other	Metabolic pathways;Glycerophospholipid metabolism;Biosynthesis of secondary metabolites;Glycosylphosphatidylinositol (GPI)-anchor biosynthesis;Autophagy - other	1.4108	1.4067	1.0491	0.004878	0.04629	5.7095	5.779	5.7609	5.7174	5.8079	5.8614	5.4642	5.1746	5.5511	5.6712	5.6082	5.5461
neg_1138	3-{[3,4-dihydroxy-5-(hydroxymethyl)oxolan-2-yl]oxy}-5,7-dihydroxy-2-(3-hydroxyphenyl)-3,4-dihydro-2H-1-benzopyran-4-one	metab_4463	yes	up	neg	465.105	2.61537	C20H20O10	-	-	-	-	-	-	-	-	3.3262	3.314	1.3189	1.229e-05	0.0005847	4.9732	4.7666	5.1547	5.2123	4.9709	4.9968	4.1721	3.6136	4.1061	3.3064	3.6244	3.9753
neg_1189	Cis-3-Hexenyl b-primeveroside	metab_4513	yes	up	neg	415.162	3.34343	C17H30O10	-	-	-	-	-	-	-	-	1.4387	1.4554	1.0578	0.002909	0.03389	5.1651	5.0634	5.1549	5.3182	5.0012	5.063	4.7251	4.7162	5.0184	4.9694	4.9123	4.7491
neg_2821	GPEtn(18:2/18:2)	metab_6003	yes	up	neg	738.51	6.5223	C41H74NO8P	-	-	-	-	-	46.3	-	-	1.7016	1.7049	1.0616	0.002442	0.03036	6.4965	6.5454	6.5564	6.5204	6.5368	6.6056	6.073	5.7553	6.2943	6.3978	6.2747	6.1918
neg_3012	PI(16:0/18:2(9Z,12Z))	metab_6169	yes	up	neg	833.521	6.20637	C43H79O13P	-	-	-	-	-	-	-	-	1.4397	1.461	1.0421	0.001506	0.02311	6.4468	6.68	6.6522	6.7534	6.8303	6.7199	6.5388	6.3503	6.4791	6.3339	6.3875	6.3691
neg_2768	1-Palmitoyl-2-linoleoyl PE	metab_5956	yes	up	neg	714.51	6.72455	C39H74NO8P	-	-	-	-	-	68.5	-	-	1.5702	1.561	1.0578	0.004735	0.04554	5.9799	6.0695	6.049	6.0561	6.1261	6.1639	5.7802	5.3184	5.7381	5.8969	5.8725	5.8457
neg_3383	Orotidylic acid	metab_6515	yes	up	neg	388.997	2.9164	C10H13N2O11P	-	-	map00240;map01100;map01240	Metabolism;Metabolism;Metabolism	Nucleotide metabolism;Global and overview maps;Global and overview maps	-	Pyrimidine metabolism;Metabolic pathways;Biosynthesis of cofactors	Pyrimidine metabolism;Metabolic pathways;Biosynthesis of cofactors	1.6523	1.6576	1.0945	0.01319	0.08795	4.4221	4.9286	4.6156	4.2981	5.1156	4.9775	4.2675	4.2812	4.3774	4.3646	4.3111	4.3047
neg_3232	2,4-Difurfurylfuran	metab_6366	yes	up	neg	273.077	5.73767	C14H12O3	-	-	-	-	-	-	-	-	4.2151	4.2106	1.6367	1.203e-09	2.763e-07	4.5475	4.4864	5.0086	4.8956	4.6271	4.8163	2.8403	2.8539	2.95	2.9372	2.8838	2.8774
neg_3415	2-{[5,7-dihydroxy-2-(4-hydroxyphenyl)-4-oxo-4H-chromen-3-yl]oxy}-4,5-dihydroxy-6-methyloxan-3-yl (2E)-3-(4-hydroxyphenyl)prop-2-enoate	metab_6547	yes	up	neg	577.136	2.60138	C30H26O12	-	-	-	-	-	-	-	-	4.6622	4.6701	1.648	3.706e-06	0.000228	5.7093	5.7658	6.1614	5.7707	6.3579	6.3862	3.3913	3.405	4.7856	3.4884	3.4349	3.4285
neg_3414	3-HYDROXYCOUMARIN	metab_6546	yes	up	neg	161.024	2.61537	C9H6O3	-	-	-	-	-	45	-	-	3.3447	3.3388	1.3431	1.497e-08	2.12e-06	4.3841	4.5738	4.5771	4.5083	4.6915	4.634	3.5359	3.2194	3.335	3.414	3.3016	3.5727
neg_3420	3,4,5-trihydroxy-6-[4-hydroxy-3-(3-oxopropyl)phenoxy]oxane-2-carboxylic acid	metab_6552	yes	up	neg	341.089	2.55937	C15H18O9	-	-	-	-	-	-	-	-	3.7763	3.7824	1.4238	3.852e-07	4.164e-05	5.2142	5.1104	5.0959	5.1662	4.9955	5.0952	3.1157	3.5256	3.9923	3.8601	3.6055	3.4491
neg_3374	3-O-p-Coumaroylquinic acid	metab_6506	yes	up	neg	337.094	3.03542	C16H18O8	-	-	-	-	-	-	-	-	3.5672	3.5257	1.303	0.0001231	0.004028	6.0151	6.2433	6.1431	6.105	6.2979	6.2443	5.4036	4.9533	4.0909	3.9755	5.0295	4.9789
neg_3429	(3,4,5,6-tetrahydroxyoxan-2-yl)methyl (2E)-3-(3,4-dihydroxyphenyl)prop-2-enoate	metab_6561	yes	up	neg	341.089	2.39135	C15H18O9	-	-	-	-	-	-	-	-	4.3838	4.375	1.6397	9.79e-14	3.493e-10	5.1657	5.089	4.9943	5.0457	4.9559	5.0025	3.0243	3.038	3.1341	3.1213	3.0679	3.0615
neg_1159	(+/-)-Catechin	metab_7364	yes	up	neg	289.072	2.9164	C15H14O6	-	-	map00941;map01110	Metabolism;Metabolism	Biosynthesis of other secondary metabolites;Global and overview maps	87.8	Flavonoid biosynthesis;Biosynthesis of secondary metabolites	Flavonoid biosynthesis;Biosynthesis of secondary metabolites	5.0432	5.0603	1.8574	4.973e-07	5.218e-05	5.6432	6.0747	5.8217	5.5432	6.2504	6.138	2.8629	2.8765	4.1796	3.3086	2.9064	2.9664
pos_472	Benzoquinoneacetic acid	metab_453	yes	down	pos	149.023	6.19042	C8H6O4	-	-	-	-	-	-	-	-	1.172	1.1698	0.9398	0.002205	0.01264	5.3922	4.8686	4.8997	5.0557	5.0184	5.0329	5.2813	5.3282	5.3942	5.4164	5.3686	5.4222
pos_620	PS(18:3(9Z,12Z,15Z)/22:0)	metab_584	yes	down	pos	824.579	8.31578	C46H84NO10P	Lipids	Phospholipids	map01100;map00564;map01110;map00260	Metabolism;Metabolism;Metabolism;Metabolism	Global and overview maps;Lipid metabolism;Global and overview maps;Amino acid metabolism	-	Metabolic pathways;Glycerophospholipid metabolism;Biosynthesis of secondary metabolites;Glycine, serine and threonine metabolism	Metabolic pathways;Glycerophospholipid metabolism;Biosynthesis of secondary metabolites;Glycine, serine and threonine metabolism	3.0269	2.746	0.6205	0.01074	0.0359	4.5452	4.3662	4.345	1.4519	4.6478	1.4317	6.1273	6.0262	5.8452	5.4815	5.3348	4.6875
pos_71	GPCho(18:1/20:5)	metab_70	yes	down	pos	806.568	6.01888	C46H80NO8P	-	-	-	-	-	41.4	-	-	2.0418	1.9161	0.8701	0.00112	0.008319	6.4927	6.215	6.0446	5.8273	5.5671	5.5048	7.3172	6.9782	6.8243	6.7549	6.5797	6.5179
pos_24	PS(16:0/20:0)	metab_23	yes	down	pos	756.554	8.30892	C42H82NO10P	Lipids	Phospholipids	map01100;map00564;map01110;map00260	Metabolism;Metabolism;Metabolism;Metabolism	Global and overview maps;Lipid metabolism;Global and overview maps;Amino acid metabolism	-	Metabolic pathways;Glycerophospholipid metabolism;Biosynthesis of secondary metabolites;Glycine, serine and threonine metabolism	Metabolic pathways;Glycerophospholipid metabolism;Biosynthesis of secondary metabolites;Glycine, serine and threonine metabolism	1.2372	1.1618	0.9494	0.002999	0.01504	6.343	6.4171	6.397	6.2709	6.1973	6.1938	6.9514	6.7549	6.6389	6.5482	6.4957	6.4478
pos_1256	Lucidenolactone	metab_1179	yes	down	pos	474.285	5.93665	C27H36O6	-	-	-	-	-	-	-	-	1.1539	1.159	0.948	0.003944	0.01791	6.2914	5.6232	5.9169	5.9932	5.942	6.015	6.2731	6.2863	6.2664	6.308	6.2888	6.3234
pos_81	PC(18:0/0:0)	metab_79	yes	down	pos	546.353	8.32263	C26H54NO7P	Lipids	Phospholipids	map00564	Metabolism	Lipid metabolism	94.7	Glycerophospholipid metabolism	Glycerophospholipid metabolism	2.1529	1.9512	0.7933	0.00991	0.03386	4.2203	4.4793	3.8896	3.8521	4.0497	3.8311	6.2466	5.6981	5.2054	4.8237	4.5536	4.132
pos_43	L-Serine	metab_42	yes	down	pos	106.05	0.441667	C3H7NO3	Peptides	Amino acids	map01100;map00564;map01110;map00920;map01240;map00460;map00270;map01200;map01230;map00600;map02010;map00260;map00261;map00630;map00970	Metabolism;Metabolism;Metabolism;Metabolism;Metabolism;Metabolism;Metabolism;Metabolism;Metabolism;Metabolism;Environmental Information Processing;Metabolism;Metabolism;Metabolism;Genetic Information Processing	Global and overview maps;Lipid metabolism;Global and overview maps;Energy metabolism;Global and overview maps;Metabolism of other amino acids;Amino acid metabolism;Global and overview maps;Global and overview maps;Lipid metabolism;Membrane transport;Amino acid metabolism;Biosynthesis of other secondary metabolites;Carbohydrate metabolism;Translation	74.4	Metabolic pathways;Glycerophospholipid metabolism;Biosynthesis of secondary metabolites;Sulfur metabolism;Biosynthesis of cofactors;Cyanoamino acid metabolism;Cysteine and methionine metabolism;Carbon metabolism;Biosynthesis of amino acids;Sphingolipid metabolism;ABC transporters;Glycine, serine and threonine metabolism;Monobactam biosynthesis;Glyoxylate and dicarboxylate metabolism;Aminoacyl-tRN…	Metabolic pathways;Glycerophospholipid metabolism;Biosynthesis of secondary metabolites;Sulfur metabolism;Biosynthesis of cofactors;Cyanoamino acid metabolism;Cysteine and methionine metabolism;Carbon metabolism;Biosynthesis of amino acids;Sphingolipid metabolism;ABC transporters;Glycine, serine and threonine metabolism;Monobactam biosynthesis;Glyoxylate and dicarboxylate metabolism;Aminoacyl-tRN…	1.1971	1.2041	0.9365	8.127e-06	0.0003638	4.2263	4.2187	4.2264	4.3257	4.2374	4.2721	4.5628	4.5544	4.4472	4.4627	4.6475	4.5623
pos_25	PS(18:0/18:0)	metab_24	yes	down	pos	774.564	5.99143	C42H82NO10P	Lipids	Phospholipids	map01100;map00564;map01110;map00260	Metabolism;Metabolism;Metabolism;Metabolism	Global and overview maps;Lipid metabolism;Global and overview maps;Amino acid metabolism	-	Metabolic pathways;Glycerophospholipid metabolism;Biosynthesis of secondary metabolites;Glycine, serine and threonine metabolism	Metabolic pathways;Glycerophospholipid metabolism;Biosynthesis of secondary metabolites;Glycine, serine and threonine metabolism	1.8073	1.6992	0.8947	0.0003695	0.004398	5.8974	5.6376	5.6773	5.5876	5.4595	5.6982	6.7439	6.5156	6.3362	6.2792	6.0586	6.0208
pos_23	PS(18:0/18:1(9Z))	metab_22	yes	down	pos	790.56	5.9983	C42H80NO10P	Lipids	Phospholipids	map01100;map00564;map01110;map00260	Metabolism;Metabolism;Metabolism;Metabolism	Global and overview maps;Lipid metabolism;Global and overview maps;Amino acid metabolism	-	Metabolic pathways;Glycerophospholipid metabolism;Biosynthesis of secondary metabolites;Glycine, serine and threonine metabolism	Metabolic pathways;Glycerophospholipid metabolism;Biosynthesis of secondary metabolites;Glycine, serine and threonine metabolism	1.2945	1.254	0.9324	0.009537	0.03301	6.233	5.5972	5.8636	5.8063	5.641	5.5997	6.5674	6.2554	6.0811	6.0255	6.0317	6.3001
pos_639	PE(18:0/22:4(7Z,10Z,13Z,16Z))	metab_603	yes	down	pos	813.619	8.30207	C45H82NO8P	Lipids	Phospholipids	map01100;map00564;map01110;map00563;map04136	Metabolism;Metabolism;Metabolism;Metabolism;Cellular Processes	Global and overview maps;Lipid metabolism;Global and overview maps;Glycan biosynthesis and metabolism;Transport and catabolism	-	Metabolic pathways;Glycerophospholipid metabolism;Biosynthesis of secondary metabolites;Glycosylphosphatidylinositol (GPI)-anchor biosynthesis;Autophagy - other	Metabolic pathways;Glycerophospholipid metabolism;Biosynthesis of secondary metabolites;Glycosylphosphatidylinositol (GPI)-anchor biosynthesis;Autophagy - other	1.6589	1.5532	0.9078	0.0007607	0.006554	5.8541	5.7655	5.7109	5.6513	5.4981	5.2441	6.4384	6.3402	6.2568	6.1757	6.0194	5.9221
pos_3	13(S)-HOTrE	metab_2	yes	down	pos	277.216	6.01888	C18H30O3	-	-	map00592	Metabolism	Lipid metabolism	38.5	alpha-Linolenic acid metabolism	alpha-Linolenic acid metabolism	1.0641	1.1442	0.948	0.02618	0.0688	6.9338	6.0412	6.3965	6.4293	6.2525	6.557	6.5618	6.711	6.868	6.9586	6.7882	6.838
pos_379	Arachidonoyl PAF C-16	metab_370	yes	down	pos	768.59	6.40987	C44H82NO7P	-	-	-	-	-	36.4	-	-	1.6186	1.5504	0.9194	0.001344	0.009359	7.1746	6.8743	6.7515	6.56	6.3706	6.334	7.301	7.244	7.3112	7.3033	7.2002	7.21
pos_95	PS(18:0/20:0)	metab_93	yes	down	pos	802.595	8.30207	C44H86NO10P	Lipids	Phospholipids	map01100;map00564;map01110;map00260	Metabolism;Metabolism;Metabolism;Metabolism	Global and overview maps;Lipid metabolism;Global and overview maps;Amino acid metabolism	-	Metabolic pathways;Glycerophospholipid metabolism;Biosynthesis of secondary metabolites;Glycine, serine and threonine metabolism	Metabolic pathways;Glycerophospholipid metabolism;Biosynthesis of secondary metabolites;Glycine, serine and threonine metabolism	3.026	2.8435	0.7206	1.807e-05	0.0006772	5.0813	4.7182	4.3785	3.9709	4.5611	4.0137	6.4361	6.5521	6.3816	6.2028	5.8868	5.6283
pos_301	(5S)-hydroperoxy-18-hydroxy-EPE	metab_298	yes	down	pos	351.214	5.9983	C20H30O5	-	-	-	-	-	-	-	-	1.6666	1.6995	0.8652	0.01005	0.03423	5.5846	3.8767	4.7583	4.8069	4.8879	5.0461	5.3489	5.3645	5.6485	5.7627	5.6365	5.7114
pos_361	2E,6E,8E-decatrienoic acid	metab_353	yes	down	pos	149.096	6.30015	C10H14O2	-	-	-	-	-	68.2	-	-	1.1486	1.142	0.9509	0.002462	0.01329	6.3248	5.8171	5.8252	5.9706	5.9887	5.9685	6.2258	6.2661	6.2931	6.3152	6.3218	6.3236
pos_2939	Eicosapentaenoyl PAF C-16	metab_2292	yes	down	pos	766.572	6.41672	C44H80NO7P	-	-	-	-	-	33.5	-	-	2.3677	2.2416	0.8435	2.512e-05	0.0008516	6.4066	5.9667	5.6863	5.7106	5.6664	5.593	7.1	7.0475	7.0557	6.957	6.7304	6.6346
pos_3018	Cyclohex-2-enone	metab_2349	yes	down	pos	97.0653	6.30015	C6H8O	-	-	-	-	-	44.3	-	-	1.0226	1.0109	0.9575	0.001048	0.008015	5.6005	5.2653	5.291	5.3336	5.3396	5.3783	5.5495	5.5527	5.6396	5.6342	5.6233	5.6373
pos_1462	LysoPC(P-18:0)	metab_1312	yes	down	pos	508.376	6.36185	C26H54NO6P	Lipids	Phospholipids	map00564	Metabolism	Lipid metabolism	-	Glycerophospholipid metabolism	Glycerophospholipid metabolism	2.4271	2.2748	0.7603	0.003479	0.01657	4.1446	4.1037	4.125	4.3128	4.1097	4.1337	6.7079	6.1709	5.3372	5.0782	4.3636	5.1323
pos_1429	Lucidenic acid F	metab_1288	yes	down	pos	474.285	6.26587	C27H36O6	-	-	-	-	-	-	-	-	1.3766	1.3463	0.9269	0.00178	0.01122	5.8423	5.0866	5.4286	5.3603	5.5465	5.5181	5.9285	5.8546	5.8452	5.8924	5.9297	5.9225
pos_1616	Cer(d18:0/16:0)	metab_1388	yes	down	pos	540.535	6.75277	C34H69NO3	-	-	-	-	-	-	-	-	1.0504	1.0204	0.9483	0.03151	0.07849	6.0317	5.552	5.6962	5.5418	5.9365	5.499	5.9547	6.045	6.1846	6.0156	5.6674	6.2578
pos_2286	PC(16:0/22:6(3Z,6Z,9Z,12Z,15Z,18))[U]	metab_1871	yes	down	pos	806.567	8.30892	C46H80NO8P	-	-	-	-	-	36.8	-	-	1.726	1.6274	0.9085	0.001028	0.00792	6.7004	6.6157	6.4146	6.2086	6.0483	5.9632	7.2216	7.062	6.9771	6.8758	6.8371	6.7967
pos_2963	C16 Sphinganine	metab_2310	yes	down	pos	274.274	6.3893	C16H35NO2	-	-	-	-	-	70.8	-	-	1.0167	0.949	0.9687	0.006443	0.02515	7.2653	7.3637	7.2452	7.2101	7.3659	7.4352	7.7186	7.5856	7.6555	7.5897	7.3652	7.3847
pos_2285	PC(18:0/22:6(4E,7E,10E,13E,16E,19E))[U]	metab_1870	yes	down	pos	834.6	8.30892	C48H84NO8P	-	-	-	-	-	31.6	-	-	2.021	1.9161	0.8717	0.0002096	0.003252	5.8975	5.8501	5.7514	5.5875	5.358	5.1834	6.6757	6.6207	6.5274	6.3825	6.248	6.1285
pos_2291	PC(14:0/18:1(11Z))	metab_1875	yes	down	pos	732.553	8.30892	C40H78NO8P	Lipids	Phospholipids	map01100;map00564;map01110;map00590;map00591;map00592	Metabolism;Metabolism;Metabolism;Metabolism;Metabolism;Metabolism	Global and overview maps;Lipid metabolism;Global and overview maps;Lipid metabolism;Lipid metabolism;Lipid metabolism	-	Metabolic pathways;Glycerophospholipid metabolism;Biosynthesis of secondary metabolites;Arachidonic acid metabolism;Linoleic acid metabolism;alpha-Linolenic acid metabolism	Metabolic pathways;Glycerophospholipid metabolism;Biosynthesis of secondary metabolites;Arachidonic acid metabolism;Linoleic acid metabolism;alpha-Linolenic acid metabolism	1.7074	1.5903	0.9036	0.0002588	0.00362	5.5787	5.4979	5.3452	5.3706	5.3802	5.1665	6.2358	6.1471	6.0462	5.8999	5.7624	5.7013
pos_1431	7-hydroxy-6-(3-hydroxy-3-methylbutyl)-2H-chromen-2-one	metab_1289	yes	down	pos	281.138	6.27272	C14H16O4	-	-	-	-	-	-	-	-	1.0565	1.0508	0.9585	0.002126	0.01241	6.275	5.8256	5.91	5.9639	5.9827	5.9632	6.2153	6.2193	6.2376	6.2675	6.2597	6.2738
pos_1309	PC(16:0/20:4(8Z,11Z,14Z,17Z))	metab_1215	yes	down	pos	782.57	6.00515	C44H80NO8P	Lipids	Phospholipids	map01100;map00564;map01110;map00590;map00591;map00592	Metabolism;Metabolism;Metabolism;Metabolism;Metabolism;Metabolism	Global and overview maps;Lipid metabolism;Global and overview maps;Lipid metabolism;Lipid metabolism;Lipid metabolism	-	Metabolic pathways;Glycerophospholipid metabolism;Biosynthesis of secondary metabolites;Arachidonic acid metabolism;Linoleic acid metabolism;alpha-Linolenic acid metabolism	Metabolic pathways;Glycerophospholipid metabolism;Biosynthesis of secondary metabolites;Arachidonic acid metabolism;Linoleic acid metabolism;alpha-Linolenic acid metabolism	1.1366	1.0637	0.9692	0.0005731	0.005568	8.4324	8.4014	8.3728	8.2985	8.2613	8.2603	8.736	8.6598	8.6534	8.615	8.5087	8.4431
pos_2945	PC(16:0/22:5(4E,7E,10E,13E,16E))[U]	metab_2297	yes	down	pos	808.584	6.40987	C46H82NO8P	-	-	-	-	-	32.6	-	-	1.6998	1.5946	0.9193	0.001848	0.01155	7.5255	7.435	7.2844	7.1231	6.9467	6.649	8.0128	7.9127	7.8557	7.7606	7.6305	7.5697
pos_3031	Armillaritin	metab_2356	yes	down	pos	418.222	6.27272	C23H28O6	-	-	-	-	-	-	-	-	1.5043	1.5028	0.9198	0.002208	0.01264	6.7002	5.7558	5.9696	6.1934	6.1053	6.1736	6.5962	6.6133	6.6833	6.7314	6.7538	6.7375
pos_2012	PC(16:0/18:2(9Z,12Z))	metab_1640	yes	down	pos	758.57	8.30892	C42H80NO8P	Lipids	Phospholipids	map01100;map00564;map01110;map00590;map00591;map00592	Metabolism;Metabolism;Metabolism;Metabolism;Metabolism;Metabolism	Global and overview maps;Lipid metabolism;Global and overview maps;Lipid metabolism;Lipid metabolism;Lipid metabolism	-	Metabolic pathways;Glycerophospholipid metabolism;Biosynthesis of secondary metabolites;Arachidonic acid metabolism;Linoleic acid metabolism;alpha-Linolenic acid metabolism	Metabolic pathways;Glycerophospholipid metabolism;Biosynthesis of secondary metabolites;Arachidonic acid metabolism;Linoleic acid metabolism;alpha-Linolenic acid metabolism	1.1534	1.0729	0.9657	0.0008046	0.006783	7.7371	7.7272	7.6772	7.6367	7.6272	7.5486	8.0963	8.0409	7.9617	7.8753	7.8268	7.7878
pos_2884	DG(18:0/16:1(9Z)/0:0)	metab_2256	yes	down	pos	636.556	6.48532	C37H70O5	-	-	-	-	-	-	-	-	1.0833	1.1028	0.9551	0.005684	0.02282	6.6604	6.0712	6.1675	6.2818	6.2556	6.3581	6.5222	6.5772	6.5938	6.6143	6.6389	6.625
pos_3250	PC(16:0/20:5(5E,8E,11E,14E,17E))[U]	metab_2503	yes	down	pos	780.552	6.00515	C44H78NO8P	-	-	-	-	-	32.4	-	-	1.0144	0.9534	0.9712	0.001142	0.008398	7.5847	7.5228	7.3943	7.3462	7.3505	7.3305	7.6933	7.6624	7.6849	7.6547	7.5617	7.5871
pos_1422	Alpha-Campholene acetate	metab_1285	yes	down	pos	214.18	6.25902	C12H20O2	-	-	-	-	-	-	-	-	1.0523	0.9985	0.9533	0.001982	0.01197	5.2157	5.1291	4.9365	5.0562	5.0142	5.0456	5.5052	5.2364	5.2005	5.2578	5.327	5.3582
pos_1441	4-hydroxy Nonenal	metab_1297	yes	down	pos	157.122	6.30015	C9H16O2	-	-	-	-	-	78.7	-	-	1.0379	1.0291	0.9539	0.003293	0.01593	5.5566	5.1495	5.1132	5.2652	5.2812	5.2011	5.4615	5.4997	5.5214	5.5169	5.5619	5.5268
pos_2314	PC(18:0/20:4(8Z,11Z,14Z,17Z))	metab_1894	yes	down	pos	810.6	8.30207	C46H84NO8P	Lipids	Phospholipids	map01100;map00564;map01110;map00590;map00591;map00592	Metabolism;Metabolism;Metabolism;Metabolism;Metabolism;Metabolism	Global and overview maps;Lipid metabolism;Global and overview maps;Lipid metabolism;Lipid metabolism;Lipid metabolism	-	Metabolic pathways;Glycerophospholipid metabolism;Biosynthesis of secondary metabolites;Arachidonic acid metabolism;Linoleic acid metabolism;alpha-Linolenic acid metabolism	Metabolic pathways;Glycerophospholipid metabolism;Biosynthesis of secondary metabolites;Arachidonic acid metabolism;Linoleic acid metabolism;alpha-Linolenic acid metabolism	1.517	1.4345	0.9346	0.0002452	0.003509	6.8438	6.8213	6.7391	6.6196	6.5448	6.4117	7.2197	7.2327	7.2118	7.1325	7.0371	6.9422
pos_3172	13-hydroxyoctadecanoic acid	metab_2450	yes	down	pos	323.258	6.08062	C18H36O3	-	-	-	-	-	-	-	-	1.5655	1.6177	0.8514	0.02145	0.05904	5.086	3.7638	4.0639	3.8499	3.7698	4.8361	4.5783	4.6783	5.2516	5.3784	4.8588	5.0536
pos_3249	GPCho(18:2/18:2)	metab_2502	yes	down	pos	804.551	6.00515	C44H80NO8P	-	-	-	-	-	67.3	-	-	1.2729	1.1828	0.9496	0.001585	0.01052	6.5751	6.5787	6.4866	6.436	6.396	6.342	6.9863	6.8419	6.9108	6.908	6.7	6.5245
pos_2828	D8'-Merulinic acid A	metab_2227	yes	down	pos	391.284	6.6156	C24H38O4	-	-	-	-	-	-	-	-	1.0935	1.0848	0.9612	0.001711	0.01091	7.101	6.6485	6.7019	6.8055	6.8009	6.8188	7.0507	7.0719	7.0763	7.1151	7.0965	7.1154
pos_3037	Austalide L	metab_2361	yes	down	pos	446.254	6.26587	C25H32O6	-	-	-	-	-	-	-	-	1.5159	1.5124	0.9246	0.001979	0.01197	7.1888	6.2618	6.4508	6.5961	6.534	6.6109	7.0918	7.0855	7.1127	7.1638	7.1816	7.2401
pos_3818	(S)-5'-Deoxy-5'-(methylsulfinyl)adenosine	metab_3030	yes	down	pos	314.092	1.84472	C11H15N5O4S	-	-	-	-	-	73.1	-	-	1.1241	1.1607	0.9347	0.01092	0.03621	5.5335	5.0845	5.5754	5.7487	5.0992	5.4058	5.6069	5.6604	5.9265	5.8947	5.8394	5.7898
pos_3009	Riesling acetal	metab_2341	yes	down	pos	227.164	6.307	C13H22O3	-	-	-	-	-	-	-	-	1.0858	1.0858	0.9502	0.003442	0.01644	5.6976	5.2265	5.2103	5.3661	5.3662	5.3253	5.5844	5.6058	5.6798	5.6722	5.6651	5.6714
pos_3260	Phosphocholine	metab_2513	yes	down	pos	184.073	6.00515	C5H14NO4P	-	-	map01100;map00564	Metabolism;Metabolism	Global and overview maps;Lipid metabolism	91.9	Metabolic pathways;Glycerophospholipid metabolism	Metabolic pathways;Glycerophospholipid metabolism	1.7143	1.6001	0.883	0.0002077	0.003239	4.6037	4.4258	4.3043	4.2937	4.321	4.3105	5.2559	5.107	5.0439	4.8789	4.7929	4.6599
pos_3251	PC(20:4(5Z,8Z,11Z,14Z)/P-16:0)	metab_2504	yes	down	pos	766.573	6.00515	C44H80NO7P	-	-	-	-	-	-	-	-	2.3832	2.2239	0.8107	0.0004133	0.004671	5.3336	4.7502	4.8641	4.896	4.8594	4.7447	6.5447	6.5025	6.327	6.0145	5.5841	5.3519
pos_2938	PS(O-18:0/20:3(8Z,11Z,14Z))	metab_2291	yes	down	pos	800.58	6.41672	C44H82NO9P	-	-	-	-	-	34.6	-	-	3.8629	3.6551	0.5738	3.822e-05	0.001129	5.5689	3.8923	4.0099	2.8656	3.5772	3.5227	7.305	7.132	7.0278	6.8564	6.4414	6.0769
pos_3281	LysoPC(0:0/18:0)	metab_2529	yes	down	pos	524.371	5.99143	C26H54NO7P	-	-	-	-	-	68.7	-	-	2.3063	2.1268	0.8426	0.002507	0.01337	6.497	6.0608	5.9688	6.0482	6.0143	6.0295	8.1611	7.8412	7.3773	6.9722	6.5967	6.5123
pos_3301	Lyso-PAF C-16	metab_2541	yes	down	pos	482.361	5.9777	C24H52NO6P	-	-	-	-	-	45	-	-	4.5217	4.4469	0.1405	2.949e-05	0.0009292	0.0141	0.0128	1.8226	0.3464	0.013	1.7762	6.2336	5.7634	4.7281	4.1884	3.7467	3.7112
pos_3238	4-Methyl-1-phenyl-2-pentanol	metab_2497	yes	down	pos	179.143	6.01888	C12H18O	-	-	-	-	-	46.1	-	-	1.0458	1.0785	0.9397	0.009626	0.03315	5.0625	4.4763	4.6775	4.7098	4.5766	4.8125	4.8202	4.9822	5.0885	5.1418	5.0411	5.0604
neg_322	PE(16:0/0:0)	metab_3691	yes	down	neg	452.279	6.10135	C21H44NO7P	-	-	-	-	-	93	-	-	1.2145	1.2066	0.96	0.006269	0.05564	4.9362	4.913	4.8247	4.7774	4.8476	4.824	5.3155	5.0112	5.0148	5.0505	4.9948	4.9515
neg_563	D-Glucose 6-phosphate	metab_3926	yes	down	neg	259.023	0.461817	C6H13O9P	-	-	map01100;map00998;map00500;map01110;map00562	Metabolism;Metabolism;Metabolism;Metabolism;Metabolism	Global and overview maps;Biosynthesis of other secondary metabolites;Carbohydrate metabolism;Global and overview maps;Carbohydrate metabolism	75.1	Metabolic pathways;Biosynthesis of various secondary metabolites - part 2;Starch and sucrose metabolism;Biosynthesis of secondary metabolites;Inositol phosphate metabolism	Metabolic pathways;Biosynthesis of various secondary metabolites - part 2;Starch and sucrose metabolism;Biosynthesis of secondary metabolites;Inositol phosphate metabolism	1.2057	1.2068	0.9723	0.0002001	0.005711	5.9121	6.0089	5.9858	6.0578	6.0091	6.0067	6.1891	6.2086	6.0957	6.0999	6.2253	6.1875
neg_501	1-Oleoylglycerophosphoinositol	metab_3867	yes	down	neg	619.29	8.32055	C27H51O12P	-	-	-	-	-	-	-	-	3.5185	3.4639	0.7142	0.0005658	0.01238	3.6293	3.6476	3.6686	3.6646	3.6488	3.6376	6.0599	5.62	5.336	4.9902	4.5688	4.0761
neg_947	Threonolactone	metab_4286	yes	down	neg	295.067	0.9274	C4H6O4	-	-	-	-	-	-	-	-	1.1702	1.1527	0.9769	2.82e-05	0.0012	6.2742	6.3225	6.2687	6.3172	6.2798	6.2721	6.4108	6.4106	6.4968	6.4633	6.4662	6.3797
neg_901	N-Acetylgalactosamine	metab_4244	yes	down	neg	202.072	0.810567	C8H15NO6	-	-	-	-	-	-	-	-	1.6422	1.6456	0.9255	0.002168	0.02857	4.444	4.1294	4.3459	4.6205	4.1987	4.4413	4.8201	4.7554	4.7802	4.6693	4.7441	4.5158
neg_732	Hydroxyethyl glycine	metab_4091	yes	down	neg	118.05	0.46865	C4H9NO3	-	-	-	-	-	-	-	-	1.3091	1.2971	0.9616	6.095e-05	0.002242	4.7097	4.7935	4.7767	4.8621	4.7762	4.8008	4.9014	4.9344	5.0057	5.0262	5.0255	4.9737
neg_959	2-Amino-4-oxo-6-(1',2'-dioxoprolyl)-7,8-dihydroxypteridine	metab_4294	yes	down	neg	248.041	0.9413	C9H9N5O5	-	-	-	-	-	-	-	-	2.2571	2.2495	0.8794	0.0001184	0.00391	4.4255	4.4936	4.1688	4.329	3.865	4.3024	4.8392	4.858	4.8494	4.9704	4.8249	4.7529
neg_203	Citric acid	metab_3575	yes	down	neg	191.019	0.954983	C6H8O7	Organic acids	Carboxylic acids	map01100;map00630;map01110;map01240;map01210;map01200;map01230;map00250;map00020	Metabolism;Metabolism;Metabolism;Metabolism;Metabolism;Metabolism;Metabolism;Metabolism;Metabolism	Global and overview maps;Carbohydrate metabolism;Global and overview maps;Global and overview maps;Global and overview maps;Global and overview maps;Global and overview maps;Amino acid metabolism;Carbohydrate metabolism	43.8	Metabolic pathways;Glyoxylate and dicarboxylate metabolism;Biosynthesis of secondary metabolites;Biosynthesis of cofactors;2-Oxocarboxylic acid metabolism;Carbon metabolism;Biosynthesis of amino acids;Alanine, aspartate and glutamate metabolism;Citrate cycle (TCA cycle)	Metabolic pathways;Glyoxylate and dicarboxylate metabolism;Biosynthesis of secondary metabolites;Biosynthesis of cofactors;2-Oxocarboxylic acid metabolism;Carbon metabolism;Biosynthesis of amino acids;Alanine, aspartate and glutamate metabolism;Citrate cycle (TCA cycle)	1.112	1.077	0.9745	0.0101	0.07495	6.2669	6.3917	6.4813	6.5604	6.3562	6.3983	6.6369	6.6518	6.6411	6.5389	6.5526	6.4429
neg_2340	LysoPC(17:0)	metab_5575	yes	down	neg	508.342	8.32055	C25H52NO7P	Lipids	Phospholipids	map00564	Metabolism	Lipid metabolism	-	Glycerophospholipid metabolism	Glycerophospholipid metabolism	2.5751	2.5669	0.8051	0.003365	0.03672	3.5489	3.6542	3.4845	3.3906	3.6067	4.0501	5.3969	4.7507	4.3953	4.3233	4.1844	3.9452
neg_1427	PC(14:1(9Z)/18:3(6Z,9Z,12Z))	metab_4738	yes	down	neg	770.5	6.16437	C40H72NO8P	Lipids	Phospholipids	map01100;map00564;map01110;map00590;map00591;map00592	Metabolism;Metabolism;Metabolism;Metabolism;Metabolism;Metabolism	Global and overview maps;Lipid metabolism;Global and overview maps;Lipid metabolism;Lipid metabolism;Lipid metabolism	-	Metabolic pathways;Glycerophospholipid metabolism;Biosynthesis of secondary metabolites;Arachidonic acid metabolism;Linoleic acid metabolism;alpha-Linolenic acid metabolism	Metabolic pathways;Glycerophospholipid metabolism;Biosynthesis of secondary metabolites;Arachidonic acid metabolism;Linoleic acid metabolism;alpha-Linolenic acid metabolism	1.4434	1.4039	0.933	0.03492	0.1533	4.4176	4.8745	4.45	4.6804	4.5943	4.3782	4.8766	5.2108	4.8051	4.8638	5.1493	4.4591
neg_2004	1-Palmitoylglycerophosphoinositol	metab_5255	yes	down	neg	571.29	8.32055	C25H49O12P	-	-	-	-	-	-	-	-	2.6074	2.5636	0.8279	0.002062	0.02798	4.2672	3.982	4.2712	4.0449	4.1147	3.8185	5.6358	5.2227	5.0282	4.8496	4.5225	4.3351
neg_2380	PC(18:1(11Z)/22:5(4Z,7Z,10Z,13Z,16Z))	metab_5608	yes	down	neg	870.549	8.29955	C48H84NO8P	Lipids	Phospholipids	map01100;map00564;map01110;map00590;map00591;map00592	Metabolism;Metabolism;Metabolism;Metabolism;Metabolism;Metabolism	Global and overview maps;Lipid metabolism;Global and overview maps;Lipid metabolism;Lipid metabolism;Lipid metabolism	-	Metabolic pathways;Glycerophospholipid metabolism;Biosynthesis of secondary metabolites;Arachidonic acid metabolism;Linoleic acid metabolism;alpha-Linolenic acid metabolism	Metabolic pathways;Glycerophospholipid metabolism;Biosynthesis of secondary metabolites;Arachidonic acid metabolism;Linoleic acid metabolism;alpha-Linolenic acid metabolism	1.896	1.8302	0.88	0.02695	0.1333	3.9451	3.9634	3.9844	3.9805	3.9646	4.0041	4.9857	4.281	5.2242	4.6038	4.016	3.9871
neg_3065	PE(18:1(9Z)/0:0)	metab_6218	yes	down	neg	478.295	6.10837	C23H46NO7P	-	-	-	-	-	90.5	-	-	1.8642	1.8837	0.8757	0.008428	0.06767	3.9482	3.6937	3.25	3.4083	3.506	3.5909	4.5406	4.2157	3.9916	3.8078	4.1327	3.745
neg_2885	13(S)-HODE	metab_6057	yes	down	neg	295.228	6.38888	C18H32O3	-	-	map00591	Metabolism	Lipid metabolism	77.7	Linoleic acid metabolism	Linoleic acid metabolism	1.1334	1.1435	0.9661	0.02578	0.1286	5.9227	5.7136	6.0091	5.8776	5.8472	5.9845	5.8741	5.99	6.2315	6.3194	6.0645	6.1151
neg_3673	D-Glucurono-6,3-lactone	metab_6794	yes	down	neg	221.03	0.859083	C6H8O6	-	-	map01100;map00053	Metabolism;Metabolism	Global and overview maps;Carbohydrate metabolism	-	Metabolic pathways;Ascorbate and aldarate metabolism	Metabolic pathways;Ascorbate and aldarate metabolism	1.0785	1.0587	0.9698	0.003554	0.03797	4.6833	4.8048	4.8401	4.916	4.7038	4.7778	5.0112	4.9529	4.9358	4.8869	4.9036	4.9343
neg_3701	L-Glutamine	metab_6820	yes	down	neg	145.061	0.796883	C5H10N2O3	Peptides	Amino acids	map01100;map00630;map00220;map00230;map01240;map02010;map00910;map01230;map00240;map00250;map00970;map00750	Metabolism;Metabolism;Metabolism;Metabolism;Metabolism;Environmental Information Processing;Metabolism;Metabolism;Metabolism;Metabolism;Genetic Information Processing;Metabolism	Global and overview maps;Carbohydrate metabolism;Amino acid metabolism;Nucleotide metabolism;Global and overview maps;Membrane transport;Energy metabolism;Global and overview maps;Nucleotide metabolism;Amino acid metabolism;Translation;Metabolism of cofactors and vitamins	48.9	Metabolic pathways;Glyoxylate and dicarboxylate metabolism;Arginine biosynthesis;Purine metabolism;Biosynthesis of cofactors;ABC transporters;Nitrogen metabolism;Biosynthesis of amino acids;Pyrimidine metabolism;Alanine, aspartate and glutamate metabolism;Aminoacyl-tRNA biosynthesis;Vitamin B6 metabolism	Metabolic pathways;Glyoxylate and dicarboxylate metabolism;Arginine biosynthesis;Purine metabolism;Biosynthesis of cofactors;ABC transporters;Nitrogen metabolism;Biosynthesis of amino acids;Pyrimidine metabolism;Alanine, aspartate and glutamate metabolism;Aminoacyl-tRNA biosynthesis;Vitamin B6 metabolism	2.1124	2.1051	0.8891	0.0004899	0.01106	3.9591	4.0434	4.4299	4.6144	4.3355	4.3994	4.8762	4.8905	4.7073	4.7761	4.8751	4.874
neg_3162	1-Stearoylglycerophosphoinositol	metab_6301	yes	down	neg	599.321	5.95462	C27H53O12P	-	-	-	-	-	-	-	-	3.4929	3.4645	0.7633	0.0001999	0.005711	5.081	4.9174	4.4713	4.3031	4.1487	4.3356	6.6104	6.3063	6.0923	5.8141	5.5713	5.3168
neg_3738	Fructose 6-phosphate	metab_6851	yes	down	neg	241.012	0.74185	C6H13O9P	-	-	map01100;map01110;map01200;map00710;map00052;map00500	Metabolism;Metabolism;Metabolism;Metabolism;Metabolism;Metabolism	Global and overview maps;Global and overview maps;Global and overview maps;Energy metabolism;Carbohydrate metabolism;Carbohydrate metabolism	-	Metabolic pathways;Biosynthesis of secondary metabolites;Carbon metabolism;Carbon fixation in photosynthetic organisms;Galactose metabolism;Starch and sucrose metabolism	Metabolic pathways;Biosynthesis of secondary metabolites;Carbon metabolism;Carbon fixation in photosynthetic organisms;Galactose metabolism;Starch and sucrose metabolism	2.6848	2.7005	0.8248	0.001034	0.0192	3.9933	4.6786	4.0291	3.674	4.7445	4.5848	5.3062	5.2987	4.8328	5.0682	5.2736	5.3854
neg_3271	Prolylhydroxyproline	metab_6405	yes	down	neg	455.214	4.58955	C10H16N2O4	-	-	-	-	-	-	-	-	1.0734	1.088	0.9694	0.006811	0.05884	5.2641	5.2777	5.1741	5.2969	5.1515	5.2019	5.4943	5.4752	5.2945	5.2401	5.4497	5.4067
neg_3733	Glucose 1-phosphate	metab_6846	yes	down	neg	259.023	0.748667	C6H13O9P	-	-	map01100;map01110;map00561;map01240;map00520;map00040;map00052;map00010;map00500	Metabolism;Metabolism;Metabolism;Metabolism;Metabolism;Metabolism;Metabolism;Metabolism;Metabolism	Global and overview maps;Global and overview maps;Lipid metabolism;Global and overview maps;Carbohydrate metabolism;Carbohydrate metabolism;Carbohydrate metabolism;Carbohydrate metabolism;Carbohydrate metabolism	58.8	Metabolic pathways;Biosynthesis of secondary metabolites;Glycerolipid metabolism;Biosynthesis of cofactors;Amino sugar and nucleotide sugar metabolism;Pentose and glucuronate interconversions;Galactose metabolism;Glycolysis / Gluconeogenesis;Starch and sucrose metabolism	Metabolic pathways;Biosynthesis of secondary metabolites;Glycerolipid metabolism;Biosynthesis of cofactors;Amino sugar and nucleotide sugar metabolism;Pentose and glucuronate interconversions;Galactose metabolism;Glycolysis / Gluconeogenesis;Starch and sucrose metabolism	1.1725	1.1643	0.9728	0.0002395	0.006572	5.6219	5.698	5.7449	5.8012	5.7306	5.7264	5.907	5.8967	5.8696	5.8193	5.9275	5.8631
neg_3942	4-Acetamidobutanoic acid	metab_7034	yes	down	neg	144.066	0.4753	C6H11NO3	-	-	map01100;map00330	Metabolism;Metabolism	Global and overview maps;Amino acid metabolism	-	Metabolic pathways;Arginine and proline metabolism	Metabolic pathways;Arginine and proline metabolism	1.6459	1.6238	0.9375	0.0001156	0.003855	4.4616	4.5363	4.6075	4.6995	4.5588	4.4823	4.726	4.7941	4.9218	4.9483	4.87	4.9128
neg_3883	Erythrono-1,4-lactone	metab_6981	yes	down	neg	295.067	0.537367	C4H6O4	-	-	-	-	-	-	-	-	1.0771	1.0537	0.9765	0.002844	0.03338	6.0386	6.0904	6.0856	6.0482	6.0517	6.079	6.116	6.1727	6.3215	6.3197	6.1937	6.1458
neg_3428	Deoxynivalenol 3-glucoside	metab_6560	yes	down	neg	457.172	2.39135	C21H30O11	-	-	-	-	-	-	-	-	1.009	1.0105	0.9679	0.03169	0.1446	5.1059	4.983	5.2223	5.3849	5.0155	5.071	5.3412	5.365	5.2404	5.196	5.3708	5.284
neg_34	L-Glutamate	metab_7370	yes	down	neg	146.045	0.46865	C5H9NO4	Peptides;Hormones and transmitters	Amino acids;Neurotransmitters	map01100;map00630;map00220;map01200;map00430;map01240;map01210;map00330;map02010;map00860;map00480;map01230;map00250;map00910;map00970;map00340;map01110;map00650;map00660	Metabolism;Metabolism;Metabolism;Metabolism;Metabolism;Metabolism;Metabolism;Metabolism;Environmental Information Processing;Metabolism;Metabolism;Metabolism;Metabolism;Metabolism;Genetic Information Processing;Metabolism;Metabolism;Metabolism;Metabolism	Global and overview maps;Carbohydrate metabolism;Amino acid metabolism;Global and overview maps;Metabolism of other amino acids;Global and overview maps;Global and overview maps;Amino acid metabolism;Membrane transport;Metabolism of cofactors and vitamins;Metabolism of other amino acids;Global and overview maps;Amino acid metabolism;Energy metabolism;Translation;Amino acid metabolism;Global and o…	86.3	Metabolic pathways;Glyoxylate and dicarboxylate metabolism;Arginine biosynthesis;Carbon metabolism;Taurine and hypotaurine metabolism;Biosynthesis of cofactors;2-Oxocarboxylic acid metabolism;Arginine and proline metabolism;ABC transporters;Porphyrin and chlorophyll metabolism;Glutathione metabolism;Biosynthesis of amino acids;Alanine, aspartate and glutamate metabolism;Nitrogen metabolism;Aminoa…	Metabolic pathways;Glyoxylate and dicarboxylate metabolism;Arginine biosynthesis;Carbon metabolism;Taurine and hypotaurine metabolism;Biosynthesis of cofactors;2-Oxocarboxylic acid metabolism;Arginine and proline metabolism;ABC transporters;Porphyrin and chlorophyll metabolism;Glutathione metabolism;Biosynthesis of amino acids;Alanine, aspartate and glutamate metabolism;Nitrogen metabolism;Aminoa…	1.2661	1.2659	0.9675	0.001397	0.02234	5.9575	5.9865	6.088	6.1747	6.0264	6.0371	6.3465	6.3081	6.1529	6.1448	6.2868	6.2489
